# Supplementary material for: Characterization of a long overlooked copper protein from methane- and ammonia-oxidizing bacteria
Source: Nat Commun. 2018 Oct 15;9:4276. doi: 10.1038/s41467-018-06681-5 (PMC6189053; doi:10.1038/s41467-018-06681-5)
Supplement: Supplementary file 3 — Supplementary Data 1 [file 41467_2018_6681_MOESM3_ESM.xlsx]

## Sheet: NRQ data
Normalized Relative Quantity (NRQ) Values
Full dataset includes genes previously analyzed ("Methanobactin transport machinery," Dassama et al, Proc. Nat. Acad. Sci. 2016).
Four digit number represent locus tags for the Ms. Trichosporium OB3b genome available in the JGI/IMG database. Grey genes represent second primer sets for a given gene (only one was used for final analysis). Blue genes represent copper-unregulated former reference gene candidates, but the final choice of reference genes is as described by Dassama et al.
NRQ values are log10 transformed.
NRQ per sample, by gene														SE values for NRQ data														Average NRQ data per gene							Error-propogated SE values for averaged NRQ data
	0000_rep1	0000_rep2	0000_rep3	0015_rep1	0015_rep2	0015_rep3	0500_rep1	0500_rep2	0500_rep3	2400_rep1	2400_rep2	2400_rep3			0000_rep1	0000_rep2	0000_rep3	0015_rep1	0015_rep2	0015_rep3	0500_rep1	0500_rep2	0500_rep3	2400_rep1	2400_rep2	2400_rep3			0 m average	15 m average	5 h average	24 h average			0 m prop SE	15 m prop SE	5 h prop SE	24 h prop SE
0039_pmoD NRQ	0.299802	0.263655	-0.0844054	0.177484	0.190467	-0.0865473	-0.0198193	-0.0479043	-0.212833	-0.203821	-0.241934	-0.0341433		0039_pmoD NRQ SE	0.0167106	0.0173693	0.0203519	0.0247481	0.0251713	0.0113025	0.0252164	0.0186888	0.0122989	0.0203941	0.0125212	0.0167891		0039_pmoD	0.154053	0.0938011	-0.0935188	-0.159966		0039_pmoD SE	0.0105153	0.012355	0.0112369	0.00974438
0040_copC NRQ	0.0927788	0.241725	0.110763	0.0255167	0.403812	0.172282	-0.254292	-0.248531	0.0675	-0.585664	-0.223563	0.197673		0040_copC NRQ SE	0.0215433	0.0136597	0.0332256	0.0286795	0.0353364	0.0220533	0.03457	0.0252619	0.0288504	0.0378932	0.0196658	0.0258376		0040_copC	0.0634382	0.200537	-0.145108	-0.203852		0040_copC SE	0.0139628	0.0168573	0.0172098	0.016634
0370_pmoD NRQ	0.0539384	-0.226076	0.1075	-0.514395	-0.601841	0.15959	-0.21889	0.446628	0.179642	0.290546	0.732457	-0.409098		0370_pmoD NRQ SE	0.0093444	0.0140498	0.0143286	0.0295713	0.015537	0.0119679	0.0178784	0.0218957	0.0113671	0.0196577	0.0247505	0.0142719		0370_pmoD	-0.104036	-0.318882	0.135793	0.204635		0370_pmoD SE	0.00737883	0.0118279	0.0101558	0.01156
0380_copC NRQ	-0.0127896	-0.179745	-0.0442069	-0.0227194	-0.461161	-0.0828751	0.173198	0.383997	0.0218625	0.297898	-0.181154	0.107694		0380_copC NRQ SE	0.0281652	0.0192031	0.0211044	0.0244645	0.0231265	0.0274817	0.0141078	0.0169887	0.0179444	0.0172136	0.0099776	0.0280507		0380_copC	0.000684461	-0.188918	0.193019	0.074813		0380_copC SE	0.0133643	0.014486	0.00948476	0.0114635
0381_pmoD NRQ	-0.0420148	0.0284334	0.0739949	-0.0389285	-0.188455	0.089308	0.0279847	0.0885349	-0.0233357	0.144088	-0.221866	0.0622566		0381_pmoD NRQ SE	0.0108903	0.0129836	0.0137256	0.0226027	0.0120045	0.0146091	0.0121633	0.013681	0.0109338	0.0109946	0.0105087	0.0155789		0381_pmoD	0.0047932	-0.0460252	0.0310613	-0.00517385		0381_pmoD SE	0.00726914	0.00982297	0.00710762	0.00725729
0382_pmoB NRQ	-0.178175	-0.523407	-0.533883	0.187109	-0.353532	-0.520964	0.639526	0.738651	0.122254	0.553406	-0.397487	0.266502		0382_pmoB NRQ SE	0.293794	0.433546	0.457428	0.0581959	0.0453538	0.420579	0.298571	0.53818	0.122607	0.292417	0.0901898	0.435061		0382_pmoB	-0.195842	-0.229129	0.500143	0.140807		0382_pmoB SE	0.231785	0.142334	0.209182	0.177301
0383_pmoA NRQ	-0.0355801	-0.479025	-0.647676	0.307529	-0.300852	-0.563661	0.742201	0.562451	0.083694	0.544307	-0.453911	0.240523		0383_pmoA NRQ SE	0.0109602	0.0684606	0.0198678	0.0225445	0.0118572	0.0159732	0.0155169	0.0181076	0.0388918	0.0133791	0.0134764	0.0171622		0383_pmoA	-0.399624	-0.185661	0.462782	0.110306		0383_pmoA SE	0.024041	0.0100222	0.0152068	0.00853199
0710_pmoD NRQ	-0.178798	-0.202209	-0.178572	-0.19577	-0.280093	-0.139302	0.331024	0.372804	-0.0563587	0.579113	-0.0841954	0.0323586		0710_pmoD NRQ SE	0.0278173	0.0236955	0.019787	0.0323133	0.016322	0.0157053	0.0131385	0.0223584	0.0205451	0.0468605	0.0286584	0.0209279		0710_pmoD	-0.0521269	-0.205055	0.215823	0.175759		0710_pmoD SE	0.0138516	0.0131539	0.0110283	0.0195936
0780_pmoD NRQ	0.0111866	0.148342	0.0872889	-0.112157	-0.0288306	0.17196	-0.132389	-0.0310367	-0.0585558	-0.00731481	-0.0406872	-0.00780694		0780_pmoD NRQ SE	0.0135507	0.0200725	0.0120074	0.0271069	0.0288722	0.0198642	0.0270492	0.0151398	0.0117006	0.0224145	0.0130322	0.0165228		0780_pmoD	0.0630136	0.0103242	-0.0739938	-0.018603		0780_pmoD SE	0.0090105	0.0147685	0.0110442	0.0102483
0835_copD NRQ	0.259586	0.0543356	-0.0848291	0.130362	0.0501406	-0.179382	-0.00278397	-0.169929	-0.0692394	0.0969715	-0.218429	0.133196		0835_copD NRQ SE	0.0402464	0.0298281	0.0204202	0.0240308	0.072507	0.0297611	0.0626626	0.028757	0.0617005	0.0471633	0.026007	0.058338		0835_copD	-0.0582737	0.000373536	-0.0806507	0.00391292		0835_copD SE	0.0180323	0.0273262	0.030841	0.0264661
0836_copC NRQ	0.108784	0.113944	0.0181204	0.116378	-0.0170353	0.00309159	0.0142064	-0.163554	0.00302181	0.0542654	-0.146381	-0.104841		0836_copC NRQ SE	0.0203683	0.0223264	0.0114833	0.022991	0.0178659	0.011338	0.02416	0.0224917	0.0161753	0.018554	0.0139721	0.023587		0836_copC	0.0895429	0.0341448	-0.0487753	-0.0656522		0836_copC SE	0.0107765	0.0104154	0.012253	0.0110344
0836_copC_v2 NRQ	0.148136	0.162458	-0.0141853	0.0899125	-0.0161095	0.0396589	-0.0560262	-0.0830115	-0.0345154	0.0436993	-0.134437	-0.145581		0836_copC_v2 NRQ SE	0.0155215	0.0296122	0.0161897	0.0245457	0.0192467	0.0113437	0.0327963	0.0154181	0.0121177	0.0209967	0.0141243	0.0140376		0836_copC_v2	0.0875837	0.0378206	-0.057851	-0.0787727		0836_copC_v2 SE	0.0123824	0.0110635	0.0127373	0.00964601
1174_pmoD NRQ	-0.0040473	0.0841037	0.0512073	-0.0544788	-0.165006	0.0190699	0.0721825	0.057683	-0.202561	0.269654	0.0468396	-0.174647		1174_pmoD NRQ SE	0.0146498	0.0125652	0.0246978	0.0369188	0.0205859	0.0314238	0.0223057	0.0202691	0.125363	0.0134366	0.01656	0.048713		1174_pmoD	0.343162	-0.0668049	-0.0242318	0.0472821		1174_pmoD SE	0.0104482	0.017557	0.0429783	0.0177255
1227_mbnH NRQ	0.452153	0.473665	0.322863	0.278164	0.128671	0.28748	0.133572	-0.24333	-0.237109	-0.434892	-0.619255	-0.541984		1227_mbnH NRQ SE	0.0148571	0.0253249	0.0157302	0.0252737	0.0262141	0.0164938	0.050095	0.0212071	0.0221499	0.033503	0.0205558	0.033662		1227_mbnH	0.4793	0.231439	-0.115622	-0.532044		1227_mbnH SE	0.0111032	0.0133249	0.0195785	0.0172502
1228_mbnP NRQ	0.521825	0.513358	0.28861	0.344561	0.0696549	0.224242	-0.191086	-0.496211	-0.157565	-0.364713	-0.377633	-0.375043		1228_mbnP NRQ SE	0.0239251	0.0422331	0.0243338	0.0336928	0.0457753	0.0350698	0.0346388	0.0632417	0.0445267	0.0332295	0.0498563	0.0440358		1228_mbnP	0.407589	0.212819	-0.281621	-0.372463		1228_mbnP SE	0.018099	0.0222623	0.0282489	0.0247857
1229_mbnT NRQ	0.612042	0.570769	0.721455	0.432736	0.0656793	0.661401	-0.328388	-0.543151	-0.0546616	-0.637741	-0.772341	-0.727799		1229_mbnT NRQ SE	0.0183062	0.0211182	0.0213272	0.0291	0.0166842	0.0229897	0.030736	0.0268315	0.016243	0.0299589	0.0188893	0.0260667		1229_mbnT	0.575917	0.386605	-0.308734	-0.712627		1229_mbnT SE	0.0117187	0.0135552	0.0146381	0.0146584
1230_mbnR NRQ	1.33871	0.775051	0.0457299	0.149467	-0.330236	-0.559936	-0.099416	0.0997805	-0.954603	0.611851	-0.403585	-0.672813		1230_mbnR NRQ SE	0.678527	0.361393	0.145248	0.188481	0.117512	0.433465	0.185813	0.0293936	0.538717	0.966152	0.291396	0.318325		1230_mbnR	0.665208	-0.246902	-0.31808	-0.154849		1230_mbnR SE	0.260789	0.162353	0.190206	0.352718
1230_mbnR_v2 NRQ	0.686926	0.655888	0.488945	-0.139237	-0.227307	0.174101	-0.278189	-0.355833	-0.198975	-0.210052	-0.264868	-0.331397		1230_mbnR_v2 NRQ SE	0.0420165	0.0292166	0.0157433	0.0854726	0.0442229	0.0113568	0.034017	0.0336325	0.0351907	0.0401572	0.0618268	0.0380539		1230_mbnR_v2	0.472859	-0.0641474	-0.277666	-0.268773		1230_mbnR_v2 SE	0.0178477	0.032301	0.0197953	0.0276551
1231_mbnI NRQ	0.84841	1.09119	0.760701	-0.210014	-0.420225	-0.278085	-0.228781	-0.255373	-0.423381	-0.214884	-0.248641	-0.420918		1231_mbnI NRQ SE	0.0591337	0.0887905	0.068065	0.0430076	0.0266118	0.0474076	0.051702	0.0362827	0.0589223	0.0334342	0.0120571	0.0520026		1231_mbnI	0.635552	-0.302775	-0.302512	-0.294814		1231_mbnI SE	0.0421814	0.0231068	0.0287931	0.020996
1239_mbnI NRQ	0.681248	0.354456	0.077303	0.556777	-0.0193141	0.104576	-0.0729518	-0.359936	-0.0709586	-0.238039	-0.694996	-0.318165		1239_mbnI NRQ SE	0.0395534	0.0300099	0.01828	0.0462079	0.0255103	0.0331826	0.0273544	0.0363725	0.0120744	0.0418418	0.0500371	0.0118412		1239_mbnI	0.367466	0.214013	-0.167949	-0.417066		1239_mbnI SE	0.0176359	0.020782	0.015695	0.0220974
1240_mbnR NRQ	0.424655	0.309998	0.270744	0.329672	0.286065	0.206651	-0.213144	-0.452862	-0.104732	-0.434293	-0.401926	-0.220829		1240_mbnR NRQ SE	0.0390029	0.0191122	0.0294609	0.0312455	0.0285424	0.0418697	0.0617284	0.0427492	0.0371323	0.0339769	0.0144979	0.0125316		1240_mbnR	0.30079	0.274129	-0.256912	-0.352349		1240_mbnR SE	0.0174943	0.0198439	0.0279219	0.0130028
1240_mbnRv2 NRQ	0.379813	0.206819	0.212709	0.400585	0.130027	0.188404	-0.109611	-0.358848	-0.119465	-0.265723	-0.443108	-0.221603		1240_mbnRv2 NRQ SE	0.0165345	0.0175211	0.0303967	0.0394862	0.032353	0.0210563	0.0393192	0.0213265	0.00969665	0.0312606	0.0303229	0.0300059		1240_mbnRv2	0.311046	0.239672	-0.195974	-0.310145		1240_mbnRv2 SE	0.0129286	0.0184067	0.0152565	0.0176291
1241_mbnT NRQ	0.657209	0.543751	0.350277	0.613992	0.291153	0.313511	-0.235725	-0.561786	-0.36254	-0.593082	-0.186508	-0.830254		1241_mbnT NRQ SE	0.0217645	0.0296419	0.0149318	0.0386858	0.0290789	0.015989	0.0297438	0.0468335	0.025755	0.0376277	0.0147034	0.0277711		1241_mbnT	0.984081	0.406219	-0.386684	-0.536615		1241_mbnT SE	0.01323	0.0169896	0.020389	0.0163411
1242_mbnP NRQ	0.557664	0.422601	0.141477	0.396816	0.0830575	0.114626	-0.139006	-0.365678	-0.216785	-0.374316	-0.332073	-0.288382		1242_mbnP NRQ SE	0.0277342	0.0251725	0.0204226	0.0351904	0.0303486	0.00988753	0.0454235	0.0491298	0.0146243	0.0673332	0.0425354	0.0317974		1242_mbnP	0.546872	0.198167	-0.24049	-0.331591		1242_mbnP SE	0.0142202	0.0158366	0.0228301	0.0285854
1243_mbnH NRQ	0.504787	0.602164	0.520169	0.164388	0.105667	0.475031	-0.277987	-0.319134	-0.257821	-0.439554	-0.588392	-0.489318		1243_mbnH NRQ SE	0.0202131	0.0353006	0.0295523	0.0268273	0.0274345	0.0293822	0.0332722	0.03112	0.0332803	0.0382493	0.0258603	0.0302473		1243_mbnH	0.590472	0.248362	-0.284981	-0.505755		1243_mbnH SE	0.0167599	0.0161096	0.0188062	0.0183989
1437_hyp NRQ	-0.0950068	-0.174535	0.516657	-0.098821	-0.275528	0.412083	-0.255089	-0.161912	0.360336	-0.138152	-0.0221951	-0.067836		1437_hyp NRQ SE	0.0457507	0.031655	0.0557481	0.158936	0.0227604	0.052054	0.0721349	0.0375556	0.0521304	0.039826	0.0347066	0.0326375		1437_hyp	0.0419717	0.012578	-0.0188885	-0.0760611		1437_hyp SE	0.0262531	0.0562615	0.0321998	0.0206985
1622_pbp NRQ	-0.0263895	-0.0513893	-0.0849876	-0.0879843	-0.0218787	-0.161031	-0.00200419	0.181693	0.169878	-0.142134	0.1052	0.121027		1622_pbp NRQ SE	0.0623677	0.0216406	0.0272087	0.0645513	0.0627113	0.0551762	0.0547898	0.0313736	0.0475432	0.0707416	0.0749902	0.0784754		1622_pbp	0.180986	-0.0902981	0.116522	0.0280312		1622_pbp SE	0.0238009	0.0351884	0.0263451	0.0431873
1638_secA NRQ	0.058381	0.011154	-0.00916701	0.0038825	-0.17373	-0.0628531	-0.0387193	0.259485	0.0574492	0.0151057	0.104184	-0.225172		1638_NRQ SEcA NRQ SE	0.0250164	0.0212819	0.0162885	0.0479769	0.0399898	0.0346982	0.0174131	0.0435306	0.029002	0.0345867	0.0407201	0.0374199		1638_secA	0.00883878	-0.0775669	0.0927383	-0.0352941		1638_secA SE	0.0122204	0.0238163	0.0183764	0.0217424
2310_csp1 NRQ	-0.0112927	-0.272649	-0.294793	-0.0393016	-0.358648	-0.339343	0.55839	0.210325	-0.0805008	0.580265	-0.0185028	0.0660511		2310_csp1 NRQ SE	0.0172877	0.0305888	0.0277484	0.0262945	0.0170729	0.0508353	0.0234735	0.0187344	0.0109412	0.0317002	0.0214685	0.0282881		2310_csp1	-0.0963703	-0.245764	0.229405	0.209271		2310_csp1 SE	0.0149239	0.0199084	0.0106546	0.0158676
2355_pCuAC NRQ	0.719423	0.850527	0.35776	0.644257	0.470025	0.372965	-0.0163525	-0.15956	0.0381142	-1.01676	-1.35257	-0.907836		2355_pCuAC NRQ SE	0.0165843	0.0205707	0.0118555	0.0342818	0.0233182	0.0147363	0.0351202	0.0185817	0.0334197	0.038549	0.0365729	0.0568829		2355_pCuAC	0.215387	0.495749	-0.0459328	-1.09239		2355_pCuAC SE	0.00965371	0.0146672	0.0173064	0.0259471
2359_mmoR NRQ	1.46728	1.57291	1.31306	-0.430857	-0.375133	-0.073772	-0.481452	-0.839176	-0.60885	-0.738891	-0.427283	-0.377833		2359_mmoR NRQ SE	0.770012	0.935625	0.76394	0.335226	0.0559124	0.0677374	0.451446	0.60884	0.351701	0.562898	0.119412	0.0559182		2359_mmoR	1.13571	-0.293254	-0.643159	-0.514669		2359_mmoR SE	0.477484	0.115514	0.278525	0.192712
2362_mmoX NRQ	1.02987	0.866157	0.565	0.947084	0.535621	0.463422	0.533676	0.328261	0.221104	-1.49622	-2.01071	-1.98327		2362_mmoX NRQ SE	0.0226281	0.022919	0.013086	0.0276601	0.0213484	0.0159627	0.0126735	0.0205599	0.0111308	0.0353489	0.0393284	0.0343276		2362_mmoX	0.216458	0.648709	0.361014	-1.83007		2362_mmoX SE	0.0115881	0.0128047	0.00886454	0.021015
2387_ptsH NRQ	0.11189	0.0692038	-0.0159359	0.0862406	0.0393686	-0.0885773	-0.0486182	-0.0904828	-0.0106417	0.0136988	-0.0547673	-0.0113788		2387_ptsH NRQ SE	0.0132092	0.0170471	0.00819221	0.0238331	0.0234682	0.0146196	0.0247179	0.0164501	0.0157671	0.0211768	0.012093	0.020369		2387_ptsH	0.0246851	0.012344	-0.0499142	-0.0174824		2387_ptsH SE	0.0076898	0.0121678	0.0112061	0.0105914
2542_gcp NRQ	0.152799	-0.0365526	-0.115734	0.126262	-0.0963302	0.0211217	0.0363945	-0.150068	0.0493516	0.133605	-0.175803	0.0549536		2542_gcp NRQ SE	0.0679419	0.0343299	0.0287977	0.0479842	0.0405031	0.0158577	0.0285249	0.0439042	0.0255029	0.0279333	0.030007	0.0538487		2542_gcp	-0.0354469	0.0170177	-0.0214406	0.00425188		2542_gcp SE	0.0271292	0.0215882	0.0194126	0.0225595
2640_recA NRQ	-0.0256413	-0.0293176	0.0379113	-0.0157199	0.0133349	0.0511743	0.0491343	-0.100054	0.0209577	0.0400637	-0.105748	0.0639044		2640_recA NRQ SE	0.015242	0.0317906	0.0255549	0.0252128	0.0220973	0.016709	0.0196751	0.0293257	0.0240807	0.0195052	0.0141872	0.0228684		2640_recA	0.00722004	0.0162631	-0.00998725	-0.000593294		2640_recA SE	0.0145144	0.0124863	0.0142477	0.011079
2641_alaS NRQ	-0.105207	0.0176763	0.0922464	0.00167818	0.100988	0.116325	-0.0793849	-0.0542947	-0.0445054	-0.124541	0.0391851	0.0398343		2641_alaS NRQ SE	0.0189604	0.0232752	0.0133926	0.101421	0.0268531	0.00970628	0.0217428	0.0231259	0.0251703	0.0287192	0.0204068	0.0199947		2641_alaS	-0.0386709	0.0729971	-0.059395	-0.015174		2641_alaS SE	0.0109574	0.0351212	0.0135035	0.0135032
2694_hyp NRQ	0.207704	-0.0838293	-0.00590142	0.11124	-0.34854	-0.0794599	0.321883	0.201407	-0.0915565	0.177715	-0.414813	0.00415034		2694_hyp NRQ SE	0.0131023	0.0149585	0.00816224	0.0278209	0.0138618	0.0146563	0.00896876	0.0156628	0.0114263	0.0177949	0.0119333	0.0164921		2694_hyp	0.0524494	-0.105587	0.143911	-0.077649		2694_hyp SE	0.00716511	0.011455	0.00712056	0.00901264
2694_hyp_v2 NRQ	0.254062	-0.0320035	-0.0253349	0.172373	-0.338791	-0.0566998	0.32928	0.0799844	-0.0447187	0.227574	-0.5752	0.00947441		2694_hyp_v2 NRQ SE	0.00909064	0.0413002	0.011562	0.0228528	0.0129891	0.00924952	0.00823887	0.0134196	0.0199444	0.012977	0.0124783	0.0166325		2694_hyp_v2	0.325623	-0.0743726	0.121515	-0.112717		2694_hyp_v2 SE	0.0146136	0.00928872	0.0084705	0.00817006
3413_mbnE NRQ	0.338318	0.403558	-0.118102	0.32144	0.201932	-0.112225	0.193607	-0.0103682	-0.217611	-0.298096	-0.259497	-0.442955		3413_mbnE NRQ SE	0.0156181	0.0236489	0.0152025	0.0283973	0.0396969	0.0158784	0.0322857	0.0244588	0.0234641	0.0351427	0.0130893	0.0207752		3413_mbnE	0.0768346	0.137049	-0.0114575	-0.333516		3413_mbnE SE	0.0107202	0.0171087	0.0156033	0.0142904
3419_mbnI NRQ	0.645115	0.877661	0.392933	0.0256178	-0.0481571	-0.162172	-0.254017	-0.278862	-0.394201	-0.240575	-0.480723	-0.0826191		3419_mbnI NRQ SE	0.0322266	0.0489165	0.04159	0.0285285	0.0242172	0.0335879	0.034682	0.0390655	0.0447985	0.042365	0.0199187	0.0235304		3419_mbnI	0.769335	-0.0615705	-0.309027	-0.267972		3419_mbnI SE	0.0239469	0.0167614	0.0229392	0.017465
3421_mbnT NRQ	0.537989	0.545349	-0.0164025	0.615901	0.301458	-0.0178091	0.471172	0.0470103	-0.301543	-0.569818	-0.950229	-0.663078		3421_mbnT NRQ SE	0.0119009	0.0175327	0.0115382	0.025431	0.0189076	0.00850843	0.00985201	0.0130916	0.015197	0.0269353	0.0199487	0.0144441		3421_mbnT	0.4952	0.29985	0.0722131	-0.727708		3421_mbnT SE	0.00804264	0.0109373	0.00744909	0.0121659
3421b_mbnA NRQ	1.12098	0.639174	-0.00313882	1.03045	0.337421	-0.106646	0.724673	0.119703	-0.369492	-0.663385	-1.48211	-1.34764		3421b_mbnA NRQ SE	0.0202814	0.0160889	0.0138388	0.0311279	0.0176951	0.00848645	0.0154604	0.0160277	0.0142437	0.0201382	0.0255716	0.0260176		3421b_mbnA	0.396798	0.42041	0.158295	-1.16438		3421b_mbnA SE	0.00978492	0.0122659	0.00881156	0.0138899
3426_mbnP NRQ	0.569794	0.455795	0.0661985	0.510966	0.240099	0.0376783	0.568026	0.190579	-0.17583	-0.556568	-0.981538	-0.925201		3426_mbnP NRQ SE	0.0373656	0.0176396	0.0116036	0.0256892	0.0212603	0.00808473	0.016997	0.0419475	0.0114898	0.0264684	0.0274639	0.025338		3426_mbnP	0.402597	0.262914	0.194259	-0.821102		3426_mbnP SE	0.0143061	0.0114373	0.0155653	0.0152638
3587_glyA NRQ	-0.0394228	-0.0687164	-0.105055	-0.0760814	0.0200383	-0.0160686	0.117588	-0.014654	-0.0232597	0.0556732	0.0171461	0.132812		3587_glyA NRQ SE	0.0178447	0.0141764	0.0183636	0.0253611	0.0217709	0.0121022	0.011156	0.0390176	0.0117855	0.0115525	0.0169825	0.0298857		3587_glyA	-0.0158702	-0.0240373	0.0265581	0.0685438		3587_glyA SE	0.00975605	0.0118491	0.014086	0.0120877
3640_yejA NRQ	0.0966782	-0.0357816	-0.0682318	0.0969103	-0.0524236	-0.107563	-0.0415703	0.10178	-0.0561716	-0.0632223	0.0448381	0.0847575		3640_yejA NRQ SE	0.0163972	0.0277583	0.0373156	0.0228624	0.0233439	0.0316556	0.0341784	0.0372409	0.0204294	0.0403474	0.0331295	0.0359663		3640_yejA	-0.00244508	-0.0210255	0.00134611	0.0221244		3640_yejA SE	0.0164379	0.0151647	0.0181733	0.021132
3934_pmoD NRQ	-0.272595	-0.300029	-0.0627622	-0.427836	-0.835839	-0.0776481	0.252666	0.373556	0.118946	0.631173	0.224878	0.37549		3934_pmoD NRQ SE	0.0206917	0.0239314	0.00883404	0.030794	0.0236319	0.0122153	0.0131357	0.0178635	0.0114107	0.0208889	0.0228038	0.0281659		3934_pmoD	-0.12699	-0.447108	0.24839	0.410514		3934_pmoD SE	0.0109489	0.0135645	0.00831236	0.0139431
3935_pCuAC NRQ	-0.137383	-0.0819423	0.092772	-0.301396	-0.556652	0.0173233	0.0756583	0.260961	0.108256	0.324756	0.0837111	0.113936		3935_pCuAC NRQ SE	0.0312175	0.016261	0.00812398	0.0376389	0.0163874	0.00970401	0.0250396	0.0204199	0.0287337	0.0144443	0.0233317	0.0210026		3935_pCuAC	-0.0132761	-0.280241	0.148292	0.174134		3935_pCuAC SE	0.0120414	0.014061	0.0144129	0.0115187
3978_pmoD NRQ	0.184594	0.0284474	-0.166144	0.129698	-0.087873	-0.318251	0.188003	0.0682357	-0.0978551	0.188175	-0.0383042	-0.0787259		3978_pmoD NRQ SE	0.0156843	0.0144706	0.031701	0.0233787	0.0151651	0.0178719	0.0204666	0.0161465	0.013543	0.0123782	0.0177144	0.0173549		3978_pmoD	0.0359993	-0.0921419	0.0527945	0.0237151		3978_pmoD SE	0.0127382	0.011035	0.00979232	0.00923887
3978_pmoD_v2 NRQ	0.274509	0.104609	-0.21002	0.191289	-0.225941	-0.244906	0.23905	0.109341	-0.144891	0.246242	-0.151337	-0.187947		3978_pmoD_v2 NRQ SE	0.0117001	0.0146347	0.0152415	0.0221607	0.0128358	0.014946	0.016398	0.0164023	0.0181068	0.0104215	0.0210388	0.0114199		3978_pmoD_v2	0.0693689	-0.0931858	0.0678334	-0.0310139		3978_pmoD_v2 SE	0.00805101	0.00988399	0.00980809	0.00870282
4197_pssA NRQ	0.122016	0.116339	-0.270009	0.124585	0.194029	-0.350808	0.0354673	-0.102119	-0.0205287	0.0528747	0.0147754	0.0833784		4197_pssA NRQ SE	0.0139773	0.0131383	0.0247094	0.0244049	0.050201	0.0149593	0.0126754	0.039214	0.0255478	0.0417518	0.02477	0.0184261		4197_pssA	0.0222506	-0.0107314	-0.0290601	0.0503429		4197_pssA SE	0.0104272	0.0192629	0.0161627	0.0173086

## Sheet: Selected NRQ data (clustering)
Selected NRQ Dataset For Hierarchical Clustering
Some previously analyzed genes not included for visualization purposes.
	0000_rep1	0000_rep2	0000_rep3	0015_rep1	0015_rep2	0015_rep3	0500_rep1	0500_rep2	0500_rep3	2400_rep1	2400_rep2	2400_rep3
0039_pmoD	0.299802	0.263655	-0.0844054	0.177484	0.190467	-0.0865473	-0.0198193	-0.0479043	-0.212833	-0.203821	-0.241934	-0.0341433
0040_copC	0.0927788	0.241725	0.110763	0.0255167	0.403812	0.172282	-0.254292	-0.248531	0.0675	-0.585664	-0.223563	0.197673
0370_pmoD	0.0539384	-0.226076	0.1075	-0.514395	-0.601841	0.15959	-0.21889	0.446628	0.179642	0.290546	0.732457	-0.409098
0380_copC	-0.0127896	-0.179745	-0.0442069	-0.0227194	-0.461161	-0.0828751	0.173198	0.383997	0.0218625	0.297898	-0.181154	0.107694
0381_pmoD	-0.0420148	0.0284334	0.0739949	-0.0389285	-0.188455	0.089308	0.0279847	0.0885349	-0.0233357	0.144088	-0.221866	0.0622566
0382_pmoB	-0.178175	-0.523407	-0.533883	0.187109	-0.353532	-0.520964	0.639526	0.738651	0.122254	0.553406	-0.397487	0.266502
0383_pmoA	-0.0355801	-0.479025	-0.647676	0.307529	-0.300852	-0.563661	0.742201	0.562451	0.083694	0.544307	-0.453911	0.240523
0710_pmoD	-0.178798	-0.202209	-0.178572	-0.19577	-0.280093	-0.139302	0.331024	0.372804	-0.0563587	0.579113	-0.0841954	0.0323586
0780_pmoD	0.0111866	0.148342	0.0872889	-0.112157	-0.0288306	0.17196	-0.132389	-0.0310367	-0.0585558	-0.00731481	-0.0406872	-0.00780694
0835_copD	0.259586	0.0543356	-0.0848291	0.130362	0.0501406	-0.179382	-0.00278397	-0.169929	-0.0692394	0.0969715	-0.218429	0.133196
0836_copC	0.108784	0.113944	0.0181204	0.116378	-0.0170353	0.00309159	0.0142064	-0.163554	0.00302181	0.0542654	-0.146381	-0.104841
1174_pmoD	-0.0040473	0.0841037	0.0512073	-0.0544788	-0.165006	0.0190699	0.0721825	0.057683	-0.202561	0.269654	0.0468396	-0.174647
1638_secA	0.058381	0.011154	-0.00916701	0.0038825	-0.17373	-0.0628531	-0.0387193	0.259485	0.0574492	0.0151057	0.104184	-0.225172
2310_csp1	-0.0112927	-0.272649	-0.294793	-0.0393016	-0.358648	-0.339343	0.55839	0.210325	-0.0805008	0.580265	-0.0185028	0.0660511
2353_pcuac	0.719423	0.850527	0.35776	0.644257	0.470025	0.372965	-0.0163525	-0.15956	0.0381142	-1.01676	-1.35257	-0.907836
2359_mmoR	1.46728	1.57291	1.31306	-0.430857	-0.375133	-0.073772	-0.481452	-0.839176	-0.60885	-0.738891	-0.427283	-0.377833
2362_mmoX	1.02987	0.866157	0.565	0.947084	0.535621	0.463422	0.533676	0.328261	0.221104	-1.49622	-2.01071	-1.98327
2387_ptsH	0.11189	0.0692038	-0.0159359	0.0862406	0.0393686	-0.0885773	-0.0486182	-0.0904828	-0.0106417	0.0136988	-0.0547673	-0.0113788
2542_gcp	0.152799	-0.0365526	-0.115734	0.126262	-0.0963302	0.0211217	0.0363945	-0.150068	0.0493516	0.133605	-0.175803	0.0549536
2640_recA	-0.0256413	-0.0293176	0.0379113	-0.0157199	0.0133349	0.0511743	0.0491343	-0.100054	0.0209577	0.0400637	-0.105748	0.0639044
2641_alaS	-0.105207	0.0176763	0.0922464	0.00167818	0.100988	0.116325	-0.0793849	-0.0542947	-0.0445054	-0.124541	0.0391851	0.0398343
3419_mbnI	0.645115	0.877661	0.392933	0.0256178	-0.0481571	-0.162172	-0.254017	-0.278862	-0.394201	-0.240575	-0.480723	-0.0826191
3421b_mbnA	1.12098	0.639174	-0.00313882	1.03045	0.337421	-0.106646	0.724673	0.119703	-0.369492	-0.663385	-1.48211	-1.34764
3587_glyA	-0.0394228	-0.0687164	-0.105055	-0.0760814	0.0200383	-0.0160686	0.117588	-0.014654	-0.0232597	0.0556732	0.0171461	0.132812
3934_pmoD	-0.272595	-0.300029	-0.0627622	-0.427836	-0.835839	-0.0776481	0.252666	0.373556	0.118946	0.631173	0.224878	0.37549
3935_pcuac	-0.137383	-0.0819423	0.092772	-0.301396	-0.556652	0.0173233	0.0756583	0.260961	0.108256	0.324756	0.0837111	0.113936
3978_pmoD	0.184594	0.0284474	-0.166144	0.129698	-0.087873	-0.318251	0.188003	0.0682357	-0.0978551	0.188175	-0.0383042	-0.0787259
4197_pssA	0.122016	0.116339	-0.270009	0.124585	0.194029	-0.350808	0.0354673	-0.102119	-0.0205287	0.0528747	0.0147754	0.0833784

## Sheet: Spearman Correlation Statistics
Spearman Correlation Statistics
Šidák correction for multiple testing:				a(adj):	0.00213494	(24 genes of interest)
Second primersets for a given gene & genes not relevant to this study not shown
Genes with p <.002135 are highlighted in green; genes with p < .05 are highlighted in yellow; highlighted genes with positive correlation to gene 1 have underlined values.
pMMO				csp1				mmoRFG/mbnIR (sMMO, Mbn regulators)				Main sMMO/Mbn operon
Gene 1	Gene 2	r(s)	p-value	Gene 1	Gene 2	r(s)	p-value	Gene 1	Gene 2	r(s)	p-value	Gene 1	Gene 2	r(s)	p-value
pmoA	0039_pmoD	0.0559441	0.99123	csp1	0039_pmoD	-0.111888	0.99123	mmoR	0039_pmoD	0.51049	0.279219	mmoX	0039_pmoD	0.79021	0.0349318
	0040_copC	-0.671329	0.110187		0040_copC	-0.776224	0.0432098		0040_copC	0.762238	0.0495566		0040_copC	0.307692	0.644779
	0370_pmoD	0.020979	0.99123		0370_pmoD	0.335664	0.58699		0370_pmoD	-0.433566	0.415685		0370_pmoD	-0.559441	0.220702
	0380_copC	0.797203	0.0313912		0380_copC	0.825175	0.0219609		0380_copC	-0.678322	0.103577		0380_copC	-0.244755	0.810037
	0381_pmoD	0.0979021	0.99123		0381_pmoD	0.237762	0.810037		0381_pmoD	-0.20979	0.894767		0381_pmoD	-0.202797	0.915374
	0382_pmoB	0.979021	0		0382_pmoB	0.811189	0.0282422		0382_pmoB	-0.811189	0.029357		0382_pmoB	-0.300699	0.673788
	0383_pmoA	NA	NA		0383_pmoA	0.811189	0.0280007		0383_pmoA	-0.783217	0.0401256		0383_pmoA	-0.195804	0.924512
	0710_pmoD	0.622378	0.14993		0710_pmoD	0.79021	0.0370821		0710_pmoD	-0.755245	0.0539939		0710_pmoD	-0.692308	0.0907492
	0780_pmoD	-0.685315	0.0968205		0780_pmoD	-0.391608	0.489229		0780_pmoD	0.678322	0.100161		0780_pmoD	0.202797	0.894767
	0835_copD	0.307692	0.644779		0835_copD	0.272727	0.732331		0835_copD	0.195804	0.924512		0835_copD	0.405594	0.448025
	0836_copC	-0.0979021	0.99123		0836_copC	NA	NA		0836_copC	0.391608	0.477581		0836_copC	0.727273	0.0666838
	1174_pmoD	0.118881	0.99123		1174_pmoD	0.391608	0.486848		1174_pmoD	-0.0699301	0.99123		1174_pmoD	0.034965	0.99123
	2310_csp1	0.811189	0.0280007		2310_csp1	-0.0699301	0.99123		2310_csp1	-0.608392	0.165242		2310_csp1	-0.34965	0.576343
	2355_pCuAC	-0.370629	0.53145		2355_pCuAC	-0.573427	0.202111		2355_pCuAC	0.664336	0.112014		2355_pCuAC	0.909091	0
	2359_mmoR	-0.783217	0.0401256		2359_mmoR	-0.608392	0.165242		2359_mmoR	NA	NA		2359_mmoR	0.552448	0.225065
	2362_mmoX	-0.195804	0.924512		2362_mmoX	-0.34965	0.576343		2362_mmoX	0.552448	0.225065		2362_mmoX	NA	NA
	3413_mbnE	-0.0839161	0.99123		3413_mbnE	-0.300699	0.673788		3413_mbnE	0.447552	0.385941		3413_mbnE	0.881119	0.00238312
	3419_mbnI	-0.398601	0.477581		3419_mbnI	-0.370629	0.537512		3419_mbnI	0.776224	0.0424104		3419_mbnI	0.804196	0.0307746
	3421_mbnT	0.0909091	0.99123		3421_mbnT	-0.174825	0.987383		3421_mbnT	0.314685	0.637788		3421_mbnT	0.916084	0
	3421b_mbnA	0.153846	0.99123		3421b_mbnA	-0.0839161	0.99123		3421b_mbnA	0.293706	0.673788		3421b_mbnA	0.916084	0
	3426_mbnP	0.174825	0.979465		3426_mbnP	-0.048951	0.99123		3426_mbnP	0.286713	0.687914		3426_mbnP	0.888112	0.000167627
	3934_pmoD	0.503497	0.290681		3934_pmoD	0.776224	0.0401256		3934_pmoD	-0.615385	0.158165		3934_pmoD	-0.755245	0.0539939
	3935_pCuAC	0.335664	0.58699		3935_pCuAC	0.587413	0.180561		3935_pCuAC	-0.594406	0.178394		3935_pCuAC	-0.72028	0.0749395
	3978_pmoD	0.727273	0.0666838		3978_pmoD	0.797203	0.0313912		3978_pmoD	-0.356643	0.56768		3978_pmoD	0.132867	0.99123
pmoB	0039_pmoD	-0.020979	0.99123					mbnI	0039_pmoD	0.776224	0.0401256	mbnA	0039_pmoD	0.832168	0.0195114
	0040_copC	-0.643357	0.130062	No Cu up/down regulation for CopCD pair					0040_copC	0.594406	0.173584		0040_copC	0.0839161	0.99123
	0370_pmoD	0.0979021	0.99123	Some correlation with 0710_pmoD					0370_pmoD	-0.664336	0.116139		0370_pmoD	-0.531469	0.252991
	0380_copC	0.839161	0.0171415	Some correlation with 3934-5 pmoD/pCuAC pair					0380_copC	-0.321678	0.637788		0380_copC	-0.020979	0.99123
	0381_pmoD	0.181818	0.962365	Correlation between pMMO operon and in-operon pmoD limited compared to other studies. Related to complex, AMO-like operon regulation?					0381_pmoD	-0.00699301	0.99123		0381_pmoD	-0.251748	0.7854
	0382_pmoB	NA	NA						0382_pmoB	-0.461538	0.365158		0382_pmoB	0.041958	0.99123
	0383_pmoA	0.979021	0						0383_pmoA	-0.398601	0.477581		0383_pmoA	0.153846	0.99123
	0710_pmoD	0.699301	0.0823242						0710_pmoD	-0.692308	0.0907492		0710_pmoD	-0.48951	0.321621
	0780_pmoD	-0.615385	0.158165						0780_pmoD	0.559441	0.210995		0780_pmoD	-0.0769231	0.99123
	0835_copD	0.251748	0.774314						0835_copD	0.594406	0.173584		0835_copD	0.41958	0.419402
	0836_copC	-0.237762	0.828029						0836_copC	0.699301	0.0823242		0836_copC	0.601399	0.165242
	1174_pmoD	0.0629371	0.99123						1174_pmoD	0.041958	0.99123		1174_pmoD	0.0839161	0.99123
	2310_csp1	0.811189	0.0282422						2310_csp1	-0.370629	0.537512		2310_csp1	-0.0839161	0.99123
	2355_pCuAC	-0.454545	0.379975						2355_pCuAC	0.797203	0.0313912		2355_pCuAC	0.783217	0.0383672
	2359_mmoR	-0.811189	0.029357						2359_mmoR	0.776224	0.0424104		2359_mmoR	0.293706	0.673788
	2362_mmoX	-0.300699	0.673788						2362_mmoX	0.804196	0.0307746		2362_mmoX	0.916084	0
	3413_mbnE	-0.195804	0.924512						3413_mbnE	0.608392	0.158165		3413_mbnE	0.916084	0
	3419_mbnI	-0.461538	0.365158						3419_mbnI	NA	NA		3419_mbnI	0.594406	0.173584
	3421_mbnT	-0.034965	0.99123						3421_mbnT	0.643357	0.124039		3421_mbnT	0.965035	0
	3421b_mbnA	0.041958	0.99123						3421b_mbnA	0.594406	0.173584		3421b_mbnA	NA	NA
	3426_mbnP	0.0629371	0.99123						3426_mbnP	0.559441	0.21524		3426_mbnP	0.993007	0
	3934_pmoD	0.587413	0.180561						3934_pmoD	-0.601399	0.173584		3934_pmoD	-0.608392	0.165242
	3935_pCuAC	0.433566	0.399395						3935_pCuAC	-0.545455	0.239694		3935_pCuAC	-0.671329	0.110187
	3978_pmoD	0.636364	0.130062						3978_pmoD	0.00699301	0.99123		3978_pmoD	0.377622	0.516691
copC	0039_pmoD	-0.132867	0.99123
	0040_copC	-0.657343	0.12045
	0370_pmoD	0.293706	0.673788					Correlation between 0039/0040 pmoD/copC and the sMMO/Mbn operons
	0380_copC	NA	NA					Correlation between 2355 pCuAC and the sMMO/Mbn (main) operons
	0381_pmoD	0.531469	0.248923					Correlation between the sMMO and Mbn regulators, and the sMMO and Mbn main operons
	0382_pmoB	0.839161	0.0171415
	0383_pmoA	0.797203	0.0313912
	0710_pmoD	0.825175	0.0237476
	0780_pmoD	-0.293706	0.687914
	0835_copD	0.223776	0.847247
	0836_copC	-0.0839161	0.99123
	1174_pmoD	0.223776	0.847247
	2310_csp1	0.825175	0.0219609
	2355_pCuAC	-0.426573	0.419402
	2359_mmoR	-0.678322	0.103577
	2362_mmoX	-0.244755	0.810037
	3413_mbnE	-0.300699	0.673788
	3419_mbnI	-0.321678	0.637788
	3421_mbnT	-0.104895	0.99123
	3421b_mbnA	-0.020979	0.99123
	3426_mbnP	0.00699301	0.99123
	3934_pmoD	0.741259	0.057355
	3935_pCuAC	0.692308	0.0899645
	3978_pmoD	0.524476	0.259004

## Sheet: One-Way ANOVA
One-way ANOVA
Note: p-values are two-sided and corrected for multiple testing using the False Discovery Rate (FDR) method. Timepoint key: 0000 = 0 min, 0015 = 15 min, 0500 = 5 h, and 2400 = 24 h.
target	p	r2	property compared	comparison	ratio	95% ratio C.I. low	95% ratio C.I. high	significant difference (p<.05)	value (timepoint)	mean	95% value ci low	95% value ci high	datapoints
2359_mmoR	7.31388e-05	0.971746	Timepoint
				0000/0015	55.5055	19.1513	160.869	Yes	0000	28.2541	13.3798	59.6642	3
				0000/0500	124.234	42.8651	360.063	Yes	0015	0.509033	0.169638	1.52746	3
				0000/2400	92.4168	31.887	267.848	Yes	0500	0.227426	0.0806183	0.641576	3
				0015/0500	2.23823	0.772268	6.48698	No	2400	0.305725	0.0997842	0.9367	3
				0015/2400	1.665	0.574483	4.82561	No
				0500/2400	0.743892	0.256668	2.15599	No
2362_mmoX	7.31388e-05	0.967193	Timepoint
				0000/0015	1.48469	0.347982	6.33451	No	0000	6.61217	1.71628	25.4742	3
				0000/0500	2.87959	0.67492	12.2859	No	0015	4.45358	1.00132	19.8082	3
				0000/2400	447.106	104.793	1907.6	Yes	0500	2.29622	0.925627	5.69628	3
				0015/0500	1.93952	0.454587	8.2751	No	2400	0.0147888	0.00282429	0.0774387	3
				0015/2400	301.145	70.5826	1284.85	Yes
				0500/2400	155.267	36.3917	662.458	Yes
1231_mbnI	8.83761e-05	0.961914	Timepoint
				0000/0015	15.9542	7.44763	34.177	Yes	0000	7.94513	2.9841	21.1538	3
				0000/0500	15.9446	7.44311	34.1563	Yes	0015	0.497995	0.269638	0.91975	3
				0000/2400	15.6645	7.31236	33.5562	Yes	0500	0.498297	0.272503	0.911185	3
				0015/0500	0.999394	0.466529	2.14089	No	2400	0.507207	0.269571	0.954327	3
				0015/2400	0.981837	0.458334	2.10328	No
				0500/2400	0.982433	0.458612	2.10456	No
1243_mbnH	0.000127633	0.955103	Timepoint
				0000/0015	1.96794	1.01228	3.82579	Yes	0000	3.48637	2.58424	4.70343	3
				0000/0500	6.71977	3.45657	13.0636	Yes	0015	1.77159	0.569244	5.51348	3
				0000/2400	11.1719	5.74671	21.7189	Yes	0500	0.518823	0.433902	0.620364	3
				0015/0500	3.41462	1.75644	6.63822	Yes	2400	0.312065	0.202315	0.481352	3
				0015/2400	5.67697	2.92017	11.0364	Yes
				0500/2400	1.66255	0.855194	3.23209	No
2355_pCuAC	0.000164208	0.949411	Timepoint
				0000/0015	1.40224	0.440543	4.46327	No	0000	4.39107	1.01995	18.9043	3
				0000/0500	4.88093	1.53345	15.5359	Yes	0015	3.13148	1.4265	6.87427	3
				0000/2400	54.3196	17.0657	172.898	Yes	0500	0.899637	0.501682	1.61326	3
				0015/0500	3.48082	1.09358	11.0794	Yes	2400	0.0808376	0.0214667	0.304413	3
				0015/2400	38.7378	12.1703	123.301	Yes
				0500/2400	11.1289	3.4964	35.4231	Yes
1230_mbnR_v2	0.000719766	0.923174	Timepoint
				0000/0015	4.72861	2.18748	10.2217	Yes	0000	4.0793	2.21856	7.50069	3
				0000/0500	7.73129	3.57654	16.7125	Yes	0015	0.862686	0.258083	2.88367	3
				0000/2400	7.57458	3.50405	16.3737	Yes	0500	0.527636	0.336901	0.826352	3
				0015/0500	1.635	0.756363	3.53433	No	2400	0.538552	0.38043	0.762395	3
				0015/2400	1.60186	0.741032	3.46269	No
				0500/2400	0.979731	0.45323	2.11785	No
1227_mbnH	0.000784199	0.918384	Timepoint
				0000/0015	1.53034	0.691538	3.38658	No	0000	2.60752	1.63532	4.15769	3
				0000/0500	3.4029	1.53772	7.53046	Yes	0015	1.70388	1.02341	2.83679	3
				0000/2400	8.87709	4.01142	19.6446	Yes	0500	0.766263	0.222959	2.63349	3
				0015/0500	2.22362	1.00482	4.92077	Yes	2400	0.293735	0.172969	0.498822	3
				0015/2400	5.80072	2.62126	12.8367	Yes
				0500/2400	2.60869	1.17882	5.7729	Yes
1229_mbnT	0.000806296	0.914995	Timepoint
				0000/0015	1.77072	0.529655	5.91979	No	0000	4.31276	2.76261	6.73272	3
				0000/0500	8.77988	2.62622	29.3525	Yes	0015	2.4356	0.436569	13.5881	3
				0000/2400	22.2526	6.65618	74.3941	Yes	0500	0.491209	0.121076	1.99285	3
				0015/0500	4.95837	1.48314	16.5766	Yes	2400	0.193809	0.130928	0.286888	3
				0015/2400	12.567	3.75903	42.0135	Yes
				0500/2400	2.53451	0.758117	8.47325	No
1240_mbnR	0.000855292	0.911117	Timepoint
				0000/0015	1.15081	0.567487	2.33373	No	0000	2.16338	1.36919	3.41822	3
				0000/0500	3.90881	1.92752	7.92669	Yes	0015	1.87988	1.31579	2.6858	3
				0000/2400	4.86947	2.40124	9.87481	Yes	0500	0.553462	0.19978	1.53329	3
				0015/0500	3.39658	1.67492	6.88793	Yes	2400	0.444274	0.230073	0.857898	3
				0015/2400	4.23135	2.08657	8.58076	Yes
				0500/2400	1.24577	0.614314	2.52629	No
1228_mbnP	0.000963971	0.905921	Timepoint
				0000/0015	1.69217	0.757769	3.77879	No	0000	2.76226	1.29624	5.88628	3
				0000/0500	5.28305	2.36579	11.7976	Yes	0015	1.63237	0.742136	3.5905	3
				0000/2400	6.51219	2.91621	14.5424	Yes	0500	0.522853	0.179826	1.52022	3
				0015/0500	3.12205	1.39808	6.97185	Yes	2400	0.424167	0.407903	0.44108	3
				0015/2400	3.84842	1.72335	8.5939	Yes
				0500/2400	1.23266	0.551994	2.75265	No
3419_mbnI	0.00197946	0.884393	Timepoint
				0000/0015	5.01349	1.82002	13.8103	Yes	0000	4.35081	1.08728	17.41	3
				0000/0500	8.86332	3.21761	24.4152	Yes	0015	0.86782	0.50513	1.49093	3
				0000/2400	8.06384	2.92737	22.2129	Yes	0500	0.490877	0.320004	0.752994	3
				0015/0500	1.76789	0.64179	4.8699	No	2400	0.539545	0.171417	1.69824	3
				0015/2400	1.60843	0.5839	4.43063	No
				0500/2400	0.909799	0.33028	2.50616	No
1241_mbnT	0.00261892	0.873128	Timepoint
				0000/0015	1.29081	0.34842	4.78209	No	0000	3.28912	1.3538	7.99106	3
				0000/0500	8.0124	2.16275	29.6838	Yes	0015	2.54811	0.908592	7.14609	3
				0000/2400	11.316	3.05447	41.9229	Yes	0500	0.410503	0.160328	1.05105	3
				0015/0500	6.20729	1.6755	22.9964	Yes	2400	0.29066	0.0451474	1.87128	3
				0015/2400	8.76664	2.36633	32.4781	Yes
				0500/2400	1.41231	0.381218	5.23225	No
1240_mbnR_v2	0.00344372	0.861208	Timepoint
				0000/0015	1.06359	0.498196	2.27064	No	0000	1.84691	1.05305	3.23925	3
				0000/0500	2.90016	1.35846	6.1915	Yes	0015	1.73649	0.769102	3.92067	3
				0000/2400	3.77217	1.76692	8.05315	Yes	0500	0.636833	0.284065	1.42769	3
				0015/0500	2.72676	1.27724	5.82131	Yes	2400	0.489616	0.250383	0.957426	3
				0015/2400	3.54664	1.66128	7.57167	Yes
				0500/2400	1.30068	0.609251	2.7768	No
1242_mbnP	0.00406529	0.852478	Timepoint
				0000/0015	1.49881	0.607857	3.69567	No	0000	2.36545	0.702224	7.96805	3
				0000/0500	4.11532	1.66901	10.1473	Yes	0015	1.57822	0.587505	4.23956	3
				0000/2400	5.0758	2.05854	12.5156	Yes	0500	0.574791	0.297431	1.11079	3
				0015/0500	2.74572	1.11355	6.77021	Yes	2400	0.466025	0.364476	0.595868	3
				0015/2400	3.38655	1.37344	8.35032	Yes
				0500/2400	1.23339	0.500213	3.04121	No
3426_mbnP	0.00986936	0.811767	Timepoint
				0000/0015	1.26187	0.231595	6.87545	No	0000	2.31169	0.510445	10.4691	3
				0000/0500	1.47799	0.271259	8.05299	No	0015	1.83195	0.470992	7.1255	3
				0000/2400	15.312	2.81025	83.4292	Yes	0500	1.56408	0.186339	13.1284	3
				0015/0500	1.17127	0.214966	6.38179	No	2400	0.150972	0.0403192	0.565305	3
				0015/2400	12.1344	2.22705	66.1155	Yes
				0500/2400	10.36	1.9014	56.4478	Yes
3934_pmoD	0.0220888	0.764685	Timepoint
				0000/0015	1.71914	0.420433	7.02954	No	0000	0.614051	0.292267	1.29012	3
				0000/0500	0.346589	0.0847617	1.4172	No	0015	0.357184	0.040762	3.12989	3
				0000/2400	0.238611	0.0583547	0.975676	Yes	0500	1.7717	0.855092	3.67085	3
				0015/0500	0.201606	0.0493046	0.824361	Yes	2400	2.57344	0.794827	8.3321	3
				0015/2400	0.138797	0.0339441	0.567536	Yes
				0500/2400	0.688456	0.168369	2.81508	No
3421_mbnT	0.0300306	0.741265	Timepoint
				0000/0015	1.13709	0.172441	7.49807	No	0000	2.26801	0.359085	14.325	3
				0000/0500	1.92058	0.291258	12.6644	No	0015	1.99457	0.325635	12.2171	3
				0000/2400	12.1158	1.83738	79.8928	Yes	0500	1.1809	0.129097	10.8021	3
				0015/0500	1.68903	0.256143	11.1376	No	2400	0.187194	0.0602229	0.581864	3
				0015/2400	10.6551	1.61586	70.2607	Yes
				0500/2400	6.30843	0.956682	41.5983	No
3421b_mbnA	0.0415224	0.714411	Timepoint
				0000/0015	1.46306	0.058997	36.2823	No	0000	3.85187	0.153004	96.9711	3
				0000/0500	2.67533	0.107881	66.3452	No	0015	2.63275	0.099269	69.8243	3
				0000/2400	56.2405	2.26786	1394.7	Yes	0500	1.43978	0.0626227	33.1023	3
				0015/0500	1.82859	0.0737366	45.3469	No	2400	0.0684894	0.00555855	0.843887	3
				0015/2400	38.4403	1.55008	953.278	Yes
				0500/2400	21.0219	0.847694	521.32	No
1239_mbnI	0.0599205	0.681326	Timepoint
				0000/0015	1.43545	0.300331	6.86085	No	0000	2.34965	0.416886	13.243	3
				0000/0500	3.45901	0.723707	16.5326	No	0015	1.63687	0.288889	9.27461	3
				0000/2400	6.13859	1.28434	29.3398	Yes	0500	0.679283	0.262431	1.75827	3
				0015/0500	2.40969	0.504166	11.5173	No	2400	0.382766	0.0947961	1.54553	3
				0015/2400	4.27641	0.894728	20.4394	No
				0500/2400	1.77467	0.371303	8.48215	No
3935_pCuAC	0.115988	0.615733	Timepoint
				0000/0015	1.73004	0.599524	4.99237	No	0000	0.907435	0.456484	1.80387	3
				0000/0500	0.644947	0.223498	1.86112	No	0015	0.524516	0.101249	2.71723	3
				0000/2400	0.607689	0.210587	1.7536	No	0500	1.40699	0.798997	2.47764	3
				0015/0500	0.372792	0.129186	1.07577	No	2400	1.49326	0.704582	3.16474	3
				0015/2400	0.351256	0.121723	1.01362	No
				0500/2400	0.942231	0.326518	2.71899	No
3413_mbnE	0.141883	0.587517	Timepoint
				0000/0015	1.17727	0.325634	4.2562	No	0000	1.61408	0.317592	8.20312	3
				0000/0500	1.65723	0.458391	5.9914	No	0015	1.37104	0.380729	4.93721	3
				0000/2400	3.47889	0.962265	12.5773	No	0500	0.973963	0.300452	3.15725	3
				0015/0500	1.40769	0.389368	5.08923	No	2400	0.463964	0.266817	0.806779	3
				0015/2400	2.95505	0.81737	10.6834	No
				0500/2400	2.09922	0.580647	7.58934	No
0382_pmoB	0.141883	0.584183	Timepoint
				0000/0015	0.65661	0.0742224	5.80872	No	0000	0.387417	0.121719	1.2331	3
				0000/0500	0.122472	0.013844	1.08345	No	0015	0.590026	0.0710519	4.89966	3
				0000/2400	0.280138	0.0316664	2.47824	No	0500	3.16332	0.476331	21.0077	3
				0015/0500	0.186521	0.0210841	1.65006	No	2400	1.38295	0.0849517	22.5134	3
				0015/2400	0.426642	0.0482271	3.7743	No
				0500/2400	2.28737	0.258561	20.2353	No
0836_copC_v2	0.165642	0.561403	Timepoint
				0000/0015	1.15075	0.719987	1.83925	No	0000	1.25546	0.716272	2.20053	3
				0000/0500	1.43435	0.897421	2.29252	No	0015	1.09099	0.805517	1.47763	3
				0000/2400	1.50514	0.941711	2.40566	No	0500	0.875284	0.761703	1.0058	3
				0015/0500	1.24644	0.779854	1.99219	No	2400	0.834118	0.454346	1.53133	3
				0015/2400	1.30796	0.818343	2.09051	No
				0500/2400	1.04935	0.656544	1.67718	No
0710_pmoD	0.169463	0.553632	Timepoint
				0000/0015	1.04359	0.284613	3.82651	No	0000	0.650839	0.60219	0.703418	3
				0000/0500	0.395959	0.107988	1.45186	No	0015	0.623656	0.415849	0.935306	3
				0000/2400	0.434225	0.118424	1.59217	No	0500	1.6437	0.424596	6.36311	3
				0015/0500	0.379421	0.103478	1.39122	No	2400	1.49885	0.197706	11.3631	3
				0015/2400	0.416089	0.113478	1.52567	No
				0500/2400	1.09664	0.299082	4.02104	No
0039_pmoD	0.19826	0.526573	Timepoint
				0000/0015	1.16381	0.466113	2.90586	No	0000	1.44439	0.429193	4.86088	3
				0000/0500	1.79144	0.717482	4.47295	No	0015	1.24108	0.507549	3.03476	3
				0000/2400	2.08761	0.8361	5.21244	No	0500	0.806271	0.444057	1.46394	3
				0015/0500	1.53929	0.616493	3.84336	No	2400	0.691885	0.367485	1.30265	3
				0015/2400	1.79377	0.718415	4.47877	No
				0500/2400	1.16533	0.466719	2.90964	No
2310_csp1	0.19826	0.524127	Timepoint
				0000/0015	1.12941	0.24065	5.30054	No	0000	0.64134	0.260255	1.58044	3
				0000/0500	0.378167	0.080578	1.77481	No	0015	0.567853	0.203902	1.58143	3
				0000/2400	0.396111	0.0844015	1.85902	No	0500	1.69592	0.272143	10.5685	3
				0015/0500	0.334835	0.071345	1.57144	No	2400	1.61909	0.253666	10.3343	3
				0015/2400	0.350724	0.0747304	1.64601	No
				0500/2400	1.04745	0.223186	4.91588	No
1622_pbp	0.227522	0.500855	Timepoint
				0000/0015	1.08653	0.604246	1.95376	No	0000	0.882561	0.745935	1.04421	3
				0000/0500	0.674873	0.375313	1.21353	No	0015	0.812273	0.545498	1.20951	3
				0000/2400	0.827396	0.460134	1.48779	No	0500	1.30774	0.726292	2.35469	3
				0015/0500	0.621126	0.345423	1.11688	No	2400	1.06667	0.458588	2.48107	3
				0015/2400	0.761501	0.423489	1.3693	No
				0500/2400	1.226	0.681809	2.20455	No
0383_pmoA	0.261139	0.476432	Timepoint
				0000/0015	0.628396	0.0528714	7.46872	No	0000	0.409801	0.0671713	2.50012	3
				0000/0500	0.141186	0.0118789	1.67804	No	0015	0.652137	0.0506112	8.40293	3
				0000/2400	0.317882	0.0267457	3.77815	No	0500	2.90257	0.414221	20.3391	3
				0015/0500	0.224676	0.0189036	2.67036	No	2400	1.28916	0.0690554	24.0666	3
				0015/2400	0.505863	0.0425618	6.01236	No
				0500/2400	2.25152	0.189436	26.7601	No
0380_copC	0.293431	0.44966	Timepoint
				0000/0015	1.28826	0.39329	4.21985	No	0000	0.833847	0.501977	1.38512	3
				0000/0500	0.534647	0.163221	1.75129	No	0015	0.647264	0.166208	2.52064	3
				0000/2400	0.701897	0.21428	2.29914	No	0500	1.55962	0.55107	4.41399	3
				0015/0500	0.415014	0.126698	1.35942	No	2400	1.18799	0.298956	4.72083	3
				0015/2400	0.54484	0.166332	1.78468	No
				0500/2400	1.31282	0.400787	4.3003	No
0040_copC	0.293431	0.448182	Timepoint
				0000/0015	0.886921	0.209241	3.75944	No	0000	1.40742	0.884012	2.24071	3
				0000/0500	1.96576	0.463759	8.33236	No	0015	1.58685	0.533031	4.72413	3
				0000/2400	2.25047	0.530928	9.53919	No	0500	0.715966	0.249717	2.05275	3
				0015/0500	2.21638	0.522886	9.3947	No	2400	0.625386	0.0664149	5.88886	3
				0015/2400	2.5374	0.598619	10.7554	No
				0500/2400	1.14484	0.270088	4.85268	No
1230_mbnR	0.293431	0.443784	Timepoint
				0000/0015	9.2626	0.290886	294.946	No	0000	5.24603	0.128668	213.89	3
				0000/0500	10.9122	0.342689	347.473	No	0015	0.566367	0.071436	4.49034	3
				0000/2400	7.49342	0.235326	238.611	No	0500	0.480751	0.0195154	11.843	3
				0015/0500	1.17809	0.0369971	37.5135	No	2400	0.700085	0.0145269	33.7388	3
				0015/2400	0.808998	0.025406	25.7607	No
				0500/2400	0.686704	0.0215655	21.8665	No
0836_copC	0.323181	0.423449	Timepoint
				0000/0015	1.11208	0.665135	1.85937	No	0000	1.20305	0.883889	1.63745	3
				0000/0500	1.34604	0.805063	2.25054	No	0015	1.08179	0.716929	1.63235	3
				0000/2400	1.39938	0.836964	2.33971	No	0500	0.893768	0.505717	1.57958	3
				0015/0500	1.21038	0.723922	2.02371	No	2400	0.859702	0.469091	1.57557	3
				0015/2400	1.25834	0.752608	2.1039	No
				0500/2400	1.03963	0.621797	1.73822	No
0780_pmoD	0.371515	0.39504	Timepoint
				0000/0015	1.18018	0.706119	1.97251	No	0000	1.20857	0.815783	1.79049	3
				0000/0500	1.43307	0.857425	2.39517	No	0015	1.02406	0.444136	2.3612	3
				0000/2400	1.26147	0.754754	2.10837	No	0500	0.843347	0.624903	1.13815	3
				0015/0500	1.21428	0.72652	2.0295	No	2400	0.95807	0.858782	1.06884	3
				0015/2400	1.06888	0.639524	1.78648	No
				0500/2400	0.880256	0.52667	1.47123	No
0370_pmoD	0.67401	0.27293	Timepoint
				0000/0015	1.98306	0.175748	22.376	No	0000	0.951599	0.341541	2.65134	3
				0000/0500	0.696083	0.0616901	7.85428	No	0015	0.479863	0.0442643	5.20214	3
				0000/2400	0.594045	0.052647	6.70293	No	0500	1.36708	0.201284	9.28492	3
				0015/0500	0.351014	0.0311085	3.96068	No	2400	1.6019	0.0595318	43.1043	3
				0015/2400	0.299559	0.0265483	3.38009	No
				0500/2400	0.853411	0.0756333	9.6295	No
2694_hyp	0.830625	0.216438	Timepoint
				0000/0015	1.39608	0.347099	5.61525	No	0000	1.09477	0.461718	2.59581	3
				0000/0500	0.785983	0.195414	3.16134	No	0015	0.784176	0.209207	2.93935	3
				0000/2400	1.3091	0.325473	5.2654	No	0500	1.39287	0.412766	4.70022	3
				0015/0500	0.562992	0.139973	2.26444	No	2400	0.836279	0.146435	4.77593	3
				0015/2400	0.937697	0.233133	3.77156	No
				0500/2400	1.66556	0.414097	6.69913	No
2694_hyp_v2	0.980125	0.156848	Timepoint
				0000/0015	1.38022	0.265201	7.18323	No	0000	1.16299	0.45708	2.95908	3
				0000/0500	0.879142	0.168922	4.57543	No	0015	0.842612	0.194801	3.64472	3
				0000/2400	1.50762	0.28968	7.84629	No	0500	1.32286	0.445111	3.93153	3
				0015/0500	0.63696	0.122388	3.31501	No	2400	0.771406	0.0717979	8.28808	3
				0015/2400	1.09231	0.20988	5.68483	No
				0500/2400	1.71487	0.329503	8.92494	No
0835_copD	0.980125	0.155853	Timepoint
				0000/0015	1.19122	0.459423	3.08865	No	0000	1.19224	0.442547	3.21195	3
				0000/0500	1.43554	0.553652	3.72214	No	0015	1.00086	0.399053	2.51025	3
				0000/2400	1.18155	0.455694	3.06358	No	0500	0.830519	0.513213	1.34401	3
				0015/0500	1.2051	0.464778	3.12466	No	2400	1.00905	0.333789	3.05038	3
				0015/2400	0.991883	0.382545	2.57181	No
				0500/2400	0.823069	0.317437	2.1341	No
1174_pmoD	0.986816	0.141361	Timepoint
				0000/0015	1.28991	0.539987	3.08131	No	0000	1.106	0.85723	1.42696	3
				0000/0500	1.16946	0.489565	2.79359	No	0015	0.857423	0.504694	1.45667	3
				0000/2400	0.991911	0.415237	2.36946	No	0500	0.945732	0.390573	2.29	3
				0015/0500	0.906623	0.379534	2.16572	No	2400	1.11502	0.312917	3.97315	3
				0015/2400	0.768977	0.321912	1.83692	No
				0500/2400	0.848176	0.355067	2.02611	No
3978_pmoD_v1	0.986816	0.129028	Timepoint
				0000/0015	1.28166	0.447579	3.67011	No	0000	1.03665	0.37942	2.83233	3
				0000/0500	0.91799	0.320578	2.62871	No	0015	0.808832	0.224594	2.91285	3
				0000/2400	0.981561	0.342778	2.81075	No	0500	1.12926	0.496808	2.56685	3
				0015/0500	0.716248	0.250126	2.05101	No	2400	1.05612	0.463834	2.40474	3
				0015/2400	0.765849	0.267447	2.19304	No
				0500/2400	1.06925	0.373401	3.06185	No
3978_pmoD_v2	0.986816	0.107338	Timepoint
				0000/0015	1.41108	0.347202	5.73485	No	0000	1.13859	0.279038	4.64589	3
				0000/0500	0.973942	0.239642	3.95825	No	0015	0.80689	0.196953	3.30572	3
				0000/2400	1.22287	0.300891	4.96993	No	0500	1.16905	0.382528	3.57276	3
				0015/0500	0.690209	0.169829	2.80512	No	2400	0.931078	0.234848	3.69135	3
				0015/2400	0.866619	0.213235	3.52207	No
				0500/2400	1.25559	0.308942	5.10291	No
0381_pmoD	0.986816	0.0774984	Timepoint
				0000/0015	1.16456	0.548164	2.47409	No	0000	1.04746	0.749799	1.46329	3
				0000/0500	0.975162	0.459012	2.07171	No	0015	0.899445	0.406103	1.99211	3
				0000/2400	1.06001	0.498953	2.25198	No	0500	1.07414	0.779745	1.47969	3
				0015/0500	0.837362	0.39415	1.77896	No	2400	0.988157	0.329381	2.96452	3
				0015/2400	0.910225	0.428446	1.93375	No
				0500/2400	1.08701	0.511662	2.30934	No
1437_hyp	0.986816	0.0486308	Timepoint
				0000/0015	1.17434	0.182131	7.57186	No	0000	1.20885	0.138955	10.5164	3
				0000/0500	1.26258	0.195817	8.14084	No	0015	1.02939	0.133515	7.93645	3
				0000/2400	1.44023	0.223369	9.28627	No	0500	0.95744	0.143585	6.38433	3
				0015/0500	1.07514	0.166747	6.93227	No	2400	0.839342	0.600938	1.17233	3
				0015/2400	1.22642	0.190209	7.90766	No
				0500/2400	1.1407	0.176915	7.35498	No
3640_yejA	0.986816	0.0417947	Timepoint
				0000/0015	1.04371	0.607872	1.79204	No	0000	0.994386	0.603299	1.63899	3
				0000/0500	0.991308	0.577352	1.70207	No	0015	0.95274	0.520206	1.74491	3
				0000/2400	0.944997	0.55038	1.62255	No	0500	1.0031	0.608863	1.65262	3
				0015/0500	0.949792	0.553172	1.63078	No	2400	1.05226	0.679108	1.63046	3
				0015/2400	0.90542	0.527329	1.5546	No
				0500/2400	0.953283	0.555205	1.63678	No
4197_pssA	0.986816	0.0360977	Timepoint
				0000/0015	1.00041	0.319011	3.13728	No	0000	0.975997	0.269915	3.52915	3
				0000/0500	1.04354	0.332763	3.27252	No	0015	0.975593	0.17889	5.32048	3
				0000/2400	0.869172	0.277161	2.72571	No	0500	0.935276	0.629601	1.38936	3
				0015/0500	1.04311	0.332625	3.27117	No	2400	1.1229	0.922485	1.36687	3
				0015/2400	0.868812	0.277046	2.72458	No
				0500/2400	0.832908	0.265597	2.61199	No
2542_gcp	0.986816	0.0162354	Timepoint
				0000/0015	0.961952	0.434691	2.12875	No	0000	1.00039	0.454365	2.20261	3
				0000/0500	1.05102	0.474941	2.32586	No	0015	1.03996	0.55005	1.96622	3
				0000/2400	0.990647	0.447659	2.19226	No	0500	0.95183	0.502774	1.80196	3
				0015/0500	1.09259	0.493726	2.41786	No	2400	1.00984	0.402501	2.53359	3
				0015/2400	1.02983	0.465365	2.27897	No
				0500/2400	0.942557	0.425927	2.08583	No
