# Supplementary material for: Characterization of a long overlooked copper protein from methane- and ammonia-oxidizing bacteria
Source: Nat Commun. 2018 Oct 15;9:4276. doi: 10.1038/s41467-018-06681-5 (PMC6189053; doi:10.1038/s41467-018-06681-5)
Supplement: Supplementary file 4 — Supplementary Data 2 [file 41467_2018_6681_MOESM4_ESM.xlsx]

## Sheet: Full PmoD Metadata
PmoD sequences identified in the JGI IMG database
From the initial BLAST results, sequences were trimmed if they aligned poorly to the periplasmic region of known PmoDs or if they were notably anomalous in length ().
Gene OID	Locus Tag	EFI Gene ID	EFI Node	EFI Rep. Node	AMO or pMMO Group	PmoD in CuMMO operon	Species contains CuMMO	H1	Y/N H1	C1	Y/N C1	Broad C1	Y/N Broad C1	Only Odd C1	M	Y/N M	Broad M	Y/N M	Only Odd M	H2	Y/N H2	Broad H2	Y/N Broad H2	Only Odd H2	C2	Y/N C2	Cx7MxHxnC	Cx9HxnC	Cx7MxnC	Cx8MHxnC	Cx8MxnC	CxnC	Cx10HxnC	None	Copper Site	IMG Gene Product	IMG Genome ID	Genus	Genome Name	Gene Symbol	GenBank Accession	Start Coord	End Coord	Strand	DNA Sequence Length (bp)	Amino Acid Sequence Length (aa)	Transmembrane Helices	Signal Peptides	Scaffold ID
637171280	MCA2130	zzzz511	0	zzzz509	gMOB	0	2	H	1	C	1	SCR	1	0	W	0	FWV	0	0	H	1	VHF	1	0	C	1	0	1	0	0	0	0	0	0	Cx9HxnC	hypothetical protein	637000166	Methylococcus	Methylococcus capsulatus Bath	MCA2130	YP_114556	2292803	2293393	-	591	196	2	1	637000099
637426561	NE0183	zzzz662	0	zzzz660	bAOB	0	2	H	1	C	1	GCK	1	0	P	0	FPV	0	0	T	0	VTV	0	0	C	1	0	0	0	0	0	1	0	0	CxnC	possible (U92432) ORF4 [Nitrosospira sp. NpAV]	637000195	Nitrosomonas	Nitrosomonas europaea ATCC 19718	NE0183	NP_840277	221653	222264	-	612	203	2	1	637000220
637427311	NE0941	zzzzz23	1	zzzzz23	bAOB	1	2	H	1	C	1	MCK	1	0	T	0	YTM	1	1	H	1	MHF	1	0	C	1	0	0	0	1	0	0	0	0	Cx8MHxnC	hypothetical protein	637000195	Nitrosomonas	Nitrosomonas europaea ATCC 19718	NE2060	NP_841014	1026940	1027494	-	555	184	1	1	637000220
637427312	NE0942	zzzz392	1	zzzz392	bAOB	1	2	H	1	C	1	NCV	1	0	M	1	NMV	1	0	H	1	VHL	1	0	C	1	1	0	0	0	0	0	0	0	Cx7MxHxnC	possible (U92432) ORF4 [Nitrosospira sp. NpAV]	637000195	Nitrosomonas	Nitrosomonas europaea ATCC 19718	NE0942	NP_841015	1027579	1028214	-	636	211	2		637000220
637427557	NE1202	zzzz802	1	zzzz802	bAOB	0	2	-	0	C	1	TCT	1	0	L	0	LLV	0	0	G	0	VGY	0	0	C	1	0	0	0	0	0	1	0	0	CxnC	hypothetical protein	637000195	Nitrosomonas	Nitrosomonas europaea ATCC 19718	NE1202	NP_841257	1304195	1304830	+	636	211	2		637000220
637428385	NE2060	zzzzz22	1	zzzzz22	bAOB	1	2	H	1	C	1	MCK	1	0	T	0	YTM	1	1	H	1	MHF	1	0	C	1	0	0	0	1	0	0	0	0	Cx8MHxnC	hypothetical protein	637000195	Nitrosomonas	Nitrosomonas europaea ATCC 19718	NE2060	NP_842070	2237159	2237713	-	555	184	1	1	637000220
637428386	NE2061	zzzz395	0	zzzz392	bAOB	1	2	H	1	C	1	NCV	1	0	M	1	NMV	1	0	H	1	VHL	1	0	C	1	1	0	0	0	0	0	0	0	Cx7MxHxnC	possible (U92432) ORF4 [Nitrosospira sp. NpAV]	637000195	Nitrosomonas	Nitrosomonas europaea ATCC 19718	NE0942	NP_842071	2237798	2238433	-	636	211	2		637000220
637738979	Noc_2500	zzzz200	1	zzzz200	gAOB	1	1	H	1	C	1	QCV	1	0	R	0	YRM	1	1	H	1	MHF	1	0	C	1	0	0	0	1	0	0	0	0	Cx8MHxnC	hypothetical protein	637000194	Nitrosococcus	Nitrosococcus oceani C-107		YP_344483	2844990	2845553	-	564	187	1	1	637000420
637739480	Noc_3006	zzzz614	0	zzzz613	gAOB	0	1	V	0	C	1	PCV	1	0	A	0	YAV	0	0	H	1	VHF	1	0	C	1	0	1	0	0	0	0	0	0	Cx9HxnC	hypothetical protein	637000194	Nitrosococcus	Nitrosococcus oceani C-107		YP_344978	3398585	3399256	+	672	223	1	1	637000420
637810299	Nmul_A0227	zzzz673	0	zzzz671	bAOB	0	3	H	1	C	1	DCA	1	0	P	0	FPV	0	0	S	0	VSF	0	0	C	1	0	0	0	0	0	1	0	0	CxnC	ORF4	637000197	Nitrosospira	Nitrosospira multiformis ATCC 25196		YP_410927	241503	242099	+	597	198	2	1	637000455
637811028	Nmul_A0945	zzzz814	1	zzzz814	bAOB	0	3	-	0	C	1	TCT	1	0	L	0	LLV	0	0	G	0	VGY	0	0	C	1	0	0	0	0	0	1	0	0	CxnC	hypothetical protein	637000197	Nitrosospira	Nitrosospira multiformis ATCC 25196		YP_411640	1096535	1097164	-	630	209	2		637000455
637811486	Nmul_A1398	zzzz272	1	zzzz272	bAOB	0	3	H	1	C	1	SCM	1	0	M	1	SMV	1	0	H	1	VHL	1	0	C	1	1	0	0	0	0	0	0	0	Cx7MxHxnC	ORF4	637000197	Nitrosospira	Nitrosospira multiformis ATCC 25196		YP_412093	1592557	1593132	+	576	191	1	1	637000455
637812019	Nmul_A1933	zzzz792	0	zzzz791	bAOB	0	3	-	0	C	1	TCT	1	0	V	0	LVI	0	0	G	0	IGY	0	0	C	1	0	0	0	0	0	1	0	0	CxnC	hypothetical protein	637000197	Nitrosospira	Nitrosospira multiformis ATCC 25196		YP_412620	2223563	2224201	+	639	212	2		637000455
637812410	Nmul_A2322	zzzz108	0	zzzz107	bAOB	0	3	H	1	C	1	ICK	1	0	T	0	YTM	1	1	H	1	MHF	1	0	C	1	0	0	0	1	0	0	0	0	Cx8MHxnC	hypothetical protein	637000197	Nitrosospira	Nitrosospira multiformis ATCC 25196		YP_413005	2640965	2641621	-	657	218	2		637000455
637812411	Nmul_A2323	zzzz333	0	zzzz331	bAOB	0	3	H	1	C	1	SCV	1	0	M	1	NMV	1	0	H	1	VHL	1	0	C	1	1	0	0	0	0	0	0	0	Cx7MxHxnC	ORF4	637000197	Nitrosospira	Nitrosospira multiformis ATCC 25196		YP_413006	2641705	2642295	-	591	196	2		637000455
637812854	Nmul_A2762	zzzz107	1	zzzz107	bAOB	1	3	H	1	C	1	ICK	1	0	T	0	YTM	1	1	H	1	MHF	1	0	C	1	0	0	0	1	0	0	0	0	Cx8MHxnC	hypothetical protein	637000197	Nitrosospira	Nitrosospira multiformis ATCC 25196		YP_413441	3167578	3168234	-	657	218	2		637000455
637812855	Nmul_A2763	zzzz332	0	zzzz331	bAOB	1	3	H	1	C	1	SCV	1	0	M	1	NMV	1	0	H	1	VHL	1	0	C	1	1	0	0	0	0	0	0	0	Cx7MxHxnC	ORF4	637000197	Nitrosospira	Nitrosospira multiformis ATCC 25196		YP_413442	3168318	3168908	-	591	196	2		637000455
638130511	Neut_0260	zzzz654	0	zzzz653	bAOB	0	2	H	1	C	1	GCK	1	0	P	0	FPV	0	0	A	0	VAI	0	0	C	1	0	0	0	0	0	1	0	0	CxnC	putative (U92432) ORF4 (Nitrosospira sp. NpAV)	637000196	Nitrosomonas	Nitrosomonas eutropha C91		YP_746509	273152	273763	+	612	203	2	1	637000616
638132297	Neut_2074	zzzzz33	1	zzzzz33	bAOB	1	2	H	1	C	1	MCK	1	0	T	0	YTM	1	1	H	1	MHF	1	0	C	1	0	0	0	1	0	0	0	0	Cx8MHxnC	conserved hypothetical protein	637000196	Nitrosomonas	Nitrosomonas eutropha C91		YP_748262	2195446	2196033	-	588	195	2		637000616
638132298	Neut_2075	zzzz385	1	zzzz385	bAOB	1	2	H	1	C	1	TCV	1	0	M	1	NMV	1	0	H	1	VHL	1	0	C	1	1	0	0	0	0	0	0	0	Cx7MxHxnC	putative (U92432) ORF4 (Nitrosospira sp. NpAV)	637000196	Nitrosomonas	Nitrosomonas eutropha C91		YP_748263	2196105	2196677	-	573	190	1	1	637000616
638132533	Neut_2315	zzzzz29	1	zzzzz29	bAOB	1	2	H	1	C	1	MCK	1	0	T	0	YTM	1	1	H	1	MHF	1	0	C	1	0	0	0	1	0	0	0	0	Cx8MHxnC	conserved hypothetical protein	637000196	Nitrosomonas	Nitrosomonas eutropha C91		YP_748497	2440549	2441136	-	588	195	2		637000616
638132534	Neut_2316	zzzz384	1	zzzz384	bAOB	1	2	H	1	C	1	TCV	1	0	M	1	NMV	1	0	H	1	VHL	1	0	C	1	1	0	0	0	0	0	0	0	Cx7MxHxnC	putative (U92432) ORF4 (Nitrosospira sp. NpAV)	637000196	Nitrosomonas	Nitrosomonas eutropha C91		YP_748498	2441208	2441780	-	573	190	1	1	637000616
642665524	Minf_1300	zzzz590	1	zzzz590	vMOB	0	3	D	0	P	0	CPV	1	1	S	0	YSV	0	0	H	1	VHM	1	0	C	1	0	0	0	0	0	0	1	0	Cx10HxnC	hypothetical protein	642555138	Methylacidiphilum	Methylacidiphilum infernorum V4		YP_001939952	1213867	1214436	-	570	189	1	1	642555174
642665698	Minf_1470	zzzz578	1	zzzz578	vMOB	0	3	H	1	G	0	CGI	1	1	A	0	YAI	0	0	H	1	IHL	1	0	C	1	0	0	0	0	0	0	1	0	Cx10HxnC	hypothetical protein	642555138	Methylacidiphilum	Methylacidiphilum infernorum V4		YP_001940122	1372053	1372610	-	558	185	1		642555174
642665728	Minf_1498	zzzz589	1	zzzz589	vMOB	0	3	H	1	P	0	CPI	1	1	A	0	FAI	0	0	H	1	IHM	1	0	C	1	0	0	0	0	0	0	1	0	Cx10HxnC	hypothetical protein	642555138	Methylacidiphilum	Methylacidiphilum infernorum V4		YP_001940150	1398970	1399668	-	699	232	2		642555174
646691324	Nhal_0678	zzzz198	1	zzzz198	gAOB	1	1	H	1	C	1	KCV	1	0	R	0	YRM	1	1	H	1	MHF	1	0	C	1	0	0	0	1	0	0	0	0	Cx8MHxnC	hypothetical protein	646564556	Nitrosococcus	Nitrosococcus halophilus Nc4		YP_003526245	685494	686054	+	561	186	2	1	646564576
646694314	Nhal_3789	zzzz617	1	zzzz617	gAOB	0	1	V	0	C	1	PCV	1	0	M	1	FMV	1	0	H	1	VHF	1	0	C	1	1	0	0	0	0	0	0	0	Cx7MxHxnC	hypothetical protein	646564556	Nitrosococcus	Nitrosococcus halophilus Nc4		YP_003529191	3903562	3904254	-	693	230	2	1	646564576
647628086	NOC27_274	zzzz201	0	zzzz200	gAOB	0	1	H	1	C	1	QCV	1	0	R	0	YRM	1	1	H	1	MHF	1	0	C	1	0	0	0	1	0	0	0	0	Cx8MHxnC	hypothetical protein	647533188	Nitrosococcus	Nitrosococcus oceani AFC27		ZP_05046851	2003306	2003869	-	564	187	1	1	647533620
647628532	NOC27_3166	zzzz616	1	zzzz616	gAOB	0	1	V	0	C	1	PCV	1	0	A	0	YAV	0	0	H	1	VHF	1	0	C	1	0	1	0	0	0	0	0	0	Cx9HxnC	hypothetical protein	647533188	Nitrosococcus	Nitrosococcus oceani AFC27		ZP_05049610	434151	434882	+	732	243	1	1	647533621
648071296	Nwat_0634	zzzz199	1	zzzz199	gAOB	1	1	H	1	C	1	TCV	1	0	R	0	YRM	1	1	H	1	MHF	1	0	C	1	0	0	0	1	0	0	0	0	Cx8MHxnC	hypothetical protein	648028046	Nitrosococcus	Nitrosococcus watsoni C-113		YP_003759911	658326	658889	+	564	187	1	1	648028027
648073529	Nwat_3063	zzzz612	1	zzzz612	gAOB	0	1	V	0	C	1	PCV	1	0	V	0	YVV	0	0	H	1	VHF	1	0	C	1	0	1	0	0	0	0	0	0	Cx9HxnC	hypothetical protein	648028046	Nitrosococcus	Nitrosococcus watsoni C-113		YP_003762103	3250201	3250860	+	660	219	1	1	648028027
648843536	MettuDRAFT_2266	zzzz448	1	zzzz448	gMOB	0	2	H	1	C	1	SCF	1	0	R	0	TRL	0	0	R	0	LRI	0	0	C	1	0	0	0	0	0	1	0	0	CxnC	hypothetical protein	648276688	Methylobacter	Methylobacter tundripaludum SV96		ZP_07654420	7847	8428	-	582	193	1	1	648300070
648844788	MettuDRAFT_3509	zzzz565	1	zzzz565	gMOB	0	2	H	1	C	1	QCK	1	0	W	0	HWL	0	0	H	1	LHY	1	0	C	1	0	1	0	0	0	0	0	0	Cx9HxnC	conserved hypothetical protein	648276688	Methylobacter	Methylobacter tundripaludum SV96		ZP_07655663	139872	140543	+	672	223	3		648300077
648845124	MettuDRAFT_3843	zzzz489	1	zzzz489	gMOB	0	2	H	1	C	1	ACN	1	0	R	0	ERV	0	0	H	1	VHF	1	0	C	1	0	1	0	0	0	0	0	0	Cx9HxnC	conserved hypothetical protein	648276688	Methylobacter	Methylobacter tundripaludum SV96		ZP_07655997	13130	13735	-	606	201		1	648300080
650753377	NAL212_0800	zzzz359	0	zzzz358	bAOB	0	3	H	1	C	1	NCM	1	0	M	1	NMI	1	0	H	1	IHL	1	0	C	1	1	0	0	0	0	0	0	0	Cx7MxHxnC	hypothetical protein	650716066	Nitrosomonas	Nitrosomonas sp. AL212		YP_004293895	691868	692455	+	588	195	2		650716029
650753378	NAL212_0801	zzzzz41	0	zzzzz40	bAOB	0	3	H	1	C	1	MCI	1	0	R	0	YRM	1	1	H	1	MHF	1	0	C	1	0	0	0	1	0	0	0	0	Cx8MHxnC	hypothetical protein	650716066	Nitrosomonas	Nitrosomonas sp. AL212		YP_004293896	692523	693092	+	570	189	1	1	650716029
650754129	NAL212_1593	zzzz818	1	zzzz818	bAOB	0	3	-	0	C	1	ACT	1	0	I	0	LII	0	0	G	0	IGY	0	0	C	1	0	0	0	0	0	1	0	0	CxnC	hypothetical protein	650716066	Nitrosomonas	Nitrosomonas sp. AL212		YP_004294635	1534282	1534842	+	561	186	1		650716029
650755075	NAL212_2602	zzzzz40	1	zzzzz40	bAOB	1	3	H	1	C	1	MCI	1	0	R	0	YRM	1	1	H	1	MHF	1	0	C	1	0	0	0	1	0	0	0	0	Cx8MHxnC	hypothetical protein	650716066	Nitrosomonas	Nitrosomonas sp. AL212		YP_004295563	2562780	2563349	-	570	189	1	1	650716029
650755076	NAL212_2603	zzzz358	1	zzzz358	bAOB	1	3	H	1	C	1	NCM	1	0	M	1	NMI	1	0	H	1	IHL	1	0	C	1	1	0	0	0	0	0	0	0	Cx7MxHxnC	hypothetical protein	650716066	Nitrosomonas	Nitrosomonas sp. AL212		YP_004295564	2563417	2564004	-	588	195	2		650716029
650755214	NAL212_2751	zzzz713	1	zzzz713	bAOB	0	3	H	1	C	1	GCT	1	0	P	0	FPV	0	0	T	0	VTF	0	0	C	1	0	0	0	0	0	1	0	0	CxnC	hypothetical protein	650716066	Nitrosomonas	Nitrosomonas sp. AL212		YP_004295701	2712874	2713596	-	723	240	2	1	650716029
650755281	NAL212_2819	zzzz410	1	zzzz410	bAOB	0	3	H	1	C	1	ICM	1	0	M	1	SMV	1	0	H	1	VHL	1	0	C	1	1	0	0	0	0	0	0	0	Cx7MxHxnC	hypothetical protein	650716066	Nitrosomonas	Nitrosomonas sp. AL212		YP_004295768	2782768	2783319	+	552	183	2		650716029
651001909	Nit79A3_0474	zzzz372	1	zzzz372	bAOB	1	3	H	1	C	1	SCM	1	0	M	1	NMI	1	0	H	1	IHL	1	0	C	1	1	0	0	0	0	0	0	0	Cx7MxHxnC	hypothetical protein	650716067	Nitrosomonas	Nitrosomonas sp. IS79A3		YP_004693755	508603	509187	+	585	194	2		650716163
651001910	Nit79A3_0475	zzzzz58	1	zzzzz58	bAOB	1	3	H	1	C	1	MCV	1	0	R	0	YRM	1	1	H	1	MHF	1	0	C	1	0	0	0	1	0	0	0	0	Cx8MHxnC	hypothetical protein	650716067	Nitrosomonas	Nitrosomonas sp. IS79A3		YP_004693756	509254	509835	+	582	193	2	1	650716163
651002645	Nit79A3_1232	zzzz426	1	zzzz426	bAOB	0	3	H	1	C	1	ACV	1	0	M	1	SMV	1	0	H	1	VHL	1	0	C	1	1	0	0	0	0	0	0	0	Cx7MxHxnC	hypothetical protein	650716067	Nitrosomonas	Nitrosomonas sp. IS79A3		YP_004694475	1351788	1352342	-	555	184	2	1	650716163
651002658	Nit79A3_1246	zzzz832	1	zzzz832	bAOB	0	3	-	0	C	1	ACT	1	0	T	0	LTI	0	0	G	0	IGY	0	0	C	1	0	0	0	0	0	1	0	0	CxnC	hypothetical protein	650716067	Nitrosomonas	Nitrosomonas sp. IS79A3		YP_004694488	1367576	1368178	-	603	200	1		650716163
651004221	Nit79A3_2882	zzzzz59	0	zzzzz58	bAOB	0	3	H	1	C	1	MCV	1	0	R	0	YRM	1	1	H	1	MHF	1	0	C	1	0	0	0	1	0	0	0	0	Cx8MHxnC	hypothetical protein	650716067	Nitrosomonas	Nitrosomonas sp. IS79A3		YP_004696032	3044569	3045150	-	582	193	2	1	650716163
651004222	Nit79A3_2883	zzzz373	0	zzzz372	bAOB	0	3	H	1	C	1	SCM	1	0	M	1	NMI	1	0	H	1	IHL	1	0	C	1	1	0	0	0	0	0	0	0	Cx7MxHxnC	hypothetical protein	650716067	Nitrosomonas	Nitrosomonas sp. IS79A3		YP_004696033	3045217	3045801	-	585	194	2		650716163
651004283	Nit79A3_2943	zzzz722	1	zzzz722	bAOB	0	3	H	1	C	1	GCT	1	0	P	0	FPI	0	0	A	0	IAF	0	0	C	1	0	0	0	0	0	1	0	0	CxnC	hypothetical protein	650716067	Nitrosomonas	Nitrosomonas sp. IS79A3		YP_004696093	3109107	3109877	-	771	256	2		650716163
2504961555	Metme_00024140	zzzz597	1	zzzz597	gMOB	0	1	L	0	C	1	GCM	1	0	V	0	YVV	0	0	N	0	VNF	0	0	C	1	0	0	0	0	0	1	0	0	CxnC	hypothetical protein	2504756059	Methylomonas	Methylomonas methanica MC09			2657150	2657770	-	621	206	2	1	2504762402
2504962722	Metme_00035810	zzzz537	1	zzzz537	gMOB	0	1	H	1	C	1	QCK	1	0	W	0	HWI	0	0	H	1	IHY	1	0	C	1	0	1	0	0	0	0	0	0	Cx9HxnC	hypothetical protein	2504756059	Methylomonas	Methylomonas methanica MC09			3925732	3926325	-	594	197	2	1	2504762402
2504962881	Metme_00037400	zzzz632	1	zzzz632	gMOB	1	1	L	0	C	1	DCI	1	0	A	0	YAV	0	0	H	1	VHF	1	0	C	1	0	1	0	0	0	0	0	0	Cx9HxnC	hypothetical protein	2504756059	Methylomonas	Methylomonas methanica MC09			4084703	4085362	-	660	219	2		2504762402
2507406087	MettrDRAFT_0039	zzzz765	1	zzzz765	aMOB	0	2	A	0	C	1	DCL	1	0	S	0	YSA	0	0	R	0	ARL	0	0	C	1	0	0	0	0	0	1	0	0	CxnC	hypothetical protein	2507262027	Methylosinus	Methylosinus trichosporium OB3b			36829	37398	-	570	189	1		2507278056
2507406418	MettrDRAFT_0370	zzzz185	1	zzzz185	aMOB	0	2	H	1	C	1	TCV	1	0	K	0	VKV	0	0	H	1	VHF	1	0	C	1	0	1	0	0	0	0	0	0	Cx9HxnC	hypothetical protein	2507262027	Methylosinus	Methylosinus trichosporium OB3b			398560	399219	+	660	219	2	1	2507278056
2507406429	MettrDRAFT_0381	zzzz197	1	zzzz197	aMOB	1	2	A	0	C	1	MCM	1	0	M	1	DMI	1	0	H	1	IHI	1	0	C	1	1	0	0	0	0	0	0	0	Cx7MxHxnC	hypothetical protein	2507262027	Methylosinus	Methylosinus trichosporium OB3b			407725	408342	-	618	205	1	1	2507278056
2507406758	MettrDRAFT_0710	zzzz145	1	zzzz145	aMOB	0	2	H	1	C	1	QCI	1	0	T	0	DTM	1	1	N	0	MNF	0	0	C	1	0	0	0	0	1	0	0	0	Cx8MxnC	hypothetical protein	2507262027	Methylosinus	Methylosinus trichosporium OB3b			753525	754100	-	576	191	1	1	2507278056
2507406828	MettrDRAFT_0780	zzzz212	1	zzzz212	aMOB	0	2	A	0	C	1	ECP	1	0	T	0	KTM	1	1	K	0	MKF	0	0	C	1	0	0	0	0	1	0	0	0	Cx8MxnC	hypothetical protein	2507262027	Methylosinus	Methylosinus trichosporium OB3b			832869	833462	-	594	197	1	1	2507278056
2507407222	MettrDRAFT_1174	zzzz168	1	zzzz168	aMOB	0	2	R	0	C	1	ACV	1	0	L	0	ELI	0	0	Y	0	IYF	0	0	C	1	0	0	0	0	0	1	0	0	CxnC	hypothetical protein	2507262027	Methylosinus	Methylosinus trichosporium OB3b			1246119	1246709	-	591	196	2		2507278056
2507409982	MettrDRAFT_3934	zzzz139	1	zzzz139	aMOB	0	2	H	1	C	1	QCK	1	0	Q	0	DQM	1	1	N	0	MNF	0	0	C	1	0	0	0	0	1	0	0	0	Cx8MxnC	hypothetical protein	2507262027	Methylosinus	Methylosinus trichosporium OB3b			4195678	4196250	+	573	190	1	1	2507278056
2507410026	MettrDRAFT_3978	zzzz231	1	zzzz231	aMOB	0	2	H	1	C	1	RCR	1	0	I	0	DIM	1	1	N	0	MNF	0	0	C	1	0	0	0	0	1	0	0	0	Cx8MxnC	hypothetical protein	2507262027	Methylosinus	Methylosinus trichosporium OB3b			4239941	4240594	-	654	217	2		2507278056
2508547200	MetalDRAFT_0852	zzzz544	0	zzzz543	gMOB	0	2	H	1	C	1	QCK	1	0	W	0	HWI	0	0	H	1	IHY	1	0	C	1	0	1	0	0	0	0	0	0	Cx9HxnC	hypothetical protein	2508501010	Methylomicrobium	Methylomicrobium album BG8			958109	958702	+	594	197	2	1	2508501804
2508548375	MetalDRAFT_2028	zzzz503	0	zzzz502	gMOB	0	2	H	1	C	1	PCR	1	0	W	0	EWI	0	0	H	1	IHF	1	0	C	1	0	1	0	0	0	0	0	0	Cx9HxnC	hypothetical protein	2508501010	Methylomicrobium	Methylomicrobium album BG8			2285670	2286311	+	642	213	1		2508501804
2508830407	MetszDRAFT_0570	zzzz512	1	zzzz512	gMOB	0	2	H	1	C	1	SCR	1	0	W	0	HWV	0	0	H	1	VHF	1	0	C	1	0	1	0	0	0	0	0	0	Cx9HxnC	hypothetical protein	2508501066	Methylocaldum	Methylocaldum szegediense O-12			571269	571880	-	612	203	2	1	2508523583
2508831911	MetszDRAFT_2074	zzzz507	1	zzzz507	gMOB	0	2	H	1	C	1	ACR	1	0	W	0	HWV	0	0	H	1	VHF	1	0	C	1	0	1	0	0	0	0	0	0	Cx9HxnC	hypothetical protein	2508501066	Methylocaldum	Methylocaldum szegediense O-12			2120423	2121007	-	585	194	2	1	2508523583
2508832372	MetszDRAFT_2536	zzzz611	1	zzzz611	gMOB	0	2	S	0	C	1	TCL	1	0	A	0	YAV	0	0	H	1	VHF	1	0	C	1	0	1	0	0	0	0	0	0	Cx9HxnC	hypothetical protein	2508501066	Methylocaldum	Methylocaldum szegediense O-12			243116	243829	+	714	237	2	1	2508523584
2510254110	MetacDRAFT_0809	zzzz219	1	zzzz219	aMOB	0	1	M	0	C	1	ECV	1	0	A	0	EAV	0	0	Q	0	VQI	0	0	C	1	0	0	0	0	0	1	0	0	CxnC	hypothetical protein	2510065046	Methylocapsa	Methylocapsa acidiphila B2			684608	685195	-	588	195	1	1	2510067271
2510254795	MetacDRAFT_1494	zzzz155	1	zzzz155	aMOB	0	1	H	1	C	1	KCV	1	0	Q	0	YQL	0	0	A	0	LAF	0	0	C	1	0	0	0	0	0	1	0	0	CxnC	hypothetical protein	2510065046	Methylocapsa	Methylocapsa acidiphila B2			1400716	1401318	+	603	200	1	1	2510067271
2510255464	MetacDRAFT_2163	zzzz171	1	zzzz171	aMOB	0	1	H	1	C	1	ICM	1	0	A	0	DAM	1	1	Q	0	MQV	0	0	C	1	0	0	0	0	1	0	0	0	Cx8MxnC	hypothetical protein	2510065046	Methylocapsa	Methylocapsa acidiphila B2			2118385	2119002	+	618	205	1		2510067271
2510255738	MetacDRAFT_2437	zzzz172	1	zzzz172	aMOB	0	1	D	0	C	1	KCV	1	0	L	0	DLI	0	0	H	1	IHV	1	0	C	1	0	1	0	0	0	0	0	0	Cx9HxnC	hypothetical protein	2510065046	Methylocapsa	Methylocapsa acidiphila B2			2418390	2419022	-	633	210	1	1	2510067271
2510255864	MetacDRAFT_2563	zzzz157	1	zzzz157	aMOB	0	1	F	0	C	1	HCS	1	0	L	0	YLL	0	0	N	0	LNY	0	0	C	1	0	0	0	0	0	1	0	0	CxnC	hypothetical protein	2510065046	Methylocapsa	Methylocapsa acidiphila B2			2573525	2574154	+	630	209	1	1	2510067271
2510256671	MetacDRAFT_3370	zzzz205	1	zzzz205	aMOB	0	1	Q	0	C	1	GCM	1	0	E	0	HEM	1	1	R	0	MRL	0	0	C	1	0	0	0	0	1	0	0	0	Cx8MxnC	hypothetical protein	2510065046	Methylocapsa	Methylocapsa acidiphila B2			3485155	3485757	-	603	200	2		2510067271
2516189366	Meth11bDRAFT_0846	zzzz471	1	zzzz471	gMOB	0	2	H	1	C	1	NCN	1	0	R	0	ERV	0	0	H	1	VHF	1	0	C	1	0	1	0	0	0	0	0	0	Cx9HxnC	hypothetical protein	2516143012	Methylomonas	Methylomonas sp. 11b			923751	924338	-	588	195		1	2516143873
2516191148	Meth11bDRAFT_2629	zzzz532	0	zzzz531	gMOB	0	2	H	1	C	1	QCK	1	0	W	0	HWI	0	0	H	1	IHY	1	0	C	1	0	1	0	0	0	0	0	0	Cx9HxnC	hypothetical protein	2516143012	Methylomonas	Methylomonas sp. 11b			2773004	2773597	+	594	197	2	1	2516143873
2516191222	Meth11bDRAFT_2703	zzzz620	1	zzzz620	gMOB	0	2	L	0	C	1	DCI	1	0	A	0	YAV	0	0	H	1	VHF	1	0	C	1	0	1	0	0	0	0	0	0	Cx9HxnC	hypothetical protein	2516143012	Methylomonas	Methylomonas sp. 11b			2856262	2856888	+	627	208	1		2516143873
2516604022	MetLW4DRAFT_0007	zzzz209	1	zzzz209	aMOB	0	3	A	0	C	1	ECP	1	0	T	0	KTM	1	1	K	0	MKF	0	0	C	1	0	0	0	0	1	0	0	0	Cx8MxnC	hypothetical protein	2516493024	Methylosinus	Methylosinus sp. LW4			6274	6852	+	579	192	1	1	2516493501
2516604980	MetLW4DRAFT_0965	zzzz138	1	zzzz138	aMOB	0	3	H	1	C	1	QCK	1	0	Q	0	DQM	1	1	N	0	MNF	0	0	C	1	0	0	0	0	1	0	0	0	Cx8MxnC	hypothetical protein	2516493024	Methylosinus	Methylosinus sp. LW4			1000086	1000649	+	564	187	1	1	2516493501
2516605019	MetLW4DRAFT_1004	zzzz192	1	zzzz192	aMOB	1	3	A	0	C	1	MCM	1	0	M	1	DMI	1	0	H	1	IHV	1	0	C	1	1	0	0	0	0	0	0	0	Cx7MxHxnC	hypothetical protein	2516493024	Methylosinus	Methylosinus sp. LW4			1035315	1035929	+	615	204	1	1	2516493501
2516605030	MetLW4DRAFT_1015	zzzz183	1	zzzz183	aMOB	0	3	H	1	C	1	ECV	1	0	K	0	VKV	0	0	H	1	VHF	1	0	C	1	0	1	0	0	0	0	0	0	Cx9HxnC	hypothetical protein	2516493024	Methylosinus	Methylosinus sp. LW4			1044076	1044747	-	672	223	1	1	2516493501
2516605078	MetLW4DRAFT_1063	zzzz144	1	zzzz144	aMOB	0	3	H	1	C	1	QCI	1	0	T	0	DTM	1	1	N	0	MNF	0	0	C	1	0	0	0	0	1	0	0	0	Cx8MxnC	hypothetical protein	2516493024	Methylosinus	Methylosinus sp. LW4			1096270	1096839	+	570	189	1	1	2516493501
2516605087	MetLW4DRAFT_1072	zzzz770	1	zzzz770	aMOB	0	3	A	0	C	1	NCL	1	0	S	0	YSA	0	0	R	0	ARL	0	0	C	1	0	0	0	0	0	1	0	0	CxnC	hypothetical protein	2516493024	Methylosinus	Methylosinus sp. LW4			1105565	1106134	+	570	189	1		2516493501
2516606191	MetLW4DRAFT_2176	zzzz235	1	zzzz235	aMOB	0	3	H	1	C	1	RCR	1	0	I	0	DIM	1	1	N	0	MNF	0	0	C	1	0	0	0	0	1	0	0	0	Cx8MxnC	hypothetical protein	2516493024	Methylosinus	Methylosinus sp. LW4			2263444	2264118	+	675	224	1		2516493501
2516606470	MetLW4DRAFT_2455	zzzz167	1	zzzz167	aMOB	1	3	R	0	C	1	SCV	1	0	I	0	EII	0	0	Y	0	IYF	0	0	C	1	0	0	0	0	0	1	0	0	CxnC	hypothetical protein	2516493024	Methylosinus	Methylosinus sp. LW4			2548155	2548745	-	591	196	1		2516493501
2516608085	MetLW4DRAFT_4071	zzzz230	1	zzzz230	aMOB	0	3	H	1	C	1	RCQ	1	0	V	0	DVM	1	1	N	0	MNL	0	0	C	1	0	0	0	0	1	0	0	0	Cx8MxnC	hypothetical protein	2516493024	Methylosinus	Methylosinus sp. LW4			339413	340051	+	639	212	1		2516493502
2516960196	MetmiDRAFT_1335	zzzz546	1	zzzz546	gMOB	0	1	H	1	C	1	QCK	1	0	W	0	HWI	0	0	H	1	IHY	1	0	C	1	0	1	0	0	0	0	0	0	Cx9HxnC	hypothetical protein	2516653058	Methylovulum	Methylovulum miyakonense HT12			1347079	1347669	+	591	196	2	1	2516667153
2517027230	METBUDRAFT_0519	zzzz480	1	zzzz480	gMOB	0	1	H	1	C	1	ACN	1	0	S	0	DSV	0	0	H	1	VHF	1	0	C	1	0	1	0	0	0	0	0	0	Cx9HxnC	hypothetical protein	2516653075	Methylomicrobium	Methylomicrobium buryatense 5G			479256	479876	-	621	206	2		2516677448
2517029721	METBUDRAFT_3010	zzzz522	1	zzzz522	gMOB	0	1	H	1	C	1	QCK	1	0	W	0	HWV	0	0	H	1	VHY	1	0	C	1	0	1	0	0	0	0	0	0	Cx9HxnC	hypothetical protein	2516653075	Methylomicrobium	Methylomicrobium buryatense 5G			3274733	3275326	-	594	197	2	1	2516677448
2517138680	METLW3DRAFT_0833	zzzz207	1	zzzz207	aMOB	0	4	A	0	C	1	ECP	1	0	A	0	KAM	1	1	K	0	MKF	0	0	C	1	0	0	0	0	1	0	0	0	Cx8MxnC	hypothetical protein	2517093011	Methylosinus	Methylosinus sp. LW3			892403	892981	+	579	192	1	1	2517093495
2517139818	METLW3DRAFT_1971	zzzz134	1	zzzz134	aMOB	0	4	H	1	C	1	QCK	1	0	Q	0	DQM	1	1	N	0	MNF	0	0	C	1	0	0	0	0	1	0	0	0	Cx8MxnC	hypothetical protein	2517093011	Methylosinus	Methylosinus sp. LW3			2038729	2039292	+	564	187	1	1	2517093495
2517140082	METLW3DRAFT_2235	zzzz769	1	zzzz769	aMOB	0	4	A	0	C	1	NCL	1	0	S	0	YSA	0	0	R	0	ARL	0	0	C	1	0	0	0	0	0	1	0	0	CxnC	hypothetical protein	2517093011	Methylosinus	Methylosinus sp. LW3			2308965	2309534	-	570	189	1		2517093495
2517140091	METLW3DRAFT_2244	zzzz142	0	zzzz140	aMOB	0	4	H	1	C	1	QCI	1	0	T	0	DTM	1	1	N	0	MNF	0	0	C	1	0	0	0	0	1	0	0	0	Cx8MxnC	hypothetical protein	2517093011	Methylosinus	Methylosinus sp. LW3			2317854	2318423	-	570	189	1	1	2517093495
2517140141	METLW3DRAFT_2294	zzzz180	1	zzzz180	aMOB	0	4	H	1	C	1	ECV	1	0	K	0	VKV	0	0	H	1	VHF	1	0	C	1	0	1	0	0	0	0	0	0	Cx9HxnC	hypothetical protein	2517093011	Methylosinus	Methylosinus sp. LW3			2369710	2370360	+	651	216	2	1	2517093495
2517140151	METLW3DRAFT_2304	zzzz194	0	zzzz193	aMOB	0	4	A	0	C	1	MCM	1	0	M	1	DMI	1	0	H	1	IHI	1	0	C	1	1	0	0	0	0	0	0	0	Cx7MxHxnC	hypothetical protein	2517093011	Methylosinus	Methylosinus sp. LW3			2378170	2378784	-	615	204	1	1	2517093495
2517140693	METLW3DRAFT_2846	zzzz233	0	zzzz232	aMOB	0	4	H	1	C	1	RCR	1	0	I	0	DIM	1	1	N	0	MNF	0	0	C	1	0	0	0	0	1	0	0	0	Cx8MxnC	hypothetical protein	2517093011	Methylosinus	Methylosinus sp. LW3			2995415	2996089	+	675	224	1		2517093495
2517141023	METLW3DRAFT_3176	zzzz165	0	zzzz163	aMOB	0	4	R	0	C	1	SCV	1	0	L	0	ELI	0	0	Y	0	IYF	0	0	C	1	0	0	0	0	0	1	0	0	CxnC	hypothetical protein	2517093011	Methylosinus	Methylosinus sp. LW3			3335881	3336459	-	579	192	1	1	2517093495
2517247179	MetlaDRAFT_0498	zzzz500	1	zzzz500	gMOB	0	1	H	1	C	1	LCR	1	0	W	0	EWI	0	0	H	1	IHF	1	0	C	1	0	1	0	0	0	0	0	0	Cx9HxnC	hypothetical protein	2517093044	Methylosarcina	Methylosarcina lacus LW14			565792	566430	+	639	212	2		2517093849
2517248871	MetlaDRAFT_2190	zzzz541	0	zzzz540	gMOB	0	1	H	1	C	1	QCK	1	0	W	0	HWI	0	0	H	1	IHY	1	0	C	1	0	1	0	0	0	0	0	0	Cx9HxnC	hypothetical protein	2517093044	Methylosarcina	Methylosarcina lacus LW14			2424274	2424864	-	591	196	2	1	2517093849
2517302834	NC10aus_01140	zzzz855	1	zzzz855	ncMOB	0	1	H	1	C	1	ACV	1	0	T	0	YTV	0	0	H	1	VHF	1	0	C	1	0	1	0	0	0	0	0	0	Cx9HxnC	hypothetical protein	2517287004	Methylomirabilis	Candidatus Methylomirabilis oxyfera sp. Australia			16759	17538	+	780	259	1	1	2517287280
2517304011	NC10aus_02319	zzzz852	1	zzzz852	ncMOB	0	1	H	1	C	1	ACS	1	0	A	0	YAV	0	0	H	1	VHM	1	0	C	1	0	1	0	0	0	0	0	0	Cx9HxnC	hypothetical protein	2517287004	Methylomirabilis	Candidatus Methylomirabilis oxyfera sp. Australia			5183	5959	+	777	258	1	1	2517287292
2517304415	NC10aus_02723	zzzz849	1	zzzz849	ncMOB	0	1	H	1	C	1	KCT	1	0	T	0	YTV	0	0	H	1	VHF	1	0	C	1	0	1	0	0	0	0	0	0	Cx9HxnC	hypothetical protein	2517287004	Methylomirabilis	Candidatus Methylomirabilis oxyfera sp. Australia			4611	5384	+	774	257	1	1	2517287299
2517304606	NC10aus_02914	zzzz848	1	zzzz848	ncMOB	1	1	H	1	C	1	ICS	1	0	F	0	YFI	0	0	H	1	IHF	1	0	C	1	0	1	0	0	0	0	0	0	Cx9HxnC	hypothetical protein	2517287004	Methylomirabilis	Candidatus Methylomirabilis oxyfera sp. Australia			8126	8902	-	777	258	2	1	2517287307
2517401320	A3OODRAFT_0187	zzzz161	1	zzzz161	aMOB	0	3	H	1	C	1	ACM	1	0	I	0	DIM	1	1	Y	0	MYF	0	0	C	1	0	0	0	0	1	0	0	0	Cx8MxnC	hypothetical protein	2517287028	Methylocystis	Methylocystis rosea SV97T			184735	185313	+	579	192	2	1	2517287733
2517401455	A3OODRAFT_0322	zzzz223	1	zzzz223	aMOB	0	3	S	0	C	1	ECS	1	0	V	0	NVI	0	0	T	0	ITF	0	0	C	1	0	0	0	0	0	1	0	0	CxnC	hypothetical protein	2517287028	Methylocystis	Methylocystis rosea SV97T			308205	308801	-	597	198	1	1	2517287733
2517402657	A3OODRAFT_1524	zzzz239	1	zzzz239	aMOB	0	3	H	1	C	1	RCR	1	0	I	0	DIM	1	1	N	0	MNF	0	0	C	1	0	0	0	0	1	0	0	0	Cx8MxnC	hypothetical protein	2517287028	Methylocystis	Methylocystis rosea SV97T			1534879	1535631	+	753	250	2		2517287733
2517402970	A3OODRAFT_1837	zzzz148	1	zzzz148	aMOB	0	3	H	1	C	1	QCL	1	0	T	0	DTM	1	1	T	0	MTF	0	0	C	1	0	0	0	0	1	0	0	0	Cx8MxnC	hypothetical protein	2517287028	Methylocystis	Methylocystis rosea SV97T			1858564	1859142	-	579	192	1	1	2517287733
2517403170	A3OODRAFT_2037	zzzz226	1	zzzz226	aMOB	0	3	-	0	C	1	HCV	1	0	Q	0	TQM	1	1	M	0	MMF	0	0	C	1	0	0	0	0	1	0	0	0	Cx8MxnC	hypothetical protein	2517287028	Methylocystis	Methylocystis rosea SV97T			2055418	2056026	+	609	202	1	1	2517287733
2517403986	A3OODRAFT_2853	zzzz177	1	zzzz177	aMOB	0	3	H	1	C	1	ECV	1	0	T	0	NTM	1	1	H	1	MHF	1	0	C	1	0	0	0	1	0	0	0	0	Cx8MHxnC	hypothetical protein	2517287028	Methylocystis	Methylocystis rosea SV97T			2828640	2829251	+	612	203	2		2517287733
2517403995	A3OODRAFT_2862	zzzz189	1	zzzz189	aMOB	1	3	E	0	C	1	MCM	1	0	M	1	DMI	1	0	H	1	IHI	1	0	C	1	1	0	0	0	0	0	0	0	Cx7MxHxnC	hypothetical protein	2517287028	Methylocystis	Methylocystis rosea SV97T			2836566	2837180	-	615	204	2	1	2517287733
2517404531	A3OODRAFT_3398	zzzz761	1	zzzz761	aMOB	0	3	A	0	C	1	ECL	1	0	S	0	YSV	0	0	H	1	VHL	1	0	C	1	0	1	0	0	0	0	0	0	Cx9HxnC	hypothetical protein	2517287028	Methylocystis	Methylocystis rosea SV97T			3404191	3404760	+	570	189	1		2517287733
2517405004	A3OODRAFT_3872	zzzz218	1	zzzz218	aMOB	0	3	A	0	C	1	ECP	1	0	S	0	KSM	1	1	K	0	MKF	0	0	C	1	0	0	0	0	1	0	0	0	Cx8MxnC	hypothetical protein	2517287028	Methylocystis	Methylocystis rosea SV97T			281207	281821	+	615	204	2	1	2517287734
2517425461	MetluDRAFT_0864	zzzz479	1	zzzz479	gMOB	0	2	H	1	C	1	ACN	1	0	R	0	ERV	0	0	H	1	VHF	1	0	C	1	0	1	0	0	0	0	0	0	Cx9HxnC	hypothetical protein	2517287033	Methylobacter	Methylobacter luteus IMV-B-3098			990812	991420	+	609	202	2		2517287759
2517427866	MetluDRAFT_3269	zzzz517	1	zzzz517	gMOB	0	2	H	1	C	1	QCK	1	0	W	0	HWI	0	0	H	1	IHY	1	0	C	1	0	1	0	0	0	0	0	0	Cx9HxnC	hypothetical protein	2517287033	Methylobacter	Methylobacter luteus IMV-B-3098			3537611	3538204	+	594	197	2	1	2517287759
2517428767	MetluDRAFT_4170	zzzz454	1	zzzz454	gMOB	0	2	H	1	C	1	NCF	1	0	R	0	TRL	0	0	R	0	LRV	0	0	C	1	0	0	0	0	0	1	0	0	CxnC	hypothetical protein	2517287033	Methylobacter	Methylobacter luteus IMV-B-3098			4504441	4505019	+	579	192	1	1	2517287759
2517431268	MetmaDRAFT_1996	zzzz515	0	zzzz514	gMOB	0	2	H	1	C	1	QCK	1	0	W	0	HWL	0	0	H	1	LHY	1	0	C	1	0	1	0	0	0	0	0	0	Cx9HxnC	hypothetical protein	2517287034	Methylobacter	Methylobacter marinus A45			2200187	2200777	+	591	196	2	1	2517287763
2517431800	MetmaDRAFT_2528	zzzz458	1	zzzz458	gMOB	0	2	H	1	C	1	NCF	1	0	R	0	IRL	0	0	R	0	LRL	0	0	C	1	0	0	0	0	0	1	0	0	CxnC	hypothetical protein	2517287034	Methylobacter	Methylobacter marinus A45			2743381	2743974	+	594	197	1		2517287763
2517433293	MetmaDRAFT_4021	zzzz486	1	zzzz486	gMOB	0	2	H	1	C	1	ACN	1	0	R	0	ERV	0	0	H	1	VHF	1	0	C	1	0	1	0	0	0	0	0	0	Cx9HxnC	hypothetical protein	2517287034	Methylobacter	Methylobacter marinus A45			4381939	4382541	-	603	200	2		2517287763
2517504317	DAMO_2340	zzzz847	0	zzzz846	ncMOB	0	1	H	1	C	1	LCS	1	0	F	0	YFI	0	0	H	1	IHF	1	0	C	1	0	1	0	0	0	0	0	0	Cx9HxnC	Conserved protein of unknown function; pmoD (singleton)	2517487004	Methylomirabilis	Candidatus Methylomirabilis oxyfera sp. Australia			2014118	2014897	+	780	259	1	1	2517487250
2517504423	DAMO_2446	zzzz844	1	zzzz844	ncMOB	1	1	H	1	C	1	LCS	1	0	L	0	YLI	0	0	H	1	IHF	1	0	C	1	0	1	0	0	0	0	0	0	Cx9HxnC	Conserved protein of unknown function; pmoD	2517487004	Methylomirabilis	Candidatus Methylomirabilis oxyfera sp. Australia			2103803	2104567	-	765	254	2	1	2517487250
2517504445	DAMO_2470	zzzz851	0	zzzz850	ncMOB	0	1	H	1	C	1	ACT	1	0	T	0	YTV	0	0	H	1	VHF	1	0	C	1	0	1	0	0	0	0	0	0	Cx9HxnC	Conserved protein of unknown function; pmoD (singleton)	2517487004	Methylomirabilis	Candidatus Methylomirabilis oxyfera sp. Australia			2125467	2126243	-	777	258	1	1	2517487250
2517504613	DAMO_2635	zzzz854	0	zzzz853	ncMOB	0	1	H	1	C	1	ACV	1	0	T	0	YTV	0	0	H	1	VHF	1	0	C	1	0	1	0	0	0	0	0	0	Cx9HxnC	Conserved protein of unknown function; pmoD (singleton)	2517487004	Methylomirabilis	Candidatus Methylomirabilis oxyfera sp. Australia			2275053	2275826	+	774	257	2	1	2517487250
2517554849	A3OWDRAFT_1974	zzzz504	1	zzzz504	gMOB	0	2	H	1	C	1	PCR	1	0	W	0	EWL	0	0	H	1	LHF	1	0	C	1	0	1	0	0	0	0	0	0	Cx9HxnC	hypothetical protein	2517487019	Methylosarcina	Methylosarcina fibrata AML-C10			2198523	2199176	-	654	217	2		2517487821
2517554891	A3OWDRAFT_2016	zzzz545	1	zzzz545	gMOB	0	2	H	1	C	1	QCK	1	0	W	0	HWI	0	0	H	1	IHY	1	0	C	1	0	1	0	0	0	0	0	0	Cx9HxnC	hypothetical protein	2517487019	Methylosarcina	Methylosarcina fibrata AML-C10			2251914	2252504	-	591	196	2	1	2517487821
2517635136	SB2_00351	zzzz149	0	zzzz148	aMOB	0	3	H	1	C	1	QCL	1	0	T	0	DTM	1	1	T	0	MTF	0	0	C	1	0	0	0	0	1	0	0	0	Cx8MxnC	hypothetical protein	2517572022	Methylocystis	Methylocystis sp. SB2			57482	58060	+	579	192	1	1	2517575321
2517635295	SB2_00510	zzzz240	1	zzzz240	aMOB	0	3	H	1	C	1	RCR	1	0	I	0	DIM	1	1	N	0	MNF	0	0	C	1	0	0	0	0	1	0	0	0	Cx8MxnC	hypothetical protein	2517572022	Methylocystis	Methylocystis sp. SB2			87769	88521	-	753	250	2		2517575322
2517635726	SB2_00941	zzzz762	1	zzzz762	aMOB	0	3	A	0	C	1	ECL	1	0	S	0	YSV	0	0	H	1	VHL	1	0	C	1	0	1	0	0	0	0	0	0	Cx9HxnC	hypothetical protein	2517572022	Methylocystis	Methylocystis sp. SB2			12310	12879	-	570	189	1		2517575327
2517636583	SB2_01801	zzzz159	1	zzzz159	aMOB	0	3	H	1	C	1	ACM	1	0	F	0	DFM	1	1	Y	0	MYF	0	0	C	1	0	0	0	0	1	0	0	0	Cx8MxnC	hypothetical protein	2517572022	Methylocystis	Methylocystis sp. SB2			51591	52169	+	579	192	2	1	2517575339
2517637099	SB2_02318	zzzz176	1	zzzz176	aMOB	0	3	H	1	C	1	ECV	1	0	T	0	NTM	1	1	H	1	MHF	1	0	C	1	0	0	0	1	0	0	0	0	Cx8MHxnC	hypothetical protein	2517572022	Methylocystis	Methylocystis sp. SB2			29675	30286	+	612	203	2		2517575350
2517637108	SB2_02327	zzzz188	1	zzzz188	aMOB	1	3	E	0	C	1	MCM	1	0	M	1	DMI	1	0	H	1	IHI	1	0	C	1	1	0	0	0	0	0	0	0	Cx7MxHxnC	hypothetical protein	2517572022	Methylocystis	Methylocystis sp. SB2			37600	38214	-	615	204	2	1	2517575350
2517637293	SB2_02512	zzzz227	1	zzzz227	aMOB	0	3	-	0	C	1	HCV	1	0	Q	0	TQM	1	1	M	0	MMF	0	0	C	1	0	0	0	0	1	0	0	0	Cx8MxnC	hypothetical protein	2517572022	Methylocystis	Methylocystis sp. SB2			23331	23939	-	609	202	1	1	2517575355
2517637774	SB2_02993	zzzz217	1	zzzz217	aMOB	0	3	A	0	C	1	ECP	1	0	S	0	KSM	1	1	K	0	MKF	0	0	C	1	0	0	0	0	1	0	0	0	Cx8MxnC	hypothetical protein	2517572022	Methylocystis	Methylocystis sp. SB2			20645	21259	-	615	204	2	1	2517575371
2518029434	A37ADRAFT_0428	zzzz585	1	zzzz585	vMOB	0	2	H	1	G	0	CGI	1	1	S	0	YSA	0	0	H	1	AHL	1	0	C	1	0	0	0	0	0	0	1	0	Cx10HxnC	hypothetical protein	2517572174	Verrucomicrobium	Verrucomicrobium sp. 3C			367537	368118	-	582	193	1	1	2517597903
2518029435	A37ADRAFT_0429	zzzz582	1	zzzz582	vMOB	0	2	H	1	G	0	CGM	1	1	A	0	YAI	0	0	H	1	IHM	1	0	C	1	0	0	0	0	0	0	1	0	Cx10HxnC	hypothetical protein	2517572174	Verrucomicrobium	Verrucomicrobium sp. 3C			368482	369090	+	609	202	1		2517597903
2518132192	Met49242_0137	zzzz225	1	zzzz225	aMOB	0	2	T	0	C	1	QCV	1	0	V	0	DVL	0	0	T	0	LTF	0	0	C	1	0	0	0	0	0	1	0	0	CxnC	hypothetical protein	2517572208	Methylocystis	Methylocystis sp. Rockwell, ATCC 49242			2061	2663	+	603	200	1	1	2517600016
2518132568	Met49242_0515	zzzz221	1	zzzz221	aMOB	0	2	M	0	C	1	QCE	1	0	L	0	DLV	0	0	E	0	VEV	0	0	C	1	0	0	0	0	0	1	0	0	CxnC	hypothetical protein	2517572208	Methylocystis	Methylocystis sp. Rockwell, ATCC 49242			88671	89324	+	654	217	1	1	2517600018
2518133495	Met49242_1442	zzzz179	1	zzzz179	aMOB	0	2	H	1	C	1	ECV	1	0	T	0	NTM	1	1	H	1	MHF	1	0	C	1	0	0	0	1	0	0	0	0	Cx8MHxnC	hypothetical protein	2517572208	Methylocystis	Methylocystis sp. Rockwell, ATCC 49242			1004587	1005207	+	621	206	1	1	2517600018
2518133505	Met49242_1452	zzzz191	1	zzzz191	aMOB	1	2	E	0	C	1	MCM	1	0	M	1	DMI	1	0	H	1	IHI	1	0	C	1	1	0	0	0	0	0	0	0	Cx7MxHxnC	hypothetical protein	2517572208	Methylocystis	Methylocystis sp. Rockwell, ATCC 49242			1013303	1013923	-	621	206	1	1	2517600018
2518133664	Met49242_1611	zzzz229	1	zzzz229	aMOB	0	2	-	0	C	1	FCV	1	0	Q	0	TQM	1	1	M	0	MMF	0	0	C	1	0	0	0	0	1	0	0	0	Cx8MxnC	hypothetical protein	2517572208	Methylocystis	Methylocystis sp. Rockwell, ATCC 49242			1171275	1171907	-	633	210	1	1	2517600018
2518133855	Met49242_1802	zzzz151	1	zzzz151	aMOB	0	2	H	1	C	1	QCL	1	0	T	0	DTM	1	1	S	0	MSF	0	0	C	1	0	0	0	0	1	0	0	0	Cx8MxnC	hypothetical protein	2517572208	Methylocystis	Methylocystis sp. Rockwell, ATCC 49242			1351128	1351703	+	576	191	1	1	2517600018
2518134095	Met49242_2042	zzzz242	1	zzzz242	aMOB	0	2	H	1	C	1	RCR	1	0	I	0	DIM	1	1	N	0	MNF	0	0	C	1	0	0	0	0	1	0	0	0	Cx8MxnC	hypothetical protein	2517572208	Methylocystis	Methylocystis sp. Rockwell, ATCC 49242			1575298	1576191	-	894	297	1		2517600018
2518134314	Met49242_2261	zzzz214	1	zzzz214	aMOB	0	2	A	0	C	1	DCP	1	0	S	0	KSM	1	1	K	0	MKF	0	0	C	1	0	0	0	0	1	0	0	0	Cx8MxnC	hypothetical protein	2517572208	Methylocystis	Methylocystis sp. Rockwell, ATCC 49242			1766876	1767472	+	597	198	1	1	2517600018
2518134614	Met49242_2561	zzzz764	1	zzzz764	aMOB	0	2	A	0	C	1	ECL	1	0	S	0	YSV	0	0	H	1	VHL	1	0	C	1	0	1	0	0	0	0	0	0	Cx9HxnC	hypothetical protein	2517572208	Methylocystis	Methylocystis sp. Rockwell, ATCC 49242			2086838	2087407	-	570	189	1		2517600018
2518136168	Met49242_4115	zzzz162	1	zzzz162	aMOB	0	2	H	1	C	1	ACV	1	0	F	0	DFM	1	1	Y	0	MYF	0	0	C	1	0	0	0	0	1	0	0	0	Cx8MxnC	hypothetical protein	2517572208	Methylocystis	Methylocystis sp. Rockwell, ATCC 49242			3650482	3651063	-	582	193	1	1	2517600018
2518136710	Met49242_4657	zzzz757	1	zzzz757	aMOB	0	2	-	0	G	0	PGL	0	0	R	0	YRF	0	0	S	0	FSF	0	0	R	0	0	0	0	0	0	0	0	1	none	hypothetical protein	2517572208	Methylocystis	Methylocystis sp. Rockwell, ATCC 49242			4226055	4226600	+	546	181	2		2517600018
2522497387	G006DRAFT_0320	zzzz470	1	zzzz470	gMOB	0	3	H	1	C	1	NCN	1	0	R	0	ERV	0	0	H	1	VHF	1	0	C	1	0	1	0	0	0	0	0	0	Cx9HxnC	hypothetical protein	2522125151	Methylomonas	Methylomonas sp. MK1			389366	389953	-	588	195	1	1	2522174063
2522497709	G006DRAFT_0642	zzzz554	0	zzzz553	gMOB	0	3	H	1	C	1	QCK	1	0	W	0	HWL	0	0	H	1	LHY	1	0	C	1	0	1	0	0	0	0	0	0	Cx9HxnC	hypothetical protein	2522125151	Methylomonas	Methylomonas sp. MK1			707955	708557	-	603	200	2	1	2522174063
2522497715	G006DRAFT_0648	zzzz473	1	zzzz473	gMOB	1	3	H	1	C	1	ACK	1	0	R	0	ERV	0	0	H	1	VHF	1	0	C	1	0	1	0	0	0	0	0	0	Cx9HxnC	hypothetical protein	2522125151	Methylomonas	Methylomonas sp. MK1			715623	716228	-	606	201	1		2522174063
2522497726	G006DRAFT_0659	zzzz459	1	zzzz459	gMOB	0	3	H	1	C	1	ACN	1	0	R	0	ERV	0	0	H	1	VHL	1	0	C	1	0	1	0	0	0	0	0	0	Cx9HxnC	hypothetical protein	2522125151	Methylomonas	Methylomonas sp. MK1			723012	723515	+	504	167			2522174063
2522500354	G006DRAFT_3287	zzzz624	1	zzzz624	gMOB	0	3	L	0	C	1	DCI	1	0	A	0	YAV	0	0	H	1	VHF	1	0	C	1	0	1	0	0	0	0	0	0	Cx9HxnC	hypothetical protein	2522125151	Methylomonas	Methylomonas sp. MK1			3502526	3503194	-	669	222	2		2522174063
2522500427	G006DRAFT_3361	zzzz531	1	zzzz531	gMOB	0	3	H	1	C	1	QCK	1	0	W	0	HWI	0	0	H	1	IHY	1	0	C	1	0	1	0	0	0	0	0	0	Cx9HxnC	hypothetical protein	2522125151	Methylomonas	Methylomonas sp. MK1			45311	45904	-	594	197	2	1	2522174064
2522501268	G006DRAFT_4202	zzzz604	1	zzzz604	gMOB	0	3	L	0	C	1	GCM	1	0	V	0	YVV	0	0	N	0	VNF	0	0	C	1	0	0	0	0	0	1	0	0	CxnC	hypothetical protein	2522125151	Methylomonas	Methylomonas sp. MK1			954869	955492	-	624	207	2	1	2522174064
2522501805	G006DRAFT_4740	zzzz467	1	zzzz467	gMOB	0	3	H	1	C	1	NCN	1	0	R	0	ERV	0	0	H	1	VHL	1	0	C	1	0	1	0	0	0	0	0	0	Cx9HxnC	hypothetical protein	2522125151	Methylomonas	Methylomonas sp. MK1			16677	17264	-	588	195			2522174065
2522718925	draft_02880	zzzz521	1	zzzz521	gMOB	0	1	H	1	C	1	QCK	1	0	W	0	HWI	0	0	H	1	IHY	1	0	C	1	0	1	0	0	0	0	0	0	Cx9HxnC	hypothetical protein	2522572039	Methylobacter	Methylobacter luteus WIN4C (PD1 illumina sequencing)			5507	6100	-	594	197	2	1	2522575703
2522720343	draft_04300	zzzz485	1	zzzz485	gMOB	0	1	H	1	C	1	ACN	1	0	R	0	ERV	0	0	H	1	VHF	1	0	C	1	0	1	0	0	0	0	0	0	Cx9HxnC	hypothetical protein	2522572039	Methylobacter	Methylobacter luteus WIN4C (PD1 illumina sequencing)			1434	2036	-	603	200	2		2522575813
2524470732	K288DRAFT_07206	zzzzzz0	1	zzzzzz0	other	1	1	-	0	C	1	VCK	1	0	M	1	YMM	1	0	H	1	MHF	1	0	C	1	1	0	0	0	0	0	0	0	Cx7MxHxnC	hypothetical protein	2524023210	Bradyrhizobium	Bradyrhizobium sp. Ai1a-2			3013	3480	-	468	155	1		2524037370
2525295349	H035DRAFT_1457	zzzz568	1	zzzz568	gMOB	0	2	D	0	C	1	GCR	1	0	V	0	FVL	0	0	M	0	LMF	0	0	C	1	0	0	0	0	0	1	0	0	CxnC	hypothetical protein	2524614657	Methylohalobius	Methylohalobius crimeensis 10Ki			1462544	1463230	+	687	228	2	1	2524681074
2525295350	H035DRAFT_1458	zzzz567	1	zzzz567	gMOB	0	2	D	0	C	1	GCR	1	0	F	0	FFL	0	0	M	0	LMF	0	0	C	1	0	0	0	0	0	1	0	0	CxnC	hypothetical protein	2524614657	Methylohalobius	Methylohalobius crimeensis 10Ki			1463436	1464044	+	609	202	1	1	2524681074
2525744487	H156DRAFT_1451	zzzz609	1	zzzz609	gMOB	0	3	G	0	C	1	SCL	1	0	A	0	YAV	0	0	H	1	VHF	1	0	C	1	0	1	0	0	0	0	0	0	Cx9HxnC	hypothetical protein	2524614767	Methylococcus	Methylococcus capsulatus Texas, ATCC 19069			209532	210224	-	693	230	2	1	2524698948
2525744528	H156DRAFT_1492	zzzz509	1	zzzz509	gMOB	0	3	H	1	C	1	SCR	1	0	W	0	FWV	0	0	H	1	VHF	1	0	C	1	0	1	0	0	0	0	0	0	Cx9HxnC	hypothetical protein	2524614767	Methylococcus	Methylococcus capsulatus Texas, ATCC 19069	MCA2130		260198	260788	+	591	196	2	1	2524698948
2528840310	MKO_02352	zzzz636	1	zzzz636	gMOB	0	4	Q	0	C	1	GCL	1	0	A	0	FAV	0	0	Y	0	VYF	0	0	C	1	0	0	0	0	0	1	0	0	CxnC	hypothetical protein	2528768019	Methyloglobulus	Methyloglobulus morosus KoM1			1740	2402	-	663	220	3	1	2528775804
2528841250	MKO_03293	zzzz566	1	zzzz566	gMOB	0	4	H	1	C	1	QCK	1	0	W	0	HWI	0	0	H	1	IHY	1	0	C	1	0	1	0	0	0	0	0	0	Cx9HxnC	hypothetical protein	2528768019	Methyloglobulus	Methyloglobulus morosus KoM1			14276	14953	+	678	225	2		2528775845
2539612046		zzzz580	0	zzzz579	vMOB	0	3	H	1	G	0	CGI	1	1	A	0	YAI	0	0	H	1	IHL	1	0	C	1	0	0	0	0	0	0	1	0	Cx10HxnC	conserved hypothetical protein	2537562046	Methylacidiphilum	Methylacidiphilum fumariolicum SolV			125286	125981	+	696	231	1		2537620673
2539612813		zzzz588	0	zzzz587	vMOB	0	3	H	1	P	0	CPI	1	1	A	0	FAI	0	0	H	1	IHM	1	0	C	1	0	0	0	0	0	0	1	0	Cx10HxnC	conserved exported hypothetical protein	2537562046	Methylacidiphilum	Methylacidiphilum fumariolicum SolV			150	842	+	693	230	2		2537620710
2539612853		zzzz843	0	zzzz842	vMOB	0	3	-	0	G	0	CGF	1	1	A	0	FAA	0	0	H	1	AHF	1	0	C	1	0	0	0	0	0	0	1	0	Cx10HxnC	hypothetical protein	2537562046	Methylacidiphilum	Methylacidiphilum fumariolicum SolV			4185	4769	-	585	194	2		2537620721
2539612971		zzzz593	0	zzzz592	vMOB	0	3	D	0	P	0	CPV	1	1	S	0	YSV	0	0	H	1	VHM	1	0	C	1	0	0	0	0	0	0	1	0	Cx10HxnC	conserved exported hypothetical protein	2537562046	Methylacidiphilum	Methylacidiphilum fumariolicum SolV			1033	1608	+	576	191	2		2537620734
2540614021	MEALZ_0105	zzzz523	1	zzzz523	gMOB	0	1	H	1	C	1	QCK	1	0	W	0	HWV	0	0	H	1	VHY	1	0	C	1	0	1	0	0	0	0	0	0	Cx9HxnC	conserved exported protein of unknown function	2540341096	Methylomicrobium	Methylomicrobium alcaliphilum 20Z			116989	117582	+	594	197	2	1	2540348127
2540615748	MEALZ_1816	zzzz481	1	zzzz481	gMOB	0	1	H	1	C	1	ACN	1	0	S	0	DSV	0	0	H	1	VHF	1	0	C	1	0	1	0	0	0	0	0	0	Cx9HxnC	conserved exported protein of unknown function	2540341096	Methylomicrobium	Methylomicrobium alcaliphilum 20Z			2089954	2090574	-	621	206	2		2540348127
2540712459	BN69_0881	zzzz228	1	zzzz228	aMOB	0	3	-	0	C	1	HCV	1	0	Q	0	TQM	1	1	M	0	MMF	0	0	C	1	0	0	0	0	1	0	0	0	Cx8MxnC	Uncharacterized protein	2540341127	Methylocystis	Methylocystis sp. SC2			950056	950664	-	609	202	1	1	2540348159
2540712599	BN69_1021	zzzz760	1	zzzz760	aMOB	0	3	A	0	C	1	ECL	1	0	S	0	YSV	0	0	H	1	VHL	1	0	C	1	0	1	0	0	0	0	0	0	Cx9HxnC	Uncharacterized protein	2540341127	Methylocystis	Methylocystis sp. SC2			1096259	1096825	+	567	188	1		2540348159
2540712640	BN69_1059	zzzz216	1	zzzz216	aMOB	0	3	A	0	C	1	ECP	1	0	S	0	KSM	1	1	K	0	MKF	0	0	C	1	0	0	0	0	1	0	0	0	Cx8MxnC	Conserved hypothetical protein	2540341127	Methylocystis	Methylocystis sp. SC2			1131833	1132465	+	633	210	2	1	2540348159
2540712791	BN69_1207	zzzz158	1	zzzz158	aMOB	0	3	H	1	C	1	VCM	1	0	F	0	DFM	1	1	Y	0	MYF	0	0	C	1	0	0	0	0	1	0	0	0	Cx8MxnC	Conserved hypothetical protein	2540341127	Methylocystis	Methylocystis sp. SC2			1287642	1288220	+	579	192	2	1	2540348159
2540712937	BN69_1352	zzzz224	1	zzzz224	aMOB	0	3	S	0	C	1	ECS	1	0	V	0	NVI	0	0	T	0	ITF	0	0	C	1	0	0	0	0	0	1	0	0	CxnC	Conserved hypothetical protein	2540341127	Methylocystis	Methylocystis sp. SC2			1419858	1420475	-	618	205	2		2540348159
2540714454	BN69_2856	zzzz237	1	zzzz237	aMOB	0	3	H	1	C	1	RCR	1	0	I	0	DIM	1	1	N	0	MNF	0	0	C	1	0	0	0	0	1	0	0	0	Cx8MxnC	Conserved hypothetical protein	2540341127	Methylocystis	Methylocystis sp. SC2			2939480	2940229	+	750	249	2		2540348159
2540714557	BN69_2959	zzzz758	1	zzzz758	aMOB	0	3	-	0	G	0	KGV	0	0	L	0	YLA	0	0	A	0	AAF	0	0	C	1	0	0	0	0	0	0	0	1	none	Hypothetical protein	2540341127	Methylocystis	Methylocystis sp. SC2			3043527	3044153	+	627	208	2		2540348159
2540714790	BN69_3190	zzzz147	1	zzzz147	aMOB	0	3	H	1	C	1	QCL	1	0	T	0	DTM	1	1	T	0	MTF	0	0	C	1	0	0	0	0	1	0	0	0	Cx8MxnC	Conserved hypothetical protein	2540341127	Methylocystis	Methylocystis sp. SC2			3291818	3292393	-	576	191	1	1	2540348159
2540715143	BN69_3536	zzzz186	1	zzzz186	aMOB	1	3	E	0	C	1	MCM	1	0	M	1	DMI	1	0	H	1	IHI	1	0	C	1	1	0	0	0	0	0	0	0	Cx7MxHxnC	Conserved hypothetical protein	2540341127	Methylocystis	Methylocystis sp. SC2			3652330	3652941	+	612	203	2	1	2540348159
2540715152	BN69_3545	zzzz175	1	zzzz175	aMOB	0	3	H	1	C	1	ECV	1	0	T	0	NTM	1	1	H	1	MHF	1	0	C	1	0	0	0	1	0	0	0	0	Cx8MHxnC	Conserved hypothetical protein	2540341127	Methylocystis	Methylocystis sp. SC2			3660374	3660985	-	612	203	2	1	2540348159
2541015327	G346DRAFT_1236	zzzz584	1	zzzz584	vMOB	0	2	H	1	G	0	CGI	1	1	T	0	YTA	0	0	H	1	AHL	1	0	C	1	0	0	0	0	0	0	1	0	Cx10HxnC	hypothetical protein	2540341242	Verrucomicrobium	Verrucomicrobium sp. LP2A			1241381	1241953	-	573	190	1	1	2540355275
2541015328	G346DRAFT_1237	zzzz583	1	zzzz583	vMOB	0	2	H	1	G	0	CGM	1	1	A	0	YAI	0	0	H	1	IHM	1	0	C	1	0	0	0	0	0	0	1	0	Cx10HxnC	hypothetical protein	2540341242	Verrucomicrobium	Verrucomicrobium sp. LP2A			1242444	1243064	+	621	206	1	1	2540355275
2547691400	B858DRAFT_00229	zzzz610	0	zzzz609	gMOB	0	1	G	0	C	1	SCL	1	0	A	0	YAV	0	0	H	1	VHF	1	0	C	1	0	1	0	0	0	0	0	0	Cx9HxnC	hypothetical protein	2547132180	Methylococcus	Methylococcus capsulatus Texas			13337	14029	+	693	230	2	1	2547173784
2547694219	B858DRAFT_03052	zzzz510	0	zzzz509	gMOB	0	1	H	1	C	1	SCR	1	0	W	0	FWV	0	0	H	1	VHF	1	0	C	1	0	1	0	0	0	0	0	0	Cx9HxnC	hypothetical protein	2547132180	Methylococcus	Methylococcus capsulatus Texas	MCA2130		234421	235011	-	591	196	2	1	2547173826
2549981777	O5ODRAFT_00713	zzzz150	1	zzzz150	aMOB	0	2	H	1	C	1	QCL	1	0	T	0	DTM	1	1	S	0	MSF	0	0	C	1	0	0	0	0	1	0	0	0	Cx8MxnC	hypothetical protein	2548876819	Methylocystis	Methylocystis parvus OBBP			37056	37628	-	573	190	1	1	2548977261
2549982886	O5ODRAFT_01823	zzzz220	1	zzzz220	aMOB	0	2	M	0	C	1	QCE	1	0	L	0	DLI	0	0	G	0	IGI	0	0	C	1	0	0	0	0	0	1	0	0	CxnC	hypothetical protein	2548876819	Methylocystis	Methylocystis parvus OBBP			64600	65199	-	600	199	1	1	2548977270
2549983402	O5ODRAFT_02342	zzzz241	1	zzzz241	aMOB	0	2	H	1	C	1	RCR	1	0	I	0	DIM	1	1	N	0	MNF	0	0	C	1	0	0	0	0	1	0	0	0	Cx8MxnC	hypothetical protein	2548876819	Methylocystis	Methylocystis parvus OBBP			78307	79095	-	789	262	1	1	2548977275
2549983885	O5ODRAFT_02825	zzzz178	1	zzzz178	aMOB	0	2	H	1	C	1	ECV	1	0	A	0	SAM	1	1	H	1	MHF	1	0	C	1	0	0	0	1	0	0	0	0	Cx8MHxnC	hypothetical protein	2548876819	Methylocystis	Methylocystis parvus OBBP			65353	65970	+	618	205	2	1	2548977281
2549983896	O5ODRAFT_02836	zzzz190	1	zzzz190	aMOB	0	2	E	0	C	1	MCM	1	0	M	1	DMI	1	0	H	1	IHI	1	0	C	1	1	0	0	0	0	0	0	0	Cx7MxHxnC	hypothetical protein	2548876819	Methylocystis	Methylocystis parvus OBBP			74528	75142	-	615	204	1	1	2548977281
2549984081	O5ODRAFT_03021	zzzz152	1	zzzz152	aMOB	0	2	H	1	C	1	QCI	1	0	T	0	DTM	1	1	S	0	MSF	0	0	C	1	0	0	0	0	1	0	0	0	Cx8MxnC	hypothetical protein	2548876819	Methylocystis	Methylocystis parvus OBBP			41946	42593	-	648	215	1		2548977284
2549984837	O5ODRAFT_03780	zzzz213	1	zzzz213	aMOB	1	2	A	0	C	1	ECP	1	0	S	0	KSM	1	1	K	0	MKF	0	0	C	1	0	0	0	0	1	0	0	0	Cx8MxnC	hypothetical protein	2548876819	Methylocystis	Methylocystis parvus OBBP			21783	22361	+	579	192	1	1	2548977301
2549984961	O5ODRAFT_03904	zzzz763	1	zzzz763	aMOB	0	2	A	0	C	1	ECL	1	0	S	0	YSA	0	0	H	1	AHL	1	0	C	1	0	1	0	0	0	0	0	0	Cx9HxnC	hypothetical protein	2548876819	Methylocystis	Methylocystis parvus OBBP			2003	2572	-	570	189	1		2548977306
2561703509	U737DRAFT_00508	zzzz603	1	zzzz603	gMOB	0	2	L	0	C	1	GCM	1	0	V	0	YVV	0	0	N	0	VNF	0	0	C	1	0	0	0	0	0	1	0	0	CxnC	hypothetical protein	2561511042	Methylomonas	Methylomonas sp. LW13			575386	576012	+	627	208	2	1	2561515660
2561706236	U737DRAFT_03237	zzzz621	1	zzzz621	gMOB	0	2	L	0	C	1	DCI	1	0	A	0	YAV	0	0	H	1	VHF	1	0	C	1	0	1	0	0	0	0	0	0	Cx9HxnC	hypothetical protein	2561511042	Methylomonas	Methylomonas sp. LW13			24807	25475	+	669	222	2		2561515671
2561706579	U737DRAFT_03580	zzzz533	1	zzzz533	gMOB	0	2	H	1	C	1	QCK	1	0	W	0	HWI	0	0	H	1	IHY	1	0	C	1	0	1	0	0	0	0	0	0	Cx9HxnC	hypothetical protein	2561511042	Methylomonas	Methylomonas sp. LW13			42486	43079	-	594	197	2	1	2561515673
2561707606	U737DRAFT_04608	zzzz464	1	zzzz464	gMOB	0	2	H	1	C	1	ACV	1	0	R	0	ERV	0	0	H	1	VHF	1	0	C	1	0	1	0	0	0	0	0	0	Cx9HxnC	hypothetical protein	2561511042	Methylomonas	Methylomonas sp. LW13			43488	44093	+	606	201	2		2561515685
2563379224	K243DRAFT_0318	zzzz211	1	zzzz211	aMOB	0	4	A	0	C	1	ECP	1	0	A	0	KAM	1	1	K	0	MKF	0	0	C	1	0	0	0	0	1	0	0	0	Cx8MxnC	hypothetical protein	2563366505	Methylocystis	Methylocystis sp. LW5			10997	11575	+	579	192	2	1	2563366530
2563380541	K243DRAFT_1637	zzzz135	0	zzzz134	aMOB	0	4	H	1	C	1	QCK	1	0	Q	0	DQM	1	1	N	0	MNF	0	0	C	1	0	0	0	0	1	0	0	0	Cx8MxnC	hypothetical protein	2563366505	Methylocystis	Methylocystis sp. LW5			344806	345369	+	564	187	1	1	2563366532
2563380910	K243DRAFT_2006	zzzz768	0	zzzz767	aMOB	0	4	A	0	C	1	NCL	1	0	S	0	YSA	0	0	R	0	ARL	0	0	C	1	0	0	0	0	0	1	0	0	CxnC	hypothetical protein	2563366505	Methylocystis	Methylocystis sp. LW5			698609	699178	-	570	189	1		2563366532
2563380919	K243DRAFT_2015	zzzz141	0	zzzz140	aMOB	0	4	H	1	C	1	QCI	1	0	T	0	DTM	1	1	N	0	MNF	0	0	C	1	0	0	0	0	1	0	0	0	Cx8MxnC	hypothetical protein	2563366505	Methylocystis	Methylocystis sp. LW5			707393	707962	-	570	189	1	1	2563366532
2563380968	K243DRAFT_2064	zzzz181	1	zzzz181	aMOB	0	4	H	1	C	1	ECV	1	0	K	0	VKV	0	0	H	1	VHF	1	0	C	1	0	1	0	0	0	0	0	0	Cx9HxnC	hypothetical protein	2563366505	Methylocystis	Methylocystis sp. LW5			757335	757985	+	651	216	2	1	2563366532
2563380977	K243DRAFT_2073	zzzz195	0	zzzz193	aMOB	0	4	A	0	C	1	MCM	1	0	M	1	DMI	1	0	H	1	IHI	1	0	C	1	1	0	0	0	0	0	0	0	Cx7MxHxnC	hypothetical protein	2563366505	Methylocystis	Methylocystis sp. LW5			765325	765939	-	615	204	1	1	2563366532
2563381491	K243DRAFT_2587	zzzz232	1	zzzz232	aMOB	0	4	H	1	C	1	RCR	1	0	I	0	DIM	1	1	N	0	MNF	0	0	C	1	0	0	0	0	1	0	0	0	Cx8MxnC	hypothetical protein	2563366505	Methylocystis	Methylocystis sp. LW5			1356704	1357378	+	675	224	1		2563366532
2563381929	K243DRAFT_3025	zzzz164	0	zzzz163	aMOB	0	4	R	0	C	1	SCV	1	0	L	0	ELI	0	0	Y	0	IYF	0	0	C	1	0	0	0	0	0	1	0	0	CxnC	hypothetical protein	2563366505	Methylocystis	Methylocystis sp. LW5			1795675	1796253	-	579	192	1	1	2563366532
2563530539	T451DRAFT_0391	zzzz492	0	zzzz490	gMOB	0	2	H	1	C	1	ACN	1	0	R	0	ERV	0	0	H	1	VHF	1	0	C	1	0	1	0	0	0	0	0	0	Cx9HxnC	hypothetical protein	2563366535	Methylobacter	Methylobacter tundripaludum 21/22			415077	415682	+	606	201		1	2563369556
2563531319	T451DRAFT_1171	zzzz560	1	zzzz560	gMOB	0	2	H	1	C	1	QCK	1	0	W	0	HWL	0	0	H	1	LHY	1	0	C	1	0	1	0	0	0	0	0	0	Cx9HxnC	hypothetical protein	2563366535	Methylobacter	Methylobacter tundripaludum 21/22			1201744	1202415	-	672	223	3		2563369556
2563532020	T451DRAFT_1872	zzzz450	1	zzzz450	gMOB	0	2	H	1	C	1	SCF	1	0	R	0	TRL	0	0	R	0	LRI	0	0	C	1	0	0	0	0	0	1	0	0	CxnC	hypothetical protein	2563366535	Methylobacter	Methylobacter tundripaludum 21/22			1978807	1979388	+	582	193	1	1	2563369556
2574134173		zzzz630	1	zzzz630	gMOB	0	2	L	0	C	1	DCI	1	0	A	0	YAV	0	0	H	1	VHF	1	0	C	1	0	1	0	0	0	0	0	0	Cx9HxnC	PEP-CTERM protein-sorting domain-containing protein	2571042910	Methylomonas	Methylomonas			11471	12130	-	660	219	1	1	2571156789
2574135944		zzzz534	1	zzzz534	gMOB	0	2	H	1	C	1	QCK	1	0	W	0	HWI	0	0	H	1	IHY	1	0	C	1	0	1	0	0	0	0	0	0	Cx9HxnC	hypothetical protein	2571042910	Methylomonas	Methylomonas			280166	280759	+	594	197	2	1	2571156810
2574136388		zzzz600	1	zzzz600	gMOB	0	2	L	0	C	1	GCM	1	0	V	0	YVV	0	0	N	0	VNF	0	0	C	1	0	0	0	0	0	1	0	0	CxnC	hypothetical protein	2571042910	Methylomonas	Methylomonas			78528	79148	+	621	206	1	1	2571156822
2574195143	T449DRAFT_1416	zzzz491	0	zzzz490	gMOB	0	2	H	1	C	1	ACN	1	0	R	0	ERV	0	0	H	1	VHF	1	0	C	1	0	1	0	0	0	0	0	0	Cx9HxnC	hypothetical protein	2574179704	Methylobacter	Methylobacter tundripaludum 31/32			1543235	1543840	+	606	201		1	2574179881
2574196104	T449DRAFT_2377	zzzz561	0	zzzz560	gMOB	0	2	H	1	C	1	QCK	1	0	W	0	HWL	0	0	H	1	LHY	1	0	C	1	0	1	0	0	0	0	0	0	Cx9HxnC	hypothetical protein	2574179704	Methylobacter	Methylobacter tundripaludum 31/32			2500938	2501609	-	672	223	3		2574179881
2574196820	T449DRAFT_3093	zzzz449	1	zzzz449	gMOB	0	2	H	1	C	1	SCF	1	0	R	0	TRL	0	0	R	0	LRI	0	0	C	1	0	0	0	0	0	1	0	0	CxnC	hypothetical protein	2574179704	Methylobacter	Methylobacter tundripaludum 31/32			3296127	3296708	+	582	193	1	1	2574179881
2574333743	CC94DRAFT_2221	zzzz543	1	zzzz543	gMOB	0	2	H	1	C	1	QCK	1	0	W	0	HWI	0	0	H	1	IHY	1	0	C	1	0	1	0	0	0	0	0	0	Cx9HxnC	hypothetical protein	2574179740	Methylomicrobium	Methylomicrobium agile ATCC 35068			2414041	2414634	+	594	197	2	1	2574185745
2574334893	CC94DRAFT_3371	zzzz502	1	zzzz502	gMOB	0	2	H	1	C	1	PCR	1	0	W	0	EWI	0	0	H	1	IHF	1	0	C	1	0	1	0	0	0	0	0	0	Cx9HxnC	hypothetical protein	2574179740	Methylomicrobium	Methylomicrobium agile ATCC 35068			3706567	3707208	+	642	213	1		2574185745
2574470259	EP25DRAFT_1753	zzzz494	1	zzzz494	gMOB	0	1	H	1	C	1	TCR	1	0	V	0	EVI	0	0	H	1	IHF	1	0	C	1	0	1	0	0	0	0	0	0	Cx9HxnC	hypothetical protein	2574179779	Methylomarinum	Methylomarinum vadi IT-4			1849493	1850080	+	588	195	2	1	2574187673
2574471231	EP25DRAFT_2725	zzzz538	1	zzzz538	gMOB	0	1	H	1	C	1	QCK	1	0	W	0	HWL	0	0	H	1	LHY	1	0	C	1	0	1	0	0	0	0	0	0	Cx9HxnC	hypothetical protein	2574179779	Methylomarinum	Methylomarinum vadi IT-4			2890405	2890998	+	594	197	2	1	2574187673
2576792420	DL86DRAFT_00898	zzzz206	1	zzzz206	aMOB	0	1	Q	0	C	1	GCM	1	0	E	0	HEL	0	0	R	0	LRV	0	0	C	1	0	0	0	0	0	1	0	0	CxnC	hypothetical protein	2574180437	Methylocapsa	Methylocapsa aurea KYG T			313626	314234	-	609	202	2		2574238642
2576792877	DL86DRAFT_01356	zzzz154	1	zzzz154	aMOB	0	1	H	1	C	1	RCL	1	0	E	0	YEM	1	1	N	0	MNF	0	0	C	1	0	0	0	0	1	0	0	0	Cx8MxnC	LPXTG-motif cell wall anchor domain-containing protein	2574180437	Methylocapsa	Methylocapsa aurea KYG T			106932	107528	+	597	198	1	1	2574238644
2576794350	DL86DRAFT_02832	zzzz173	1	zzzz173	aMOB	0	1	D	0	C	1	ICV	1	0	A	0	DAM	1	1	H	1	MHF	1	0	C	1	0	0	0	1	0	0	0	0	Cx8MHxnC	hypothetical protein	2574180437	Methylocapsa	Methylocapsa aurea KYG T			551	1201	+	651	216	1	1	2574238653
2576794748	DL86DRAFT_03231	zzzz170	1	zzzz170	aMOB	1	1	H	1	C	1	QCM	1	0	L	0	DLM	1	1	H	1	MHF	1	0	C	1	0	0	0	1	0	0	0	0	Cx8MHxnC	hypothetical protein	2574180437	Methylocapsa	Methylocapsa aurea KYG T			3173	3799	+	627	208	2	1	2574238658
2576837923	T451DRAFT_0391	zzzz490	1	zzzz490	gMOB	0	2	H	1	C	1	ACN	1	0	R	0	ERV	0	0	H	1	VHF	1	0	C	1	0	1	0	0	0	0	0	0	Cx9HxnC	hypothetical protein	2574180448	Methylobacter	Methylobacter tundripaludum 21/22			412156	412761	+	606	201		1	2574238978
2576840506	T451DRAFT_2975	zzzz451	0	zzzz450	gMOB	0	2	H	1	C	1	SCF	1	0	R	0	TRL	0	0	R	0	LRI	0	0	C	1	0	0	0	0	0	1	0	0	CxnC	hypothetical protein	2574180448	Methylobacter	Methylobacter tundripaludum 21/22			2048409	2048990	-	582	193	1	1	2574238979
2576841208	T451DRAFT_3677	zzzz562	0	zzzz560	gMOB	0	2	H	1	C	1	QCK	1	0	W	0	HWL	0	0	H	1	LHY	1	0	C	1	0	1	0	0	0	0	0	0	Cx9HxnC	hypothetical protein	2574180448	Methylobacter	Methylobacter tundripaludum 21/22			2825382	2826053	+	672	223	3		2574238979
2579262349	Y695_00593	zzzz114	1	zzzz114	other	1	1	H	1	C	1	KCI	1	0	R	0	DRA	0	0	H	1	AHF	1	0	C	1	0	1	0	0	0	0	0	0	Cx9HxnC	hypothetical protein	2576861699	Hydrogenophaga	Hydrogenophaga sp. T4			2346	2834	-	489	162		1	2576913235
2582539438	EK22DRAFT_04393	zzzz457	0	zzzz456	gMOB	0	2	H	1	C	1	NCF	1	0	R	0	IRL	0	0	R	0	LRL	0	0	C	1	0	0	0	0	0	1	0	0	CxnC	hypothetical protein	2579779162	Methylobacter	Methylobacter sp. BBA5.1			25848	26441	+	594	197	1		2579862475
2582539453	EK22DRAFT_04408	zzzz487	0	zzzz486	gMOB	0	2	H	1	C	1	ACN	1	0	R	0	ERV	0	0	H	1	VHF	1	0	C	1	0	1	0	0	0	0	0	0	Cx9HxnC	hypothetical protein	2579779162	Methylobacter	Methylobacter sp. BBA5.1			1347	1949	-	603	200	2		2579862477
2582539513	EK22DRAFT_04469	zzzz516	0	zzzz514	gMOB	0	2	H	1	C	1	QCK	1	0	W	0	HWL	0	0	H	1	LHY	1	0	C	1	0	1	0	0	0	0	0	0	Cx9HxnC	hypothetical protein	2579779162	Methylobacter	Methylobacter sp. BBA5.1			11915	12505	-	591	196	2	1	2579862480
2582739411	ME3293DRAFT_01267	zzzz539	1	zzzz539	other	0	2	H	1	C	1	QCK	1	0	W	0	HWI	0	0	H	1	IHY	1	0	C	1	0	1	0	0	0	0	0	0	Cx9HxnC	hypothetical protein	2582580566	Composite	Composite genome from Lake Mendota Epilimnion pan-assembly MEint.metabat.3293			12776	13378	+	603	200	1	1	2582591778
2582740179	ME3293DRAFT_02035	zzzz634	1	zzzz634	other	1	2	I	0	C	1	GCL	1	0	A	0	YAV	0	0	H	1	VHF	1	0	C	1	0	1	0	0	0	0	0	0	Cx9HxnC	hypothetical protein	2582580566	Composite	Composite genome from Lake Mendota Epilimnion pan-assembly MEint.metabat.3293			11502	12134	-	633	210	1		2582591832
2582740337	ME3293DRAFT_02193	zzzz595	1	zzzz595	other	0	2	L	0	C	1	GCM	1	0	I	0	YIV	0	0	N	0	VNF	0	0	C	1	0	0	0	0	0	1	0	0	CxnC	hypothetical protein	2582580566	Composite	Composite genome from Lake Mendota Epilimnion pan-assembly MEint.metabat.3293			5606	6205	+	600	199	1	1	2582591844
2582841029	TE1149DRAFT_01008	zzzz551	0	zzzz550	other	0	1	H	1	C	1	QCK	1	0	W	0	HWI	0	0	H	1	IHY	1	0	C	1	0	1	0	0	0	0	0	0	Cx9HxnC	hypothetical protein	2582580615	Composite	Composite genome from Trout Bog Epilimnion pan-assembly TBepi.metabat.1149			7728	8342	+	615	204	2	1	2582600649
2582885682	TE5136DRAFT_02020	zzzz549	0	zzzz548	other	0	1	H	1	C	1	QCK	1	0	W	0	HWI	0	0	H	1	IHY	1	0	C	1	0	1	0	0	0	0	0	0	Cx9HxnC	hypothetical protein	2582580639	Composite	Composite genome from Trout Bog Epilimnion pan-assembly TBepi.metabat.5136			12151	12765	+	615	204	2	1	2582604371
2582897797	TE8031DRAFT_01070	zzzz520	1	zzzz520	other	0	1	H	1	C	1	QCK	1	0	W	0	HWI	0	0	H	1	IHY	1	0	C	1	0	1	0	0	0	0	0	0	Cx9HxnC	hypothetical protein	2582580646	Composite	Composite genome from Trout Bog Epilimnion pan-assembly TBepi.metabat.8031			6897	7490	+	594	197	1	1	2582605650
2582980382	TH3552DRAFT_01960	zzzz552	1	zzzz552	other	0	1	H	1	C	1	QCK	1	0	W	0	HWI	0	0	H	1	IHY	1	0	C	1	0	1	0	0	0	0	0	0	Cx9HxnC	hypothetical protein	2582580677	Composite	Composite genome from Trout Bog Hypolimnion pan-assembly TBhypo.metabat.3552			91928	92542	+	615	204	2	1	2582611870
2585026948	K369DRAFT_0397	zzzz143	1	zzzz143	aMOB	0	3	H	1	C	1	QCI	1	0	T	0	DTM	1	1	N	0	MNF	0	0	C	1	0	0	0	0	1	0	0	0	Cx8MxnC	hypothetical protein	2582581241	Methylosinus	Methylosinus sp. PW1			315102	315671	+	570	189	1	1	2582690632
2585026971	K369DRAFT_0420	zzzz766	1	zzzz766	aMOB	0	3	A	0	C	1	NCL	1	0	S	0	YSA	0	0	R	0	ARL	0	0	C	1	0	0	0	0	0	1	0	0	CxnC	hypothetical protein	2582581241	Methylosinus	Methylosinus sp. PW1			338538	339107	+	570	189	1		2582690632
2585028489	K369DRAFT_1945	zzzz137	1	zzzz137	aMOB	0	3	H	1	C	1	QCK	1	0	Q	0	DQM	1	1	N	0	MNF	0	0	C	1	0	0	0	0	1	0	0	0	Cx8MxnC	hypothetical protein	2582581241	Methylosinus	Methylosinus sp. PW1			24536	25099	-	564	187	1	1	2582690639
2585028640	K369DRAFT_2096	zzzz184	1	zzzz184	aMOB	0	3	H	1	C	1	ECV	1	0	K	0	VKV	0	0	H	1	VHF	1	0	C	1	0	1	0	0	0	0	0	0	Cx9HxnC	hypothetical protein	2582581241	Methylosinus	Methylosinus sp. PW1			177537	178208	+	672	223	2	1	2582690639
2585028650	K369DRAFT_2106	zzzz196	1	zzzz196	aMOB	1	3	A	0	C	1	MCM	1	0	M	1	DMI	1	0	H	1	IHI	1	0	C	1	1	0	0	0	0	0	0	0	Cx7MxHxnC	hypothetical protein	2582581241	Methylosinus	Methylosinus sp. PW1			186676	187290	-	615	204	1	1	2582690639
2585029227	K369DRAFT_2683	zzzz236	1	zzzz236	aMOB	0	3	H	1	C	1	RCR	1	0	I	0	DIM	1	1	N	0	MNF	0	0	C	1	0	0	0	0	1	0	0	0	Cx8MxnC	hypothetical protein	2582581241	Methylosinus	Methylosinus sp. PW1			815422	816096	+	675	224	1		2582690639
2585029725	K369DRAFT_3181	zzzz166	1	zzzz166	aMOB	1	3	R	0	C	1	SCV	1	0	I	0	EII	0	0	Y	0	IYF	0	0	C	1	0	0	0	0	0	1	0	0	CxnC	hypothetical protein	2582581241	Methylosinus	Methylosinus sp. PW1			1266747	1267325	-	579	192	1	1	2582690639
2585031303	K369DRAFT_4760	zzzz210	1	zzzz210	aMOB	0	3	A	0	C	1	ECP	1	0	A	0	KAM	1	1	K	0	MKF	0	0	C	1	0	0	0	0	1	0	0	0	Cx8MxnC	hypothetical protein	2582581241	Methylosinus	Methylosinus sp. PW1			11643	12221	+	579	192	1	1	2582690640
2585137103	EK23DRAFT_00491	zzzz618	1	zzzz618	gMOB	0	3	D	0	C	1	GCP	1	0	S	0	FSV	0	0	Y	0	VYF	0	0	C	1	0	0	0	0	0	1	0	0	CxnC	hypothetical protein	2582581277	Methyloterricola	Methyloterricola oryzae 73a			556951	557592	-	642	213	2	1	2582692153
2585139091	EK23DRAFT_02480	zzzz508	1	zzzz508	gMOB	0	3	H	1	C	1	QCR	1	0	L	0	HLV	0	0	H	1	VHF	1	0	C	1	0	1	0	0	0	0	0	0	Cx9HxnC	hypothetical protein	2582581277	Methyloterricola	Methyloterricola oryzae 73a			96215	96808	+	594	197	2	1	2582692160
2585139097	EK23DRAFT_02486	zzzz607	1	zzzz607	gMOB	0	3	L	0	C	1	NCL	1	0	V	0	YVI	0	0	H	1	IHF	1	0	C	1	0	1	0	0	0	0	0	0	Cx9HxnC	hypothetical protein	2582581277	Methyloterricola	Methyloterricola oryzae 73a			102511	103203	+	693	230	2	1	2582692160
2585359048	EI56DRAFT_01168	zzzz805	0	zzzz802	bAOB	0	2	-	0	C	1	TCT	1	0	L	0	LLV	0	0	G	0	VGY	0	0	C	1	0	0	0	0	0	1	0	0	CxnC	hypothetical protein	2582581324	Nitrosomonas	Nitrosomonas europaea ATCC 25978	NE1202		26317	26952	-	636	211	2		2582697179
2585360010	EI56DRAFT_02130	zzzz661	0	zzzz660	bAOB	0	2	H	1	C	1	GCK	1	0	P	0	FPV	0	0	T	0	VTV	0	0	C	1	0	0	0	0	0	1	0	0	CxnC	hypothetical protein	2582581324	Nitrosomonas	Nitrosomonas europaea ATCC 25978	NE0183		4376	4987	+	612	203	2	1	2582697203
2585360436	EI56DRAFT_02556	zzzz396	0	zzzz392	bAOB	1	2	H	1	C	1	NCV	1	0	M	1	NMV	1	0	H	1	VHL	1	0	C	1	1	0	0	0	0	0	0	0	Cx7MxHxnC	hypothetical protein	2582581324	Nitrosomonas	Nitrosomonas europaea ATCC 25978	NE0942		570	1205	+	636	211	2		2582697225
2585360437	EI56DRAFT_02557	zzzzz26	1	zzzzz26	bAOB	1	2	H	1	C	1	MCK	1	0	T	0	YTM	1	1	H	1	MHF	1	0	C	1	0	0	0	1	0	0	0	0	Cx8MHxnC	LPXTG-motif cell wall anchor domain-containing protein	2582581324	Nitrosomonas	Nitrosomonas europaea ATCC 25978	NE2060		1272	1844	+	573	190	1		2582697225
2585412008	GY38DRAFT_0523	zzzz456	1	zzzz456	gMOB	0	2	H	1	C	1	NCF	1	0	R	0	IRL	0	0	R	0	LRL	0	0	C	1	0	0	0	0	0	1	0	0	CxnC	hypothetical protein	2582581870	Methylobacter	Methylobacter whittenburyi ACM 3310			279961	280554	+	594	197	1		2582698122
2585412846	GY38DRAFT_1363	zzzz488	0	zzzz486	gMOB	0	2	H	1	C	1	ACN	1	0	R	0	ERV	0	0	H	1	VHF	1	0	C	1	0	1	0	0	0	0	0	0	Cx9HxnC	hypothetical protein	2582581870	Methylobacter	Methylobacter whittenburyi ACM 3310			80367	80969	-	603	200	2		2582698124
2585413471	GY38DRAFT_1989	zzzz514	1	zzzz514	gMOB	0	2	H	1	C	1	QCK	1	0	W	0	HWL	0	0	H	1	LHY	1	0	C	1	0	1	0	0	0	0	0	0	Cx9HxnC	hypothetical protein	2582581870	Methylobacter	Methylobacter whittenburyi ACM 3310			12848	13438	-	591	196	2	1	2582698125
2588205009	F822DRAFT_0363	zzzz285	1	zzzz285	bAOB	0	3	H	1	C	1	TCM	1	0	M	1	SMV	1	0	H	1	VHL	1	0	C	1	1	0	0	0	0	0	0	0	Cx7MxHxnC	hypothetical protein	2585428181	Nitrosospira	Nitrosospira briensis C-128			368697	369278	+	582	193	2		2585515333
2588205066	F822DRAFT_0420	zzzz738	1	zzzz738	bAOB	0	3	L	0	C	1	TCV	1	0	P	0	FPI	0	0	G	0	IGF	0	0	C	1	0	0	0	0	0	1	0	0	CxnC	hypothetical protein	2585428181	Nitrosospira	Nitrosospira briensis C-128			433643	434326	-	684	227	2		2585515333
2588205130	F822DRAFT_0484	zzzz262	1	zzzz262	bAOB	0	3	H	1	C	1	TCT	1	0	M	1	SMV	1	0	H	1	VHL	1	0	C	1	1	0	0	0	0	0	0	0	Cx7MxHxnC	hypothetical protein	2585428181	Nitrosospira	Nitrosospira briensis C-128			499021	499593	-	573	190	2	1	2585515333
2588206329	F822DRAFT_1683	zzzz314	1	zzzz314	bAOB	1	3	H	1	C	1	SCV	1	0	M	1	NMV	1	0	H	1	VHL	1	0	C	1	1	0	0	0	0	0	0	0	Cx7MxHxnC	hypothetical protein	2585428181	Nitrosospira	Nitrosospira briensis C-128			1765791	1766357	+	567	188	1	1	2585515333
2588206330	F822DRAFT_1684	zzzzz73	1	zzzzz73	bAOB	1	3	H	1	C	1	ICK	1	0	T	0	YTM	1	1	H	1	MHF	1	0	C	1	0	0	0	1	0	0	0	0	Cx8MHxnC	hypothetical protein	2585428181	Nitrosospira	Nitrosospira briensis C-128			1766482	1767063	+	582	193	1	1	2585515333
2588206535	F822DRAFT_1889	zzzz687	1	zzzz687	bAOB	0	3	H	1	C	1	DCA	1	0	P	0	FPV	0	0	A	0	VAF	0	0	C	1	0	0	0	0	0	1	0	0	CxnC	hypothetical protein	2585428181	Nitrosospira	Nitrosospira briensis C-128			1981862	1982467	+	606	201	2	1	2585515333
2588206877	F822DRAFT_2231	zzzz315	0	zzzz314	bAOB	0	3	H	1	C	1	SCV	1	0	M	1	NMV	1	0	H	1	VHL	1	0	C	1	1	0	0	0	0	0	0	0	Cx7MxHxnC	hypothetical protein	2585428181	Nitrosospira	Nitrosospira briensis C-128			2357704	2358270	+	567	188	1	1	2585515333
2588206878	F822DRAFT_2232	zzzzz74	0	zzzzz73	bAOB	0	3	H	1	C	1	ICK	1	0	T	0	YTM	1	1	H	1	MHF	1	0	C	1	0	0	0	1	0	0	0	0	Cx8MHxnC	hypothetical protein	2585428181	Nitrosospira	Nitrosospira briensis C-128			2358395	2358976	+	582	193	1	1	2585515333
2588255318	G345DRAFT_0345	zzzz715	0	zzzz714	bAOB	0	3	H	1	C	1	GCV	1	0	S	0	FSV	0	0	T	0	VTF	0	0	C	1	0	0	0	0	0	1	0	0	CxnC	hypothetical protein	2588253501	Nitrosomonas	Nitrosomonas cryotolerans ATCC 49181			337447	338148	+	702	233	2		2588253622
2588255931	G345DRAFT_0958	zzzz376	1	zzzz376	bAOB	1	3	H	1	C	1	SCM	1	0	M	1	NMI	1	0	H	1	IHF	1	0	C	1	1	0	0	0	0	0	0	0	Cx7MxHxnC	hypothetical protein	2588253501	Nitrosomonas	Nitrosomonas cryotolerans ATCC 49181			995354	995953	+	600	199	2	1	2588253622
2588255932	G345DRAFT_0959	zzzzz62	0	zzzzz61	bAOB	1	3	H	1	C	1	LCI	1	0	T	0	YTM	1	1	H	1	MHF	1	0	C	1	0	0	0	1	0	0	0	0	Cx8MHxnC	hypothetical protein	2588253501	Nitrosomonas	Nitrosomonas cryotolerans ATCC 49181			996004	996582	+	579	192	1	1	2588253622
2588256509	G345DRAFT_1536	zzzz374	1	zzzz374	bAOB	1	3	H	1	C	1	SCM	1	0	M	1	NMI	1	0	H	1	IHF	1	0	C	1	1	0	0	0	0	0	0	0	Cx7MxHxnC	hypothetical protein	2588253501	Nitrosomonas	Nitrosomonas cryotolerans ATCC 49181			1597966	1598553	+	588	195	2		2588253622
2588256510	G345DRAFT_1537	zzzzz64	0	zzzzz63	bAOB	1	3	H	1	C	1	LCI	1	0	T	0	YTM	1	1	H	1	MHF	1	0	C	1	0	0	0	1	0	0	0	0	Cx8MHxnC	hypothetical protein	2588253501	Nitrosomonas	Nitrosomonas cryotolerans ATCC 49181			1598581	1599192	+	612	203	1		2588253622
2590635106	IQ34DRAFT_2222	zzzz524	1	zzzz524	gMOB	0	1	H	1	C	1	QCK	1	0	W	0	HWI	0	0	H	1	IHY	1	0	C	1	0	1	0	0	0	0	0	0	Cx9HxnC	hypothetical protein	2588254263	Methylomicrobium	Methylomicrobium kenyense AMO1			2397219	2397812	-	594	197	2	1	2588313589
2590636614	IQ34DRAFT_3730	zzzz482	1	zzzz482	gMOB	0	1	H	1	C	1	PCN	1	0	S	0	DSV	0	0	H	1	VHF	1	0	C	1	0	1	0	0	0	0	0	0	Cx9HxnC	hypothetical protein	2588254263	Methylomicrobium	Methylomicrobium kenyense AMO1			4000245	4000865	-	621	206	2	1	2588313589
2595101446	JC06DRAFT_0468	zzzz608	1	zzzz608	gMOb	0	3	F	0	C	1	DCL	1	0	A	0	YAV	0	0	H	1	VHF	1	0	C	1	0	1	0	0	0	0	0	0	Cx9HxnC	hypothetical protein	2593339134	Methylomagnum	Methylomagnum ishizawai 175			168174	168869	+	696	231	1	1	2593376195
2595103732	JC06DRAFT_2755	zzzz506	1	zzzz506	gMOb	0	3	H	1	C	1	QCR	1	0	L	0	HLV	0	0	H	1	VHF	1	0	C	1	0	1	0	0	0	0	0	0	Cx9HxnC	hypothetical protein	2593339134	Methylomagnum	Methylomagnum ishizawai 175			2478017	2478598	-	582	193	1	1	2593376196
2595105278	JC06DRAFT_4301	zzzz619	1	zzzz619	gMOb	0	3	D	0	C	1	GCL	1	0	S	0	FSV	0	0	Y	0	VYF	0	0	C	1	0	0	0	0	0	1	0	0	CxnC	hypothetical protein	2593339134	Methylomagnum	Methylomagnum ishizawai 175			4154094	4154738	+	645	214	1	1	2593376196
2595239367	TH02062DRAFT_00749	zzzz550	1	zzzz550	other	0	1	H	1	C	1	QCK	1	0	W	0	HWI	0	0	H	1	IHY	1	0	C	1	0	1	0	0	0	0	0	0	Cx9HxnC	hypothetical protein	2593339178	Composite	Composite genome from Trout Bog Hypolimnion pan-assembly TBhypo.metabat.2062.v2			9372	9986	+	615	204	2	1	2593378866
2595262870	TH1380DRAFT_01238	zzzz548	1	zzzz548	other	0	0	H	1	C	1	QCK	1	0	W	0	HWI	0	0	H	1	IHY	1	0	C	1	0	1	0	0	0	0	0	0	Cx9HxnC	hypothetical protein	2593339191	Composite	Composite genome from Trout Bog Hypolimnion pan-assembly TBhypo.metabat.1380			12174	12788	+	615	204	2	1	2593380179
2599348726	JT25_05645	zzzz528	0	zzzz527	gMOB	0	1	H	1	C	1	QCK	1	0	W	0	HWI	0	0	H	1	IHY	1	0	C	1	0	1	0	0	0	0	0	0	Cx9HxnC	hypothetical protein	2599185159	Methylomonas	Methylomonas denitrificans FJG1 (ver 1)			16459	17052	+	594	197	2	1	2599187387
2599349662	JT25_10325	zzzz476	1	zzzz476	gMOB	0	1	H	1	C	1	VCK	1	0	R	0	ERV	0	0	H	1	VHL	1	0	C	1	0	1	0	0	0	0	0	0	Cx9HxnC	hypothetical protein	2599185159	Methylomonas	Methylomonas denitrificans FJG1 (ver 1)			12185	12790	-	606	201	2	1	2599187407
2599349705	JT25_10540	zzzz625	1	zzzz625	gMOB	0	1	L	0	C	1	DCI	1	0	A	0	YAV	0	0	H	1	VHF	1	0	C	1	0	1	0	0	0	0	0	0	Cx9HxnC	hypothetical protein	2599185159	Methylomonas	Methylomonas denitrificans FJG1 (ver 1)			62919	63587	+	669	222	2		2599187407
2599848631	Ga0055579_00181	zzzz129	1	zzzz129	other	1	1	H	1	C	1	ECR	1	0	T	0	YTI	0	0	N	0	INF	0	0	C	1	0	0	0	0	0	1	0	0	CxnC	hypothetical protein	2599185270	Cycloclasticus	Cycloclasticus sp. SCGC AC281-P21 (contamination screened)			36364	36963	-	600	199	1	1	2599193382
2599848632	Ga0055579_00182	zzzz647	1	zzzz647	other	1	1	Q	0	C	1	GCI	1	0	R	0	KRI	0	0	L	0	ILF	0	0	C	1	0	0	0	0	0	1	0	0	CxnC	hypothetical protein	2599185270	Cycloclasticus	Cycloclasticus sp. SCGC AC281-P21 (contamination screened)			37328	37930	-	603	200	2	1	2599193382
2599869474	Ga0055578_00520	zzzz128	1	zzzz128	other	1	1	H	1	C	1	QCK	1	0	M	1	YMM	1	0	N	0	MNF	0	0	C	1	0	0	1	0	0	0	0	0	Cx7MxnC	hypothetical protein	2599185283	Cycloclasticus	Cycloclasticus sp. SCGC AC281-A15 (contamination screened)			16623	17222	+	600	199	1	1	2599194252
2599910641	Ga0055581_01030	zzzz571	1	zzzz571	other	1	1	H	1	T	0	CTL	1	1	G	0	RGI	0	0	H	1	IHL	1	0	C	1	0	0	0	0	0	0	1	0	Cx10HxnC	hypothetical protein	2599185294	Cycloclasticus	Cycloclasticus sp. SCGC AC281-N15 (contamination screened)			14819	15376	+	558	185	1	1	2599195066
2599910645	Ga0055581_01034	zzzz570	1	zzzz570	other	1	1	H	1	C	1	QCV	1	0	T	0	HTI	0	0	H	1	IHF	1	0	C	1	0	1	0	0	0	0	0	0	Cx9HxnC	hypothetical protein	2599185294	Cycloclasticus	Cycloclasticus sp. SCGC AC281-N15 (contamination screened)			18462	19031	+	570	189	1	1	2599195066
2603734356	Ga0055580_0418	zzzz124	1	zzzz124	other	1	1	H	1	C	1	ECK	1	0	V	0	YVM	1	1	N	0	MNF	0	0	C	1	0	0	0	0	1	0	0	0	Cx8MxnC	hypothetical protein	2602042074	Cycloclasticus	Cycloclasticus sp. SCGC AC281-I03 (contamination screened)			33239	33835	+	597	198	1	1	2602100872
2612170927	Ga0057435_1075162	zzzz202	0	zzzz200	gAOB	0	3	H	1	C	1	QCV	1	0	R	0	YRM	1	1	H	1	MHF	1	0	C	1	0	0	0	1	0	0	0	0	Cx8MHxnC	hypothetical protein	2609460252	Nitrosococcus	Nitrosococcus oceani C-27			154482	155045	-	564	187	1	1	2609554682
2612171450	Ga0057435_108791	zzzz613	1	zzzz613	gAOB	0	3	V	0	C	1	PCV	1	0	A	0	YAV	0	0	H	1	VHF	1	0	C	1	0	1	0	0	0	0	0	0	Cx9HxnC	hypothetical protein	2609460252	Nitrosococcus	Nitrosococcus oceani C-27			95283	95954	+	672	223	1	1	2609554694
2612338018	Ga0056853_111551	zzzz203	0	zzzz200	gAOB	0	3	H	1	C	1	QCV	1	0	R	0	YRM	1	1	H	1	MHF	1	0	C	1	0	0	0	1	0	0	0	0	Cx8MHxnC	hypothetical protein	2609460299	Nitrosococcus	Nitrosococcus oceani AFC132			50051	50614	-	564	187	1	1	2609560406
2612338569	Ga0056853_112958	zzzz615	1	zzzz615	gAOB	0	3	V	0	C	1	PCV	1	0	A	0	YAV	0	0	H	1	VHF	1	0	C	1	0	1	0	0	0	0	0	0	Cx9HxnC	hypothetical protein	2609460299	Nitrosococcus	Nitrosococcus oceani AFC132			59635	60306	+	672	223	1	1	2609560420
2616680405	Ga0070002_104146	zzzz118	1	zzzz118	other	1	2	H	1	C	1	VCI	1	0	R	0	YRA	0	0	H	1	AHF	1	0	C	1	0	1	0	0	0	0	0	0	Cx9HxnC	hypothetical protein	2616644811	Solimonas	Solimonas aquatica DSM 25927			165511	166107	+	597	198	3	1	2616645153
2616682012	Ga0070002_111104	zzzzzz9	1	zzzzzz9	other	1	2	H	1	C	1	MCK	1	0	Y	0	YYM	1	1	H	1	MHF	1	0	C	1	0	0	0	1	0	0	0	0	Cx8MHxnC	hypothetical protein	2616644811	Solimonas	Solimonas aquatica DSM 25927			112391	112975	+	585	194	2		2616645160
2617350415	Ga0061098_101195	zzzz856	1	zzzz856	other	1	1	-	0	C	1	QCK	1	0	F	0	YFM	1	1	H	1	MHF	1	0	C	1	0	0	0	1	0	0	0	0	Cx8MHxnC	Copper-binding protein CopC (methionine-rich)	2617270735	Bradyrhizobium	Bradyrhizobium sp. ERR11			95093	95965	+	873	290	3		2617274019
2619755408	Ga0074138_1234	zzzzzz5	1	zzzzzz5	nAOB	0	1	Q	0	C	1	TCI	1	0	K	0	YKI	0	0	L	0	ILF	0	0	C	1	0	0	0	0	0	1	0	0	CxnC	hypothetical protein	2619618852	Nitrospirae	Nitrospirae sp. genome_bin_8			3170	3751	-	582	193	2	1	2619623786
2619755409	Ga0074138_1235	zzzz110	1	zzzz110	nAOB	0	1	H	1	C	1	MCK	1	0	M	1	YMM	1	0	H	1	MHF	1	0	C	1	1	0	0	0	0	0	0	0	Cx7MxHxnC	hypothetical protein	2619618852	Nitrospirae	Nitrospirae sp. genome_bin_8			3814	4398	-	585	194	1	1	2619623786
2619755410	Ga0074138_1236	zzzz438	1	zzzz438	nAOB	0	1	H	1	C	1	ICV	1	0	M	1	NMV	1	0	H	1	VHF	1	0	C	1	1	0	0	0	0	0	0	0	Cx7MxHxnC	hypothetical protein	2619618852	Nitrospirae	Nitrospirae sp. genome_bin_8			4465	5052	-	588	195	2	1	2619623786
2619755427	Ga0074138_12412	zzzz441	1	zzzz441	nAOB	0	1	H	1	C	1	PCV	1	0	L	0	SLV	0	0	H	1	VHF	1	0	C	1	0	1	0	0	0	0	0	0	Cx9HxnC	hypothetical protein	2619618852	Nitrospirae	Nitrospirae sp. genome_bin_8			10759	11421	+	663	220	3		2619623787
2619773832	Ga0074132_12413	zzzzz60	1	zzzzz60	bAOB	0	0	H	1	C	1	MCV	1	0	R	0	YRM	1	1	H	1	MHF	1	0	C	1	0	0	0	1	0	0	0	0	Cx8MHxnC	hypothetical protein	2619618857	Nitrosomonadales	Nitrosomonadales sp. genome_bin_20			1612	2211	-	600	199	2		2619624775
2619774502	Ga0074132_13553	zzzz833	1	zzzz833	bAOB	0	0	-	0	C	1	ACT	1	0	T	0	LTI	0	0	G	0	IGY	0	0	C	1	0	0	0	0	0	1	0	0	CxnC	hypothetical protein	2619618857	Nitrosomonadales	Nitrosomonadales sp. genome_bin_20			2832	3434	+	603	200	1		2619624889
2620002758	Ga0073645_14252	zzzz638	1	zzzz638	other	0	0	H	1	C	1	GCV	1	0	A	0	YAV	0	0	Y	0	VYF	0	0	C	1	0	0	0	0	0	1	0	0	CxnC	hypothetical protein	2619618922	Bacteriovoracaceae	Bacteriovoracaceae bacterium EBPR_Bin_340			349	1044	+	696	231	2		2619644500
2624309557	Ga0077526_110115	zzzzz10	1	zzzzz10	other	1	1	H	1	C	1	SCK	1	0	L	0	FLM	1	1	H	1	MHF	1	0	C	1	0	0	0	1	0	0	0	0	Cx8MHxnC	hypothetical protein	2623620403	Betaproteobacteria	Betaproteobacteria sp. genome_bin_9			124079	124672	-	594	197	1	1	2623637902
2625227006	Ga0078419_10439	zzzz606	1	zzzz606	gMOB	0	1	-	0	C	1	DCM	1	0	I	0	YIV	0	0	H	1	VHF	1	0	C	1	0	1	0	0	0	0	0	0	Cx9HxnC	hypothetical protein	2623620619	Methylococcaceae	Methylococcaceae sp. B42			45879	46499	+	621	206	1	1	2623657010
2625228574	Ga0078419_13647	zzzz505	1	zzzz505	gMOB	0	1	H	1	C	1	ACR	1	0	V	0	YVV	0	0	R	0	VRF	0	0	C	1	0	0	0	0	0	1	0	0	CxnC	hypothetical protein	2623620619	Methylococcaceae	Methylococcaceae sp. B42			42066	42635	-	570	189	2	1	2623657042
2625228575	Ga0078419_13648	zzzz569	1	zzzz569	gMOB	0	1	D	0	C	1	SCR	1	0	T	0	FTF	0	0	M	0	FMF	0	0	C	1	0	0	0	0	0	1	0	0	CxnC	hypothetical protein	2623620619	Methylococcaceae	Methylococcaceae sp. B42			42943	43560	-	618	205	2	1	2623657042
2629467210	Ga0069205_104717	zzzz243	1	zzzz243	other	1	1	H	1	C	1	TCV	1	0	K	0	YKM	1	1	H	1	MHF	1	0	C	1	0	0	0	1	0	0	0	0	Cx8MHxnC	hypothetical protein	2627853908	Skermanella	Skermanella aerolata KACC 11604			15868	16650	+	783	260	1		2627898596
2630033919	Ga0070832_101171	zzzz586	1	zzzz586	vMOB	1	3	H	1	P	0	CPI	1	1	A	0	FAI	0	0	H	1	IHM	1	0	C	1	0	0	0	0	0	0	1	0	Cx10HxnC	hypothetical protein	2627854055	Methylacidiphilum	Methylacidiphilum kamchatkense Kam1			175351	176013	+	663	220	2		2627912105
2630033940	Ga0070832_101192	zzzz581	1	zzzz581	vMOB	0	3	H	1	G	0	CGI	1	1	A	0	YAI	0	0	H	1	IHL	1	0	C	1	0	0	0	0	0	0	1	0	Cx10HxnC	hypothetical protein	2627854055	Methylacidiphilum	Methylacidiphilum kamchatkense Kam1			201727	202422	+	696	231	1		2627912105
2630034064	Ga0070832_101316	zzzz841	1	zzzz841	vMOB	1	3	-	0	G	0	CGF	1	1	A	0	FAA	0	0	H	1	AHF	1	0	C	1	0	0	0	0	0	0	1	0	Cx10HxnC	hypothetical protein	2627854055	Methylacidiphilum	Methylacidiphilum kamchatkense Kam1			330676	331251	+	576	191	1		2627912105
2630034137	Ga0070832_101389	zzzz591	1	zzzz591	vMOB	0	3	D	0	P	0	CPV	1	1	S	0	YSV	0	0	H	1	VHM	1	0	C	1	0	0	0	0	0	0	1	0	Cx10HxnC	hypothetical protein	2627854055	Methylacidiphilum	Methylacidiphilum kamchatkense Kam1			403681	404253	+	573	190	1	1	2627912105
2630388649	Ga0078022_11131	zzzz399	0	zzzz398	bAOB	1	2	H	1	C	1	PCT	1	0	M	1	NMV	1	0	H	1	VHL	1	0	C	1	1	0	0	0	0	0	0	0	Cx7MxHxnC	hypothetical protein	2627854142	Nitrosomonas	Nitrosomonas communis Nm2			129235	129813	+	579	192	2		2627918010
2630388650	Ga0078022_11132	zzzzz13	1	zzzzz13	bAOB	1	2	H	1	C	1	MCK	1	0	T	0	YTM	1	1	H	1	MHF	1	0	C	1	0	0	0	1	0	0	0	0	Cx8MHxnC	LPXTG-motif cell wall anchor domain-containing protein	2627854142	Nitrosomonas	Nitrosomonas communis Nm2			129895	130452	+	558	185	1	1	2627918010
2630388920	Ga0078022_11403	zzzz730	0	zzzz729	bAOB	0	2	H	1	C	1	GCQ	1	0	P	0	FPV	0	0	T	0	VTV	0	0	C	1	0	0	0	0	0	1	0	0	CxnC	hypothetical protein	2627854142	Nitrosomonas	Nitrosomonas communis Nm2			423476	424246	+	771	256	2	1	2627918010
2630389573	Ga0078022_111056	zzzz249	1	zzzz249	bAOB	0	2	-	0	C	1	PCA	1	0	M	1	NMV	1	0	H	1	VHL	1	0	C	1	1	0	0	0	0	0	0	0	Cx7MxHxnC	hypothetical protein	2627854142	Nitrosomonas	Nitrosomonas communis Nm2			1080834	1081313	+	480	159	1		2627918010
2630391656	Ga0078022_113142	zzzz398	1	zzzz398	bAOB	1	2	H	1	C	1	PCT	1	0	M	1	NMV	1	0	H	1	VHL	1	0	C	1	1	0	0	0	0	0	0	0	Cx7MxHxnC	hypothetical protein	2627854142	Nitrosomonas	Nitrosomonas communis Nm2			3269599	3270177	+	579	192	2		2627918010
2630391657	Ga0078022_113143	zzzzz14	1	zzzzz14	bAOB	1	2	H	1	C	1	MCK	1	0	T	0	YTM	1	1	H	1	MHF	1	0	C	1	0	0	0	1	0	0	0	0	Cx8MHxnC	LPXTG-motif cell wall anchor domain-containing protein	2627854142	Nitrosomonas	Nitrosomonas communis Nm2			3270259	3270816	+	558	185	1	1	2627918010
2630433525	Ga0077272_1010100	zzzz787	1	zzzz787	bAOB	0	1	-	0	C	1	TCT	1	0	V	0	LVI	0	0	G	0	IGY	0	0	C	1	0	0	0	0	0	1	0	0	CxnC	hypothetical protein	2627854152	Nitrosospira	Nitrosospira sp. NpAV			93011	93637	-	627	208	2		2627918929
2630434625	Ga0077272_102177	zzzz304	1	zzzz304	bAOB	0	1	H	1	C	1	TCM	1	0	M	1	SMV	1	0	H	1	VHL	1	0	C	1	1	0	0	0	0	0	0	0	Cx7MxHxnC	hypothetical protein	2627854152	Nitrosospira	Nitrosospira sp. NpAV			73312	73893	+	582	193	2		2627918940
2630434835	Ga0077272_102239	zzzz755	1	zzzz755	bAOB	0	1	A	0	C	1	ACV	1	0	P	0	FPV	0	0	G	0	VGF	0	0	C	1	0	0	0	0	0	1	0	0	CxnC	hypothetical protein	2627854152	Nitrosospira	Nitrosospira sp. NpAV			35779	36423	-	645	214	1	1	2627918941
2630434886	Ga0077272_102618	zzzz684	1	zzzz684	bAOB	0	1	H	1	C	1	DCA	1	0	P	0	FPV	0	0	A	0	VAF	0	0	C	1	0	0	0	0	0	1	0	0	CxnC	hypothetical protein	2627854152	Nitrosospira	Nitrosospira sp. NpAV			16356	16952	-	597	198	2	1	2627918945
2630435104	Ga0077272_10634	zzzzz84	1	zzzzz84	bAOB	0	1	H	1	C	1	ICK	1	0	T	0	FTM	1	1	H	1	MHF	1	0	C	1	0	0	0	1	0	0	0	0	Cx8MHxnC	hypothetical protein	2627854152	Nitrosospira	Nitrosospira sp. NpAV			2569	3144	-	576	191	1	1	2627918982
2630435105	Ga0077272_10635	zzzz306	1	zzzz306	bAOB	0	1	H	1	C	1	SCV	1	0	M	1	SMV	1	0	H	1	VHL	1	0	C	1	1	0	0	0	0	0	0	0	Cx7MxHxnC	hypothetical protein	2627854152	Nitrosospira	Nitrosospira sp. NpAV			3208	3771	-	564	187	2	1	2627918982
2632639486	Ga0069468_111405	zzzz592	1	zzzz592	vMOB	0	3	D	0	P	0	CPV	1	1	S	0	YSV	0	0	H	1	VHM	1	0	C	1	0	0	0	0	0	0	1	0	Cx10HxnC	hypothetical protein	2630968640	Methylacidiphilum	Methylacidiphilum fumariolicum SolV			1476725	1477300	-	576	191	2		2631010403
2632639550	Ga0069468_111469	zzzz842	1	zzzz842	vMOB	1	3	-	0	G	0	CGF	1	1	A	0	FAA	0	0	H	1	AHF	1	0	C	1	0	0	0	0	0	0	1	0	Cx10HxnC	hypothetical protein	2630968640	Methylacidiphilum	Methylacidiphilum fumariolicum SolV			1544388	1544972	-	585	194	2		2631010403
2632639689	Ga0069468_111608	zzzz579	1	zzzz579	vMOB	0	3	H	1	G	0	CGI	1	1	A	0	YAI	0	0	H	1	IHL	1	0	C	1	0	0	0	0	0	0	1	0	Cx10HxnC	hypothetical protein	2630968640	Methylacidiphilum	Methylacidiphilum fumariolicum SolV			1696747	1697442	-	696	231	1		2631010403
2632639715	Ga0069468_111634	zzzz587	1	zzzz587	vMOB	1	3	H	1	P	0	CPI	1	1	A	0	FAI	0	0	H	1	IHM	1	0	C	1	0	0	0	0	0	0	1	0	Cx10HxnC	hypothetical protein	2630968640	Methylacidiphilum	Methylacidiphilum fumariolicum SolV			1727150	1727842	-	693	230	2		2631010403
2634826494	Ga0081607_11033	zzzz453	1	zzzz453	gMOB	0	1	H	1	C	1	SCF	1	0	R	0	TRL	0	0	R	0	LRI	0	0	C	1	0	0	0	0	0	1	0	0	CxnC	hypothetical protein	2634166220	Methylobacter	Methylobacter-123 (UID203)			3315	3896	+	582	193	1	1	2634510041
2634827071	Ga0081607_11257	zzzz493	1	zzzz493	gMOB	0	1	H	1	C	1	ACN	1	0	R	0	ERV	0	0	H	1	VHF	1	0	C	1	0	1	0	0	0	0	0	0	Cx9HxnC	hypothetical protein	2634166220	Methylobacter	Methylobacter-123 (UID203)			5855	6460	+	606	201		1	2634510063
2634827165	Ga0081607_11304	zzzz557	1	zzzz557	gMOB	0	1	H	1	C	1	QCK	1	0	W	0	HWL	0	0	H	1	LHY	1	0	C	1	0	1	0	0	0	0	0	0	Cx9HxnC	hypothetical protein	2634166220	Methylobacter	Methylobacter-123 (UID203)			2272	2862	-	591	196	2	1	2634510068
2634829109	Ga0081607_12294	zzzz498	1	zzzz498	gMOB	0	1	H	1	C	1	VCR	1	0	K	0	EKI	0	0	H	1	IHF	1	0	C	1	0	1	0	0	0	0	0	0	Cx9HxnC	hypothetical protein	2634166220	Methylobacter	Methylobacter-123 (UID203)			2047	2685	-	639	212	1		2634510167
2634847455	Ga0081614_1283	zzzz447	1	zzzz447	gMOB	0	3	H	1	C	1	SCF	1	0	R	0	TRL	0	0	R	0	LRI	0	0	C	1	0	0	0	0	0	1	0	0	CxnC	hypothetical protein	2634166227	Methylobacter	Methylobacter tundripaludum-129 (UID203)			3877	4458	+	582	193	2		2634511333
2634849181	Ga0081614_17713	zzzz564	0	zzzz563	gMOB	0	3	H	1	C	1	QCK	1	0	W	0	HWL	0	0	H	1	LHY	1	0	C	1	0	1	0	0	0	0	0	0	Cx9HxnC	hypothetical protein	2634166227	Methylobacter	Methylobacter tundripaludum-129 (UID203)			11501	12172	-	672	223	3		2634511382
2634875827	Ga0081622_138611	zzzz542	1	zzzz542	gMOB	0	2	H	1	C	1	QCK	1	0	W	0	HWI	0	0	H	1	IHY	1	0	C	1	0	1	0	0	0	0	0	0	Cx9HxnC	hypothetical protein	2634166235	Methylosarcina	Methylosarcina-21 (UID203)			10576	11166	-	591	196	2	1	2634513309
2634876071	Ga0081622_139814	zzzz499	1	zzzz499	gMOB	0	2	H	1	C	1	PCR	1	0	W	0	EWI	0	0	H	1	IHF	1	0	C	1	0	1	0	0	0	0	0	0	Cx9HxnC	hypothetical protein	2634166235	Methylosarcina	Methylosarcina-21 (UID203)			10138	10761	-	624	207	1		2634513321
2634877484	Ga0081623_115413	zzzz596	1	zzzz596	gMOB	0	1	L	0	C	1	GCM	1	0	I	0	YIA	0	0	N	0	ANF	0	0	C	1	0	0	0	0	0	1	0	0	CxnC	hypothetical protein	2634166236	Methylococcaceae	Methylococcaceae-21 (UID203)			8406	9014	+	609	202	2	1	2634513486
2634877617	Ga0081623_11702	zzzz465	0	zzzz464	gMOB	0	1	H	1	C	1	ACV	1	0	R	0	ERV	0	0	H	1	VHF	1	0	C	1	0	1	0	0	0	0	0	0	Cx9HxnC	hypothetical protein	2634166236	Methylococcaceae	Methylococcaceae-21 (UID203)			1426	2031	-	606	201	2		2634513502
2634878982	Ga0081623_13394	zzzz635	1	zzzz635	gMOB	0	1	I	0	C	1	GCL	1	0	A	0	YAV	0	0	H	1	VHF	1	0	C	1	0	1	0	0	0	0	0	0	Cx9HxnC	hypothetical protein	2634166236	Methylococcaceae	Methylococcaceae-21 (UID203)			2440	3081	+	642	213	1		2634513671
2634879688	Ga0081623_14405	zzzz519	1	zzzz519	gMOB	0	1	H	1	C	1	QCK	1	0	W	0	HWI	0	0	H	1	IHY	1	0	C	1	0	1	0	0	0	0	0	0	Cx9HxnC	hypothetical protein	2634166236	Methylococcaceae	Methylococcaceae-21 (UID203)			2385	2978	-	594	197	2	1	2634513772
2634916556	Ga0081636_1106	zzzz478	1	zzzz478	gMOB	0	1	H	1	C	1	ACN	1	0	R	0	ERV	0	0	H	1	VHF	1	0	C	1	0	1	0	0	0	0	0	0	Cx9HxnC	hypothetical protein	2634166249	Methylococcaceae	Methylococcaceae-55 (UID203)			5914	6513	-	600	199	2	1	2634516182
2634918089	Ga0081636_1286	zzzz455	1	zzzz455	gMOB	0	1	H	1	C	1	NCF	1	0	R	0	TRL	0	0	R	0	LRL	0	0	C	1	0	0	0	0	0	1	0	0	CxnC	hypothetical protein	2634166249	Methylococcaceae	Methylococcaceae-55 (UID203)			6427	7014	-	588	195	2	1	2634516200
2634919081	Ga0081636_141150	zzzz518	1	zzzz518	gMOB	0	1	H	1	C	1	QCK	1	0	W	0	HWI	0	0	H	1	IHY	1	0	C	1	0	1	0	0	0	0	0	0	Cx9HxnC	hypothetical protein	2634166249	Methylococcaceae	Methylococcaceae-55 (UID203)			154878	155471	+	594	197	1	1	2634516213
2634923351	Ga0081638_102911	zzzz547	1	zzzz547	gMOB	0	1	H	1	C	1	QCK	1	0	W	0	HWI	0	0	H	1	IHY	1	0	C	1	0	1	0	0	0	0	0	0	Cx9HxnC	hypothetical protein	2634166251	Methylovulum	Methylovulum miyakonense-55 (UID4274)			8865	9455	-	591	196	2	1	2634516279
2634930998	Ga0081640_10035	zzzz483	1	zzzz483	other	0	1	H	1	C	1	ACN	1	0	R	0	ERV	0	0	H	1	VHF	1	0	C	1	0	1	0	0	0	0	0	0	Cx9HxnC	hypothetical protein	2634166253	Methylotenera	Methylotenera mobilis-63 (UID3888)			3610	4197	+	588	195	2	1	2634516595
2634934078	Ga0081641_106140	zzzz496	0	zzzz495	gMOB	0	1	H	1	C	1	VCR	1	0	K	0	GKI	0	0	H	1	IHF	1	0	C	1	0	1	0	0	0	0	0	0	Cx9HxnC	hypothetical protein	2634166254	Methylobacter	Methylobacter-69 (UID4274)			37708	38340	-	633	210	2		2634516944
2634935385	Ga0081641_109015	zzzz445	0	zzzz444	gMOB	0	1	H	1	C	1	SCF	1	0	Q	0	TQL	0	0	R	0	LRI	0	0	C	1	0	0	0	0	0	1	0	0	CxnC	hypothetical protein	2634166254	Methylobacter	Methylobacter-69 (UID4274)			9554	10072	+	519	172	1		2634516973
2634937447	Ga0081641_116727	zzzz559	0	zzzz558	gMOB	0	1	H	1	C	1	QCK	1	0	W	0	HWL	0	0	H	1	LHY	1	0	C	1	0	1	0	0	0	0	0	0	Cx9HxnC	hypothetical protein	2634166254	Methylobacter	Methylobacter-69 (UID4274)			26620	27234	+	615	204	1	1	2634517050
2634941119	Ga0081643_102017	zzzz501	0	zzzz500	gMOB	0	1	H	1	C	1	LCR	1	0	W	0	EWI	0	0	H	1	IHF	1	0	C	1	0	1	0	0	0	0	0	0	Cx9HxnC	hypothetical protein	2634166256	Methylosarcina	Methylosarcina lacus-69 (UID4274)			17883	18521	+	639	212	2		2634517114
2634941655	Ga0081643_10475	zzzz540	1	zzzz540	gMOB	0	1	H	1	C	1	QCK	1	0	W	0	HWI	0	0	H	1	IHY	1	0	C	1	0	1	0	0	0	0	0	0	Cx9HxnC	hypothetical protein	2634166256	Methylosarcina	Methylosarcina lacus-69 (UID4274)			2483	3073	-	591	196	2	1	2634517141
2634985056	Ga0081657_101647	zzzz484	1	zzzz484	gMOB	0	1	H	1	C	1	ACN	1	0	R	0	ERV	0	0	H	1	VHF	1	0	C	1	0	1	0	0	0	0	0	0	Cx9HxnC	hypothetical protein	2634166269	Methylobacter	Methylobacter-98r (UID4274)			38097	38699	+	603	200			2634520231
2634985570	Ga0081657_103014	zzzz444	1	zzzz444	gMOB	0	1	H	1	C	1	SCF	1	0	Q	0	TQL	0	0	R	0	LRI	0	0	C	1	0	0	0	0	0	1	0	0	CxnC	hypothetical protein	2634166269	Methylobacter	Methylobacter-98r (UID4274)			9711	10229	+	519	172	1		2634520245
2634986791	Ga0081657_105639	zzzz495	1	zzzz495	gMOB	0	1	H	1	C	1	VCR	1	0	K	0	GKI	0	0	H	1	IHF	1	0	C	1	0	1	0	0	0	0	0	0	Cx9HxnC	hypothetical protein	2634166269	Methylobacter	Methylobacter-98r (UID4274)			44393	45025	+	633	210	2		2634520271
2634986971	Ga0081657_106227	zzzz558	1	zzzz558	gMOB	0	1	H	1	C	1	QCK	1	0	W	0	HWL	0	0	H	1	LHY	1	0	C	1	0	1	0	0	0	0	0	0	Cx9HxnC	hypothetical protein	2634166269	Methylobacter	Methylobacter-98r (UID4274)			26704	27318	+	615	204	1	1	2634520277
2636912541	Ga0081662_15116	zzzz299	1	zzzz299	bAOB	0	1	H	1	C	1	TCM	1	0	M	1	SMV	1	0	H	1	VHL	1	0	C	1	1	0	0	0	0	0	0	0	Cx7MxHxnC	hypothetical protein	2636415522	Nitrosospira	Nitrosospira lacus APG3			14998	15576	+	579	192	2	1	2636429079
2636913390	Ga0081662_1733	zzzz312	1	zzzz312	bAOB	1	1	H	1	C	1	SCV	1	0	M	1	SMV	1	0	H	1	VHL	1	0	C	1	1	0	0	0	0	0	0	0	Cx7MxHxnC	hypothetical protein	2636415522	Nitrosospira	Nitrosospira lacus APG3			2625	3200	+	576	191	2	1	2636429101
2636913391	Ga0081662_1734	zzzzz78	1	zzzzz78	bAOB	1	1	H	1	C	1	ICK	1	0	T	0	YTM	1	1	H	1	MHF	1	0	C	1	0	0	0	1	0	0	0	0	Cx8MHxnC	hypothetical protein	2636415522	Nitrosospira	Nitrosospira lacus APG3			3265	3840	+	576	191	1	1	2636429101
2638943483	Ga0097674_11013	zzzz133	0	zzzz130	other	0	2	H	1	C	1	ECR	1	0	T	0	FTL	0	0	N	0	LNF	0	0	C	1	0	0	0	0	0	1	0	0	CxnC	hypothetical protein	2636416012	Cycloclasticus	Cycloclasticus sp. from gill tissue of Bathymodiolus heckerae (specimen P) (Draft1)			1732	2343	-	612	203	1	1	2636560666
2638943484	Ga0097674_11014	zzzz651	0	zzzz648	other	0	2	G	0	C	1	SCS	1	0	S	0	ESI	0	0	N	0	INF	0	0	C	1	0	0	0	0	0	1	0	0	CxnC	hypothetical protein	2636416012	Cycloclasticus	Cycloclasticus sp. from gill tissue of Bathymodiolus heckerae (specimen P) (Draft1)			2468	3076	-	609	202	2	1	2636560666
2638944066	Ga0097674_111336	zzzz122	0	zzzz120	other	0	2	H	1	C	1	ECK	1	0	V	0	YVM	1	1	N	0	MNF	0	0	C	1	0	0	0	0	1	0	0	0	Cx8MxnC	hypothetical protein	2636416012	Cycloclasticus	Cycloclasticus sp. from gill tissue of Bathymodiolus heckerae (specimen P) (Draft1)			37307	37900	-	594	197	1	1	2636560678
2638944235	Ga0097674_111540	zzzz575	1	zzzz575	other	0	2	H	1	T	0	CTL	1	1	S	0	RSI	0	0	H	1	IHL	1	0	C	1	0	0	0	0	0	0	1	0	Cx10HxnC	hypothetical protein	2636416012	Cycloclasticus	Cycloclasticus sp. from gill tissue of Bathymodiolus heckerae (specimen P) (Draft1)			38277	38996	+	720	239	2		2636560680
2638948866	Ga0097676_1602	zzzz572	1	zzzz572	other	0	1	H	1	T	0	CTL	1	1	G	0	RGI	0	0	H	1	IHI	1	0	C	1	0	0	0	0	0	0	1	0	Cx10HxnC	hypothetical protein	2636416014	Cycloclasticus	Cycloclasticus sp. from deep sea encrusting sponge (specimen N)			567	1130	+	564	187	1	1	2636560749
2638950431	Ga0097676_177104	zzzz126	1	zzzz126	other	1	1	H	1	C	1	ECK	1	0	V	0	YVM	1	1	N	0	MNF	0	0	C	1	0	0	0	0	1	0	0	0	Cx8MxnC	hypothetical protein	2636416014	Cycloclasticus	Cycloclasticus sp. from deep sea encrusting sponge (specimen N)			92439	93035	+	597	198	1	1	2636560766
2638953186	Ga0097675_1244101	zzzz125	1	zzzz125	other	1	1	H	1	C	1	ECK	1	0	V	0	YVM	1	1	N	0	MNF	0	0	C	1	0	0	0	0	1	0	0	0	Cx8MxnC	hypothetical protein	2636416015	Cycloclasticus	Cycloclasticus sp.from deep sea branching sponge (specimen M)			90015	90611	+	597	198	1		2636561010
2638953301	Ga0097688_100345	zzzz574	1	zzzz574	other	0	2	H	1	T	0	CTL	1	1	S	0	RSI	0	0	H	1	IHL	1	0	C	1	0	0	0	0	0	0	1	0	Cx10HxnC	hypothetical protein	2636416016	Cycloclasticus	Cycloclasticus sp. from gill tissue of Bathymodiolus heckerae (specimen D)			43562	44128	-	567	188	1	1	2636561013
2638953584	Ga0097688_102637	zzzz121	0	zzzz120	other	0	2	H	1	C	1	ECK	1	0	V	0	YVM	1	1	N	0	MNF	0	0	C	1	0	0	0	0	1	0	0	0	Cx8MxnC	hypothetical protein	2636416016	Cycloclasticus	Cycloclasticus sp. from gill tissue of Bathymodiolus heckerae (specimen D)			37041	37634	-	594	197	1	1	2636561036
2638954244	Ga0097688_107815	zzzz648	1	zzzz648	other	1	2	G	0	C	1	SCS	1	0	S	0	ESI	0	0	N	0	INF	0	0	C	1	0	0	0	0	0	1	0	0	CxnC	hypothetical protein	2636416016	Cycloclasticus	Cycloclasticus sp. from gill tissue of Bathymodiolus heckerae (specimen D)			12643	13251	+	609	202	2	1	2636561088
2638954245	Ga0097688_107816	zzzz131	0	zzzz130	other	1	2	H	1	C	1	ECR	1	0	T	0	FTL	0	0	N	0	LNF	0	0	C	1	0	0	0	0	0	1	0	0	CxnC	hypothetical protein	2636416016	Cycloclasticus	Cycloclasticus sp. from gill tissue of Bathymodiolus heckerae (specimen D)			13376	13987	+	612	203	1	1	2636561088
2647450446	Ga0101715_102620	zzzzzz4	1	zzzzzz4	other	1	1	-	0	C	1	QCK	1	0	F	0	YFM	1	1	H	1	MHF	1	0	C	1	0	0	0	1	0	0	0	0	Cx8MHxnC	hypothetical protein	2645727897	Bradyrhizobium	Bradyrhizobium manausense BR3351			18073	18570	-	498	165	1		2645765932
2651356499	Ga0077299_110516	zzzz594	1	zzzz594	gMOB	0	2	L	0	C	1	GCL	1	0	I	0	YIV	0	0	N	0	VNF	0	0	C	1	0	0	0	0	0	1	0	0	CxnC	hypothetical protein	2648501810	Methylococcaceae	Methylococcaceae bacterium Sn10-6			9658	10251	-	594	197	2	1	2648569527
2651358511	Ga0077299_12326	zzzz633	1	zzzz633	gMOB	1	2	Y	0	C	1	DCI	1	0	A	0	YAM	1	1	H	1	MHF	1	0	C	1	0	0	0	1	0	0	0	0	Cx8MHxnC	hypothetical protein	2648501810	Methylococcaceae	Methylococcaceae bacterium Sn10-6			3145	3771	+	627	208	2	1	2648569654
2652065724	Ga0105568_103040	zzzz576	0	zzzz575	other	0	2	H	1	T	0	CTL	1	1	S	0	RSI	0	0	H	1	IHL	1	0	C	1	0	0	0	0	0	0	1	0	Cx10HxnC	hypothetical protein	2651869572	Cycloclasticus	Cycloclasticus sp. from gill tissue of Bathymodiolus heckerae (specimen E)			40077	40796	+	720	239	2		2651878720
2652066203	Ga0105568_106094	zzzz123	0	zzzz120	other	0	2	H	1	C	1	ECK	1	0	V	0	YVM	1	1	N	0	MNF	0	0	C	1	0	0	0	0	1	0	0	0	Cx8MxnC	hypothetical protein	2651869572	Cycloclasticus	Cycloclasticus sp. from gill tissue of Bathymodiolus heckerae (specimen E)			81949	82542	+	594	197	1	1	2651878750
2652067744	Ga0105568_11823	zzzz132	0	zzzz130	other	0	2	H	1	C	1	ECR	1	0	T	0	FTL	0	0	N	0	LNF	0	0	C	1	0	0	0	0	0	1	0	0	CxnC	hypothetical protein	2651869572	Cycloclasticus	Cycloclasticus sp. from gill tissue of Bathymodiolus heckerae (specimen E)			1784	2395	-	612	203	1	1	2651878870
2652067745	Ga0105568_11824	zzzz650	0	zzzz648	other	0	2	G	0	C	1	SCS	1	0	S	0	ESI	0	0	N	0	INF	0	0	C	1	0	0	0	0	0	1	0	0	CxnC	hypothetical protein	2651869572	Cycloclasticus	Cycloclasticus sp. from gill tissue of Bathymodiolus heckerae (specimen E)			2520	3128	-	609	202	2	1	2651878870
2652068794	Ga0105570_1642	zzzz573	0	zzzz572	other	0	1	H	1	T	0	CTL	1	1	G	0	RGI	0	0	H	1	IHI	1	0	C	1	0	0	0	0	0	0	1	0	Cx10HxnC	hypothetical protein	2651869573	Cycloclasticus	Cycloclasticus sp. from deep sea encrusting sponge (specimen L)			730	1293	+	564	187	1	1	2651878951
2652069481	Ga0105570_167177	zzzz127	0	zzzz126	other	0	1	H	1	C	1	ECK	1	0	V	0	YVM	1	1	N	0	MNF	0	0	C	1	0	0	0	0	1	0	0	0	Cx8MxnC	hypothetical protein	2651869573	Cycloclasticus	Cycloclasticus sp. from deep sea encrusting sponge (specimen L)			166430	167026	+	597	198	1	1	2651878954
2652069941	Ga0105567_10243	zzzz130	1	zzzz130	other	1	2	H	1	C	1	ECR	1	0	T	0	FTL	0	0	N	0	LNF	0	0	C	1	0	0	0	0	0	1	0	0	CxnC	hypothetical protein	2651869574	Cycloclasticus	Cycloclasticus sp. from gill tissue of Bathymodiolus heckerae (specimen B)			1696	2307	-	612	203	1	1	2651878978
2652069942	Ga0105567_10244	zzzz649	0	zzzz648	other	1	2	G	0	C	1	SCS	1	0	S	0	ESI	0	0	N	0	INF	0	0	C	1	0	0	0	0	0	1	0	0	CxnC	hypothetical protein	2651869574	Cycloclasticus	Cycloclasticus sp. from gill tissue of Bathymodiolus heckerae (specimen B)			2432	3040	-	609	202	2	1	2651878978
2652070227	Ga0105567_103836	zzzz120	1	zzzz120	other	1	2	H	1	C	1	ECK	1	0	V	0	YVM	1	1	N	0	MNF	0	0	C	1	0	0	0	0	1	0	0	0	Cx8MxnC	hypothetical protein	2651869574	Cycloclasticus	Cycloclasticus sp. from gill tissue of Bathymodiolus heckerae (specimen B)			36964	37557	-	594	197	1	1	2651878992
2652070964	Ga0105567_105940	zzzz577	0	zzzz575	other	0	2	H	1	T	0	CTL	1	1	S	0	RSI	0	0	H	1	IHL	1	0	C	1	0	0	0	0	0	0	1	0	Cx10HxnC	hypothetical protein	2651869574	Cycloclasticus	Cycloclasticus sp. from gill tissue of Bathymodiolus heckerae (specimen B)			40076	40795	+	720	239	2		2651879013
2667636307	Ga0111727_0327	zzzz681	0	zzzz680	bAOB	0	3	H	1	C	1	DCA	1	0	P	0	FPV	0	0	A	0	VAF	0	0	C	1	0	0	0	0	0	1	0	0	CxnC	hypothetical protein	2667527227	Nitrosospira	Nitrosospira multiformis Nl1			354619	355215	-	597	198	2	1	2667530438
2667636519	Ga0111727_0539	zzzz307	1	zzzz307	bAOB	1	3	H	1	C	1	NCV	1	0	M	1	SMV	1	0	H	1	VHL	1	0	C	1	1	0	0	0	0	0	0	0	Cx7MxHxnC	hypothetical protein	2667527227	Nitrosospira	Nitrosospira multiformis Nl1			558780	559355	+	576	191	2	1	2667530438
2667636520	Ga0111727_0540	zzzzz81	0	zzzzz79	bAOB	1	3	H	1	C	1	ICK	1	0	T	0	FTM	1	1	H	1	MHF	1	0	C	1	0	0	0	1	0	0	0	0	Cx8MHxnC	hypothetical protein	2667527227	Nitrosospira	Nitrosospira multiformis Nl1			559425	560003	+	579	192	1	1	2667530438
2667637949	Ga0111727_1969	zzzz302	0	zzzz300	bAOB	0	3	H	1	C	1	TCM	1	0	M	1	SMV	1	0	H	1	VHL	1	0	C	1	1	0	0	0	0	0	0	0	Cx7MxHxnC	hypothetical protein	2667527227	Nitrosospira	Nitrosospira multiformis Nl1			2124096	2124677	+	582	193	2		2667530438
2667638342	Ga0111727_2362	zzzz777	0	zzzz775	bAOB	0	3	-	0	C	1	TCT	1	0	V	0	LVI	0	0	G	0	IGY	0	0	C	1	0	0	0	0	0	1	0	0	CxnC	hypothetical protein	2667527227	Nitrosospira	Nitrosospira multiformis Nl1			2533109	2533735	-	627	208	3		2667530438
2667638479	Ga0111727_2499	zzzz747	0	zzzz745	bAOB	0	3	P	0	C	1	ACI	1	0	P	0	FPV	0	0	G	0	VGF	0	0	C	1	0	0	0	0	0	1	0	0	CxnC	hypothetical protein	2667527227	Nitrosospira	Nitrosospira multiformis Nl1			2676964	2677647	-	684	227	3		2667530438
2667638663	Ga0111727_2683	zzzz780	0	zzzz778	bAOB	0	3	-	0	C	1	TCT	1	0	V	0	LVV	0	0	G	0	VGY	0	0	C	1	0	0	0	0	0	1	0	0	CxnC	hypothetical protein	2667527227	Nitrosospira	Nitrosospira multiformis Nl1			2883966	2884592	-	627	208	2		2667530438
2667639230	Ga0111727_3250	zzzzz80	0	zzzzz79	bAOB	0	3	H	1	C	1	ICK	1	0	T	0	FTM	1	1	H	1	MHF	1	0	C	1	0	0	0	1	0	0	0	0	Cx8MHxnC	hypothetical protein	2667527227	Nitrosospira	Nitrosospira multiformis Nl1			3468913	3469491	-	579	192	1	1	2667530438
2667639231	Ga0111727_3251	zzzz308	0	zzzz307	bAOB	0	3	H	1	C	1	NCV	1	0	M	1	SMV	1	0	H	1	VHL	1	0	C	1	1	0	0	0	0	0	0	0	Cx7MxHxnC	hypothetical protein	2667527227	Nitrosospira	Nitrosospira multiformis Nl1			3469561	3470136	-	576	191	2	1	2667530438
2667639281	Ga0111727_3302	zzzz296	0	zzzz295	bAOB	0	3	H	1	C	1	TCM	1	0	M	1	SMV	1	0	H	1	VHL	1	0	C	1	1	0	0	0	0	0	0	0	Cx7MxHxnC	hypothetical protein	2667527227	Nitrosospira	Nitrosospira multiformis Nl1			38825	39403	-	579	192	2	1	2667530439
2671278726	Ga0105883_1051	zzzz413	0	zzzz412	bAOB	0	3	H	1	C	1	ICM	1	0	M	1	SMV	1	0	H	1	VHL	1	0	C	1	1	0	0	0	0	0	0	0	Cx7MxHxnC	hypothetical protein	2671180029	Nitrosomonas	Nitrosomonas ureae Nm10			149	700	+	552	183	2		2671181347
2671279205	Ga0105883_1103	zzzz822	0	zzzz819	bAOB	0	3	-	0	C	1	ACT	1	0	I	0	LII	0	0	G	0	IGY	0	0	C	1	0	0	0	0	0	1	0	0	CxnC	hypothetical protein	2671180029	Nitrosomonas	Nitrosomonas ureae Nm10			834	1397	-	564	187	1		2671181352
2671279741	Ga0105883_11668	zzzz711	1	zzzz711	bAOB	0	3	H	1	C	1	GCT	1	0	P	0	FPI	0	0	T	0	ITF	0	0	C	1	0	0	0	0	0	1	0	0	CxnC	hypothetical protein	2671180029	Nitrosomonas	Nitrosomonas ureae Nm10			67493	68215	+	723	240	2		2671181358
2671281176	Ga0105883_1802	zzzz352	0	zzzz350	bAOB	1	3	H	1	C	1	NCM	1	0	M	1	NMI	1	0	H	1	IHL	1	0	C	1	1	0	0	0	0	0	0	0	Cx7MxHxnC	hypothetical protein	2671180029	Nitrosomonas	Nitrosomonas ureae Nm10			453	1037	+	585	194	2		2671181422
2671281177	Ga0105883_1803	zzzzz36	1	zzzzz36	bAOB	1	3	H	1	C	1	MCI	1	0	R	0	YRM	1	1	H	1	MHF	1	0	C	1	0	0	0	1	0	0	0	0	Cx8MHxnC	hypothetical protein	2671180029	Nitrosomonas	Nitrosomonas ureae Nm10			1105	1665	+	561	187	2	1	2671181422
2671307310	Ga0111729_10229	zzzz754	1	zzzz754	bAOB	0	3	A	0	C	1	ACV	1	0	P	0	FPV	0	0	G	0	VGF	0	0	C	1	0	0	0	0	0	1	0	0	CxnC	hypothetical protein	2671180036	Nitrosovibrio	Nitrosovibrio sp. Nv17			31525	32169	-	645	214	2	1	2671181883
2671307628	Ga0111729_1042	zzzz255	0	zzzz254	bAOB	1	3	H	1	C	1	PCV	1	0	M	1	SMV	1	0	H	1	VHL	1	0	C	1	1	0	0	0	0	0	0	0	Cx7MxHxnC	hypothetical protein	2671180036	Nitrosovibrio	Nitrosovibrio sp. Nv17			573	1106	+	534	177	1		2671181885
2671307629	Ga0111729_1043	zzzzz95	1	zzzzz95	bAOB	1	3	H	1	C	1	ICK	1	0	T	0	YTM	1	1	H	1	MHF	1	0	C	1	0	0	0	1	0	0	0	0	Cx8MHxnC	hypothetical protein	2671180036	Nitrosovibrio	Nitrosovibrio sp. Nv17			1187	1765	+	579	192	1	1	2671181885
2671308450	Ga0111729_11063	zzzz794	1	zzzz794	bAOB	0	3	-	0	C	1	TCT	1	0	L	0	LLV	0	0	G	0	VGY	0	0	C	1	0	0	0	0	0	1	0	0	CxnC	hypothetical protein	2671180036	Nitrosovibrio	Nitrosovibrio sp. Nv17			65402	66034	-	633	210	2		2671181891
2671308572	Ga0111729_1122	zzzz343	1	zzzz343	bAOB	0	3	H	1	C	1	ACV	1	0	L	0	SLV	0	0	H	1	VHL	1	0	C	1	0	1	0	0	0	0	0	0	Cx9HxnC	hypothetical protein	2671180036	Nitrosovibrio	Nitrosovibrio sp. Nv17			429	989	+	561	186	1	1	2671181893
2671308847	Ga0111729_11570	zzzzz96	0	zzzzz95	bAOB	1	3	H	1	C	1	ICK	1	0	T	0	YTM	1	1	H	1	MHF	1	0	C	1	0	0	0	1	0	0	0	0	Cx8MHxnC	hypothetical protein	2671180036	Nitrosovibrio	Nitrosovibrio sp. Nv17			69605	70183	-	579	192	1	1	2671181896
2671308848	Ga0111729_11571	zzzz254	1	zzzz254	bAOB	1	3	H	1	C	1	PCV	1	0	M	1	SMV	1	0	H	1	VHL	1	0	C	1	1	0	0	0	0	0	0	0	Cx7MxHxnC	hypothetical protein	2671180036	Nitrosovibrio	Nitrosovibrio sp. Nv17			70264	70797	-	534	177	1		2671181896
2671308911	Ga0111729_1174	zzzz305	1	zzzz305	bAOB	0	3	H	1	C	1	TCM	1	0	M	1	SMV	1	0	H	1	VHL	1	0	C	1	1	0	0	0	0	0	0	0	Cx7MxHxnC	hypothetical protein	2671180036	Nitrosovibrio	Nitrosovibrio sp. Nv17			3307	3891	+	585	194	2	1	2671181898
2671308971	Ga0111729_11817	zzzz695	1	zzzz695	bAOB	0	3	H	1	C	1	DCA	1	0	P	0	FPV	0	0	A	0	VAF	0	0	C	1	0	0	0	0	0	1	0	0	CxnC	hypothetical protein	2671180036	Nitrosovibrio	Nitrosovibrio sp. Nv17			15644	16240	-	597	198	2	1	2671181899
2671346583	Ga0111707_102240	zzzz774	1	zzzz774	bAOB	0	1	-	0	C	1	TCT	1	0	V	0	LVV	0	0	G	0	VGY	0	0	C	1	0	0	0	0	0	1	0	0	CxnC	hypothetical protein	2671180042	Nitrosospira	Nitrosospira sp. Nl5			236014	236640	+	627	208	2		2671182516
2671346611	Ga0111707_102268	zzzz298	1	zzzz298	bAOB	0	1	H	1	C	1	TCM	1	0	M	1	SMV	1	0	H	1	VHL	1	0	C	1	1	0	0	0	0	0	0	0	Cx7MxHxnC	hypothetical protein	2671180042	Nitrosospira	Nitrosospira sp. Nl5			262911	263492	+	582	193	2	1	2671182516
2671347027	Ga0111707_10489	zzzz266	1	zzzz266	bAOB	0	1	H	1	C	1	ACT	1	0	M	1	SMV	1	0	H	1	VHL	1	0	C	1	1	0	0	0	0	0	0	0	Cx7MxHxnC	hypothetical protein	2671180042	Nitrosospira	Nitrosospira sp. Nl5			89634	90221	-	588	195	1	1	2671182518
2671347077	Ga0111707_104139	zzzz749	1	zzzz749	bAOB	0	1	L	0	C	1	ACV	1	0	P	0	FPV	0	0	G	0	VGF	0	0	C	1	0	0	0	0	0	1	0	0	CxnC	hypothetical protein	2671180042	Nitrosospira	Nitrosospira sp. Nl5			139842	140540	+	699	232	1	1	2671182518
2671347531	Ga0111707_106153	zzzzz97	1	zzzzz97	bAOB	1	1	H	1	C	1	VCK	1	0	T	0	YTM	1	1	H	1	MHF	1	0	C	1	0	0	0	1	0	0	0	0	Cx8MHxnC	hypothetical protein	2671180042	Nitrosospira	Nitrosospira sp. Nl5			169628	170215	-	588	195	1	1	2671182520
2671347532	Ga0111707_106154	zzzz313	1	zzzz313	bAOB	1	1	H	1	C	1	SCV	1	0	M	1	SMV	1	0	H	1	VHL	1	0	C	1	1	0	0	0	0	0	0	0	Cx7MxHxnC	hypothetical protein	2671180042	Nitrosospira	Nitrosospira sp. Nl5			170332	170907	-	576	191	2	1	2671182520
2671348558	Ga0111707_1171	zzzz685	1	zzzz685	bAOB	0	1	H	1	C	1	DCA	1	0	P	0	FPV	0	0	A	0	VAF	0	0	C	1	0	0	0	0	0	1	0	0	CxnC	hypothetical protein	2671180042	Nitrosospira	Nitrosospira sp. Nl5			540	1136	+	597	198	2	1	2671182531
2671428571	Ga0111719_1013	zzzz335	1	zzzz335	bAOB	1	1	H	1	C	1	SCV	1	0	M	1	NMV	1	0	H	1	VHL	1	0	C	1	1	0	0	0	0	0	0	0	Cx7MxHxnC	hypothetical protein	2671180069	Nitrosospira	Nitrosospira multiformis Nl7			2643	3233	+	591	196	2		2671190620
2671428572	Ga0111719_1014	zzzz109	1	zzzz109	bAOB	1	1	H	1	C	1	ICK	1	0	T	0	FTM	1	1	H	1	MHF	1	0	C	1	0	0	0	1	0	0	0	0	Cx8MHxnC	hypothetical protein	2671180069	Nitrosospira	Nitrosospira multiformis Nl7			3318	3974	+	657	218	2		2671190620
2671428989	Ga0111719_101422	zzzz790	1	zzzz790	bAOB	0	1	-	0	C	1	TCT	1	0	V	0	LVI	0	0	G	0	IGY	0	0	C	1	0	0	0	0	0	1	0	0	CxnC	hypothetical protein	2671180069	Nitrosospira	Nitrosospira multiformis Nl7			423497	424123	+	627	208	2		2671190620
2671429251	Ga0111719_10254	zzzz675	1	zzzz675	bAOB	0	1	H	1	C	1	DCA	1	0	P	0	FPV	0	0	S	0	VSF	0	0	C	1	0	0	0	0	0	1	0	0	CxnC	hypothetical protein	2671180069	Nitrosospira	Nitrosospira multiformis Nl7			48107	48703	+	597	198	2	1	2671190621
2671430275	Ga0111719_104219	zzzz278	1	zzzz278	bAOB	0	1	H	1	C	1	SCM	1	0	M	1	SMV	1	0	H	1	VHL	1	0	C	1	1	0	0	0	0	0	0	0	Cx7MxHxnC	hypothetical protein	2671180069	Nitrosospira	Nitrosospira multiformis Nl7			241661	242236	-	576	191	1	1	2671190623
2671430471	Ga0111719_105106	zzzz812	1	zzzz812	bAOB	0	1	-	0	C	1	TCT	1	0	L	0	LLV	0	0	G	0	VGY	0	0	C	1	0	0	0	0	0	1	0	0	CxnC	hypothetical protein	2671180069	Nitrosospira	Nitrosospira multiformis Nl7			109785	110414	-	630	209	2		2671190624
2671431960	Ga0105879_101361	zzzz286	1	zzzz286	bAOB	0	1	H	1	C	1	TCM	1	0	M	1	SMV	1	0	H	1	VHL	1	0	C	1	1	0	0	0	0	0	0	0	Cx7MxHxnC	hypothetical protein	2671180070	Nitrosospira	Nitrosospira briensis Nsp10			370904	371482	+	579	192	2	1	2671190641
2671433193	Ga0105879_105175	zzzzz90	1	zzzzz90	bAOB	1	1	H	1	C	1	VCK	1	0	T	0	YTM	1	1	H	1	MHF	1	0	C	1	0	0	0	1	0	0	0	0	Cx8MHxnC	hypothetical protein	2671180070	Nitrosospira	Nitrosospira briensis Nsp10			196790	197377	-	588	195	1	1	2671190645
2671433194	Ga0105879_105176	zzzz322	1	zzzz322	bAOB	1	1	H	1	C	1	SCV	1	0	M	1	SMV	1	0	H	1	VHF	1	0	C	1	1	0	0	0	0	0	0	0	Cx7MxHxnC	hypothetical protein	2671180070	Nitrosospira	Nitrosospira briensis Nsp10			197458	198048	-	591	196	2	1	2671190645
2671433560	Ga0105879_10861	zzzz743	1	zzzz743	bAOB	0	1	L	0	C	1	ACV	1	0	P	0	FPV	0	0	G	0	VGF	0	0	C	1	0	0	0	0	0	1	0	0	CxnC	hypothetical protein	2671180070	Nitrosospira	Nitrosospira briensis Nsp10			54487	55149	+	663	220	1	1	2671190648
2671433880	Ga0105879_11086	zzzz665	0	zzzz664	bAOB	0	1	H	1	C	1	DCA	1	0	P	0	FPV	0	0	A	0	VAF	0	0	C	1	0	0	0	0	0	1	0	0	CxnC	hypothetical protein	2671180070	Nitrosospira	Nitrosospira briensis Nsp10			90801	91388	-	588	195	2	1	2671190650
2671435353	Ga0105881_102323	zzzz294	1	zzzz294	bAOB	0	1	H	1	C	1	TCM	1	0	M	1	SMV	1	0	H	1	VHL	1	0	C	1	1	0	0	0	0	0	0	0	Cx7MxHxnC	hypothetical protein	2671180071	Nitrosovibrio	Nitrosovibrio tenuis Nv1			326148	326726	-	579	192	2	1	2671190673
2671435719	Ga0105881_103246	zzzz817	1	zzzz817	bAOB	0	1	-	0	C	1	TCT	1	0	L	0	LLV	0	0	G	0	VGY	0	0	C	1	0	0	0	0	0	1	0	0	CxnC	hypothetical protein	2671180071	Nitrosovibrio	Nitrosovibrio tenuis Nv1			278974	279603	-	630	209	2		2671190674
2671436081	Ga0105881_104231	zzzzz94	1	zzzzz94	bAOB	1	1	H	1	C	1	VCK	1	0	T	0	YTM	1	1	H	1	MHF	1	0	C	1	0	0	0	1	0	0	0	0	Cx8MHxnC	hypothetical protein	2671180071	Nitrosovibrio	Nitrosovibrio tenuis Nv1			252768	253349	-	582	193	1	1	2671190675
2671436082	Ga0105881_104232	zzzz330	1	zzzz330	bAOB	1	1	H	1	C	1	SCV	1	0	M	1	NMV	1	0	H	1	VHL	1	0	C	1	1	0	0	0	0	0	0	0	Cx7MxHxnC	hypothetical protein	2671180071	Nitrosovibrio	Nitrosovibrio tenuis Nv1			253464	254078	-	615	204	2	1	2671190675
2671437331	Ga0105881_11925	zzzz694	1	zzzz694	bAOB	0	1	H	1	C	1	DCA	1	0	P	0	FPV	0	0	A	0	VAF	0	0	C	1	0	0	0	0	0	1	0	0	CxnC	hypothetical protein	2671180071	Nitrosovibrio	Nitrosovibrio tenuis Nv1			21236	21835	-	600	199	2	1	2671190690
2671439054	Ga0105867_10749	zzzz659	1	zzzz659	bAOB	0	1	H	1	C	1	GCQ	1	0	P	0	FPV	0	0	A	0	VAI	0	0	C	1	0	0	0	0	0	1	0	0	CxnC	hypothetical protein	2671180072	Nitrosomonas	Nitrosomonas eutropha Nm24			39437	40048	+	612	203	2	1	2671190710
2671439675	Ga0105867_1251	zzzzz34	1	zzzzz34	bAOB	1	1	H	1	C	1	VCK	1	0	T	0	YTM	1	1	H	1	MHF	1	0	C	1	0	0	0	1	0	0	0	0	Cx8MHxnC	hypothetical protein	2671180072	Nitrosomonas	Nitrosomonas eutropha Nm24			2	577	-	576	192	2	1	2671190728
2671439676	Ga0105867_1252	zzzz391	1	zzzz391	bAOB	1	1	H	1	C	1	TCV	1	0	M	1	NMV	1	0	H	1	VHL	1	0	C	1	1	0	0	0	0	0	0	0	Cx7MxHxnC	hypothetical protein	2671180072	Nitrosomonas	Nitrosomonas eutropha Nm24			643	1284	-	642	213	1		2671190728
2671440497	Ga0111721_102173	zzzz736	1	zzzz736	bAOB	0	1	L	0	C	1	TCV	1	0	P	0	FPI	0	0	G	0	IGF	0	0	C	1	0	0	0	0	0	1	0	0	CxnC	hypothetical protein	2671180073	Nitrosospira	Nitrosospira sp. 1 Nsp11			182762	183436	+	675	224	2		2671190736
2671440560	Ga0111721_102236	zzzz264	1	zzzz264	bAOB	0	1	H	1	C	1	TCT	1	0	M	1	SMV	1	0	H	1	VHM	1	0	C	1	1	0	0	0	0	0	0	0	Cx7MxHxnC	hypothetical protein	2671180073	Nitrosospira	Nitrosospira sp. 1 Nsp11			251662	252234	+	573	190	1	1	2671190736
2671441032	Ga0111721_103252	zzzzz75	1	zzzzz75	bAOB	1	1	H	1	C	1	ICK	1	0	T	0	YTM	1	1	H	1	MHF	1	0	C	1	0	0	0	1	0	0	0	0	Cx8MHxnC	hypothetical protein	2671180073	Nitrosospira	Nitrosospira sp. 1 Nsp11			268086	268667	-	582	193	1	1	2671190737
2671441033	Ga0111721_103253	zzzz319	0	zzzz318	bAOB	1	1	H	1	C	1	SCV	1	0	M	1	NMV	1	0	H	1	VHL	1	0	C	1	1	0	0	0	0	0	0	0	Cx7MxHxnC	hypothetical protein	2671180073	Nitrosospira	Nitrosospira sp. 1 Nsp11			268781	269356	-	576	191	1	1	2671190737
2671441279	Ga0111721_10529	zzzz280	1	zzzz280	bAOB	0	1	H	1	C	1	TCM	1	0	M	1	SMV	1	0	H	1	VHL	1	0	C	1	1	0	0	0	0	0	0	0	Cx7MxHxnC	hypothetical protein	2671180073	Nitrosospira	Nitrosospira sp. 1 Nsp11			30614	31195	+	582	193	2	1	2671190739
2671442111	Ga0111721_11180	zzzz691	0	zzzz690	bAOB	0	1	H	1	C	1	DCA	1	0	P	0	FPV	0	0	A	0	VAF	0	0	C	1	0	0	0	0	0	1	0	0	CxnC	hypothetical protein	2671180073	Nitrosospira	Nitrosospira sp. 1 Nsp11			80862	81467	-	606	201	2	1	2671190745
2671443214	Ga0111718_101385	zzzz671	1	zzzz671	bAOB	0	1	H	1	C	1	DCA	1	0	P	0	FPV	0	0	S	0	VSF	0	0	C	1	0	0	0	0	0	1	0	0	CxnC	hypothetical protein	2671180074	Nitrosospira	Nitrosospira multiformis Nl4			424260	424856	-	597	198	2	1	2671190770
2671443369	Ga0111718_102110	zzzz274	0	zzzz272	bAOB	0	1	H	1	C	1	SCM	1	0	M	1	SMV	1	0	H	1	VHL	1	0	C	1	1	0	0	0	0	0	0	0	Cx7MxHxnC	hypothetical protein	2671180074	Nitrosospira	Nitrosospira multiformis Nl4			106193	106768	+	576	191	1	1	2671190771
2671443970	Ga0111718_104123	zzzz816	1	zzzz816	bAOB	0	1	-	0	C	1	TCT	1	0	L	0	LLV	0	0	G	0	VGY	0	0	C	1	0	0	0	0	0	1	0	0	CxnC	hypothetical protein	2671180074	Nitrosospira	Nitrosospira multiformis Nl4			122659	123288	-	630	209	2		2671190773
2671444849	Ga0111718_108134	zzzz106	0	zzzz105	bAOB	1	1	H	1	C	1	ICK	1	0	T	0	YTM	1	1	H	1	MHF	1	0	C	1	0	0	0	1	0	0	0	0	Cx8MHxnC	hypothetical protein	2671180074	Nitrosospira	Nitrosospira multiformis Nl4			151316	151906	-	591	196	1	1	2671190777
2671444850	Ga0111718_108135	zzzz334	1	zzzz334	bAOB	1	1	H	1	C	1	SCV	1	0	M	1	NMV	1	0	H	1	VHL	1	0	C	1	1	0	0	0	0	0	0	0	Cx7MxHxnC	hypothetical protein	2671180074	Nitrosospira	Nitrosospira multiformis Nl4			152056	152646	-	591	196	2		2671190777
2671446190	Ga0111725_101304	zzzz303	1	zzzz303	bAOB	0	1	H	1	C	1	TCM	1	0	M	1	SMV	1	0	H	1	VHL	1	0	C	1	1	0	0	0	0	0	0	0	Cx7MxHxnC	hypothetical protein	2671180075	Nitrosospira	Nitrosospira sp. 5 Nsp13			306154	306735	+	582	193	2		2671190808
2671446641	Ga0111725_1024	zzzz311	1	zzzz311	bAOB	1	1	H	1	C	1	NCV	1	0	M	1	SMV	1	0	H	1	VHL	1	0	C	1	1	0	0	0	0	0	0	0	Cx7MxHxnC	hypothetical protein	2671180075	Nitrosospira	Nitrosospira sp. 5 Nsp13			2566	3141	+	576	191	2		2671190809
2671446642	Ga0111725_1025	zzzzz83	1	zzzzz83	bAOB	1	1	H	1	C	1	ICK	1	0	T	0	FTM	1	1	H	1	MHF	1	0	C	1	0	0	0	1	0	0	0	0	Cx8MHxnC	hypothetical protein	2671180075	Nitrosospira	Nitrosospira sp. 5 Nsp13			3203	3781	+	579	192	1	1	2671190809
2671449109	Ga0111725_1225	zzzz748	1	zzzz748	bAOB	0	1	P	0	C	1	ACI	1	0	P	0	FPV	0	0	G	0	VGF	0	0	C	1	0	0	0	0	0	1	0	0	CxnC	hypothetical protein	2671180075	Nitrosospira	Nitrosospira sp. 5 Nsp13			2564	3247	-	684	227	1	1	2671190829
2671449173	Ga0111725_12417	zzzz683	1	zzzz683	bAOB	0	1	H	1	C	1	DCA	1	0	P	0	FPV	0	0	A	0	VAF	0	0	C	1	0	0	0	0	0	1	0	0	CxnC	hypothetical protein	2671180075	Nitrosospira	Nitrosospira sp. 5 Nsp13			15455	16051	-	597	198	2	1	2671190831
2671449387	Ga0111717_101109	zzzz271	1	zzzz271	bAOB	0	1	H	1	C	1	SCM	1	0	M	1	SMV	1	0	H	1	VHL	1	0	C	1	1	0	0	0	0	0	0	0	Cx7MxHxnC	hypothetical protein	2671180076	Nitrosospira	Nitrosospira multiformis Nl18			113435	114010	-	576	191	1	1	2671190856
2671450132	Ga0111717_1034	zzzz336	1	zzzz336	bAOB	1	1	H	1	C	1	SCV	1	0	M	1	NMV	1	0	H	1	VHL	1	0	C	1	1	0	0	0	0	0	0	0	Cx7MxHxnC	hypothetical protein	2671180076	Nitrosospira	Nitrosospira multiformis Nl18			2672	3262	+	591	196	2		2671190858
2671450133	Ga0111717_1035	zzzz104	1	zzzz104	bAOB	1	1	H	1	C	1	ICK	1	0	T	0	FTM	1	1	H	1	MHF	1	0	C	1	0	0	0	1	0	0	0	0	Cx8MHxnC	hypothetical protein	2671180076	Nitrosospira	Nitrosospira multiformis Nl18			3413	4003	+	591	196	1	1	2671190858
2671450564	Ga0111717_104123	zzzz813	1	zzzz813	bAOB	0	1	-	0	C	1	TCT	1	0	L	0	LLV	0	0	G	0	VGY	0	0	C	1	0	0	0	0	0	1	0	0	CxnC	hypothetical protein	2671180076	Nitrosospira	Nitrosospira multiformis Nl18			134459	135088	-	630	209	2		2671190859
2671451973	Ga0111717_11256	zzzz674	1	zzzz674	bAOB	0	1	H	1	C	1	DCA	1	0	P	0	FPV	0	0	S	0	VSF	0	0	C	1	0	0	0	0	0	1	0	0	CxnC	hypothetical protein	2671180076	Nitrosospira	Nitrosospira multiformis Nl18			54168	54764	+	597	198	2	1	2671190867
2671453917	Ga0111720_10646	zzzz283	1	zzzz283	bAOB	0	1	H	1	C	1	TCM	1	0	M	1	SMV	1	0	H	1	VHL	1	0	C	1	1	0	0	0	0	0	0	0	Cx7MxHxnC	hypothetical protein	2671180077	Nitrosospira	Nitrosospira sp. 1 Nsp1			46679	47260	+	582	193	2		2671190910
2671454197	Ga0111720_10812	zzzz688	0	zzzz687	bAOB	0	1	H	1	C	1	DCA	1	0	P	0	FPV	0	0	A	0	VAF	0	0	C	1	0	0	0	0	0	1	0	0	CxnC	hypothetical protein	2671180077	Nitrosospira	Nitrosospira sp. 1 Nsp1			8467	9072	+	606	201	2	1	2671190912
2671454321	Ga0111720_1091	zzzz317	1	zzzz317	bAOB	0	1	H	1	C	1	SCV	1	0	M	1	NMV	1	0	H	1	VHL	1	0	C	1	1	0	0	0	0	0	0	0	Cx7MxHxnC	hypothetical protein	2671180077	Nitrosospira	Nitrosospira sp. 1 Nsp1			308	874	+	567	188	1	1	2671190913
2671454322	Ga0111720_1092	zzzzz72	1	zzzzz72	bAOB	0	1	H	1	C	1	ICK	1	0	T	0	YTM	1	1	H	1	MHF	1	0	C	1	0	0	0	1	0	0	0	0	Cx8MHxnC	hypothetical protein	2671180077	Nitrosospira	Nitrosospira sp. 1 Nsp1			999	1577	+	579	192	1	1	2671190913
2671457570	Ga0111723_109130	zzzzz92	1	zzzzz92	bAOB	1	1	H	1	C	1	VCK	1	0	T	0	YTM	1	1	H	1	MHF	1	0	C	1	0	0	0	1	0	0	0	0	Cx8MHxnC	hypothetical protein	2671180078	Nitrosospira	Nitrosospira sp. 17 Nsp14			140347	140943	-	597	198	1	1	2671190966
2671457571	Ga0111723_109131	zzzz323	1	zzzz323	bAOB	1	1	H	1	C	1	SCV	1	0	M	1	NMV	1	0	H	1	VHL	1	0	C	1	1	0	0	0	0	0	0	0	Cx7MxHxnC	hypothetical protein	2671180078	Nitrosospira	Nitrosospira sp. 17 Nsp14			141014	141583	-	570	189	1	1	2671190966
2671458347	Ga0111723_11732	zzzz293	1	zzzz293	bAOB	0	1	H	1	C	1	TCV	1	0	L	0	SLV	0	0	H	1	VHL	1	0	C	1	0	1	0	0	0	0	0	0	Cx9HxnC	hypothetical protein	2671180078	Nitrosospira	Nitrosospira sp. 17 Nsp14			31980	32561	-	582	193	2		2671190974
2671458573	Ga0111723_12015	zzzz772	1	zzzz772	bAOB	0	1	-	0	C	1	TCT	1	0	L	0	LLI	0	0	G	0	IGY	0	0	C	1	0	0	0	0	0	1	0	0	CxnC	hypothetical protein	2671180078	Nitrosospira	Nitrosospira sp. 17 Nsp14			11740	12345	+	606	201	2		2671190977
2671459015	Ga0111723_1341	zzzz693	1	zzzz693	bAOB	0	1	H	1	C	1	DCA	1	0	P	0	FPV	0	0	A	0	VAF	0	0	C	1	0	0	0	0	0	1	0	0	CxnC	hypothetical protein	2671180078	Nitrosospira	Nitrosospira sp. 17 Nsp14			404	1000	+	597	198	2	1	2671190991
2671460000	Ga0111716_103144	zzzz806	1	zzzz806	bAOB	0	1	-	0	C	1	TCT	1	0	L	0	LLV	0	0	G	0	VGY	0	0	C	1	0	0	0	0	0	1	0	0	CxnC	hypothetical protein	2671180079	Nitrosospira	Nitrosospira multiformis Nl14			150643	151272	+	630	209	2		2671191014
2671460146	Ga0111716_10450	zzzz696	1	zzzz696	bAOB	0	1	H	1	C	1	DCA	1	0	P	0	FPV	0	0	S	0	VSF	0	0	C	1	0	0	0	0	0	1	0	0	CxnC	hypothetical protein	2671180079	Nitrosospira	Nitrosospira multiformis Nl14			47712	48416	+	705	234	2		2671191015
2671460581	Ga0111716_10628	zzzz788	1	zzzz788	bAOB	0	1	-	0	C	1	TCT	1	0	V	0	LVI	0	0	G	0	IGY	0	0	C	1	0	0	0	0	0	1	0	0	CxnC	hypothetical protein	2671180079	Nitrosospira	Nitrosospira multiformis Nl14			22791	23417	+	627	208	2		2671191017
2671461171	Ga0111716_1105	zzzz338	1	zzzz338	bAOB	1	1	H	1	C	1	SCV	1	0	M	1	NMV	1	0	H	1	VHL	1	0	C	1	1	0	0	0	0	0	0	0	Cx7MxHxnC	hypothetical protein	2671180079	Nitrosospira	Nitrosospira multiformis Nl14			2594	3262	+	669	222	1		2671191021
2671461172	Ga0111716_1106	zzzz100	1	zzzz100	bAOB	1	1	H	1	C	1	ICK	1	0	T	0	FTM	1	1	H	1	MHF	1	0	C	1	0	0	0	1	0	0	0	0	Cx8MHxnC	hypothetical protein	2671180079	Nitrosospira	Nitrosospira multiformis Nl14			3426	4016	+	591	196	1	1	2671191021
2671461452	Ga0111716_11254	zzzz276	0	zzzz272	bAOB	0	1	H	1	C	1	SCM	1	0	M	1	SMV	1	0	H	1	VHL	1	0	C	1	1	0	0	0	0	0	0	0	Cx7MxHxnC	hypothetical protein	2671180079	Nitrosospira	Nitrosospira multiformis Nl14			65708	66283	-	576	191	1	1	2671191023
2671462382	Ga0111716_1348	zzzz751	1	zzzz751	bAOB	0	1	L	0	C	1	ACA	1	0	P	0	FPV	0	0	G	0	VGF	0	0	C	1	0	0	0	0	0	1	0	0	CxnC	hypothetical protein	2671180079	Nitrosospira	Nitrosospira multiformis Nl14			7958	8620	-	663	220	2	1	2671191045
2671462944	Ga0111722_103109	zzzz282	1	zzzz282	bAOB	0	1	H	1	C	1	TCM	1	0	M	1	SMV	1	0	H	1	VHL	1	0	C	1	1	0	0	0	0	0	0	0	Cx7MxHxnC	hypothetical protein	2671180080	Nitrosospira	Nitrosospira sp. 1 Nsp18			115232	115813	+	582	193	2	1	2671191069
2671462997	Ga0111722_1045	zzzz318	1	zzzz318	bAOB	1	1	H	1	C	1	SCV	1	0	M	1	NMV	1	0	H	1	VHL	1	0	C	1	1	0	0	0	0	0	0	0	Cx7MxHxnC	hypothetical protein	2671180080	Nitrosospira	Nitrosospira sp. 1 Nsp18			2706	3281	+	576	191	1	1	2671191070
2671462998	Ga0111722_1046	zzzzz76	0	zzzzz75	bAOB	1	1	H	1	C	1	ICK	1	0	T	0	YTM	1	1	H	1	MHF	1	0	C	1	0	0	0	1	0	0	0	0	Cx8MHxnC	hypothetical protein	2671180080	Nitrosospira	Nitrosospira sp. 1 Nsp18			3395	3976	+	582	193	1	1	2671191070
2671463329	Ga0111722_10656	zzzz737	1	zzzz737	bAOB	0	1	L	0	C	1	TCV	1	0	P	0	FPI	0	0	G	0	IGF	0	0	C	1	0	0	0	0	0	1	0	0	CxnC	hypothetical protein	2671180080	Nitrosospira	Nitrosospira sp. 1 Nsp18			58693	59367	-	675	224	1		2671191072
2671464219	Ga0111722_11544	zzzz265	1	zzzz265	bAOB	0	1	H	1	C	1	TCT	1	0	M	1	SMV	1	0	H	1	VHM	1	0	C	1	1	0	0	0	0	0	0	0	Cx7MxHxnC	hypothetical protein	2671180080	Nitrosospira	Nitrosospira sp. 1 Nsp18			58213	58785	-	573	190	1	1	2671191081
2671464620	Ga0111722_12240	zzzz690	1	zzzz690	bAOB	0	1	H	1	C	1	DCA	1	0	P	0	FPV	0	0	A	0	VAF	0	0	C	1	0	0	0	0	0	1	0	0	CxnC	hypothetical protein	2671180080	Nitrosospira	Nitrosospira sp. 1 Nsp18			40071	40676	+	606	201	2	1	2671191088
2671465842	Ga0105868_102188	zzzz656	0	zzzz653	bAOB	0	1	H	1	C	1	GCK	1	0	P	0	FPV	0	0	A	0	VAI	0	0	C	1	0	0	0	0	0	1	0	0	CxnC	hypothetical protein	2671180081	Nitrosomonas	Nitrosomonas eutropha Nm38			186762	187373	+	612	203	2	1	2671191130
2671467723	Ga0105868_1401	zzzzz32	1	zzzzz32	bAOB	1	1	H	1	C	1	MCK	1	0	T	0	YTM	1	1	H	1	MHF	1	0	C	1	0	0	0	1	0	0	0	0	Cx8MHxnC	hypothetical protein	2671180081	Nitrosomonas	Nitrosomonas eutropha Nm38			1	588	-	588	195	2	1	2671191168
2671467724	Ga0105868_1402	zzzz390	1	zzzz390	bAOB	1	1	H	1	C	1	TCV	1	0	M	1	NMV	1	0	H	1	VHL	1	0	C	1	1	0	0	0	0	0	0	0	Cx7MxHxnC	hypothetical protein	2671180081	Nitrosomonas	Nitrosomonas eutropha Nm38			660	1301	-	642	213	1		2671191168
2671469821	Ga0105871_11297	zzzz345	1	zzzz345	bAOB	0	1	H	1	C	1	SCM	1	0	M	1	NMI	1	0	H	1	IHL	1	0	C	1	1	0	0	0	0	0	0	0	Cx7MxHxnC	hypothetical protein	2671180082	Nitrosomonas	Nitrosomonas marina Nm22			103456	104070	-	615	204	2		2671191206
2671469909	Ga0105871_1142	zzzz428	1	zzzz428	bAOB	0	1	H	1	C	1	VCV	1	0	M	1	SMV	1	0	H	1	VHL	1	0	C	1	1	0	0	0	0	0	0	0	Cx7MxHxnC	hypothetical protein	2671180082	Nitrosomonas	Nitrosomonas marina Nm22			285	836	+	552	183	2	1	2671191208
2671470144	Ga0105871_11677	zzzz721	1	zzzz721	bAOB	0	1	H	1	C	1	GCE	1	0	P	0	FPM	1	1	T	0	MTF	0	0	C	1	0	0	0	0	1	0	0	0	Cx8MxnC	hypothetical protein	2671180082	Nitrosomonas	Nitrosomonas marina Nm22			74948	75739	+	792	263	2		2671191210
2671470179	Ga0105871_11735	zzzz839	1	zzzz839	bAOB	0	1	-	0	C	1	TCT	1	0	T	0	LTI	0	0	G	0	IGY	0	0	C	1	0	0	0	0	0	1	0	0	CxnC	hypothetical protein	2671180082	Nitrosomonas	Nitrosomonas marina Nm22			38316	38921	-	606	201	1		2671191211
2671470623	Ga0105871_1252	zzzz637	1	zzzz637	bAOB	0	1	H	1	C	1	GCV	1	0	A	0	YAV	0	0	Y	0	VYF	0	0	C	1	0	0	0	0	0	1	0	0	CxnC	hypothetical protein	2671180082	Nitrosomonas	Nitrosomonas marina Nm22			1543	2232	-	690	229	2		2671191219
2671471031	Ga0105871_1422	zzzzz67	1	zzzzz67	bAOB	0	1	H	1	C	1	LCV	1	0	R	0	YRI	0	0	H	1	IHF	1	0	C	1	0	1	0	0	0	0	0	0	Cx9HxnC	hypothetical protein	2671180082	Nitrosomonas	Nitrosomonas marina Nm22			196	822	+	627	208	2		2671191236
2671654958	Ga0111715_102118	zzzz815	0	zzzz814	bAOB	0	1	-	0	C	1	TCT	1	0	L	0	LLV	0	0	G	0	VGY	0	0	C	1	0	0	0	0	0	1	0	0	CxnC	hypothetical protein	2671180127	Nitrosospira	Nitrosospira multiformis Nl13			143790	144419	-	630	209	2		2671192897
2671655361	Ga0111715_10484	zzzz791	1	zzzz791	bAOB	0	1	-	0	C	1	TCT	1	0	V	0	LVI	0	0	G	0	IGY	0	0	C	1	0	0	0	0	0	1	0	0	CxnC	hypothetical protein	2671180127	Nitrosospira	Nitrosospira multiformis Nl13			85483	86121	-	639	212	2		2671192899
2671655621	Ga0111715_1064	zzzz331	1	zzzz331	bAOB	1	1	H	1	C	1	SCV	1	0	M	1	NMV	1	0	H	1	VHL	1	0	C	1	1	0	0	0	0	0	0	0	Cx7MxHxnC	hypothetical protein	2671180127	Nitrosospira	Nitrosospira multiformis Nl13			2671	3261	+	591	196	2		2671192901
2671655622	Ga0111715_1065	zzzz105	1	zzzz105	bAOB	1	1	H	1	C	1	ICK	1	0	T	0	YTM	1	1	H	1	MHF	1	0	C	1	0	0	0	1	0	0	0	0	Cx8MHxnC	hypothetical protein	2671180127	Nitrosospira	Nitrosospira multiformis Nl13			3411	4001	+	591	196	1	1	2671192901
2671655818	Ga0111715_10779	zzzz277	0	zzzz272	bAOB	0	1	H	1	C	1	SCM	1	0	M	1	SMV	1	0	H	1	VHL	1	0	C	1	1	0	0	0	0	0	0	0	Cx7MxHxnC	hypothetical protein	2671180127	Nitrosospira	Nitrosospira multiformis Nl13			81407	81982	+	576	191	1	1	2671192902
2671656137	Ga0111715_11064	zzzz672	0	zzzz671	bAOB	0	1	H	1	C	1	DCA	1	0	P	0	FPV	0	0	S	0	VSF	0	0	C	1	0	0	0	0	0	1	0	0	CxnC	hypothetical protein	2671180127	Nitrosospira	Nitrosospira multiformis Nl13			62265	62861	-	597	198	2	1	2671192905
2671658422	Ga0105869_10846	zzzz655	0	zzzz653	bAOB	0	1	H	1	C	1	GCK	1	0	P	0	FPV	0	0	A	0	VAI	0	0	C	1	0	0	0	0	0	1	0	0	CxnC	hypothetical protein	2671180128	Nitrosomonas	Nitrosomonas eutropha Nm56			37600	38211	-	612	203	2	1	2671192975
2671659916	Ga0105869_1535	zzzz388	1	zzzz388	bAOB	1	1	H	1	C	1	TCV	1	0	M	1	NMV	1	0	H	1	VHL	1	0	C	1	1	0	0	0	0	0	0	0	Cx7MxHxnC	hypothetical protein	2671180128	Nitrosomonas	Nitrosomonas eutropha Nm56			3600	4241	+	642	213	1		2671193020
2671659917	Ga0105869_1536	zzzzz27	1	zzzzz27	bAOB	1	1	H	1	C	1	MCK	1	0	T	0	YTM	1	1	H	1	MHF	1	0	C	1	0	0	0	1	0	0	0	0	Cx8MHxnC	hypothetical protein	2671180128	Nitrosomonas	Nitrosomonas eutropha Nm56			4313	4867	+	555	185	2		2671193020
2671660943	Ga0105866_10857	zzzz653	1	zzzz653	bAOB	0	1	H	1	C	1	GCK	1	0	P	0	FPV	0	0	A	0	VAI	0	0	C	1	0	0	0	0	0	1	0	0	CxnC	hypothetical protein	2671180129	Nitrosomonas	Nitrosomonas eutropha Nm14			48858	49469	-	612	203	2	1	2671193047
2671662362	Ga0105866_1551	zzzzz30	1	zzzzz30	bAOB	1	1	H	1	C	1	MCK	1	0	T	0	YTM	1	1	H	1	MHF	1	0	C	1	0	0	0	1	0	0	0	0	Cx8MHxnC	hypothetical protein	2671180129	Nitrosomonas	Nitrosomonas eutropha Nm14			1	588	-	588	195	2		2671193094
2671662363	Ga0105866_1552	zzzz387	0	zzzz386	bAOB	1	1	H	1	C	1	TCV	1	0	M	1	NMV	1	0	H	1	VHL	1	0	C	1	1	0	0	0	0	0	0	0	Cx7MxHxnC	hypothetical protein	2671180129	Nitrosomonas	Nitrosomonas eutropha Nm14			660	1301	-	642	213	1		2671193094
2671662920	Ga0105877_102214	zzzz771	1	zzzz771	bAOB	0	1	-	0	C	1	TCT	1	0	L	0	LLI	0	0	G	0	IGY	0	0	C	1	0	0	0	0	0	1	0	0	CxnC	hypothetical protein	2671180130	Nitrosomonas	Nitrosomonas ureae Nm13			230467	231012	-	546	181	1		2671193115
2671663243	Ga0105877_104108	zzzz417	1	zzzz417	bAOB	0	1	H	1	C	1	ICM	1	0	M	1	SMV	1	0	H	1	VHL	1	0	C	1	1	0	0	0	0	0	0	0	Cx7MxHxnC	hypothetical protein	2671180130	Nitrosomonas	Nitrosomonas ureae Nm13			119711	120268	-	558	185	2		2671193117
2671663999	Ga0105877_11125	zzzz824	1	zzzz824	bAOB	0	1	-	0	C	1	ACT	1	0	I	0	LII	0	0	G	0	IGY	0	0	C	1	0	0	0	0	0	1	0	0	CxnC	hypothetical protein	2671180130	Nitrosomonas	Nitrosomonas ureae Nm13			26470	27033	+	564	187	1		2671193124
2671665326	Ga0105877_14210	zzzz434	1	zzzz434	bAOB	0	1	H	1	C	1	ICV	1	0	M	1	SMV	1	0	H	1	VHL	1	0	C	1	1	0	0	0	0	0	0	0	Cx7MxHxnC	hypothetical protein	2671180130	Nitrosomonas	Nitrosomonas ureae Nm13			6743	7303	+	561	186	2		2671193155
2671665372	Ga0105877_1501	zzzz706	1	zzzz706	bAOB	0	1	H	1	C	1	GCA	1	0	P	0	FPV	0	0	T	0	VTF	0	0	C	1	0	0	0	0	0	1	0	0	CxnC	hypothetical protein	2671180130	Nitrosomonas	Nitrosomonas ureae Nm13			201	920	-	720	239	2		2671193163
2671665409	Ga0105877_1574	zzzzz39	1	zzzzz39	bAOB	0	1	H	1	C	1	MCI	1	0	R	0	YRM	1	1	H	1	MHF	1	0	C	1	0	0	0	1	0	0	0	0	Cx8MHxnC	hypothetical protein	2671180130	Nitrosomonas	Nitrosomonas ureae Nm13			2207	2776	-	570	189	1	1	2671193170
2671665410	Ga0105877_1575	zzzz360	1	zzzz360	bAOB	0	1	H	1	C	1	NCM	1	0	M	1	NMI	1	0	H	1	IHL	1	0	C	1	1	0	0	0	0	0	0	0	Cx7MxHxnC	hypothetical protein	2671180130	Nitrosomonas	Nitrosomonas ureae Nm13			2844	3431	-	588	195	2		2671193170
2671665749	Ga0105875_1021	zzzz368	0	zzzz367	bAOB	0	1	H	1	C	1	NCM	1	0	M	1	NMI	1	0	H	1	IHL	1	0	C	1	1	0	0	0	0	0	0	0	Cx7MxHxnC	hypothetical protein	2671180131	Nitrosomonas	Nitrosomonas oligotropha Nm75			210	794	+	585	194	1	1	2671193189
2671665750	Ga0105875_1022	zzzzz48	0	zzzzz47	bAOB	0	1	H	1	C	1	MCV	1	0	R	0	YRM	1	1	H	1	MHF	1	0	C	1	0	0	0	1	0	0	0	0	Cx8MHxnC	PEP-CTERM protein-sorting domain-containing protein	2671180131	Nitrosomonas	Nitrosomonas oligotropha Nm75			857	1426	+	570	189	2	1	2671193189
2671667134	Ga0105875_11259	zzzz643	1	zzzz643	bAOB	0	1	F	0	C	1	GCL	1	0	A	0	YAI	0	0	Y	0	IYF	0	0	C	1	0	0	0	0	0	1	0	0	CxnC	hypothetical protein	2671180131	Nitrosomonas	Nitrosomonas oligotropha Nm75			44474	45208	-	735	244	1	1	2671193199
2671667531	Ga0105875_1181	zzzz704	0	zzzz703	bAOB	0	1	H	1	C	1	GCT	1	0	P	0	FPV	0	0	T	0	VTF	0	0	C	1	0	0	0	0	0	1	0	0	CxnC	hypothetical protein	2671180131	Nitrosomonas	Nitrosomonas oligotropha Nm75			249	965	-	717	238	2		2671193205
2671667692	Ga0105875_12057	zzzz422	1	zzzz422	bAOB	0	1	H	1	C	1	ICM	1	0	M	1	SMV	1	0	H	1	VHL	1	0	C	1	1	0	0	0	0	0	0	0	Cx7MxHxnC	hypothetical protein	2671180131	Nitrosomonas	Nitrosomonas oligotropha Nm75			52301	52855	-	555	184	1	1	2671193207
2671667697	Ga0105875_12062	zzzz827	0	zzzz826	bAOB	0	1	-	0	C	1	ACT	1	0	I	0	LII	0	0	G	0	IGY	0	0	C	1	0	0	0	0	0	1	0	0	CxnC	hypothetical protein	2671180131	Nitrosomonas	Nitrosomonas oligotropha Nm75			56727	57326	-	600	199	1		2671193207
2671670468	Ga0105876_11280	zzzz644	0	zzzz643	bAOB	0	1	F	0	C	1	GCL	1	0	A	0	YAI	0	0	Y	0	IYF	0	0	C	1	0	0	0	0	0	1	0	0	CxnC	hypothetical protein	2671180132	Nitrosomonas	Nitrosomonas oligotropha Nm76			59310	60044	-	735	244	1	1	2671193279
2671670821	Ga0105876_1171	zzzz703	1	zzzz703	bAOB	0	1	H	1	C	1	GCT	1	0	P	0	FPV	0	0	T	0	VTF	0	0	C	1	0	0	0	0	0	1	0	0	CxnC	hypothetical protein	2671180132	Nitrosomonas	Nitrosomonas oligotropha Nm76			249	965	-	717	238	2		2671193284
2671670981	Ga0105876_11957	zzzz423	0	zzzz422	bAOB	0	1	H	1	C	1	ICM	1	0	M	1	SMV	1	0	H	1	VHL	1	0	C	1	1	0	0	0	0	0	0	0	Cx7MxHxnC	hypothetical protein	2671180132	Nitrosomonas	Nitrosomonas oligotropha Nm76			52301	52855	-	555	184	1	1	2671193286
2671670986	Ga0105876_11962	zzzz826	1	zzzz826	bAOB	0	1	-	0	C	1	ACT	1	0	I	0	LII	0	0	G	0	IGY	0	0	C	1	0	0	0	0	0	1	0	0	CxnC	hypothetical protein	2671180132	Nitrosomonas	Nitrosomonas oligotropha Nm76			56727	57326	-	600	199	1		2671193286
2671671537	Ga0105876_1371	zzzz367	1	zzzz367	bAOB	0	1	H	1	C	1	NCM	1	0	M	1	NMI	1	0	H	1	IHL	1	0	C	1	1	0	0	0	0	0	0	0	Cx7MxHxnC	hypothetical protein	2671180132	Nitrosomonas	Nitrosomonas oligotropha Nm76			210	794	+	585	194	1	1	2671193304
2671671538	Ga0105876_1372	zzzzz47	1	zzzzz47	bAOB	0	1	H	1	C	1	MCV	1	0	R	0	YRM	1	1	H	1	MHF	1	0	C	1	0	0	0	1	0	0	0	0	Cx8MHxnC	PEP-CTERM protein-sorting domain-containing protein	2671180132	Nitrosomonas	Nitrosomonas oligotropha Nm76			857	1426	+	570	189	2	1	2671193304
2671673094	Ga0105864_11422	zzzz804	0	zzzz802	bAOB	0	1	-	0	C	1	TCT	1	0	L	0	LLV	0	0	G	0	VGY	0	0	C	1	0	0	0	0	0	1	0	0	CxnC	hypothetical protein	2671180133	Nitrosomonas	Nitrosomonas europaea Nm35	NE1202		26318	26953	-	636	211	2		2671193362
2671674007	Ga0105864_13920	zzzz660	1	zzzz660	bAOB	0	1	H	1	C	1	GCK	1	0	P	0	FPV	0	0	T	0	VTV	0	0	C	1	0	0	0	0	0	1	0	0	CxnC	hypothetical protein	2671180133	Nitrosomonas	Nitrosomonas europaea Nm35	NE0183		20481	21092	-	612	203	2	1	2671193387
2671674461	Ga0105864_1695	zzzz393	0	zzzz392	bAOB	1	1	H	1	C	1	NCV	1	0	M	1	NMV	1	0	H	1	VHL	1	0	C	1	1	0	0	0	0	0	0	0	Cx7MxHxnC	hypothetical protein	2671180133	Nitrosomonas	Nitrosomonas europaea Nm35	NE0942		3544	4179	+	636	211	2		2671193417
2671674462	Ga0105864_1696	zzzzz24	1	zzzzz24	bAOB	1	1	H	1	C	1	MCK	1	0	T	0	YTM	1	1	H	1	MHF	1	0	C	1	0	0	0	1	0	0	0	0	Cx8MHxnC	LPXTG-motif cell wall anchor domain-containing protein	2671180133	Nitrosomonas	Nitrosomonas europaea Nm35	NE2060		4246	4809	+	564	188	1		2671193417
2671675620	Ga0105865_11222	zzzz803	0	zzzz802	bAOB	0	1	-	0	C	1	TCT	1	0	L	0	LLV	0	0	G	0	VGY	0	0	C	1	0	0	0	0	0	1	0	0	CxnC	hypothetical protein	2671180134	Nitrosomonas	Nitrosomonas europaea Nm50	NE1202		26519	27154	-	636	211	2		2671193449
2671676686	Ga0105865_1407	zzzz663	0	zzzz660	bAOB	0	1	H	1	C	1	GCK	1	0	P	0	FPV	0	0	T	0	VTV	0	0	C	1	0	0	0	0	0	1	0	0	CxnC	hypothetical protein	2671180134	Nitrosomonas	Nitrosomonas europaea Nm50	NE0183		4217	4828	+	612	203	2	1	2671193477
2671677123	Ga0105865_1685	zzzz394	0	zzzz392	bAOB	0	1	H	1	C	1	NCV	1	0	M	1	NMV	1	0	H	1	VHL	1	0	C	1	1	0	0	0	0	0	0	0	Cx7MxHxnC	hypothetical protein	2671180134	Nitrosomonas	Nitrosomonas europaea Nm50	NE0942		3544	4179	+	636	211	2		2671193505
2671677124	Ga0105865_1686	zzzzz25	0	zzzzz24	bAOB	0	1	H	1	C	1	MCK	1	0	T	0	YTM	1	1	H	1	MHF	1	0	C	1	0	0	0	1	0	0	0	0	Cx8MHxnC	LPXTG-motif cell wall anchor domain-containing protein	2671180134	Nitrosomonas	Nitrosomonas europaea Nm50	NE2060		4246	4809	+	564	188	1		2671193505
2671677266	Ga0105872_10177	zzzz838	1	zzzz838	bAOB	0	1	-	0	C	1	TCT	1	0	T	0	LTI	0	0	G	0	IGY	0	0	C	1	0	0	0	0	0	1	0	0	CxnC	hypothetical protein	2671180135	Nitrosomonas	Nitrosomonas marina Nm71			88977	89582	-	606	201	1		2671193529
2671678289	Ga0105872_1094	zzzz344	1	zzzz344	bAOB	1	1	H	1	C	1	SCM	1	0	M	1	NMI	1	0	H	1	IHL	1	0	C	1	1	0	0	0	0	0	0	0	Cx7MxHxnC	hypothetical protein	2671180135	Nitrosomonas	Nitrosomonas marina Nm71			2636	3208	+	573	190	2	1	2671193537
2671678829	Ga0105872_11487	zzzz427	1	zzzz427	bAOB	0	1	H	1	C	1	VCV	1	0	M	1	SMV	1	0	H	1	VHL	1	0	C	1	1	0	0	0	0	0	0	0	Cx7MxHxnC	hypothetical protein	2671180135	Nitrosomonas	Nitrosomonas marina Nm71			93779	94330	-	552	183	2		2671193542
2671680154	Ga0105872_1461	zzzz720	1	zzzz720	bAOB	0	1	H	1	C	1	GCE	1	0	P	0	FPI	0	0	T	0	ITF	0	0	C	1	0	0	0	0	0	1	0	0	CxnC	hypothetical protein	2671180135	Nitrosomonas	Nitrosomonas marina Nm71			384	1175	-	792	263	2		2671193574
2671680246	Ga0105872_1532	zzzzz66	1	zzzzz66	bAOB	0	1	H	1	C	1	LCV	1	0	R	0	YRI	0	0	H	1	IHF	1	0	C	1	0	1	0	0	0	0	0	0	Cx9HxnC	hypothetical protein	2671180135	Nitrosomonas	Nitrosomonas marina Nm71			174	800	+	627	208	2		2671193581
2671681768	Ga0111708_101943	zzzz714	1	zzzz714	bAOB	0	5	H	1	C	1	GCV	1	0	S	0	FSV	0	0	T	0	VTF	0	0	C	1	0	0	0	0	0	1	0	0	CxnC	hypothetical protein	2671180136	Nitrosomonas	Nitrosomonas crytolerans Nm55			49005	49706	+	702	233	2		2671193639
2671682800	Ga0111708_10682	zzzz377	1	zzzz377	bAOB	1	5	H	1	C	1	SCM	1	0	M	1	NMI	1	0	H	1	IHF	1	0	C	1	1	0	0	0	0	0	0	0	Cx7MxHxnC	hypothetical protein	2671180136	Nitrosomonas	Nitrosomonas crytolerans Nm55			713	1312	+	600	199	2	1	2671193688
2671682801	Ga0111708_10683	zzzzz61	1	zzzzz61	bAOB	1	5	H	1	C	1	LCI	1	0	T	0	YTM	1	1	H	1	MHF	1	0	C	1	0	0	0	1	0	0	0	0	Cx8MHxnC	hypothetical protein	2671180136	Nitrosomonas	Nitrosomonas crytolerans Nm55			1363	1941	+	579	192	1	1	2671193688
2671682820	Ga0111708_106910	zzzzz63	1	zzzzz63	bAOB	1	5	H	1	C	1	LCI	1	0	T	0	YTM	1	1	H	1	MHF	1	0	C	1	0	0	0	1	0	0	0	0	Cx8MHxnC	hypothetical protein	2671180136	Nitrosomonas	Nitrosomonas crytolerans Nm55			7457	8068	-	612	203	1		2671193689
2671682821	Ga0111708_106911	zzzz375	1	zzzz375	bAOB	1	5	H	1	C	1	SCM	1	0	M	1	NMI	1	0	H	1	IHF	1	0	C	1	1	0	0	0	0	0	0	0	Cx7MxHxnC	hypothetical protein	2671180136	Nitrosomonas	Nitrosomonas crytolerans Nm55			8096	8683	-	588	195	2		2671193689
2671683711	Ga0105860_10054	zzzz348	1	zzzz348	bAOB	1	1	H	1	C	1	SCM	1	0	M	1	NMI	1	0	H	1	IHL	1	0	C	1	1	0	0	0	0	0	0	0	Cx7MxHxnC	hypothetical protein	2671180137	Nitrosomonas	Nitrosomonas aestuarii Nm69			2464	3135	+	672	223	2		2671193725
2671684397	Ga0105860_101063	zzzz837	1	zzzz837	bAOB	0	1	-	0	C	1	TCT	1	0	T	0	LTI	0	0	G	0	IGY	0	0	C	1	0	0	0	0	0	1	0	0	CxnC	hypothetical protein	2671180137	Nitrosomonas	Nitrosomonas aestuarii Nm69			62370	62975	+	606	201	1		2671193730
2671685141	Ga0105860_10191	zzzz718	1	zzzz718	bAOB	0	1	H	1	C	1	GCE	1	0	P	0	FPI	0	0	T	0	ITF	0	0	C	1	0	0	0	0	0	1	0	0	CxnC	hypothetical protein	2671180137	Nitrosomonas	Nitrosomonas aestuarii Nm69			164	928	-	765	254	2		2671193739
2671686110	Ga0105860_10402	zzzz430	1	zzzz430	bAOB	0	1	H	1	C	1	VCV	1	0	M	1	SMV	1	0	H	1	VHL	1	0	C	1	1	0	0	0	0	0	0	0	Cx7MxHxnC	hypothetical protein	2671180137	Nitrosomonas	Nitrosomonas aestuarii Nm69			208	762	+	555	184	2		2671193760
2671686118	Ga0105860_104010	zzzz639	1	zzzz639	bAOB	0	1	H	1	C	1	GCI	1	0	A	0	YAV	0	0	Y	0	VYF	0	0	C	1	0	0	0	0	0	1	0	0	CxnC	hypothetical protein	2671180137	Nitrosomonas	Nitrosomonas aestuarii Nm69			9902	10609	-	708	235	2	1	2671193760
2671686734	Ga0105860_10963	zzzzz70	1	zzzzz70	bAOB	0	1	H	1	C	1	LCI	1	0	T	0	YTI	0	0	H	1	IHF	1	0	C	1	0	1	0	0	0	0	0	0	Cx9HxnC	hypothetical protein	2671180137	Nitrosomonas	Nitrosomonas aestuarii Nm69			1797	2423	-	627	208	1		2671193816
2671879837	Ga0105874_1102	zzzz733	1	zzzz733	bAOB	0	1	H	1	C	1	GCQ	1	0	P	0	FPV	0	0	T	0	VTV	0	0	C	1	0	0	0	0	0	1	0	0	CxnC	hypothetical protein	2671180218	Nitrosomonas	Nitrosomonas nitrosa Nm146			285	1070	-	786	261	2	1	2671202855
2671880856	Ga0105874_12353	zzzz380	1	zzzz380	bAOB	0	1	H	1	C	1	NCV	1	0	M	1	NMV	1	0	H	1	VHL	1	0	C	1	1	0	0	0	0	0	0	0	Cx7MxHxnC	hypothetical protein	2671180218	Nitrosomonas	Nitrosomonas nitrosa Nm146			49632	50204	-	573	190	2		2671202868
2671881602	Ga0105874_1591	zzzzz19	1	zzzzz19	bAOB	1	1	H	1	C	1	MCK	1	0	T	0	YTM	1	1	H	1	MHF	1	0	C	1	0	0	0	1	0	0	0	0	Cx8MHxnC	hypothetical protein	2671180218	Nitrosomonas	Nitrosomonas nitrosa Nm146			2	502	-	501	167			2671202904
2671881603	Ga0105874_1592	zzzz406	1	zzzz406	bAOB	1	1	H	1	C	1	SCV	1	0	M	1	NMV	1	0	H	1	VHL	1	0	C	1	1	0	0	0	0	0	0	0	Cx7MxHxnC	hypothetical protein	2671180218	Nitrosomonas	Nitrosomonas nitrosa Nm146			571	1149	-	579	192	2		2671202904
2676339916	Ga0116912_102300	zzzz156	1	zzzz156	aMOB	0	1	R	0	C	1	RCS	1	0	L	0	YLL	0	0	N	0	LNY	0	0	C	1	0	0	0	0	0	1	0	0	CxnC	hypothetical protein	2675903028	Methylocapsa	Methylocapsa palsarum NE2			313565	314182	-	618	205	2	1	2675920779
2676340453	Ga0116912_10532	zzzz153	1	zzzz153	aMOB	0	1	H	1	C	1	KCI	1	0	F	0	YFL	0	0	S	0	LSF	0	0	C	1	0	0	0	0	0	1	0	0	CxnC	hypothetical protein	2675903028	Methylocapsa	Methylocapsa palsarum NE2			32870	33463	+	594	197	1	1	2675920782
2676341041	Ga0116912_107164	zzzz169	1	zzzz169	aMOB	1	1	H	1	C	1	RCV	1	0	L	0	DLM	1	1	H	1	MHF	1	0	C	1	0	0	0	1	0	0	0	0	Cx8MHxnC	hypothetical protein	2675903028	Methylocapsa	Methylocapsa palsarum NE2			169342	169950	-	609	202	2	1	2675920784
2676341460	Ga0116912_11031	zzzz204	1	zzzz204	aMOB	0	1	M	0	C	1	TCM	1	0	E	0	HEL	0	0	H	1	LHL	1	0	C	1	0	1	0	0	0	0	0	0	Cx9HxnC	hypothetical protein	2675903028	Methylocapsa	Methylocapsa palsarum NE2			36945	37538	-	594	197	1	1	2675920787
2676342063	Ga0116912_11565	zzzz759	1	zzzz759	aMOB	0	1	-	0	C	1	SCL	1	0	S	0	YSV	0	0	H	1	VHL	1	0	C	1	0	1	0	0	0	0	0	0	Cx9HxnC	hypothetical protein	2675903028	Methylocapsa	Methylocapsa palsarum NE2			69011	69538	-	528	175	1		2675920792
2676368161	Ga0111713_1002117	zzzz705	1	zzzz705	bAOB	0	1	H	1	C	1	GCT	1	0	P	0	FPV	0	0	T	0	VTF	0	0	C	1	0	0	0	0	0	1	0	0	CxnC	hypothetical protein	2675903035	Nitrosomonas	Nitrosomonas sp. Nm166			124991	125710	+	720	239	2		2675921360
2676368991	Ga0111713_10133	zzzz363	1	zzzz363	bAOB	1	1	H	1	C	1	TCM	1	0	M	1	NMI	1	0	H	1	IHL	1	0	C	1	1	0	0	0	0	0	0	0	Cx7MxHxnC	hypothetical protein	2675903035	Nitrosomonas	Nitrosomonas sp. Nm166			2455	3042	+	588	195	2		2675921371
2676368992	Ga0111713_10134	zzzzz57	1	zzzzz57	bAOB	1	1	H	1	C	1	MCV	1	0	R	0	YRM	1	1	H	1	MHF	1	0	C	1	0	0	0	1	0	0	0	0	Cx8MHxnC	hypothetical protein	2675903035	Nitrosomonas	Nitrosomonas sp. Nm166			3116	3694	+	579	192	2	1	2675921371
2676373042	Ga0111711_102448	zzzz723	1	zzzz723	bAOB	0	1	H	1	C	1	GCQ	1	0	P	0	FPV	0	0	T	0	VTV	0	0	C	1	0	0	0	0	0	1	0	0	CxnC	hypothetical protein	2675903036	Nitrosomonas	Nitrosomonas sp. 41 Nm58			44301	45062	+	762	253	2	1	2675921508
2676373502	Ga0111711_104117	zzzz800	1	zzzz800	bAOB	0	1	-	0	C	1	TCT	1	0	L	0	LLI	0	0	G	0	IGY	0	0	C	1	0	0	0	0	0	1	0	0	CxnC	hypothetical protein	2675903036	Nitrosomonas	Nitrosomonas sp. 41 Nm58			12119	12751	-	633	210	2		2675921525
2676374072	Ga0111711_10884	zzzz404	1	zzzz404	bAOB	1	1	H	1	C	1	PCV	1	0	M	1	NMV	1	0	H	1	VHL	1	0	C	1	1	0	0	0	0	0	0	0	Cx7MxHxnC	hypothetical protein	2675903036	Nitrosomonas	Nitrosomonas sp. 41 Nm58			3575	4144	+	570	189	2	1	2675921572
2676374073	Ga0111711_10885	zzzzz18	1	zzzzz18	bAOB	1	1	H	1	C	1	MCK	1	0	T	0	YTM	1	1	H	1	MHF	1	0	C	1	0	0	0	1	0	0	0	0	Cx8MHxnC	hypothetical protein	2675903036	Nitrosomonas	Nitrosomonas sp. 41 Nm58			4220	4777	+	558	186	2		2675921572
2676376323	Ga0111712_103221	zzzz840	1	zzzz840	bAOB	0	1	-	0	C	1	TCT	1	0	T	0	LTI	0	0	G	0	IGY	0	0	C	1	0	0	0	0	0	1	0	0	CxnC	hypothetical protein	2675903037	Nitrosomonas	Nitrosomonas sp. 51 Nm51			25178	25783	+	606	201	1		2675921642
2676376373	Ga0111712_10351	zzzz719	1	zzzz719	bAOB	0	1	H	1	C	1	GCE	1	0	P	0	FPM	1	1	T	0	MTF	0	0	C	1	0	0	0	0	1	0	0	0	Cx8MxnC	hypothetical protein	2675903037	Nitrosomonas	Nitrosomonas sp. 51 Nm51			152	928	-	777	258	2		2675921645
2676376706	Ga0111712_104817	zzzzz68	1	zzzzz68	bAOB	1	1	H	1	C	1	LCI	1	0	T	0	YTI	0	0	H	1	IHF	1	0	C	1	0	1	0	0	0	0	0	0	Cx9HxnC	hypothetical protein	2675903037	Nitrosomonas	Nitrosomonas sp. 51 Nm51			15417	16046	-	630	209	1	1	2675921658
2676376707	Ga0111712_104818	zzzz346	1	zzzz346	bAOB	1	1	H	1	C	1	SCM	1	0	M	1	NMI	1	0	H	1	IHL	1	0	C	1	1	0	0	0	0	0	0	0	Cx7MxHxnC	hypothetical protein	2675903037	Nitrosomonas	Nitrosomonas sp. 51 Nm51			16095	16679	-	585	194	2	1	2675921658
2676377373	Ga0111710_1001104	zzzz799	1	zzzz799	bAOB	0	1	-	0	C	1	TCT	1	0	L	0	LLI	0	0	G	0	IGY	0	0	C	1	0	0	0	0	0	1	0	0	CxnC	hypothetical protein	2675903038	Nitrosomonas	Nitrosomonas sp. 41 Nm132			130012	130644	+	633	210	2		2675921742
2676379965	Ga0111710_10571	zzzz724	1	zzzz724	bAOB	0	1	H	1	C	1	GCQ	1	0	P	0	FPV	0	0	T	0	VTV	0	0	C	1	0	0	0	0	0	1	0	0	CxnC	hypothetical protein	2675903038	Nitrosomonas	Nitrosomonas sp. 41 Nm132			104	865	-	762	253	2	1	2675921798
2676380192	Ga0111710_10831	zzzzz17	1	zzzzz17	bAOB	1	1	H	1	C	1	MCK	1	0	T	0	YTM	1	1	H	1	MHF	1	0	C	1	0	0	0	1	0	0	0	0	Cx8MHxnC	hypothetical protein	2675903038	Nitrosomonas	Nitrosomonas sp. 41 Nm132			3	548	-	546	182	2		2675921824
2676380193	Ga0111710_10832	zzzz405	1	zzzz405	bAOB	1	1	H	1	C	1	PCV	1	0	M	1	NMV	1	0	H	1	VHL	1	0	C	1	1	0	0	0	0	0	0	0	Cx7MxHxnC	hypothetical protein	2675903038	Nitrosomonas	Nitrosomonas sp. 41 Nm132			624	1193	-	570	189	2	1	2675921824
2676381752	Ga0105878_101664	zzzz710	0	zzzz707	bAOB	0	1	H	1	C	1	GCT	1	0	P	0	FPI	0	0	T	0	ITF	0	0	C	1	0	0	0	0	0	1	0	0	CxnC	hypothetical protein	2675903039	Nitrosomonas	Nitrosomonas ureae Nm9			62170	62892	+	723	240	2		2675921892
2676382450	Ga0105878_10323	zzzz350	1	zzzz350	bAOB	1	1	H	1	C	1	NCM	1	0	M	1	NMI	1	0	H	1	IHL	1	0	C	1	1	0	0	0	0	0	0	0	Cx7MxHxnC	hypothetical protein	2675903039	Nitrosomonas	Nitrosomonas ureae Nm9			2519	3103	+	585	194	2		2675921908
2676382451	Ga0105878_10324	zzzzz43	1	zzzzz43	bAOB	1	1	H	1	C	1	MCI	1	0	R	0	YRM	1	1	H	1	MHF	1	0	C	1	0	0	0	1	0	0	0	0	Cx8MHxnC	hypothetical protein	2675903039	Nitrosomonas	Nitrosomonas ureae Nm9			3171	3755	+	585	194	2	1	2675921908
2676382907	Ga0105878_104818	zzzz412	1	zzzz412	bAOB	0	1	H	1	C	1	ICM	1	0	M	1	SMV	1	0	H	1	VHL	1	0	C	1	1	0	0	0	0	0	0	0	Cx7MxHxnC	hypothetical protein	2675903039	Nitrosomonas	Nitrosomonas ureae Nm9			22145	22696	-	552	183	2		2675921924
2676383417	Ga0105878_10926	zzzz821	0	zzzz819	bAOB	0	1	-	0	C	1	ACT	1	0	I	0	LII	0	0	G	0	IGY	0	0	C	1	0	0	0	0	0	1	0	0	CxnC	hypothetical protein	2675903039	Nitrosomonas	Nitrosomonas ureae Nm9			4091	4654	+	564	187	1		2675921968
2676383983	Ga0111714_1002185	zzzz251	1	zzzz251	bAOB	0	1	-	0	C	1	PCA	1	0	M	1	NMV	1	0	H	1	VHL	1	0	C	1	1	0	0	0	0	0	0	0	Cx7MxHxnC	hypothetical protein	2675903040	Nitrosomonas	Nitrosomonas sp. Nm34			197511	197990	+	480	159	1		2675922021
2676385100	Ga0111714_101276	zzzz727	1	zzzz727	bAOB	0	1	H	1	C	1	GCQ	1	0	P	0	FPV	0	0	T	0	VTV	0	0	C	1	0	0	0	0	0	1	0	0	CxnC	hypothetical protein	2675903040	Nitrosomonas	Nitrosomonas sp. Nm34			90620	91390	+	771	256	2	1	2675922031
2676386006	Ga0111714_10314	zzzz256	1	zzzz256	bAOB	0	1	H	1	C	1	TCT	1	0	M	1	TMV	1	0	H	1	VHM	1	0	C	1	1	0	0	0	0	0	0	0	Cx7MxHxnC	hypothetical protein	2675903040	Nitrosomonas	Nitrosomonas sp. Nm34			1646	2188	-	543	180	1		2675922050
2676387164	Ga0111714_11051	zzzzz16	1	zzzzz16	bAOB	1	1	H	1	C	1	MCK	1	0	T	0	YTM	1	1	H	1	MHF	1	0	C	1	0	0	0	1	0	0	0	0	Cx8MHxnC	LPXTG-motif cell wall anchor domain-containing protein	2675903040	Nitrosomonas	Nitrosomonas sp. Nm34			1	561	-	561	187	2	1	2675922124
2676387165	Ga0111714_11052	zzzz402	1	zzzz402	bAOB	1	1	H	1	C	1	PCT	1	0	M	1	NMV	1	0	H	1	VHL	1	0	C	1	1	0	0	0	0	0	0	0	Cx7MxHxnC	hypothetical protein	2675903040	Nitrosomonas	Nitrosomonas sp. Nm34			628	1206	-	579	192	2	1	2675922124
2676387479	Ga0105870_100248	zzzz795	1	zzzz795	bAOB	0	1	-	0	C	1	TCT	1	0	L	0	LLI	0	0	G	0	IGF	0	0	C	1	0	0	0	0	0	1	0	0	CxnC	hypothetical protein	2675903041	Nitrosomonas	Nitrosomonas halophila Nm1			46316	46948	+	633	210	2		2675922170
2676389230	Ga0105870_103722	zzzz409	1	zzzz409	bAOB	0	1	H	1	C	1	ICV	1	0	M	1	NMV	1	0	R	0	VRL	0	0	C	1	0	0	1	0	0	0	0	0	Cx7MxnC	hypothetical protein	2675903041	Nitrosomonas	Nitrosomonas halophila Nm1			16355	16924	-	570	189	2		2675922205
2676389795	Ga0105870_10653	zzzz652	1	zzzz652	bAOB	0	1	H	1	C	1	GCK	1	0	P	0	FPV	0	0	T	0	VTV	0	0	C	1	0	0	0	0	0	1	0	0	CxnC	hypothetical protein	2675903041	Nitrosomonas	Nitrosomonas halophila Nm1			1959	2501	+	543	180	1		2675922233
2676390259	Ga0105870_11135	zzzz383	1	zzzz383	bAOB	1	1	H	1	C	1	TCV	1	0	M	1	NMV	1	0	H	1	VHL	1	0	C	1	1	0	0	0	0	0	0	0	Cx7MxHxnC	hypothetical protein	2675903041	Nitrosomonas	Nitrosomonas halophila Nm1			3369	3941	+	573	190	1	1	2675922281
2676390260	Ga0105870_11136	zzzzz35	1	zzzzz35	bAOB	1	1	H	1	C	1	MCK	1	0	T	0	YTM	1	1	H	1	MHF	1	0	C	1	0	0	0	1	0	0	0	0	Cx8MHxnC	LPXTG-motif cell wall anchor domain-containing protein	2675903041	Nitrosomonas	Nitrosomonas halophila Nm1			4014	4583	+	570	190	2	1	2675922281
2676391720	Ga0111709_102225	zzzz378	1	zzzz378	bAOB	0	1	H	1	C	1	VCT	1	0	M	1	NMV	1	0	H	1	VHL	1	0	C	1	1	0	0	0	0	0	0	0	Cx7MxHxnC	hypothetical protein	2675903042	Nitrosomonas	Nitrosomonas sp. 33 Nm33			30541	31104	+	564	187	1		2675922346
2676393049	Ga0111709_10832	zzzz725	1	zzzz725	bAOB	0	1	H	1	C	1	GCQ	1	0	P	0	FPV	0	0	T	0	VTV	0	0	C	1	0	0	0	0	0	1	0	0	CxnC	hypothetical protein	2675903042	Nitrosomonas	Nitrosomonas sp. 33 Nm33			323	1096	-	774	257	2	1	2675922407
2676393352	Ga0111709_11194	zzzz403	1	zzzz403	bAOB	1	1	H	1	C	1	PCV	1	0	M	1	NMV	1	0	H	1	VHL	1	0	C	1	1	0	0	0	0	0	0	0	Cx7MxHxnC	hypothetical protein	2675903042	Nitrosomonas	Nitrosomonas sp. 33 Nm33			3564	4133	+	570	189	2	1	2675922443
2676394387	Ga0105863_100650	zzzz379	1	zzzz379	bAOB	0	1	H	1	C	1	PCA	1	0	M	1	NMV	1	0	H	1	VHL	1	0	C	1	1	0	0	0	0	0	0	0	Cx7MxHxnC	hypothetical protein	2675903043	Nitrosomonas	Nitrosomonas communis Nm44			64857	65429	+	573	190	2		2675922501
2676397761	Ga0105863_11251	zzzzz11	1	zzzzz11	bAOB	1	1	H	1	C	1	MCK	1	0	T	0	YTM	1	1	H	1	MHF	1	0	C	1	0	0	0	1	0	0	0	0	Cx8MHxnC	hypothetical protein	2675903043	Nitrosomonas	Nitrosomonas communis Nm44			3	500	-	498	166			2675922620
2676397762	Ga0105863_11252	zzzz397	1	zzzz397	bAOB	1	1	H	1	C	1	PCT	1	0	M	1	NMV	1	0	H	1	VHL	1	0	C	1	1	0	0	0	0	0	0	0	Cx7MxHxnC	hypothetical protein	2675903043	Nitrosomonas	Nitrosomonas communis Nm44			613	1182	-	570	189	2		2675922620
2676397969	Ga0105863_11712	zzzz726	1	zzzz726	bAOB	0	1	H	1	C	1	GCQ	1	0	P	0	FPV	0	0	T	0	VTI	0	0	C	1	0	0	0	0	0	1	0	0	CxnC	hypothetical protein	2675903043	Nitrosomonas	Nitrosomonas communis Nm44			283	1050	-	768	255	2	1	2675922666
2676398231	Ga0105861_1001220	zzzz252	1	zzzz252	bAOB	0	1	-	0	C	1	PCA	1	0	M	1	NMV	1	0	H	1	VHL	1	0	C	1	1	0	0	0	0	0	0	0	Cx7MxHxnC	hypothetical protein	2675903044	Nitrosomonas	Nitrosomonas communis Nm110			234419	234898	+	480	159	1		2675922691
2676401293	Ga0105861_10861	zzzzz15	1	zzzzz15	bAOB	1	1	H	1	C	1	MCK	1	0	T	0	YTM	1	1	H	1	MHF	1	0	C	1	0	0	0	1	0	0	0	0	Cx8MHxnC	LPXTG-motif cell wall anchor domain-containing protein	2675903044	Nitrosomonas	Nitrosomonas communis Nm110			2	562	-	561	187	2	1	2675922776
2676401294	Ga0105861_10862	zzzz401	1	zzzz401	bAOB	1	1	H	1	C	1	PCT	1	0	M	1	NMV	1	0	H	1	VHL	1	0	C	1	1	0	0	0	0	0	0	0	Cx7MxHxnC	hypothetical protein	2675903044	Nitrosomonas	Nitrosomonas communis Nm110			630	1208	-	579	192	2		2675922776
2676401364	Ga0105861_11012	zzzz728	1	zzzz728	bAOB	0	1	H	1	C	1	GCQ	1	0	P	0	FPV	0	0	T	0	VTV	0	0	C	1	0	0	0	0	0	1	0	0	CxnC	hypothetical protein	2675903044	Nitrosomonas	Nitrosomonas communis Nm110			281	1051	-	771	256	2	1	2675922791
2676402977	Ga0105862_10212	zzzz250	0	zzzz249	bAOB	0	1	-	0	C	1	PCA	1	0	M	1	NMV	1	0	H	1	VHL	1	0	C	1	1	0	0	0	0	0	0	0	Cx7MxHxnC	hypothetical protein	2675903045	Nitrosomonas	Nitrosomonas communis Nm2			701	1180	-	480	159	1		2675922859
2676404228	Ga0105862_105623	zzzz729	1	zzzz729	bAOB	0	1	H	1	C	1	GCQ	1	0	P	0	FPV	0	0	T	0	VTV	0	0	C	1	0	0	0	0	0	1	0	0	CxnC	hypothetical protein	2675903045	Nitrosomonas	Nitrosomonas communis Nm2			22212	22982	+	771	256	2	1	2675922894
2676405019	Ga0105862_11141	zzzzz12	1	zzzzz12	bAOB	1	1	H	1	C	1	MCK	1	0	T	0	YTM	1	1	H	1	MHF	1	0	C	1	0	0	0	1	0	0	0	0	Cx8MHxnC	LPXTG-motif cell wall anchor domain-containing protein	2675903045	Nitrosomonas	Nitrosomonas communis Nm2			2	547	-	546	182	1	1	2675922952
2676405020	Ga0105862_11142	zzzz400	0	zzzz398	bAOB	1	1	H	1	C	1	PCT	1	0	M	1	NMV	1	0	H	1	VHL	1	0	C	1	1	0	0	0	0	0	0	0	Cx7MxHxnC	hypothetical protein	2675903045	Nitrosomonas	Nitrosomonas communis Nm2			629	1207	-	579	192	2		2675922952
2676832388	Ga0111726_0267	zzzz289	0	zzzz288	bAOB	0	1	H	1	C	1	TCM	1	0	M	1	SMV	1	0	H	1	VHL	1	0	C	1	1	0	0	0	0	0	0	0	Cx7MxHxnC	hypothetical protein	2675903143	Nitrosovibrio	Nitrosovibrio sp. 12 Nv6			263216	263797	-	582	193	2	1	2675939946
2676832666	Ga0111726_0545	zzzz781	1	zzzz781	bAOB	0	1	-	0	C	1	TCT	1	0	V	0	VVV	0	0	G	0	VGY	0	0	C	1	0	0	0	0	0	1	0	0	CxnC	hypothetical protein	2675903143	Nitrosovibrio	Nitrosovibrio sp. 12 Nv6			537624	538250	-	627	208	2		2675939946
2676832861	Ga0111726_0740	zzzz739	1	zzzz739	bAOB	0	1	L	0	C	1	ACI	1	0	P	0	FPV	0	0	G	0	VGF	0	0	C	1	0	0	0	0	0	1	0	0	CxnC	hypothetical protein	2675903143	Nitrosovibrio	Nitrosovibrio sp. 12 Nv6			714309	714965	+	657	218	1	1	2675939946
2676833506	Ga0111726_1385	zzzzz88	1	zzzzz88	bAOB	1	1	H	1	C	1	VCK	1	0	T	0	YTM	1	1	H	1	MHF	1	0	C	1	0	0	0	1	0	0	0	0	Cx8MHxnC	hypothetical protein	2675903143	Nitrosovibrio	Nitrosovibrio sp. 12 Nv6			1394073	1394660	-	588	195	1	1	2675939946
2676833507	Ga0111726_1386	zzzz329	0	zzzz328	bAOB	1	1	H	1	C	1	SCV	1	0	M	1	NMV	1	0	H	1	VHF	1	0	C	1	1	0	0	0	0	0	0	0	Cx7MxHxnC	hypothetical protein	2675903143	Nitrosovibrio	Nitrosovibrio sp. 12 Nv6			1394774	1395385	-	612	203	2	1	2675939946
2676834121	Ga0111726_2000	zzzz268	0	zzzz267	bAOB	0	1	H	1	C	1	TCA	1	0	M	1	SMV	1	0	H	1	VHL	1	0	C	1	1	0	0	0	0	0	0	0	Cx7MxHxnC	hypothetical protein	2675903143	Nitrosovibrio	Nitrosovibrio sp. 12 Nv6			209689	210276	+	588	195	2		2675939948
2676834646	Ga0111726_2525	zzzz679	0	zzzz678	bAOB	0	1	H	1	C	1	DCA	1	0	P	0	FPV	0	0	A	0	VAF	0	0	C	1	0	0	0	0	0	1	0	0	CxnC	hypothetical protein	2675903143	Nitrosovibrio	Nitrosovibrio sp. 12 Nv6			49165	49761	+	597	198	2	1	2675939951
2676835956	Ga0105880_0643	zzzz287	0	zzzz286	bAOB	0	1	H	1	C	1	TCM	1	0	M	1	SMV	1	0	H	1	VHL	1	0	C	1	1	0	0	0	0	0	0	0	Cx7MxHxnC	hypothetical protein	2675903144	Nitrosospira	Nitrosospira briensis Nsp8			690223	690801	+	579	192	2	1	2675939965
2676836062	Ga0105880_0749	zzzz786	1	zzzz786	bAOB	0	1	-	0	C	1	TCT	1	0	V	0	LVI	0	0	G	0	IGY	0	0	C	1	0	0	0	0	0	1	0	0	CxnC	hypothetical protein	2675903144	Nitrosospira	Nitrosospira briensis Nsp8			803953	804579	-	627	208	2		2675939965
2676836356	Ga0105880_1043	zzzz744	1	zzzz744	bAOB	0	1	L	0	C	1	ACV	1	0	P	0	FPV	0	0	G	0	VGF	0	0	C	1	0	0	0	0	0	1	0	0	CxnC	hypothetical protein	2675903144	Nitrosospira	Nitrosospira briensis Nsp8			1109168	1109830	+	663	220	2	1	2675939965
2676837026	Ga0105880_1713	zzzz664	1	zzzz664	bAOB	0	1	H	1	C	1	DCA	1	0	P	0	FPV	0	0	A	0	VAF	0	0	C	1	0	0	0	0	0	1	0	0	CxnC	hypothetical protein	2675903144	Nitrosospira	Nitrosospira briensis Nsp8			34479	35066	+	588	195	2	1	2675939967
2676837326	Ga0105880_2013	zzzz321	1	zzzz321	bAOB	0	1	H	1	C	1	SCV	1	0	M	1	SMV	1	0	H	1	VHF	1	0	C	1	1	0	0	0	0	0	0	0	Cx7MxHxnC	hypothetical protein	2675903144	Nitrosospira	Nitrosospira briensis Nsp8			344	931	+	588	195	2	1	2675939968
2676837327	Ga0105880_2014	zzzzz91	0	zzzzz90	bAOB	0	1	H	1	C	1	VCK	1	0	T	0	YTM	1	1	H	1	MHF	1	0	C	1	0	0	0	1	0	0	0	0	Cx8MHxnC	hypothetical protein	2675903144	Nitrosospira	Nitrosospira briensis Nsp8			1012	1599	+	588	195	1	1	2675939968
2677969078	Ga0128369_11814	zzzz513	1	zzzz513	gMOB	0	1	H	1	C	1	TCR	1	0	W	0	HWV	0	0	H	1	VHF	1	0	C	1	0	1	0	0	0	0	0	0	Cx9HxnC	hypothetical protein	2675903437	Methylogaea	Methylogaea oryzae JCM 16910			2443	3036	-	594	197	2	1	2675974836
2686679852	Ga0125266_112373	zzzz436	1	zzzz436	bAOB	0	1	H	1	C	1	VCV	1	0	M	1	SMV	1	0	H	1	VHL	1	0	C	1	1	0	0	0	0	0	0	0	Cx7MxHxnC	hypothetical protein	2684623072	Nitrosospira	Candidatus Nitrospira inopinata ENR4			2455703	2456257	+	555	184	1		2684693125
2686679853	Ga0125266_112374	zzzz113	1	zzzz113	bAOB	0	1	H	1	C	1	MCK	1	0	M	1	YMM	1	0	H	1	MHF	1	0	C	1	1	0	0	0	0	0	0	0	Cx7MxHxnC	hypothetical protein	2684623072	Nitrosospira	Candidatus Nitrospira inopinata ENR4			2456327	2456920	+	594	197	1		2684693125
2686679854	Ga0125266_112375	zzzzzz8	1	zzzzzz8	bAOB	1	1	Q	0	C	1	TCV	1	0	K	0	YKL	0	0	Y	0	LYF	0	0	C	1	0	0	0	0	0	1	0	0	CxnC	hypothetical protein	2684623072	Nitrosospira	Candidatus Nitrospira inopinata ENR4			2457030	2457620	+	591	196	2	1	2684693125
2686680430	Ga0125266_112952	zzzz440	1	zzzz440	bAOB	0	1	H	1	C	1	ICV	1	0	L	0	NLV	0	0	H	1	VHF	1	0	C	1	0	1	0	0	0	0	0	0	Cx9HxnC	hypothetical protein	2684623072	Nitrosospira	Candidatus Nitrospira inopinata ENR4			3041182	3041739	-	558	185	2	1	2684693125
2688062716	Ga0125032_112899	zzzz246	1	zzzz246	other	0	0	H	1	C	1	ACI	1	0	S	0	YSA	0	0	H	1	AHF	1	0	C	1	0	1	0	0	0	0	0	0	Cx9HxnC	hypothetical protein	2687453255	Pseudohongiella	Pseudohongiella spirulinae KCTC 32221			3125970	3126557	+	588	195			2687453734
2691454938	Ga0132390_10169	zzzzzz7	1	zzzzzz7	bAOB	1	1	Q	0	C	1	TCV	1	0	K	0	YKM	1	1	Y	0	MYF	0	0	C	1	0	0	0	0	1	0	0	0	Cx8MxnC	hypothetical protein	2690315890	Nitrosospira	Candidatus Nitrospira nitrosa COMA1			70572	71156	-	585	194	2	1	2690321725
2691454939	Ga0132390_10170	zzzz112	1	zzzz112	bAOB	0	1	H	1	C	1	MCK	1	0	M	1	YMM	1	0	H	1	MHF	1	0	C	1	1	0	0	0	0	0	0	0	Cx7MxHxnC	hypothetical protein	2690315890	Nitrosospira	Candidatus Nitrospira nitrosa COMA1			71214	71801	-	588	195	2	1	2690321725
2691454940	Ga0132390_10171	zzzz439	1	zzzz439	bAOB	0	1	H	1	C	1	ICV	1	0	L	0	NLV	0	0	H	1	VHL	1	0	C	1	0	1	0	0	0	0	0	0	Cx9HxnC	hypothetical protein	2690315890	Nitrosospira	Candidatus Nitrospira nitrosa COMA1			71864	72451	-	588	195	2	1	2690321725
2691456261	Ga0132390_1011392	zzzz443	1	zzzz443	bAOB	0	1	H	1	C	1	VCV	1	0	L	0	NLV	0	0	H	1	VHF	1	0	C	1	0	1	0	0	0	0	0	0	Cx9HxnC	hypothetical protein	2690315890	Nitrosospira	Candidatus Nitrospira nitrosa COMA1			1411463	1412125	+	663	220	2		2690321725
2691600230	Ga0132389_112291	zzzz442	1	zzzz442	bAOB	0	1	H	1	C	1	SCV	1	0	L	0	SLV	0	0	H	1	VHF	1	0	C	1	0	1	0	0	0	0	0	0	Cx9HxnC	hypothetical protein	2690315930	Nitrosospira	Candidatus Nitrospira nitrificans COMA2			288580	289242	+	663	220	3		2690322500
2691601628	Ga0132389_132172	zzzzzz6	1	zzzzzz6	bAOB	0	1	Q	0	C	1	TCV	1	0	K	0	YKM	1	1	L	0	MLF	0	0	C	1	0	0	0	0	1	0	0	0	Cx8MxnC	hypothetical protein	2690315930	Nitrosospira	Candidatus Nitrospira nitrificans COMA2			164275	164859	-	585	194	2	1	2690322520
2691601629	Ga0132389_132173	zzzz111	1	zzzz111	bAOB	0	1	H	1	C	1	MCK	1	0	T	0	YTM	1	1	H	1	MHF	1	0	C	1	0	0	0	1	0	0	0	0	Cx8MHxnC	hypothetical protein	2690315930	Nitrosospira	Candidatus Nitrospira nitrificans COMA2			164921	165505	-	585	194	1	1	2690322520
2691601630	Ga0132389_132174	zzzz437	1	zzzz437	bAOB	0	1	H	1	C	1	ICV	1	0	M	1	NMV	1	0	H	1	VHF	1	0	C	1	1	0	0	0	0	0	0	0	Cx7MxHxnC	hypothetical protein	2690315930	Nitrosospira	Candidatus Nitrospira nitrificans COMA2			165572	166153	-	582	193	1	1	2690322520
2698300776	Ga0136857_142111	zzzz858	1	zzzz858	other	0	0	H	1	C	1	ICV	1	0	R	0	LRA	0	0	H	1	AHF	1	0	C	1	0	1	0	0	0	0	0	0	Cx9HxnC	YtkA-like	2695420981	Woeseiaceae	Unclassified Woeseiaceae bin JSS_woes1 (Woeseiaceae metagenomic bin from tidal sand)			8642	9622	-	981	326	3	1	2695511620
2698301170	Ga0136857_14481	zzzz857	1	zzzz857	other	0	0	H	1	C	1	LCV	1	0	R	0	LRG	0	0	H	1	GHF	1	0	C	1	0	1	0	0	0	0	0	0	Cx9HxnC	YtkA-like	2695420981	Woeseiaceae	Unclassified Woeseiaceae bin JSS_woes1 (Woeseiaceae metagenomic bin from tidal sand)			3	923	+	921	306	1		2695511647
2698301333	Ga0136857_14588	zzzz244	1	zzzz244	other	0	0	H	1	C	1	LCV	1	0	R	0	LRA	0	0	H	1	AHF	1	0	C	1	0	1	0	0	0	0	0	0	Cx9HxnC	hypothetical protein	2695420981	Woeseiaceae	Unclassified Woeseiaceae bin JSS_woes1 (Woeseiaceae metagenomic bin from tidal sand)			6468	7025	+	558	185	1	1	2695511657
2700425822	MhirCSC1_20146	zzzz215	1	zzzz215	aMOB	0	3	A	0	C	1	ECP	1	0	S	0	KSM	1	1	K	0	MKF	0	0	C	1	0	0	0	0	1	0	0	0	Cx8MxnC	hypothetical protein	2698536815	Methylocystis	Methylocystis hirsuta CSC1			942063	942674	+	612	203	2	1	2698597889
2700425993	MhirCSC1_20317	zzzz160	1	zzzz160	aMOB	0	3	H	1	C	1	ACM	1	0	V	0	DVM	1	1	Y	0	MYF	0	0	C	1	0	0	0	0	1	0	0	0	Cx8MxnC	hypothetical protein	2698536815	Methylocystis	Methylocystis hirsuta CSC1			1088055	1088633	+	579	192	2	1	2698597889
2700426171	MhirCSC1_20495	zzzz222	1	zzzz222	aMOB	0	3	S	0	C	1	ECS	1	0	V	0	DVI	0	0	T	0	ITF	0	0	C	1	0	0	0	0	0	1	0	0	CxnC	hypothetical protein	2698536815	Methylocystis	Methylocystis hirsuta CSC1			1230395	1230991	-	597	198	1	1	2698597889
2700427737	MhirCSC1_22061	zzzz238	1	zzzz238	aMOB	0	3	H	1	C	1	RCR	1	0	I	0	DIM	1	1	N	0	MNF	0	0	C	1	0	0	0	0	1	0	0	0	Cx8MxnC	hypothetical protein	2698536815	Methylocystis	Methylocystis hirsuta CSC1			2581513	2582262	+	750	249	2		2698597889
2700428225	MhirCSC1_22549	zzzz146	1	zzzz146	aMOB	0	3	H	1	C	1	QCL	1	0	T	0	DTM	1	1	T	0	MTF	0	0	C	1	0	0	0	0	1	0	0	0	Cx8MxnC	hypothetical protein	2698536815	Methylocystis	Methylocystis hirsuta CSC1			2988634	2989203	-	570	189	1	1	2698597889
2700428673	MhirCSC1_22997	zzzz187	1	zzzz187	aMOB	1	3	E	0	C	1	MCM	1	0	M	1	DMI	1	0	H	1	IHI	1	0	C	1	1	0	0	0	0	0	0	0	Cx7MxHxnC	hypothetical protein	2698536815	Methylocystis	Methylocystis hirsuta CSC1			3370741	3371355	+	615	204	2	1	2698597889
2700428683	MhirCSC1_23007	zzzz174	1	zzzz174	aMOB	0	3	H	1	C	1	ECV	1	0	T	0	NTM	1	1	H	1	MHF	1	0	C	1	0	0	0	1	0	0	0	0	Cx8MHxnC	hypothetical protein	2698536815	Methylocystis	Methylocystis hirsuta CSC1			3378643	3379236	-	594	197	2	1	2698597889
2706250222	Ga0139037_102263	zzzz497	1	zzzz497	gMOB	0	2	H	1	C	1	VCR	1	0	K	0	EKI	0	0	H	1	IHF	1	0	C	1	0	1	0	0	0	0	0	0	Cx9HxnC	hypothetical protein	2703719299	Methylobacter	Methylobacter tundripaludum OWC-G53F			291026	291661	+	636	211	2		2703775196
2706250828	Ga0139037_104127	zzzz446	1	zzzz446	gMOB	0	2	H	1	C	1	SCF	1	0	R	0	TRL	0	0	R	0	LRI	0	0	C	1	0	0	0	0	0	1	0	0	CxnC	hypothetical protein	2703719299	Methylobacter	Methylobacter tundripaludum OWC-G53F			140580	141143	+	564	187	1	1	2703775198
2706251640	Ga0139037_107166	zzzz556	1	zzzz556	gMOB	0	2	H	1	C	1	QCK	1	0	W	0	HWL	0	0	H	1	LHY	1	0	C	1	0	1	0	0	0	0	0	0	Cx9HxnC	hypothetical protein	2703719299	Methylobacter	Methylobacter tundripaludum OWC-G53F			197962	198552	+	591	196	2	1	2703775201
2706253365	Ga0139038_10123	zzzz452	1	zzzz452	gMOB	0	2	H	1	C	1	SCF	1	0	R	0	TRL	0	0	R	0	LRI	0	0	C	1	0	0	0	0	0	1	0	0	CxnC	hypothetical protein	2703719300	Methylobacter	Methylobacter tundripaludum OWC-DMM			25079	25660	-	582	193	1	1	2703775240
2706257387	Ga0139038_11813	zzzz563	1	zzzz563	gMOB	0	2	H	1	C	1	QCK	1	0	W	0	HWL	0	0	H	1	LHY	1	0	C	1	0	1	0	0	0	0	0	0	Cx9HxnC	hypothetical protein	2703719300	Methylobacter	Methylobacter tundripaludum OWC-DMM			11545	12216	-	672	223	3		2703775257
2710835346	Ga0155522_116717	zzzzzz2	0	zzzzzz1	other	0	1	-	0	C	1	MCK	1	0	S	0	YSL	0	0	H	1	LHF	1	0	C	1	0	1	0	0	0	0	0	0	Cx9HxnC	hypothetical protein	2710723567	Burkholderiales	Burkholderiales bacterium RIFCSPHIGHO2_12_FULL_67_38			17473	17973	-	501	166	1		2710731236
2712705635	Ga0156085_115521	zzzzzz1	1	zzzzzz1	other	1	2	-	0	C	1	MCK	1	0	S	0	YSL	0	0	H	1	LHF	1	0	C	1	0	1	0	0	0	0	0	0	Cx9HxnC	hypothetical protein	2711768228	Burkholderiales	Burkholderiales bacterium RIFCSPLOWO2_02_FULL_67_64			20730	21230	-	501	166	1		2711802848
2712706064	Ga0156085_11659	zzzz115	1	zzzz115	other	1	2	H	1	C	1	KCI	1	0	R	0	DRA	0	0	H	1	AHF	1	0	C	1	0	1	0	0	0	0	0	0	Cx9HxnC	hypothetical protein	2711768228	Burkholderiales	Burkholderiales bacterium RIFCSPLOWO2_02_FULL_67_64			8339	8944	-	606	201	1	1	2711802858
2712735256	Ga0156099_102613	zzzz245	1	zzzz245	other	0	0	H	1	C	1	LCV	1	0	K	0	FKA	0	0	H	1	AHF	1	0	C	1	0	1	0	0	0	0	0	0	Cx9HxnC	hypothetical protein	2711768242	Gammaproteobacteria	Gammaproteobacteria bacterium RIFCSPLOWO2_02_FULL_56_15			9562	10203	-	642	213	1		2711803990
2712801413	Ga0156155_10466	zzzz116	0	zzzz115	other	0	1	H	1	C	1	KCI	1	0	R	0	DRA	0	0	H	1	AHF	1	0	C	1	0	1	0	0	0	0	0	0	Cx9HxnC	hypothetical protein	2711768298	Burkholderiales	Burkholderiales bacterium RIFCSPLOWO2_12_67_14			4491	5096	-	606	201	1	1	2711808801
2713066075	Ga0156284_1026118	zzzzzz3	0	zzzzzz1	other	0	2	-	0	C	1	MCK	1	0	S	0	YSL	0	0	H	1	LHF	1	0	C	1	0	1	0	0	0	0	0	0	Cx9HxnC	hypothetical protein	2711768421	Burkholderiales	Burkholderiales bacterium RIFCSPLOWO2_12_FULL_67_210			17473	17973	-	501	166	1		2711824095
2713069625	Ga0156284_112179	zzzz117	0	zzzz115	other	0	2	H	1	C	1	KCI	1	0	R	0	DRA	0	0	H	1	AHF	1	0	C	1	0	1	0	0	0	0	0	0	Cx9HxnC	hypothetical protein	2711768421	Burkholderiales	Burkholderiales bacterium RIFCSPLOWO2_12_FULL_67_210			8339	8944	-	606	201	1	1	2711825039
2713529832	DAMO_2340	zzzz846	1	zzzz846	ncMOB	0	1	H	1	C	1	LCS	1	0	F	0	YFI	0	0	H	1	IHF	1	0	C	1	0	1	0	0	0	0	0	0	Cx9HxnC	hypothetical protein	2711768628	Methylomirabilis	Candidatus Methylomirabilis oxyfera			2014118	2014897	+	780	259	1	1	2711857673
2713529938	DAMO_2446	zzzz845	0	zzzz844	ncMOB	0	1	H	1	C	1	LCS	1	0	L	0	YLI	0	0	H	1	IHF	1	0	C	1	0	1	0	0	0	0	0	0	Cx9HxnC	hypothetical protein	2711768628	Methylomirabilis	Candidatus Methylomirabilis oxyfera			2103803	2104567	-	765	254	2	1	2711857673
2713529960	DAMO_2470	zzzz850	1	zzzz850	ncMOB	0	1	H	1	C	1	ACT	1	0	T	0	YTV	0	0	H	1	VHF	1	0	C	1	0	1	0	0	0	0	0	0	Cx9HxnC	hypothetical protein	2711768628	Methylomirabilis	Candidatus Methylomirabilis oxyfera			2125467	2126243	-	777	258	1	1	2711857673
2713530128	DAMO_2635	zzzz853	1	zzzz853	ncMOB	0	1	H	1	C	1	ACV	1	0	T	0	YTV	0	0	H	1	VHF	1	0	C	1	0	1	0	0	0	0	0	0	Cx9HxnC	hypothetical protein	2711768628	Methylomirabilis	Candidatus Methylomirabilis oxyfera			2275053	2275826	+	774	257	2	1	2711857673
2724636599	Ga0180018_0003	zzzzz85	1	zzzzz85	bAOB	1	4	H	1	C	1	VCK	1	0	T	0	YTM	1	1	H	1	MHF	1	0	C	1	0	0	0	1	0	0	0	0	Cx8MHxnC	hypothetical protein	2721756095	Nitrosovibrio	Nitrosovibrio sp. Nv4			1929	2516	-	588	195	1	1	2721842997
2724636600	Ga0180018_0004	zzzz327	0	zzzz326	bAOB	1	4	H	1	C	1	SCV	1	0	M	1	NMV	1	0	H	1	VHF	1	0	C	1	1	0	0	0	0	0	0	0	Cx7MxHxnC	hypothetical protein	2721756095	Nitrosovibrio	Nitrosovibrio sp. Nv4			2636	3247	-	612	203	2		2721842997
2724636968	Ga0180018_0372	zzzz676	1	zzzz676	bAOB	0	4	H	1	C	1	DCA	1	0	P	0	FPV	0	0	A	0	VAF	0	0	C	1	0	0	0	0	0	1	0	0	CxnC	hypothetical protein	2721756095	Nitrosovibrio	Nitrosovibrio sp. Nv4			422462	423058	-	597	198	2	1	2721842997
2724637130	Ga0180018_0534	zzzz326	1	zzzz326	bAOB	1	4	H	1	C	1	SCV	1	0	M	1	NMV	1	0	H	1	VHF	1	0	C	1	1	0	0	0	0	0	0	0	Cx7MxHxnC	hypothetical protein	2721756095	Nitrosovibrio	Nitrosovibrio sp. Nv4			585635	586246	+	612	203	2		2721842997
2724637131	Ga0180018_0535	zzzzz87	0	zzzzz85	bAOB	1	4	H	1	C	1	VCK	1	0	T	0	YTM	1	1	H	1	MHF	1	0	C	1	0	0	0	1	0	0	0	0	Cx8MHxnC	hypothetical protein	2721756095	Nitrosovibrio	Nitrosovibrio sp. Nv4			586366	586953	+	588	195	1	1	2721842997
2724637946	Ga0180018_1350	zzzz259	1	zzzz259	bAOB	0	4	H	1	C	1	TCT	1	0	M	1	SMV	1	0	H	1	VHL	1	0	C	1	1	0	0	0	0	0	0	0	Cx7MxHxnC	hypothetical protein	2721756095	Nitrosovibrio	Nitrosovibrio sp. Nv4			1463289	1463861	-	573	190	1	1	2721842997
2724638556	Ga0180018_1960	zzzz290	1	zzzz290	bAOB	0	4	H	1	C	1	TCM	1	0	M	1	SMV	1	0	H	1	VHL	1	0	C	1	1	0	0	0	0	0	0	0	Cx7MxHxnC	hypothetical protein	2721756095	Nitrosovibrio	Nitrosovibrio sp. Nv4			298639	299220	+	582	193	2	1	2721842998
2724638778	Ga0180018_2182	zzzz784	0	zzzz783	bAOB	0	4	-	0	C	1	TCT	1	0	V	0	VVV	0	0	G	0	VGY	0	0	C	1	0	0	0	0	0	1	0	0	CxnC	hypothetical protein	2721756095	Nitrosovibrio	Nitrosovibrio sp. Nv4			518795	519421	-	627	208	2		2721842998
2724638930	Ga0180018_2334	zzzz742	0	zzzz741	bAOB	0	4	L	0	C	1	ACI	1	0	P	0	FPV	0	0	G	0	VGF	0	0	C	1	0	0	0	0	0	1	0	0	CxnC	hypothetical protein	2721756095	Nitrosovibrio	Nitrosovibrio sp. Nv4			665638	666294	+	657	218	2	1	2721842998
2724639693	Ga0180018_3097	zzzz253	1	zzzz253	bAOB	1	4	H	1	C	1	SCV	1	0	M	1	NMV	1	0	H	1	VHF	1	0	C	1	1	0	0	0	0	0	0	0	Cx7MxHxnC	hypothetical protein	2721756095	Nitrosovibrio	Nitrosovibrio sp. Nv4			1446431	1446945	-	513	170			2721842998
2727726038	Ga0180021_0550	zzzz371	0	zzzz370	bAOB	1	3	H	1	C	1	NCM	1	0	M	1	NMI	1	0	H	1	IHL	1	0	C	1	1	0	0	0	0	0	0	0	Cx7MxHxnC	hypothetical protein	2724679654	Nitrosomonas	Nitrosomonas sp. Nm120			535736	536320	+	585	194	1	1	2724800066
2727726039	Ga0180021_0551	zzzzz52	1	zzzzz52	bAOB	1	3	H	1	C	1	MCV	1	0	R	0	YRM	1	1	H	1	MHF	1	0	C	1	0	0	0	1	0	0	0	0	Cx8MHxnC	hypothetical protein	2724679654	Nitrosomonas	Nitrosomonas sp. Nm120			536385	536963	+	579	192	2	1	2724800066
2727726856	Ga0180021_1368	zzzz421	0	zzzz420	bAOB	0	3	H	1	C	1	ICM	1	0	M	1	SMV	1	0	H	1	VHL	1	0	C	1	1	0	0	0	0	0	0	0	Cx7MxHxnC	hypothetical protein	2724679654	Nitrosomonas	Nitrosomonas sp. Nm120			1359165	1359719	-	555	184	1	1	2724800066
2727726861	Ga0180021_1373	zzzz829	1	zzzz829	bAOB	0	3	-	0	C	1	ACT	1	0	I	0	LII	0	0	G	0	IGY	0	0	C	1	0	0	0	0	0	1	0	0	CxnC	hypothetical protein	2724679654	Nitrosomonas	Nitrosomonas sp. Nm120			1363589	1364188	-	600	199	1		2724800066
2727727282	Ga0180021_1794	zzzzz49	1	zzzzz49	bAOB	1	3	H	1	C	1	MCV	1	0	R	0	YRM	1	1	H	1	MHF	1	0	C	1	0	0	0	1	0	0	0	0	Cx8MHxnC	hypothetical protein	2724679654	Nitrosomonas	Nitrosomonas sp. Nm120			1854352	1854921	-	570	189	2	1	2724800066
2727727283	Ga0180021_1795	zzzz370	1	zzzz370	bAOB	1	3	H	1	C	1	NCM	1	0	M	1	NMI	1	0	H	1	IHL	1	0	C	1	1	0	0	0	0	0	0	0	Cx7MxHxnC	hypothetical protein	2724679654	Nitrosomonas	Nitrosomonas sp. Nm120			1854986	1855570	-	585	194	1	1	2724800066
2727728325	Ga0180021_2837	zzzz701	1	zzzz701	bAOB	0	3	H	1	C	1	GCT	1	0	P	0	FPV	0	0	T	0	VTF	0	0	C	1	0	0	0	0	0	1	0	0	CxnC	hypothetical protein	2724679654	Nitrosomonas	Nitrosomonas sp. Nm120			2994773	2995489	+	717	238	2		2724800066
2727728593	Ga0180021_3105	zzzz646	1	zzzz646	bAOB	0	3	F	0	C	1	GCL	1	0	V	0	YVI	0	0	Y	0	IYF	0	0	C	1	0	0	0	0	0	1	0	0	CxnC	hypothetical protein	2724679654	Nitrosomonas	Nitrosomonas sp. Nm120			3254604	3255338	+	735	244	1	1	2724800066
2727950562	Ga0180019_0383	zzzz825	1	zzzz825	bAOB	0	3	-	0	C	1	ACT	1	0	I	0	LII	0	0	G	0	IGY	0	0	C	1	0	0	0	0	0	1	0	0	CxnC	hypothetical protein	2724679738	Nitrosomonas	Nitrosomonas ureae Nm15			413528	414124	+	597	198	1		2724808738
2727951589	Ga0180019_1410	zzzzz46	1	zzzzz46	bAOB	1	3	H	1	C	1	MCI	1	0	R	0	YRM	1	1	H	1	MHF	1	0	C	1	0	0	0	1	0	0	0	0	Cx8MHxnC	hypothetical protein	2724679738	Nitrosomonas	Nitrosomonas ureae Nm15			1476871	1477455	-	585	194	2	1	2724808738
2727951590	Ga0180019_1411	zzzz356	1	zzzz356	bAOB	1	3	H	1	C	1	NCM	1	0	M	1	NMI	1	0	H	1	IHL	1	0	C	1	1	0	0	0	0	0	0	0	Cx7MxHxnC	hypothetical protein	2724679738	Nitrosomonas	Nitrosomonas ureae Nm15			1477523	1478107	-	585	194	2		2724808738
2727952546	Ga0180019_2367	zzzz411	0	zzzz410	bAOB	0	3	H	1	C	1	ICM	1	0	M	1	SMV	1	0	H	1	VHL	1	0	C	1	1	0	0	0	0	0	0	0	Cx7MxHxnC	hypothetical protein	2724679738	Nitrosomonas	Nitrosomonas ureae Nm15			2489104	2489655	-	552	183	2		2724808738
2727952616	Ga0180019_2437	zzzz712	1	zzzz712	bAOB	0	3	H	1	C	1	GCT	1	0	P	0	FPV	0	0	T	0	VTF	0	0	C	1	0	0	0	0	0	1	0	0	CxnC	hypothetical protein	2724679738	Nitrosomonas	Nitrosomonas ureae Nm15			2558478	2559200	+	723	240	2	1	2724808738
2727952743	Ga0180019_2564	zzzz357	0	zzzz356	bAOB	1	3	H	1	C	1	NCM	1	0	M	1	NMI	1	0	H	1	IHL	1	0	C	1	1	0	0	0	0	0	0	0	Cx7MxHxnC	hypothetical protein	2724679738	Nitrosomonas	Nitrosomonas ureae Nm15			2689228	2689812	+	585	194	2		2724808738
2727952744	Ga0180019_2565	zzzzz42	1	zzzzz42	bAOB	1	3	H	1	C	1	MCI	1	0	R	0	YRM	1	1	H	1	MHF	1	0	C	1	0	0	0	1	0	0	0	0	Cx8MHxnC	hypothetical protein	2724679738	Nitrosomonas	Nitrosomonas ureae Nm15			2689880	2690449	+	570	189	2	1	2724808738
2731413607	Ga0128345_101913	zzzz466	1	zzzz466	gMOB	0	2	H	1	C	1	ACV	1	0	R	0	ERV	0	0	H	1	VHF	1	0	C	1	0	1	0	0	0	0	0	0	Cx9HxnC	hypothetical protein	2728369704	Methylomonas	Methylomonas koyamae JCM 16701			17260	17886	+	627	208	2		2728480362
2731414736	Ga0128345_10423	zzzz628	1	zzzz628	gMOB	0	2	L	0	C	1	DCI	1	0	A	0	YAV	0	0	H	1	VHF	1	0	C	1	0	1	0	0	0	0	0	0	Cx9HxnC	LPXTG-motif cell wall anchor domain-containing protein	2728369704	Methylomonas	Methylomonas koyamae JCM 16701			1507	2160	-	654	217	1	1	2728480385
2731415416	Ga0128345_106012	zzzz601	1	zzzz601	gMOB	0	2	L	0	C	1	GCM	1	0	V	0	YVV	0	0	N	0	VNF	0	0	C	1	0	0	0	0	0	1	0	0	CxnC	hypothetical protein	2728369704	Methylomonas	Methylomonas koyamae JCM 16701			8551	9174	-	624	207	1	1	2728480403
2731415663	Ga0128345_106811	zzzz526	0	zzzz525	gMOB	0	2	H	1	C	1	QCK	1	0	W	0	HWI	0	0	H	1	IHY	1	0	C	1	0	1	0	0	0	0	0	0	Cx9HxnC	hypothetical protein	2728369704	Methylomonas	Methylomonas koyamae JCM 16701			8252	8845	+	594	197	2	1	2728480411
2735374001	Ga0180025_0269	zzzzz44	0	zzzzz43	bAOB	0	3	H	1	C	1	MCI	1	0	R	0	YRM	1	1	H	1	MHF	1	0	C	1	0	0	0	1	0	0	0	0	Cx8MHxnC	hypothetical protein	2734482144	Nitrosomonas	Nitrosomonas ureae Nm42			264218	264802	-	585	194	2	1	2734598818
2735374002	Ga0180025_0270	zzzz355	0	zzzz354	bAOB	0	3	H	1	C	1	NCM	1	0	M	1	NMI	1	0	H	1	IHL	1	0	C	1	1	0	0	0	0	0	0	0	Cx7MxHxnC	hypothetical protein	2734482144	Nitrosomonas	Nitrosomonas ureae Nm42			264870	265454	-	585	194	2		2734598818
2735374445	Ga0180025_0713	zzzzz37	1	zzzzz37	bAOB	1	3	H	1	C	1	MCI	1	0	R	0	YRM	1	1	H	1	MHF	1	0	C	1	0	0	0	1	0	0	0	0	Cx8MHxnC	hypothetical protein	2734482144	Nitrosomonas	Nitrosomonas ureae Nm42			681052	681621	-	570	189	2	1	2734598818
2735374446	Ga0180025_0714	zzzz354	1	zzzz354	bAOB	1	3	H	1	C	1	NCM	1	0	M	1	NMI	1	0	H	1	IHL	1	0	C	1	1	0	0	0	0	0	0	0	Cx7MxHxnC	hypothetical protein	2734482144	Nitrosomonas	Nitrosomonas ureae Nm42			681689	682273	-	585	194	2		2734598818
2735375640	Ga0180025_1908	zzzz416	1	zzzz416	bAOB	0	3	H	1	C	1	ICM	1	0	M	1	SMV	1	0	H	1	VHL	1	0	C	1	1	0	0	0	0	0	0	0	Cx7MxHxnC	hypothetical protein	2734482144	Nitrosomonas	Nitrosomonas ureae Nm42			1959201	1959752	-	552	183	2		2734598818
2735375713	Ga0180025_1981	zzzz707	1	zzzz707	bAOB	0	3	H	1	C	1	GCT	1	0	P	0	FPI	0	0	T	0	ITF	0	0	C	1	0	0	0	0	0	1	0	0	CxnC	hypothetical protein	2734482144	Nitrosomonas	Nitrosomonas ureae Nm42			2031735	2032457	+	723	240	2		2734598818
2735376245	Ga0180025_2513	zzzz820	0	zzzz819	bAOB	0	3	-	0	C	1	ACT	1	0	I	0	LII	0	0	G	0	IGY	0	0	C	1	0	0	0	0	0	1	0	0	CxnC	hypothetical protein	2734482144	Nitrosomonas	Nitrosomonas ureae Nm42			2563615	2564178	+	564	187	1		2734598818
2737462479	Ga0181046_102194	zzzz789	1	zzzz789	bAOB	0	1	-	0	C	1	TCT	1	0	V	0	LVI	0	0	G	0	IGY	0	0	C	1	0	0	0	0	0	1	0	0	CxnC	hypothetical protein	2734482834	Nitrosospira	Nitrosospira multiformis Nl12			189526	190152	-	627	208	2		2734687733
2737462935	Ga0181046_105125	zzzz102	1	zzzz102	bAOB	1	1	H	1	C	1	ICK	1	0	T	0	FTM	1	1	H	1	MHF	1	0	C	1	0	0	0	1	0	0	0	0	Cx8MHxnC	hypothetical protein	2734482834	Nitrosospira	Nitrosospira multiformis Nl12			144700	145290	-	591	196	1	1	2734687736
2737462936	Ga0181046_105126	zzzz342	1	zzzz342	bAOB	1	1	H	1	C	1	SCV	1	0	M	1	NMV	1	0	H	1	VHL	1	0	C	1	1	0	0	0	0	0	0	0	Cx7MxHxnC	hypothetical protein	2734482834	Nitrosospira	Nitrosospira multiformis Nl12			145454	146122	-	669	222	1		2734687736
2737463240	Ga0181046_10843	zzzz811	1	zzzz811	bAOB	0	1	-	0	C	1	TCT	1	0	L	0	LLV	0	0	G	0	VGY	0	0	C	1	0	0	0	0	0	1	0	0	CxnC	hypothetical protein	2734482834	Nitrosospira	Nitrosospira multiformis Nl12			44321	44950	+	630	209	2		2734687739
2737463630	Ga0181046_11249	zzzz666	1	zzzz666	bAOB	0	1	H	1	C	1	DCA	1	0	P	0	FPV	0	0	S	0	VSF	0	0	C	1	0	0	0	0	0	1	0	0	CxnC	hypothetical protein	2734482834	Nitrosospira	Nitrosospira multiformis Nl12			41815	42411	+	597	198	2	1	2734687743
2737464511	Ga0181046_1263	zzzz275	0	zzzz272	bAOB	0	1	H	1	C	1	SCM	1	0	M	1	SMV	1	0	H	1	VHL	1	0	C	1	1	0	0	0	0	0	0	0	Cx7MxHxnC	hypothetical protein	2734482834	Nitrosospira	Nitrosospira multiformis Nl12			1399	1974	+	576	191	1	1	2734687757
2737465872	Ga0181048_102162	zzzz257	1	zzzz257	bAOB	0	1	H	1	C	1	TCT	1	0	M	1	SMV	1	0	H	1	VHL	1	0	C	1	1	0	0	0	0	0	0	0	Cx7MxHxnC	hypothetical protein	2734482835	Nitrosospira	Nitrosospira multiformis Nl2			172300	172872	+	573	190	2	1	2734687818
2737466770	Ga0181048_108109	zzzz269	1	zzzz269	bAOB	0	1	H	1	C	1	SCM	1	0	M	1	SMV	1	0	H	1	VHL	1	0	C	1	1	0	0	0	0	0	0	0	Cx7MxHxnC	hypothetical protein	2734482835	Nitrosospira	Nitrosospira multiformis Nl2			107179	107754	+	576	191	1	1	2734687824
2737466862	Ga0181048_10973	zzzz669	1	zzzz669	bAOB	0	1	H	1	C	1	DCA	1	0	P	0	FPV	0	0	S	0	VSF	0	0	C	1	0	0	0	0	0	1	0	0	CxnC	hypothetical protein	2734482835	Nitrosospira	Nitrosospira multiformis Nl2			73109	73705	-	597	198	2	1	2734687825
2737467575	Ga0181048_11848	zzzzz98	1	zzzzz98	bAOB	1	1	H	1	C	1	ICK	1	0	T	0	FTM	1	1	H	1	MHF	1	0	C	1	0	0	0	1	0	0	0	0	Cx8MHxnC	hypothetical protein	2734482835	Nitrosospira	Nitrosospira multiformis Nl2			55475	56065	-	591	196	1	1	2734687834
2737467576	Ga0181048_11849	zzzz339	1	zzzz339	bAOB	1	1	H	1	C	1	SCV	1	0	M	1	NMV	1	0	H	1	VHL	1	0	C	1	1	0	0	0	0	0	0	0	Cx7MxHxnC	hypothetical protein	2734482835	Nitrosospira	Nitrosospira multiformis Nl2			56229	56897	-	669	222	1		2734687834
2737467924	Ga0181048_12718	zzzz807	1	zzzz807	bAOB	0	1	-	0	C	1	TCT	1	0	L	0	LLV	0	0	G	0	VGY	0	0	C	1	0	0	0	0	0	1	0	0	CxnC	hypothetical protein	2734482835	Nitrosospira	Nitrosospira multiformis Nl2			19737	20366	+	630	209	2		2734687843
2737468072	Ga0181048_1323	zzzz752	1	zzzz752	bAOB	0	1	L	0	C	1	ACA	1	0	P	0	FPV	0	0	G	0	VGF	0	0	C	1	0	0	0	0	0	1	0	0	CxnC	hypothetical protein	2734482835	Nitrosospira	Nitrosospira multiformis Nl2			504	1166	+	663	220	2	1	2734687848
2737468361	Ga0181049_101100	zzzz776	0	zzzz775	bAOB	0	1	-	0	C	1	TCT	1	0	V	0	LVI	0	0	G	0	IGY	0	0	C	1	0	0	0	0	0	1	0	0	CxnC	hypothetical protein	2734482836	Nitrosospira	Nitrosospira sp. Nsp5			101430	102056	+	627	208	3		2734687878
2737468666	Ga0181049_1024	zzzz310	0	zzzz309	bAOB	1	1	H	1	C	1	NCV	1	0	M	1	SMV	1	0	H	1	VHL	1	0	C	1	1	0	0	0	0	0	0	0	Cx7MxHxnC	hypothetical protein	2734482836	Nitrosospira	Nitrosospira sp. Nsp5			2565	3140	+	576	191	2	1	2734687879
2737468667	Ga0181049_1025	zzzzz79	1	zzzzz79	bAOB	1	1	H	1	C	1	ICK	1	0	T	0	FTM	1	1	H	1	MHF	1	0	C	1	0	0	0	1	0	0	0	0	Cx8MHxnC	hypothetical protein	2734482836	Nitrosospira	Nitrosospira sp. Nsp5			3210	3788	+	579	192	1	1	2734687879
2737469541	Ga0181049_104191	zzzz301	0	zzzz300	bAOB	0	1	H	1	C	1	TCM	1	0	M	1	SMV	1	0	H	1	VHL	1	0	C	1	1	0	0	0	0	0	0	0	Cx7MxHxnC	hypothetical protein	2734482836	Nitrosospira	Nitrosospira sp. Nsp5			187709	188290	+	582	193	2		2734687881
2737470563	Ga0181049_10986	zzzz778	1	zzzz778	bAOB	0	1	-	0	C	1	TCT	1	0	V	0	LVV	0	0	G	0	VGY	0	0	C	1	0	0	0	0	0	1	0	0	CxnC	hypothetical protein	2734482836	Nitrosospira	Nitrosospira sp. Nsp5			96752	97378	-	627	208	2		2734687886
2737471174	Ga0181049_11846	zzzz295	1	zzzz295	bAOB	0	1	H	1	C	1	TCM	1	0	M	1	SMV	1	0	H	1	VHL	1	0	C	1	1	0	0	0	0	0	0	0	Cx7MxHxnC	hypothetical protein	2734482836	Nitrosospira	Nitrosospira sp. Nsp5			39274	39852	-	579	192	2	1	2734687895
2737471380	Ga0181049_12520	zzzz746	0	zzzz745	bAOB	0	1	P	0	C	1	ACI	1	0	P	0	FPV	0	0	G	0	VGF	0	0	C	1	0	0	0	0	0	1	0	0	CxnC	hypothetical protein	2734482836	Nitrosospira	Nitrosospira sp. Nsp5			22653	23336	+	684	227	3		2734687902
2737471433	Ga0181049_1283	zzzz680	1	zzzz680	bAOB	0	1	H	1	C	1	DCA	1	0	P	0	FPV	0	0	A	0	VAF	0	0	C	1	0	0	0	0	0	1	0	0	CxnC	hypothetical protein	2734482836	Nitrosospira	Nitrosospira sp. Nsp5			588	1184	+	597	198	2	1	2734687905
2737530356	Ga0181055_10957	zzzz658	0	zzzz653	bAOB	0	1	H	1	C	1	GCK	1	0	P	0	FPV	0	0	A	0	VAI	0	0	C	1	0	0	0	0	0	1	0	0	CxnC	hypothetical protein	2737471617	Nitrosomonas	Nitrosomonas eutropha Nm19			48858	49469	-	612	203	2	1	2737476702
2737531648	Ga0181055_1501	zzzzz31	0	zzzzz30	bAOB	1	1	H	1	C	1	MCK	1	0	T	0	YTM	1	1	H	1	MHF	1	0	C	1	0	0	0	1	0	0	0	0	Cx8MHxnC	hypothetical protein	2737471617	Nitrosomonas	Nitrosomonas eutropha Nm19			1	588	-	588	195	2		2737476743
2737531649	Ga0181055_1502	zzzz386	1	zzzz386	bAOB	1	1	H	1	C	1	TCV	1	0	M	1	NMV	1	0	H	1	VHL	1	0	C	1	1	0	0	0	0	0	0	0	Cx7MxHxnC	hypothetical protein	2737471617	Nitrosomonas	Nitrosomonas eutropha Nm19			660	1301	-	642	213	1		2737476743
2737531889	Ga0181056_101192	zzzz261	1	zzzz261	bAOB	0	1	H	1	C	1	TCT	1	0	M	1	SMV	1	0	H	1	VHL	1	0	C	1	1	0	0	0	0	0	0	0	Cx7MxHxnC	hypothetical protein	2737471618	Nitrosospira	Nitrosospira sp. Nsp22			194688	195260	-	573	190	1	1	2737476762
2737532921	Ga0181056_103364	zzzz686	1	zzzz686	bAOB	0	1	H	1	C	1	DCA	1	0	P	0	FPV	0	0	A	0	VAF	0	0	C	1	0	0	0	0	0	1	0	0	CxnC	hypothetical protein	2737471618	Nitrosospira	Nitrosospira sp. Nsp22			394253	394858	-	606	201	2	1	2737476764
2737533477	Ga0181056_1064	zzzz316	1	zzzz316	bAOB	1	1	H	1	C	1	SCV	1	0	M	1	NMV	1	0	H	1	VHL	1	0	C	1	1	0	0	0	0	0	0	0	Cx7MxHxnC	hypothetical protein	2737471618	Nitrosospira	Nitrosospira sp. Nsp22			2693	3259	+	567	188	1	1	2737476767
2737533478	Ga0181056_1065	zzzzz71	1	zzzzz71	bAOB	1	1	H	1	C	1	ICK	1	0	T	0	YTM	1	1	H	1	MHF	1	0	C	1	0	0	0	1	0	0	0	0	Cx8MHxnC	hypothetical protein	2737471618	Nitrosospira	Nitrosospira sp. Nsp22			3379	3951	+	573	190	1	1	2737476767
2737533647	Ga0181056_10723	zzzz284	1	zzzz284	bAOB	0	1	H	1	C	1	TCM	1	0	M	1	SMV	1	0	H	1	VHL	1	0	C	1	1	0	0	0	0	0	0	0	Cx7MxHxnC	hypothetical protein	2737471618	Nitrosospira	Nitrosospira sp. Nsp22			21284	21865	+	582	193	2	1	2737476768
2737533710	Ga0181056_10786	zzzz734	1	zzzz734	bAOB	0	1	L	0	C	1	TCV	1	0	P	0	FPI	0	0	G	0	IGF	0	0	C	1	0	0	0	0	0	1	0	0	CxnC	hypothetical protein	2737471618	Nitrosospira	Nitrosospira sp. Nsp22			80946	81563	-	618	205	1		2737476768
2737534127	Ga0181056_11082	zzzz785	1	zzzz785	bAOB	0	1	-	0	C	1	TCT	1	0	V	0	LVV	0	0	G	0	VGY	0	0	C	1	0	0	0	0	0	1	0	0	CxnC	hypothetical protein	2737471618	Nitrosospira	Nitrosospira sp. Nsp22			95921	96547	-	627	208	2		2737476771
2737535355	Ga0181060_1045	zzzz835	0	zzzz834	bAOB	0	1	-	0	C	1	ACT	1	0	T	0	LTV	0	0	G	0	VGY	0	0	C	1	0	0	0	0	0	1	0	0	CxnC	hypothetical protein	2737471619	Nitrosomonas	Nitrosomonas sp. Nm84			3534	4133	-	600	199	1		2737476801
2737536910	Ga0181060_1211	zzzz697	1	zzzz697	bAOB	0	1	H	1	C	1	GCT	1	0	P	0	FPV	0	0	T	0	VTF	0	0	C	1	0	0	0	0	0	1	0	0	CxnC	hypothetical protein	2737471619	Nitrosomonas	Nitrosomonas sp. Nm84			262	963	-	702	233	2	1	2737476818
2737536965	Ga0181060_12156	zzzzz55	1	zzzzz55	bAOB	0	1	H	1	C	1	MCV	1	0	R	0	YRM	1	1	H	1	MHF	1	0	C	1	0	0	0	1	0	0	0	0	Cx8MHxnC	hypothetical protein	2737471619	Nitrosomonas	Nitrosomonas sp. Nm84			60708	61286	-	579	192	2		2737476818
2737536966	Ga0181060_12157	zzzz361	1	zzzz361	bAOB	0	1	H	1	C	1	SCM	1	0	M	1	NMI	1	0	H	1	IHL	1	0	C	1	1	0	0	0	0	0	0	0	Cx7MxHxnC	hypothetical protein	2737471619	Nitrosomonas	Nitrosomonas sp. Nm84			61354	61938	-	585	194	1		2737476818
2737537187	Ga0181060_12612	zzzz798	0	zzzz796	bAOB	0	1	-	0	C	1	TCT	1	0	L	0	LLI	0	0	G	0	IGY	0	0	C	1	0	0	0	0	0	1	0	0	CxnC	hypothetical protein	2737471619	Nitrosomonas	Nitrosomonas sp. Nm84			11697	12329	+	633	210	2		2737476823
2737537239	Ga0181060_1272	zzzz419	0	zzzz418	bAOB	0	1	H	1	C	1	VCV	1	0	M	1	SMV	1	0	H	1	VHL	1	0	C	1	1	0	0	0	0	0	0	0	Cx7MxHxnC	hypothetical protein	2737471619	Nitrosomonas	Nitrosomonas sp. Nm84			286	837	+	552	183	2	1	2737476824
2737537352	Ga0181060_12919	zzzz432	0	zzzz431	bAOB	0	1	H	1	C	1	ICV	1	0	M	1	SMV	1	0	H	1	VHL	1	0	C	1	1	0	0	0	0	0	0	0	Cx7MxHxnC	hypothetical protein	2737471619	Nitrosomonas	Nitrosomonas sp. Nm84			16271	16822	-	552	183	2	1	2737476826
2737538594	Ga0181061_1045	zzzz834	1	zzzz834	bAOB	0	1	-	0	C	1	ACT	1	0	T	0	LTV	0	0	G	0	VGY	0	0	C	1	0	0	0	0	0	1	0	0	CxnC	hypothetical protein	2737471620	Nitrosomonas	Nitrosomonas sp. Nm86			3534	4133	-	600	199	1		2737476890
2737540076	Ga0181061_1201	zzzz698	0	zzzz697	bAOB	0	1	H	1	C	1	GCT	1	0	P	0	FPV	0	0	T	0	VTF	0	0	C	1	0	0	0	0	0	1	0	0	CxnC	hypothetical protein	2737471620	Nitrosomonas	Nitrosomonas sp. Nm86			262	963	-	702	233	2	1	2737476906
2737540132	Ga0181061_12057	zzzzz56	0	zzzzz55	bAOB	0	1	H	1	C	1	MCV	1	0	R	0	YRM	1	1	H	1	MHF	1	0	C	1	0	0	0	1	0	0	0	0	Cx8MHxnC	hypothetical protein	2737471620	Nitrosomonas	Nitrosomonas sp. Nm86			60708	61286	-	579	192	2		2737476906
2737540133	Ga0181061_12058	zzzz362	0	zzzz361	bAOB	0	1	H	1	C	1	SCM	1	0	M	1	NMI	1	0	H	1	IHL	1	0	C	1	1	0	0	0	0	0	0	0	Cx7MxHxnC	hypothetical protein	2737471620	Nitrosomonas	Nitrosomonas sp. Nm86			61354	61938	-	585	194	1		2737476906
2737540403	Ga0181061_1262	zzzz418	1	zzzz418	bAOB	0	1	H	1	C	1	VCV	1	0	M	1	SMV	1	0	H	1	VHL	1	0	C	1	1	0	0	0	0	0	0	0	Cx7MxHxnC	hypothetical protein	2737471620	Nitrosomonas	Nitrosomonas sp. Nm86			268	819	+	552	183	2	1	2737476912
2737540517	Ga0181061_12820	zzzz431	1	zzzz431	bAOB	0	1	H	1	C	1	ICV	1	0	M	1	SMV	1	0	H	1	VHL	1	0	C	1	1	0	0	0	0	0	0	0	Cx7MxHxnC	hypothetical protein	2737471620	Nitrosomonas	Nitrosomonas sp. Nm86			16271	16822	-	552	183	2	1	2737476914
2737540912	Ga0181061_1419	zzzz796	1	zzzz796	bAOB	0	1	-	0	C	1	TCT	1	0	L	0	LLI	0	0	G	0	IGY	0	0	C	1	0	0	0	0	0	1	0	0	CxnC	hypothetical protein	2737471620	Nitrosomonas	Nitrosomonas sp. Nm86			9578	10210	+	633	210	2		2737476927
2737541485	Ga0181062_101254	zzzz731	1	zzzz731	bAOB	0	1	H	1	C	1	GCQ	1	0	P	0	FPV	0	0	T	0	VTV	0	0	C	1	0	0	0	0	0	1	0	0	CxnC	hypothetical protein	2737471621	Nitrosomonas	Nitrosomonas nitrosa Nm91			284586	285371	+	786	261	2	1	2737476980
2737542550	Ga0181062_10785	zzzz381	0	zzzz380	bAOB	0	1	H	1	C	1	NCV	1	0	M	1	NMV	1	0	H	1	VHL	1	0	C	1	1	0	0	0	0	0	0	0	Cx7MxHxnC	hypothetical protein	2737471621	Nitrosomonas	Nitrosomonas nitrosa Nm91			84568	85140	+	573	190	2		2737476986
2737544076	Ga0181062_1454	zzzz408	1	zzzz408	bAOB	1	1	H	1	C	1	SCV	1	0	M	1	NMV	1	0	H	1	VHL	1	0	C	1	1	0	0	0	0	0	0	0	Cx7MxHxnC	hypothetical protein	2737471621	Nitrosomonas	Nitrosomonas nitrosa Nm91			3601	4179	+	579	192	2		2737477024
2737544077	Ga0181062_1455	zzzzz21	1	zzzzz21	bAOB	1	1	H	1	C	1	MCK	1	0	T	0	YTM	1	1	H	1	MHF	1	0	C	1	0	0	0	1	0	0	0	0	Cx8MHxnC	hypothetical protein	2737471621	Nitrosomonas	Nitrosomonas nitrosa Nm91			4248	4751	+	504	168			2737477024
2737551396	Ga0181066_10715	zzzz801	1	zzzz801	bAOB	0	1	-	0	C	1	TCT	1	0	L	0	LLI	0	0	G	0	IGY	0	0	C	1	0	0	0	0	0	1	0	0	CxnC	hypothetical protein	2737471624	Nitrosomonas	Nitrosomonas sp. Nm141			11492	12124	-	633	210	2		2737477127
2737551478	Ga0181066_1082	zzzz700	1	zzzz700	bAOB	0	1	H	1	C	1	GCT	1	0	P	0	FPV	0	0	T	0	VTF	0	0	C	1	0	0	0	0	0	1	0	0	CxnC	hypothetical protein	2737471624	Nitrosomonas	Nitrosomonas sp. Nm141			341	1057	-	717	238	2		2737477128
2737552037	Ga0181066_11364	zzzz642	1	zzzz642	bAOB	0	1	F	0	C	1	GCL	1	0	A	0	YAI	0	0	Y	0	IYF	0	0	C	1	0	0	0	0	0	1	0	0	CxnC	hypothetical protein	2737471624	Nitrosomonas	Nitrosomonas sp. Nm141			54925	55659	-	735	244	1		2737477133
2737553029	Ga0181066_12930	zzzz831	1	zzzz831	bAOB	0	1	-	0	C	1	ACT	1	0	I	0	LII	0	0	G	0	IGY	0	0	C	1	0	0	0	0	0	1	0	0	CxnC	hypothetical protein	2737471624	Nitrosomonas	Nitrosomonas sp. Nm141			36219	36818	+	600	199	1		2737477149
2737553294	Ga0181066_1411	zzzz364	1	zzzz364	bAOB	0	1	H	1	C	1	SCM	1	0	M	1	NMI	1	0	H	1	IHL	1	0	C	1	1	0	0	0	0	0	0	0	Cx7MxHxnC	hypothetical protein	2737471624	Nitrosomonas	Nitrosomonas sp. Nm141			193	777	+	585	194	1	1	2737477161
2737553295	Ga0181066_1412	zzzzz53	1	zzzzz53	bAOB	0	1	H	1	C	1	MCV	1	0	R	0	YRM	1	1	H	1	MHF	1	0	C	1	0	0	0	1	0	0	0	0	Cx8MHxnC	PEP-CTERM protein-sorting domain-containing protein	2737471624	Nitrosomonas	Nitrosomonas sp. Nm141			841	1419	+	579	192	2	1	2737477161
2737553459	Ga0181066_1643	zzzz424	1	zzzz424	bAOB	0	1	H	1	C	1	ICM	1	0	M	1	SMV	1	0	H	1	VHL	1	0	C	1	1	0	0	0	0	0	0	0	Cx7MxHxnC	hypothetical protein	2737471624	Nitrosomonas	Nitrosomonas sp. Nm141			1548	2102	-	555	184	1	1	2737477184
2737557449	Ga0181069_102162	zzzz258	0	zzzz257	bAOB	0	1	H	1	C	1	TCT	1	0	M	1	SMV	1	0	H	1	VHL	1	0	C	1	1	0	0	0	0	0	0	0	Cx7MxHxnC	hypothetical protein	2737471626	Nitrosospira	Nitrosospira multiformis Nl3			172300	172872	+	573	190	2	1	2737477267
2737557707	Ga0181069_10449	zzzz670	0	zzzz669	bAOB	0	1	H	1	C	1	DCA	1	0	P	0	FPV	0	0	S	0	VSF	0	0	C	1	0	0	0	0	0	1	0	0	CxnC	hypothetical protein	2737471626	Nitrosospira	Nitrosospira multiformis Nl3			44801	45397	+	597	198	2	1	2737477269
2737558641	Ga0181069_110109	zzzz270	0	zzzz269	bAOB	0	1	H	1	C	1	SCM	1	0	M	1	SMV	1	0	H	1	VHL	1	0	C	1	1	0	0	0	0	0	0	0	Cx7MxHxnC	hypothetical protein	2737471626	Nitrosospira	Nitrosospira multiformis Nl3			107179	107754	+	576	191	1	1	2737477275
2737559216	Ga0181069_11848	zzzzz99	0	zzzzz98	bAOB	0	1	H	1	C	1	ICK	1	0	T	0	FTM	1	1	H	1	MHF	1	0	C	1	0	0	0	1	0	0	0	0	Cx8MHxnC	hypothetical protein	2737471626	Nitrosospira	Nitrosospira multiformis Nl3			55475	56065	-	591	196	1	1	2737477283
2737559217	Ga0181069_11849	zzzz340	0	zzzz339	bAOB	0	1	H	1	C	1	SCV	1	0	M	1	NMV	1	0	H	1	VHL	1	0	C	1	1	0	0	0	0	0	0	0	Cx7MxHxnC	hypothetical protein	2737471626	Nitrosospira	Nitrosospira multiformis Nl3			56229	56897	-	669	222	1		2737477283
2737559519	Ga0181069_12618	zzzz808	0	zzzz807	bAOB	0	1	-	0	C	1	TCT	1	0	L	0	LLV	0	0	G	0	VGY	0	0	C	1	0	0	0	0	0	1	0	0	CxnC	hypothetical protein	2737471626	Nitrosospira	Nitrosospira multiformis Nl3			19737	20366	+	630	209	2		2737477291
2737559667	Ga0181069_1313	zzzz753	0	zzzz752	bAOB	0	1	L	0	C	1	ACA	1	0	P	0	FPV	0	0	G	0	VGF	0	0	C	1	0	0	0	0	0	1	0	0	CxnC	hypothetical protein	2737471626	Nitrosospira	Nitrosospira multiformis Nl3			504	1166	+	663	220	2	1	2737477296
2737559941	Ga0181072_101101	zzzz775	1	zzzz775	bAOB	0	1	-	0	C	1	TCT	1	0	V	0	LVI	0	0	G	0	IGY	0	0	C	1	0	0	0	0	0	1	0	0	CxnC	hypothetical protein	2737471627	Nitrosospira	Nitrosospira sp. Nsp6			101430	102056	+	627	208	3		2737477326
2737560629	Ga0181072_102387	zzzzz82	0	zzzzz79	bAOB	1	1	H	1	C	1	ICK	1	0	T	0	FTM	1	1	H	1	MHF	1	0	C	1	0	0	0	1	0	0	0	0	Cx8MHxnC	hypothetical protein	2737471627	Nitrosospira	Nitrosospira sp. Nsp6			388049	388627	-	579	192	1	1	2737477327
2737560630	Ga0181072_102388	zzzz309	1	zzzz309	bAOB	1	1	H	1	C	1	NCV	1	0	M	1	SMV	1	0	H	1	VHL	1	0	C	1	1	0	0	0	0	0	0	0	Cx7MxHxnC	hypothetical protein	2737471627	Nitrosospira	Nitrosospira sp. Nsp6			388697	389272	-	576	191	2	1	2737477327
2737561394	Ga0181072_105189	zzzz300	1	zzzz300	bAOB	0	1	H	1	C	1	TCM	1	0	M	1	SMV	1	0	H	1	VHL	1	0	C	1	1	0	0	0	0	0	0	0	Cx7MxHxnC	hypothetical protein	2737471627	Nitrosospira	Nitrosospira sp. Nsp6			187701	188282	+	582	193	2		2737477330
2737562159	Ga0181072_10986	zzzz779	0	zzzz778	bAOB	0	1	-	0	C	1	TCT	1	0	V	0	LVV	0	0	G	0	VGY	0	0	C	1	0	0	0	0	0	1	0	0	CxnC	hypothetical protein	2737471627	Nitrosospira	Nitrosospira sp. Nsp6			97005	97631	-	627	208	2		2737477334
2737562743	Ga0181072_11846	zzzz297	0	zzzz295	bAOB	0	1	H	1	C	1	TCM	1	0	M	1	SMV	1	0	H	1	VHL	1	0	C	1	1	0	0	0	0	0	0	0	Cx7MxHxnC	hypothetical protein	2737471627	Nitrosospira	Nitrosospira sp. Nsp6			39274	39852	-	579	192	2	1	2737477343
2737562981	Ga0181072_12620	zzzz745	1	zzzz745	bAOB	0	1	P	0	C	1	ACI	1	0	P	0	FPV	0	0	G	0	VGF	0	0	C	1	0	0	0	0	0	1	0	0	CxnC	hypothetical protein	2737471627	Nitrosospira	Nitrosospira sp. Nsp6			22653	23336	+	684	227	3		2737477351
2737563016	Ga0181072_1283	zzzz682	0	zzzz680	bAOB	0	1	H	1	C	1	DCA	1	0	P	0	FPV	0	0	A	0	VAF	0	0	C	1	0	0	0	0	0	1	0	0	CxnC	hypothetical protein	2737471627	Nitrosospira	Nitrosospira sp. Nsp6			588	1184	+	597	198	2	1	2737477353
2737564001	Ga0181075_106103	zzzz415	0	zzzz412	bAOB	0	1	H	1	C	1	ICM	1	0	M	1	SMV	1	0	H	1	VHL	1	0	C	1	1	0	0	0	0	0	0	0	Cx7MxHxnC	hypothetical protein	2737471628	Nitrosomonas	Nitrosomonas ureae Nm5			130220	130771	-	552	183	2		2737477382
2737564110	Ga0181075_107108	zzzzz45	1	zzzzz45	bAOB	0	1	H	1	C	1	MCI	1	0	R	0	YRM	1	1	H	1	MHF	1	0	C	1	0	0	0	1	0	0	0	0	Cx8MHxnC	hypothetical protein	2737471628	Nitrosomonas	Nitrosomonas ureae Nm5			124146	124730	-	585	194	2	1	2737477383
2737564111	Ga0181075_107109	zzzz351	0	zzzz350	bAOB	0	1	H	1	C	1	NCM	1	0	M	1	NMI	1	0	H	1	IHL	1	0	C	1	1	0	0	0	0	0	0	0	Cx7MxHxnC	hypothetical protein	2737471628	Nitrosomonas	Nitrosomonas ureae Nm5			124798	125382	-	585	194	2		2737477383
2737564488	Ga0181075_1122	zzzz819	1	zzzz819	bAOB	0	1	-	0	C	1	ACT	1	0	I	0	LII	0	0	G	0	IGY	0	0	C	1	0	0	0	0	0	1	0	0	CxnC	hypothetical protein	2737471628	Nitrosomonas	Nitrosomonas ureae Nm5			600	1163	-	564	187	1		2737477388
2737565967	Ga0181075_1537	zzzz708	0	zzzz707	bAOB	0	1	H	1	C	1	GCT	1	0	P	0	FPI	0	0	T	0	ITF	0	0	C	1	0	0	0	0	0	1	0	0	CxnC	hypothetical protein	2737471628	Nitrosomonas	Nitrosomonas ureae Nm5			5785	6507	+	723	240	2		2737477429
2737566857	Ga0181079_104153	zzzz420	1	zzzz420	bAOB	0	2	H	1	C	1	ICM	1	0	M	1	SMV	1	0	H	1	VHL	1	0	C	1	1	0	0	0	0	0	0	0	Cx7MxHxnC	hypothetical protein	2737471629	Nitrosomonas	Nitrosomonas oligotropha Nm49			145004	145558	-	555	184	1	1	2737477460
2737566862	Ga0181079_104158	zzzz828	1	zzzz828	bAOB	0	2	-	0	C	1	ACT	1	0	I	0	LII	0	0	G	0	IGY	0	0	C	1	0	0	0	0	0	1	0	0	CxnC	hypothetical protein	2737471629	Nitrosomonas	Nitrosomonas oligotropha Nm49			149432	150031	-	600	199	1		2737477460
2737568763	Ga0181079_1282	zzzz645	1	zzzz645	bAOB	0	2	F	0	C	1	GCL	1	0	A	0	YAI	0	0	Y	0	IYF	0	0	C	1	0	0	0	0	0	1	0	0	CxnC	hypothetical protein	2737471629	Nitrosomonas	Nitrosomonas oligotropha Nm49			598	1332	-	735	244	1	1	2737477484
2737568970	Ga0181079_1331	zzzz702	1	zzzz702	bAOB	0	2	H	1	C	1	GCT	1	0	P	0	FPV	0	0	T	0	VTF	0	0	C	1	0	0	0	0	0	1	0	0	CxnC	hypothetical protein	2737471629	Nitrosomonas	Nitrosomonas oligotropha Nm49			249	965	-	717	238	2		2737477489
2737569073	Ga0181079_1383	zzzz365	1	zzzz365	bAOB	1	2	H	1	C	1	SCM	1	0	M	1	NMI	1	0	H	1	IHL	1	0	C	1	1	0	0	0	0	0	0	0	Cx7MxHxnC	hypothetical protein	2737471629	Nitrosomonas	Nitrosomonas oligotropha Nm49			2317	2901	+	585	194	1	1	2737477494
2737569074	Ga0181079_1384	zzzzz50	1	zzzzz50	bAOB	1	2	H	1	C	1	MCV	1	0	R	0	YRM	1	1	H	1	MHF	1	0	C	1	0	0	0	1	0	0	0	0	Cx8MHxnC	PEP-CTERM protein-sorting domain-containing protein	2737471629	Nitrosomonas	Nitrosomonas oligotropha Nm49			2965	3534	+	570	189	2	1	2737477494
2737569105	Ga0181079_13918	zzzzz54	1	zzzzz54	bAOB	0	2	H	1	C	1	MCV	1	0	R	0	YRM	1	1	H	1	MHF	1	0	C	1	0	0	0	1	0	0	0	0	Cx8MHxnC	PEP-CTERM protein-sorting domain-containing protein	2737471629	Nitrosomonas	Nitrosomonas oligotropha Nm49			15618	16196	-	579	192	2	1	2737477495
2737569106	Ga0181079_13919	zzzz369	1	zzzz369	bAOB	0	2	H	1	C	1	NCM	1	0	M	1	NMI	1	0	H	1	IHL	1	0	C	1	1	0	0	0	0	0	0	0	Cx7MxHxnC	hypothetical protein	2737471629	Nitrosomonas	Nitrosomonas oligotropha Nm49			16261	16845	-	585	194	1	1	2737477495
2737571696	Ga0181080_1141	zzzz347	1	zzzz347	bAOB	0	1	H	1	C	1	SCM	1	0	M	1	NMI	1	0	H	1	IHL	1	0	C	1	1	0	0	0	0	0	0	0	Cx7MxHxnC	hypothetical protein	2737471630	Nitrosomonas	Nitrosomonas aestuarii Nm36			155	826	+	672	223	2		2737477549
2737571904	Ga0181080_11739	zzzz836	1	zzzz836	bAOB	0	1	-	0	C	1	TCT	1	0	T	0	LTI	0	0	G	0	IGY	0	0	C	1	0	0	0	0	0	1	0	0	CxnC	hypothetical protein	2737471630	Nitrosomonas	Nitrosomonas aestuarii Nm36			33422	34027	-	606	201	1		2737477552
2737572059	Ga0181080_1202	zzzz429	1	zzzz429	bAOB	0	1	H	1	C	1	VCV	1	0	M	1	SMV	1	0	H	1	VHL	1	0	C	1	1	0	0	0	0	0	0	0	Cx7MxHxnC	hypothetical protein	2737471630	Nitrosomonas	Nitrosomonas aestuarii Nm36			224	778	+	555	184	2		2737477555
2737572066	Ga0181080_1209	zzzz640	1	zzzz640	bAOB	0	1	H	1	C	1	GCI	1	0	A	0	YAI	0	0	Y	0	IYF	0	0	C	1	0	0	0	0	0	1	0	0	CxnC	hypothetical protein	2737471630	Nitrosomonas	Nitrosomonas aestuarii Nm36			9948	10655	-	708	235	2	1	2737477555
2737572281	Ga0181080_12438	zzzz717	1	zzzz717	bAOB	0	1	H	1	C	1	GCE	1	0	P	0	FPI	0	0	T	0	ITF	0	0	C	1	0	0	0	0	0	1	0	0	CxnC	hypothetical protein	2737471630	Nitrosomonas	Nitrosomonas aestuarii Nm36			41223	41987	+	765	254	2		2737477559
2737572460	Ga0181080_13214	zzzzz69	1	zzzzz69	bAOB	0	1	H	1	C	1	LCI	1	0	T	0	YTI	0	0	H	1	IHF	1	0	C	1	0	1	0	0	0	0	0	0	Cx9HxnC	hypothetical protein	2737471630	Nitrosomonas	Nitrosomonas aestuarii Nm36			12547	13173	-	627	208	2		2737477567
2737589845	Ga0181063_101467	zzzz709	0	zzzz707	bAOB	0	1	H	1	C	1	GCT	1	0	P	0	FPI	0	0	T	0	ITF	0	0	C	1	0	0	0	0	0	1	0	0	CxnC	hypothetical protein	2737471636	Nitrosomonas	Nitrosomonas ureae Nm4			67469	68191	+	723	240	2		2737479580
2737590646	Ga0181063_10322	zzzz823	0	zzzz819	bAOB	0	1	-	0	C	1	ACT	1	0	I	0	LII	0	0	G	0	IGY	0	0	C	1	0	0	0	0	0	1	0	0	CxnC	hypothetical protein	2737471636	Nitrosomonas	Nitrosomonas ureae Nm4			600	1163	-	564	187	1		2737479598
2737590821	Ga0181063_103639	zzzzz38	1	zzzzz38	bAOB	0	1	H	1	C	1	MCI	1	0	R	0	YRM	1	1	H	1	MHF	1	0	C	1	0	0	0	1	0	0	0	0	Cx8MHxnC	hypothetical protein	2737471636	Nitrosomonas	Nitrosomonas ureae Nm4			32949	33518	-	570	189	2	1	2737479602
2737590822	Ga0181063_103640	zzzz353	0	zzzz350	bAOB	0	1	H	1	C	1	NCM	1	0	M	1	NMI	1	0	H	1	IHL	1	0	C	1	1	0	0	0	0	0	0	0	Cx7MxHxnC	hypothetical protein	2737471636	Nitrosomonas	Nitrosomonas ureae Nm4			33586	34170	-	585	194	2		2737479602
2737590856	Ga0181063_103734	zzzz433	1	zzzz433	bAOB	0	1	H	1	C	1	ICV	1	0	M	1	SMV	1	0	H	1	VHL	1	0	C	1	1	0	0	0	0	0	0	0	Cx7MxHxnC	hypothetical protein	2737471636	Nitrosomonas	Nitrosomonas ureae Nm4			26144	26695	+	552	183	2	1	2737479603
2737591047	Ga0181063_104419	zzzz414	0	zzzz412	bAOB	0	1	H	1	C	1	ICM	1	0	M	1	SMV	1	0	H	1	VHL	1	0	C	1	1	0	0	0	0	0	0	0	Cx7MxHxnC	hypothetical protein	2737471636	Nitrosomonas	Nitrosomonas ureae Nm4			22385	22936	-	552	183	2		2737479610
2737603283	Ga0181054_11078	zzzz382	0	zzzz380	bAOB	0	1	H	1	C	1	NCV	1	0	M	1	NMV	1	0	H	1	VHL	1	0	C	1	1	0	0	0	0	0	0	0	Cx7MxHxnC	hypothetical protein	2737471640	Nitrosomonas	Nitrosomonas nitrosa Nm90			83572	84144	+	573	190	2		2737479853
2737603558	Ga0181054_11295	zzzz732	0	zzzz731	bAOB	0	1	H	1	C	1	GCQ	1	0	P	0	FPV	0	0	T	0	VTV	0	0	C	1	0	0	0	0	0	1	0	0	CxnC	hypothetical protein	2737471640	Nitrosomonas	Nitrosomonas nitrosa Nm90			107850	108635	+	786	261	2	1	2737479855
2737604462	Ga0181054_12839	zzzz797	0	zzzz796	bAOB	0	1	-	0	C	1	TCT	1	0	L	0	LLI	0	0	G	0	IGY	0	0	C	1	0	0	0	0	0	1	0	0	CxnC	hypothetical protein	2737471640	Nitrosomonas	Nitrosomonas nitrosa Nm90			34936	35568	+	633	210	2		2737479871
2737604918	Ga0181054_1591	zzzzz20	1	zzzzz20	bAOB	1	1	H	1	C	1	MCK	1	0	T	0	YTM	1	1	H	1	MHF	1	0	C	1	0	0	0	1	0	0	0	0	Cx8MHxnC	hypothetical protein	2737471640	Nitrosomonas	Nitrosomonas nitrosa Nm90			3	506	-	504	168			2737479902
2737604919	Ga0181054_1592	zzzz407	0	zzzz406	bAOB	1	1	H	1	C	1	SCV	1	0	M	1	NMV	1	0	H	1	VHL	1	0	C	1	1	0	0	0	0	0	0	0	Cx7MxHxnC	hypothetical protein	2737471640	Nitrosomonas	Nitrosomonas nitrosa Nm90			575	1153	-	579	192	2		2737479902
2737605897	Ga0181058_10850	zzzz657	0	zzzz653	bAOB	0	1	H	1	C	1	GCK	1	0	P	0	FPV	0	0	A	0	VAI	0	0	C	1	0	0	0	0	0	1	0	0	CxnC	hypothetical protein	2737471641	Nitrosomonas	Nitrosomonas eutropha Nm57			51157	51768	+	612	203	2	1	2737479936
2737607580	Ga0181058_1605	zzzz389	0	zzzz388	bAOB	1	1	H	1	C	1	TCV	1	0	M	1	NMV	1	0	H	1	VHL	1	0	C	1	1	0	0	0	0	0	0	0	Cx7MxHxnC	hypothetical protein	2737471641	Nitrosomonas	Nitrosomonas eutropha Nm57			3600	4241	+	642	213	1		2737479988
2737607581	Ga0181058_1606	zzzzz28	1	zzzzz28	bAOB	1	1	H	1	C	1	MCK	1	0	T	0	YTM	1	1	H	1	MHF	1	0	C	1	0	0	0	1	0	0	0	0	Cx8MHxnC	hypothetical protein	2737471641	Nitrosomonas	Nitrosomonas eutropha Nm57			4313	4867	+	555	185	2		2737479988
2737608089	Ga0181067_102166	zzzz699	1	zzzz699	bAOB	0	1	H	1	C	1	GCT	1	0	P	0	FPV	0	0	T	0	VTF	0	0	C	1	0	0	0	0	0	1	0	0	CxnC	hypothetical protein	2737471642	Nitrosomonas	Nitrosomonas sp. Nm134			194677	195390	+	714	237	2		2737480015
2737608264	Ga0181067_1041	zzzz366	1	zzzz366	bAOB	0	1	H	1	C	1	SCM	1	0	M	1	NMI	1	0	H	1	IHL	1	0	C	1	1	0	0	0	0	0	0	0	Cx7MxHxnC	hypothetical protein	2737471642	Nitrosomonas	Nitrosomonas sp. Nm134			193	777	+	585	194	1	1	2737480017
2737608265	Ga0181067_1042	zzzzz51	1	zzzzz51	bAOB	0	1	H	1	C	1	MCV	1	0	R	0	YRM	1	1	H	1	MHF	1	0	C	1	0	0	0	1	0	0	0	0	Cx8MHxnC	PEP-CTERM protein-sorting domain-containing protein	2737471642	Nitrosomonas	Nitrosomonas sp. Nm134			842	1411	+	570	189	2	1	2737480017
2737609542	Ga0181067_11490	zzzz425	1	zzzz425	bAOB	0	1	H	1	C	1	ICM	1	0	M	1	SMV	1	0	H	1	VHL	1	0	C	1	1	0	0	0	0	0	0	0	Cx7MxHxnC	hypothetical protein	2737471642	Nitrosomonas	Nitrosomonas sp. Nm134			76035	76589	-	555	184	1	1	2737480027
2737610166	Ga0181067_1255	zzzz830	1	zzzz830	bAOB	0	1	-	0	C	1	ACT	1	0	I	0	LII	0	0	G	0	IGY	0	0	C	1	0	0	0	0	0	1	0	0	CxnC	hypothetical protein	2737471642	Nitrosomonas	Nitrosomonas sp. Nm134			3344	3943	-	600	199	1		2737480038
2737611909	Ga0181081_102310	zzzz773	1	zzzz773	bAOB	0	1	-	0	C	1	TCT	1	0	L	0	LLV	0	0	G	0	VGY	0	0	C	1	0	0	0	0	0	1	0	0	CxnC	hypothetical protein	2737471643	Nitrosospira	Nitrosospira sp. Nsp2			343311	343943	-	633	210	2		2737480088
2737611956	Ga0181081_102357	zzzz292	1	zzzz292	bAOB	0	1	H	1	C	1	TCV	1	0	L	0	SLV	0	0	H	1	VHL	1	0	C	1	0	1	0	0	0	0	0	0	Cx9HxnC	hypothetical protein	2737471643	Nitrosospira	Nitrosospira sp. Nsp2			393982	394560	-	579	192	2	1	2737480088
2737612825	Ga0181081_10465	zzzz692	1	zzzz692	bAOB	0	1	H	1	C	1	DCA	1	0	P	0	FPV	0	0	A	0	VAF	0	0	C	1	0	0	0	0	0	1	0	0	CxnC	hypothetical protein	2737471643	Nitrosospira	Nitrosospira sp. Nsp2			56541	57137	+	597	198	2	1	2737480090
2737613603	Ga0181081_107122	zzzzz93	1	zzzzz93	bAOB	1	1	H	1	C	1	VCK	1	0	T	0	YTM	1	1	H	1	MHF	1	0	C	1	0	0	0	1	0	0	0	0	Cx8MHxnC	hypothetical protein	2737471643	Nitrosospira	Nitrosospira sp. Nsp2			132400	132996	-	597	198	1	1	2737480093
2737613604	Ga0181081_107123	zzzz324	1	zzzz324	bAOB	1	1	H	1	C	1	SCV	1	0	M	1	NMV	1	0	H	1	VHL	1	0	C	1	1	0	0	0	0	0	0	0	Cx7MxHxnC	hypothetical protein	2737471643	Nitrosospira	Nitrosospira sp. Nsp2			133059	133628	-	570	189	1		2737480093
2738634105	Ga0181078_102201	zzzz291	0	zzzz290	bAOB	0	1	H	1	C	1	TCM	1	0	M	1	SMV	1	0	H	1	VHL	1	0	C	1	1	0	0	0	0	0	0	0	Cx7MxHxnC	hypothetical protein	2738541241	Nitrosospira	Nitrosospira sp. Nsp37			199885	200466	-	582	193	2	1	2738547801
2738635603	Ga0181078_10675	zzzz741	1	zzzz741	bAOB	0	1	L	0	C	1	ACI	1	0	P	0	FPV	0	0	G	0	VGF	0	0	C	1	0	0	0	0	0	1	0	0	CxnC	hypothetical protein	2738541241	Nitrosospira	Nitrosospira sp. Nsp37			69752	70408	+	657	218	2	1	2738547805
2738635680	Ga0181078_1071	zzzz325	1	zzzz325	bAOB	0	1	H	1	C	1	SCV	1	0	M	1	NMV	1	0	H	1	VHF	1	0	C	1	1	0	0	0	0	0	0	0	Cx7MxHxnC	hypothetical protein	2738541241	Nitrosospira	Nitrosospira sp. Nsp37			175	777	+	603	200	2		2738547806
2738635681	Ga0181078_1072	zzzzz86	0	zzzzz85	bAOB	0	1	H	1	C	1	VCK	1	0	T	0	YTM	1	1	H	1	MHF	1	0	C	1	0	0	0	1	0	0	0	0	Cx8MHxnC	hypothetical protein	2738541241	Nitrosospira	Nitrosospira sp. Nsp37			897	1484	+	588	195	1	1	2738547806
2738636099	Ga0181078_11069	zzzz783	1	zzzz783	bAOB	0	1	-	0	C	1	TCT	1	0	V	0	VVV	0	0	G	0	VGY	0	0	C	1	0	0	0	0	0	1	0	0	CxnC	hypothetical protein	2738541241	Nitrosospira	Nitrosospira sp. Nsp37			74273	74899	+	627	208	2		2738547809
2738636161	Ga0181078_11145	zzzz677	0	zzzz676	bAOB	0	1	H	1	C	1	DCA	1	0	P	0	FPV	0	0	A	0	VAF	0	0	C	1	0	0	0	0	0	1	0	0	CxnC	hypothetical protein	2738541241	Nitrosospira	Nitrosospira sp. Nsp37			42589	43185	-	597	198	2	1	2738547810
2738636265	Ga0181078_11257	zzzz260	0	zzzz259	bAOB	0	1	H	1	C	1	TCT	1	0	M	1	SMV	1	0	H	1	VHL	1	0	C	1	1	0	0	0	0	0	0	0	Cx7MxHxnC	hypothetical protein	2738541241	Nitrosospira	Nitrosospira sp. Nsp37			59210	59782	-	573	190	1	1	2738547811
2739858951	Ga0190677_10127	zzzz859	1	zzzz859	other	0	0	H	1	C	1	ICL	1	0	Q	0	YQA	0	0	H	1	AHF	1	0	C	1	0	1	0	0	0	0	0	0	Cx9HxnC	YtkA-like protien	2739367797	Gammaproteobacterium	Gammaproteobacterium bacterium JGI _02_L16 (contamination screened)			25382	26350	-	969	322	2		2739389253
2740182345	Ga0181074_0267	zzzz288	1	zzzz288	bAOB	0	1	H	1	C	1	TCM	1	0	M	1	SMV	1	0	H	1	VHL	1	0	C	1	1	0	0	0	0	0	0	0	Cx7MxHxnC	hypothetical protein	2739367902	Nitrosovibrio	Nitrosovibrio sp. Nv12			263216	263797	-	582	193	2	1	2739415846
2740182624	Ga0181074_0546	zzzz782	0	zzzz781	bAOB	0	1	-	0	C	1	TCT	1	0	V	0	VVV	0	0	G	0	VGY	0	0	C	1	0	0	0	0	0	1	0	0	CxnC	hypothetical protein	2739367902	Nitrosovibrio	Nitrosovibrio sp. Nv12			537623	538249	-	627	208	2		2739415846
2740182820	Ga0181074_0742	zzzz740	0	zzzz739	bAOB	0	1	L	0	C	1	ACI	1	0	P	0	FPV	0	0	G	0	VGF	0	0	C	1	0	0	0	0	0	1	0	0	CxnC	hypothetical protein	2739367902	Nitrosovibrio	Nitrosovibrio sp. Nv12			714308	714964	+	657	218	1	1	2739415846
2740183465	Ga0181074_1387	zzzzz89	0	zzzzz88	bAOB	1	1	H	1	C	1	VCK	1	0	T	0	YTM	1	1	H	1	MHF	1	0	C	1	0	0	0	1	0	0	0	0	Cx8MHxnC	hypothetical protein	2739367902	Nitrosovibrio	Nitrosovibrio sp. Nv12			1394065	1394652	-	588	195	1	1	2739415846
2740183466	Ga0181074_1388	zzzz328	1	zzzz328	bAOB	1	1	H	1	C	1	SCV	1	0	M	1	NMV	1	0	H	1	VHF	1	0	C	1	1	0	0	0	0	0	0	0	Cx7MxHxnC	hypothetical protein	2739367902	Nitrosovibrio	Nitrosovibrio sp. Nv12			1394766	1395377	-	612	203	2	1	2739415846
2740184068	Ga0181074_1990	zzzz267	1	zzzz267	bAOB	0	1	H	1	C	1	TCA	1	0	M	1	SMV	1	0	H	1	VHL	1	0	C	1	1	0	0	0	0	0	0	0	Cx7MxHxnC	hypothetical protein	2739367902	Nitrosovibrio	Nitrosovibrio sp. Nv12			209689	210276	+	588	195	2		2739415848
2740184591	Ga0181074_2513	zzzz678	1	zzzz678	bAOB	0	1	H	1	C	1	DCA	1	0	P	0	FPV	0	0	A	0	VAF	0	0	C	1	0	0	0	0	0	1	0	0	CxnC	hypothetical protein	2739367902	Nitrosovibrio	Nitrosovibrio sp. Nv12			49165	49761	+	597	198	2	1	2739415851
2745445192	Ga0133021_108341	zzzz527	1	zzzz527	gMOB	0	2	H	1	C	1	QCK	1	0	W	0	HWI	0	0	H	1	IHY	1	0	C	1	0	1	0	0	0	0	0	0	Cx9HxnC	hypothetical protein	2744054730	Methylomonas	Methylomonas methanica NCIMB 11130			41078	41671	+	594	197	2	1	2744085683
2745445250	Ga0133021_108399	zzzz626	0	zzzz625	gMOB	0	2	L	0	C	1	DCI	1	0	A	0	YAV	0	0	H	1	VHF	1	0	C	1	0	1	0	0	0	0	0	0	Cx9HxnC	hypothetical protein	2744054730	Methylomonas	Methylomonas methanica NCIMB 11130			106681	107349	-	669	222	2		2744085683
2745445294	Ga0133021_1083143	zzzz477	0	zzzz476	gMOB	0	2	H	1	C	1	VCK	1	0	R	0	ERV	0	0	H	1	VHL	1	0	C	1	0	1	0	0	0	0	0	0	Cx9HxnC	hypothetical protein	2744054730	Methylomonas	Methylomonas methanica NCIMB 11130			157478	158083	+	606	201	2	1	2744085683
2745446304	Ga0133021_11122	zzzz463	1	zzzz463	gMOB	0	2	H	1	C	1	ACV	1	0	R	0	ERV	0	0	H	1	VHF	1	0	C	1	0	1	0	0	0	0	0	0	Cx9HxnC	hypothetical protein	2744054730	Methylomonas	Methylomonas methanica NCIMB 11130			1511	2116	-	606	201	2		2744085712
2745447653	Ga0133022_105114	zzzz605	1	zzzz605	gMOB	0	3	L	0	C	1	GCM	1	0	V	0	YVV	0	0	N	0	VNF	0	0	C	1	0	0	0	0	0	1	0	0	CxnC	hypothetical protein	2744054731	Methylomonas	Methylomonas methanica R-45363			15557	16180	-	624	207	1	1	2744085766
2745448684	Ga0133022_106615	zzzz461	1	zzzz461	gMOB	0	3	H	1	C	1	ACV	1	0	R	0	ERV	0	0	H	1	VHF	1	0	C	1	0	1	0	0	0	0	0	0	Cx9HxnC	hypothetical protein	2744054731	Methylomonas	Methylomonas methanica R-45363			11640	12245	+	606	201	2		2744085781
2745448875	Ga0133022_107144	zzzz530	1	zzzz530	gMOB	0	3	H	1	C	1	QCK	1	0	W	0	HWI	0	0	H	1	IHY	1	0	C	1	0	1	0	0	0	0	0	0	Cx9HxnC	hypothetical protein	2744054731	Methylomonas	Methylomonas methanica R-45363			50031	50624	+	594	197	2	1	2744085786
2745449355	Ga0133022_10822	zzzz623	1	zzzz623	gMOB	0	3	L	0	C	1	DCI	1	0	A	0	YAV	0	0	H	1	VHF	1	0	C	1	0	1	0	0	0	0	0	0	Cx9HxnC	hypothetical protein	2744054731	Methylomonas	Methylomonas methanica R-45363			1436	2104	-	669	222	2		2744085797
2745450056	Ga0133022_10941	zzzz475	0	zzzz474	gMOB	0	3	H	1	C	1	ACK	1	0	R	0	ERV	0	0	H	1	VHF	1	0	C	1	0	1	0	0	0	0	0	0	Cx9HxnC	hypothetical protein	2744054731	Methylomonas	Methylomonas methanica R-45363			842	1447	+	606	201	1		2744085809
2745450062	Ga0133022_10947	zzzz555	0	zzzz553	gMOB	0	3	H	1	C	1	QCK	1	0	W	0	HWL	0	0	H	1	LHY	1	0	C	1	0	1	0	0	0	0	0	0	Cx9HxnC	hypothetical protein	2744054731	Methylomonas	Methylomonas methanica R-45363			8548	9150	+	603	200	2	1	2744085809
2745450124	Ga0133022_109551	zzzz472	1	zzzz472	gMOB	0	3	H	1	C	1	NCN	1	0	R	0	ERV	0	0	H	1	VHF	1	0	C	1	0	1	0	0	0	0	0	0	Cx9HxnC	hypothetical protein	2744054731	Methylomonas	Methylomonas methanica R-45363			68530	69117	-	588	195	2	1	2744085810
2745452442	Ga0133023_102923	zzzz553	1	zzzz553	gMOB	0	3	H	1	C	1	QCK	1	0	W	0	HWL	0	0	H	1	LHY	1	0	C	1	0	1	0	0	0	0	0	0	Cx9HxnC	hypothetical protein	2744054732	Methylomonas	Methylomonas methanica R-45371			24243	24845	-	603	200	2	1	2744085883
2745452448	Ga0133023_102929	zzzz474	1	zzzz474	gMOB	1	3	H	1	C	1	ACK	1	0	R	0	ERV	0	0	H	1	VHF	1	0	C	1	0	1	0	0	0	0	0	0	Cx9HxnC	hypothetical protein	2744054732	Methylomonas	Methylomonas methanica R-45371			31946	32551	-	606	201	1		2744085883
2745454302	Ga0133023_1062104	zzzz622	1	zzzz622	gMOB	0	3	L	0	C	1	DCI	1	0	A	0	YAV	0	0	H	1	VHF	1	0	C	1	0	1	0	0	0	0	0	0	Cx9HxnC	hypothetical protein	2744054732	Methylomonas	Methylomonas methanica R-45371			104914	105582	+	669	222	2		2744085916
2745454367	Ga0133023_1062169	zzzz529	1	zzzz529	gMOB	0	3	H	1	C	1	QCK	1	0	W	0	HWI	0	0	H	1	IHY	1	0	C	1	0	1	0	0	0	0	0	0	Cx9HxnC	hypothetical protein	2744054732	Methylomonas	Methylomonas methanica R-45371			177620	178213	-	594	197	2	1	2744085916
2745455002	Ga0133023_10756	zzzz468	0	zzzz467	gMOB	0	3	H	1	C	1	NCN	1	0	R	0	ERV	0	0	H	1	VHL	1	0	C	1	0	1	0	0	0	0	0	0	Cx9HxnC	hypothetical protein	2744054732	Methylomonas	Methylomonas methanica R-45371			5154	5741	+	588	195			2744085929
2745456779	Ga0133024_10141	zzzz460	1	zzzz460	gMOB	0	1	H	1	C	1	ACV	1	0	R	0	ERV	0	0	H	1	VHF	1	0	C	1	0	1	0	0	0	0	0	0	Cx9HxnC	hypothetical protein	2744054733	Methylomonas	Methylomonas lenta R-45370			2	586	+	585	194	2	1	2744085988
2745457807	Ga0133024_108010	zzzz631	1	zzzz631	gMOB	0	1	L	0	C	1	DCI	1	0	A	0	YAV	0	0	H	1	VHF	1	0	C	1	0	1	0	0	0	0	0	0	Cx9HxnC	hypothetical protein	2744054733	Methylomonas	Methylomonas lenta R-45370			11058	11717	+	660	219	2		2744086054
2745460274	Ga0133024_11467	zzzz536	1	zzzz536	gMOB	0	1	H	1	C	1	QCK	1	0	W	0	HWI	0	0	H	1	IHY	1	0	C	1	0	1	0	0	0	0	0	0	Cx9HxnC	hypothetical protein	2744054733	Methylomonas	Methylomonas lenta R-45370			8565	9158	-	594	197	2	1	2744086120
2745460971	Ga0133024_116523	zzzz598	1	zzzz598	gMOB	0	1	L	0	C	1	GCM	1	0	V	0	YVV	0	0	N	0	VNF	0	0	C	1	0	0	0	0	0	1	0	0	CxnC	hypothetical protein	2744054733	Methylomonas	Methylomonas lenta R-45370			20025	20654	+	630	209	2	1	2744086139
2745462069	Ga0133025_10503	zzzz629	1	zzzz629	gMOB	0	2	L	0	C	1	DCI	1	0	A	0	YAV	0	0	H	1	VHF	1	0	C	1	0	1	0	0	0	0	0	0	Cx9HxnC	hypothetical protein	2744054734	Methylomonas	Methylomonas koyamae R-45383			2177	2836	+	660	219	1	1	2744086195
2745463893	Ga0133025_117424	zzzz535	0	zzzz534	gMOB	0	2	H	1	C	1	QCK	1	0	W	0	HWI	0	0	H	1	IHY	1	0	C	1	0	1	0	0	0	0	0	0	Cx9HxnC	hypothetical protein	2744054734	Methylomonas	Methylomonas koyamae R-45383			22394	22987	+	594	197	2	1	2744086319
2745465009	Ga0133025_119716	zzzz599	1	zzzz599	gMOB	0	2	L	0	C	1	GCM	1	0	V	0	YVV	0	0	N	0	VNF	0	0	C	1	0	0	0	0	0	1	0	0	CxnC	hypothetical protein	2744054734	Methylomonas	Methylomonas koyamae R-45383			17420	18040	+	621	206	1		2744086342
2745467129	Ga0133026_105599	zzzz462	1	zzzz462	gMOB	0	2	H	1	C	1	ACV	1	0	R	0	ERV	0	0	H	1	VHF	1	0	C	1	0	1	0	0	0	0	0	0	Cx9HxnC	hypothetical protein	2744054735	Methylomonas	Methylomonas koyamae R-49807			91218	91823	+	606	201	2		2744086435
2745467766	Ga0133026_106528	zzzz627	1	zzzz627	gMOB	0	2	L	0	C	1	DCI	1	0	A	0	YAV	0	0	H	1	VHF	1	0	C	1	0	1	0	0	0	0	0	0	Cx9HxnC	LPXTG-motif cell wall-anchored protein	2744054735	Methylomonas	Methylomonas koyamae R-49807			22480	23133	+	654	217	1	1	2744086445
2745467787	Ga0133026_106551	zzzz602	1	zzzz602	gMOB	0	2	L	0	C	1	GCM	1	0	V	0	YVV	0	0	N	0	VNF	0	0	C	1	0	0	0	0	0	1	0	0	CxnC	hypothetical protein	2744054735	Methylomonas	Methylomonas koyamae R-49807			49454	50077	-	624	207	1	1	2744086445
2745468635	Ga0133026_108111	zzzz525	1	zzzz525	gMOB	0	2	H	1	C	1	QCK	1	0	W	0	HWI	0	0	H	1	IHY	1	0	C	1	0	1	0	0	0	0	0	0	Cx9HxnC	hypothetical protein	2744054735	Methylomonas	Methylomonas koyamae R-49807			10598	11191	+	594	197	2	1	2744086461
2745469467	Ga0133026_109579	zzzz469	1	zzzz469	gMOB	0	2	H	1	C	1	NCN	1	0	R	0	ERV	0	0	H	1	VHL	1	0	C	1	0	1	0	0	0	0	0	0	Cx9HxnC	hypothetical protein	2744054735	Methylomonas	Methylomonas koyamae R-49807			85398	85985	+	588	195		1	2744086475
2745470919	Ga0133027_10047	zzzz208	1	zzzz208	aMOB	0	3	A	0	C	1	ECP	1	0	A	0	KAM	1	1	K	0	MKF	0	0	C	1	0	0	0	0	1	0	0	0	Cx8MxnC	hypothetical protein	2744054736	Methylosinus	Methylosinus sp. R-45379			6753	7331	+	579	192	1	1	2744086531
2745470984	Ga0133027_10131	zzzz193	1	zzzz193	aMOB	0	3	A	0	C	1	MCM	1	0	M	1	DMI	1	0	H	1	IHI	1	0	C	1	1	0	0	0	0	0	0	0	Cx7MxHxnC	hypothetical protein	2744054736	Methylosinus	Methylosinus sp. R-45379			345	959	+	615	204	1	1	2744086540
2745470993	Ga0133027_101310	zzzz182	1	zzzz182	aMOB	0	3	H	1	C	1	ECV	1	0	K	0	VKV	0	0	H	1	VHF	1	0	C	1	0	1	0	0	0	0	0	0	Cx9HxnC	hypothetical protein	2744054736	Methylosinus	Methylosinus sp. R-45379			8286	8936	-	651	216	2	1	2744086540
2745473008	Ga0133027_124651	zzzz767	1	zzzz767	aMOB	0	3	A	0	C	1	NCL	1	0	S	0	YSA	0	0	R	0	ARL	0	0	C	1	0	0	0	0	0	1	0	0	CxnC	hypothetical protein	2744054736	Methylosinus	Methylosinus sp. R-45379			46854	47423	-	570	189	1		2744086772
2745473040	Ga0133027_124683	zzzz140	1	zzzz140	aMOB	0	3	H	1	C	1	QCI	1	0	T	0	DTM	1	1	N	0	MNF	0	0	C	1	0	0	0	0	1	0	0	0	Cx8MxnC	hypothetical protein	2744054736	Methylosinus	Methylosinus sp. R-45379			71102	71671	-	570	189	1	1	2744086772
2745473984	Ga0133027_126627	zzzz136	0	zzzz134	aMOB	0	3	H	1	C	1	QCK	1	0	Q	0	DQM	1	1	N	0	MNF	0	0	C	1	0	0	0	0	1	0	0	0	Cx8MxnC	hypothetical protein	2744054736	Methylosinus	Methylosinus sp. R-45379			21178	21741	-	564	187	1	1	2744086792
2745474365	Ga0133027_1274123	zzzz163	1	zzzz163	aMOB	0	3	R	0	C	1	SCV	1	0	L	0	ELI	0	0	Y	0	IYF	0	0	C	1	0	0	0	0	0	1	0	0	CxnC	hypothetical protein	2744054736	Methylosinus	Methylosinus sp. R-45379			124375	124953	-	579	192	1	1	2744086800
2745475113	Ga0133027_129915	zzzz234	0	zzzz232	aMOB	0	3	H	1	C	1	RCR	1	0	I	0	DIM	1	1	N	0	MNF	0	0	C	1	0	0	0	0	1	0	0	0	Cx8MxnC	hypothetical protein	2744054736	Methylosinus	Methylosinus sp. R-45379			16965	17639	+	675	224	1		2744086825
2745914844	Ga0133168_10344	zzzz247	1	zzzz247	other	0	0	H	1	C	1	GCT	1	0	S	0	YSA	0	0	H	1	AHF	1	0	C	1	0	1	0	0	0	0	0	0	Cx9HxnC	hypothetical protein	2744054860	Pseudohongiella	Pseudohongiella sp. SCS-49			59032	59682	+	651	216	1	1	2744097445
2745918111	Ga0133169_10544	zzzz248	0	zzzz247	other	0	0	H	1	C	1	GCT	1	0	S	0	YSA	0	0	H	1	AHF	1	0	C	1	0	1	0	0	0	0	0	0	Cx9HxnC	hypothetical protein	2744054861	Pseudohongiella	Pseudohongiella sp. SCS-111			59032	59682	+	651	216	1	1	2744097480
2747888740	Ga0207394_104118	zzzz810	0	zzzz807	bAOB	0	1	-	0	C	1	TCT	1	0	L	0	LLV	0	0	G	0	VGY	0	0	C	1	0	0	0	0	0	1	0	0	CxnC	hypothetical protein	2747842409	Nitrosospira	Nitrosospira multiformis Nl15 (v3)			126632	127261	+	630	209	2		2747844383
2747889186	Ga0207394_1074	zzzz341	1	zzzz341	bAOB	1	1	H	1	C	1	SCV	1	0	M	1	NMV	1	0	H	1	VHL	1	0	C	1	1	0	0	0	0	0	0	0	Cx7MxHxnC	hypothetical protein	2747842409	Nitrosospira	Nitrosospira multiformis Nl15 (v3)			2623	3291	+	669	222	2		2747844386
2747889187	Ga0207394_1075	zzzz101	1	zzzz101	bAOB	1	1	H	1	C	1	ICK	1	0	T	0	FTM	1	1	H	1	MHF	1	0	C	1	0	0	0	1	0	0	0	0	Cx8MHxnC	hypothetical protein	2747842409	Nitrosospira	Nitrosospira multiformis Nl15 (v3)			3455	4045	+	591	196	1	1	2747844386
2747889360	Ga0207394_10843	zzzz793	1	zzzz793	bAOB	0	1	-	0	C	1	TCT	1	0	V	0	LVI	0	0	G	0	IGY	0	0	C	1	0	0	0	0	0	1	0	0	CxnC	hypothetical protein	2747842409	Nitrosospira	Nitrosospira multiformis Nl15 (v3)			57766	58392	-	627	208	2		2747844387
2747890177	Ga0207394_11557	zzzz668	1	zzzz668	bAOB	0	1	H	1	C	1	DCA	1	0	P	0	FPV	0	0	S	0	VSF	0	0	C	1	0	0	0	0	0	1	0	0	CxnC	hypothetical protein	2747842409	Nitrosospira	Nitrosospira multiformis Nl15 (v3)			49249	49845	+	597	198	2	1	2747844394
2747890494	Ga0207394_11947	zzzz273	0	zzzz272	bAOB	0	1	H	1	C	1	SCM	1	0	M	1	SMV	1	0	H	1	VHL	1	0	C	1	1	0	0	0	0	0	0	0	Cx7MxHxnC	hypothetical protein	2747842409	Nitrosospira	Nitrosospira multiformis Nl15 (v3)			49896	50471	+	576	191	1	1	2747844398
2747891508	Ga0196912_10319	zzzz281	1	zzzz281	bAOB	0	1	H	1	C	1	TCM	1	0	M	1	SMV	1	0	H	1	VHL	1	0	C	1	1	0	0	0	0	0	0	0	Cx7MxHxnC	hypothetical protein	2747842410	Nitrosospira	Nitrosospira multiformis Nsp16 (v2)			19478	20059	+	582	193	2	1	2747844430
2747892644	Ga0196912_1103	zzzz263	1	zzzz263	bAOB	0	1	H	1	C	1	TCT	1	0	M	1	SMV	1	0	H	1	VHM	1	0	C	1	1	0	0	0	0	0	0	0	Cx7MxHxnC	hypothetical protein	2747842410	Nitrosospira	Nitrosospira multiformis Nsp16 (v2)			1199	1771	-	573	190	2	1	2747844437
2747892714	Ga0196912_11073	zzzz735	1	zzzz735	bAOB	0	1	L	0	C	1	TCV	1	0	P	0	FPI	0	0	G	0	IGF	0	0	C	1	0	0	0	0	0	1	0	0	CxnC	hypothetical protein	2747842410	Nitrosospira	Nitrosospira multiformis Nsp16 (v2)			75731	76405	-	675	224	2		2747844437
2747892769	Ga0196912_1114	zzzz320	1	zzzz320	bAOB	1	1	H	1	C	1	SCV	1	0	M	1	NMV	1	0	H	1	VHL	1	0	C	1	1	0	0	0	0	0	0	0	Cx7MxHxnC	hypothetical protein	2747842410	Nitrosospira	Nitrosospira multiformis Nsp16 (v2)			2833	3408	+	576	191	1	1	2747844438
2747892770	Ga0196912_1115	zzzzz77	0	zzzzz75	bAOB	1	1	H	1	C	1	ICK	1	0	T	0	YTM	1	1	H	1	MHF	1	0	C	1	0	0	0	1	0	0	0	0	Cx8MHxnC	hypothetical protein	2747842410	Nitrosospira	Nitrosospira multiformis Nsp16 (v2)			3522	4103	+	582	193	1	1	2747844438
2747893778	Ga0196912_12817	zzzz689	1	zzzz689	bAOB	0	1	H	1	C	1	DCA	1	0	P	0	FPV	0	0	A	0	VAF	0	0	C	1	0	0	0	0	0	1	0	0	CxnC	hypothetical protein	2747842410	Nitrosospira	Nitrosospira multiformis Nsp16 (v2)			14958	15563	-	606	201	2	1	2747844455
2747893991	Ga0207395_10152	zzzz667	0	zzzz666	bAOB	0	1	H	1	C	1	DCA	1	0	P	0	FPV	0	0	S	0	VSF	0	0	C	1	0	0	0	0	0	1	0	0	CxnC	hypothetical protein	2747842411	Nitrosospira	Nitrosospira multiformis Nl8 (v3)			46374	46970	+	597	198	2	1	2747844483
2747894629	Ga0207395_1024	zzzz337	1	zzzz337	bAOB	1	1	H	1	C	1	SCV	1	0	M	1	NMV	1	0	H	1	VHL	1	0	C	1	1	0	0	0	0	0	0	0	Cx7MxHxnC	hypothetical protein	2747842411	Nitrosospira	Nitrosospira multiformis Nl8 (v3)			2784	3374	+	591	196	1		2747844484
2747894630	Ga0207395_1025	zzzz103	0	zzzz102	bAOB	1	1	H	1	C	1	ICK	1	0	T	0	FTM	1	1	H	1	MHF	1	0	C	1	0	0	0	1	0	0	0	0	Cx8MHxnC	hypothetical protein	2747842411	Nitrosospira	Nitrosospira multiformis Nl8 (v3)			3538	4128	+	591	196	1	1	2747844484
2747895888	Ga0207395_10514	zzzz809	0	zzzz807	bAOB	0	1	-	0	C	1	TCT	1	0	L	0	LLV	0	0	G	0	VGY	0	0	C	1	0	0	0	0	0	1	0	0	CxnC	hypothetical protein	2747842411	Nitrosospira	Nitrosospira multiformis Nl8 (v3)			15634	16263	-	630	209	2		2747844487
2747896751	Ga0207395_11253	zzzz750	1	zzzz750	bAOB	0	1	L	0	C	1	ACA	1	0	P	0	FPV	0	0	G	0	VGF	0	0	C	1	0	0	0	0	0	1	0	0	CxnC	hypothetical protein	2747842411	Nitrosospira	Nitrosospira multiformis Nl8 (v3)			55472	56134	-	663	220	2	1	2747844494
2747897103	Ga0207395_1253	zzzz279	1	zzzz279	bAOB	0	1	H	1	C	1	SCM	1	0	M	1	SMV	1	0	H	1	VHL	1	0	C	1	1	0	0	0	0	0	0	0	Cx7MxHxnC	hypothetical protein	2747842411	Nitrosospira	Nitrosospira multiformis Nl8 (v3)			422	997	-	576	191	1	1	2747844507
2747897416	Ga0207393_10274	zzzz641	1	zzzz641	bAOB	0	1	H	1	C	1	GCL	1	0	A	0	YAT	0	0	Y	0	TYF	0	0	C	1	0	0	0	0	0	1	0	0	CxnC	hypothetical protein	2747842412	Nitrosomonas	Nitrosomonas sp. Nm143 (v3)			78403	79098	-	696	231	2		2747844518
2747898243	Ga0207393_107135	zzzz716	1	zzzz716	bAOB	0	1	H	1	C	1	GCV	1	0	P	0	FPV	0	0	T	0	VTF	0	0	C	1	0	0	0	0	0	1	0	0	CxnC	hypothetical protein	2747842412	Nitrosomonas	Nitrosomonas sp. Nm143 (v3)			150981	151757	+	777	258	2		2747844523
2747899092	Ga0207393_1174	zzzz349	1	zzzz349	bAOB	1	1	H	1	C	1	ICM	1	0	M	1	NMI	1	0	H	1	IHL	1	0	C	1	1	0	0	0	0	0	0	0	Cx7MxHxnC	hypothetical protein	2747842412	Nitrosomonas	Nitrosomonas sp. Nm143 (v3)			2547	3128	+	582	193	2	1	2747844533
2747899093	Ga0207393_1175	zzzzz65	1	zzzzz65	bAOB	1	1	H	1	C	1	MCV	1	0	K	0	YKI	0	0	H	1	IHF	1	0	C	1	0	1	0	0	0	0	0	0	Cx9HxnC	hypothetical protein	2747842412	Nitrosomonas	Nitrosomonas sp. Nm143 (v3)			3433	4038	+	606	201	1		2747844533
2747899495	Ga0207393_12264	zzzz435	1	zzzz435	bAOB	0	1	H	1	C	1	SCV	1	0	M	1	SMV	1	0	H	1	VHL	1	0	C	1	1	0	0	0	0	0	0	0	Cx7MxHxnC	hypothetical protein	2747842412	Nitrosomonas	Nitrosomonas sp. Nm143 (v3)			67288	67851	-	564	187	2	1	2747844538
2747900383	Ga0207393_1495	zzzz756	1	zzzz756	bAOB	0	1	-	0	C	1	ACV	1	0	P	0	FPV	0	0	G	0	VGF	0	0	C	1	0	0	0	0	0	1	0	0	CxnC	hypothetical protein	2747842412	Nitrosomonas	Nitrosomonas sp. Nm143 (v3)			7233	7901	-	669	222	2		2747844565
2752769930	Ga0173055_11499	zzzz119	1	zzzz119	other	0	0	G	0	C	1	TCI	1	0	D	0	YDA	0	0	H	1	AHF	1	0	C	1	0	1	0	0	0	0	0	0	Cx9HxnC	hypothetical protein	2751185661	Woeseia	Woeseia oceani XK5			578423	579001	+	579	192	1		2751240811
[truncated: 10 more columns]

## Sheet: EFI Node Metadata
Metadata for PmoDs that are nodes in the EFI-generated sequence similarity network
Sequences were clustered into single nodes at 100% similarity
Gene OID	Locus Tag	EFI Gene ID	AMO or pMMO Group	PmoD in CuMMO operon	Species contains CuMMO	Operon family	Operon with two PmoDs	"Orf5" PmoD	"Orf4" PmoD	PmoD is a canon orf4 or orf5	Near copC	Near copD	Near pCuAC	Near MCO (2)	Near MCO (3)	Near AhpC-TSA	Near pmoC	Near pmoA	Near pmoB	Near cyt. C cbb3	Neighborhood Cu genes	H1	C1	Broad C1	Only odd C1	M	Broad M	Only odd M	H2	Broad H2	Only odd H2	C2	Cx7MxHxnC	Cx9HxnC	Cx7MxnC	Cx8MHxnC	Cx8MxnC	CxnC	Cx10HxnC	None	Copper Site	IMG Gene Product	IMG Genome ID	Genus	Genome Name	Gene Symbol	GenBank Accession	Start Coord	End Coord
637427311	NE0941	zzzzz23	bAOB	1	2	20	1	1	0	orf5	0	0	0	0	0	0	1	1	1	0	cabdd	1	1	1	0	0	1	1	1	1	0	1	0	0	0	1	0	0	0	0	Cx8MHxnC	hypothetical protein	637000195	Nitrosomonas	Nitrosomonas europaea ATCC 19718	NE2060	NP_841014	1026940	1027494
637427312	NE0942	zzzz392	bAOB	1	2	20	1	0	1	orf4	0	0	0	0	0	0	1	1	1	0	cabdd	1	1	1	0	1	1	0	1	1	0	1	1	0	0	0	0	0	0	0	Cx7MxHxnC	possible (U92432) ORF4 [Nitrosospira sp. NpAV]	637000195	Nitrosomonas	Nitrosomonas europaea ATCC 19718	NE0942	NP_841015	1027579	1028214
637427557	NE1202	zzzz802	bAOB	0	2	7	0	0	0	no	0	0	0	0	0	0	0	0	0	0	none	0	1	1	0	0	0	0	0	0	0	1	0	0	0	0	0	1	0	0	CxnC	hypothetical protein	637000195	Nitrosomonas	Nitrosomonas europaea ATCC 19718	NE1202	NP_841257	1304195	1304830
637428385	NE2060	zzzzz22	bAOB	1	2	17	0	0	0	no	1	1	0	0	0	0	1	1	1	1	cabdcd	1	1	1	0	0	1	1	1	1	0	1	0	0	0	1	0	0	0	0	Cx8MHxnC	hypothetical protein	637000195	Nitrosomonas	Nitrosomonas europaea ATCC 19718	NE2060	NP_842070	2237159	2237713
637738979	Noc_2500	zzzz200	gAOB	1	1	20	0	0	0	no	0	0	0	0	0	0	1	1	1	0	cabd	1	1	1	0	0	1	1	1	1	0	1	0	0	0	1	0	0	0	0	Cx8MHxnC	hypothetical protein	637000194	Nitrosococcus	Nitrosococcus oceani C-107		YP_344483	2844990	2845553
637811028	Nmul_A0945	zzzz814	bAOB	0	3	8	0	0	0	no	0	0	0	0	0	0	0	0	0	0	none	0	1	1	0	0	0	0	0	0	0	1	0	0	0	0	0	1	0	0	CxnC	hypothetical protein	637000197	Nitrosospira	Nitrosospira multiformis ATCC 25196		YP_411640	1096535	1097164
637811486	Nmul_A1398	zzzz272	bAOB	0	3	10	0	0	0	no	0	0	0	0	0	0	0	0	0	0	none	1	1	1	0	1	1	0	1	1	0	1	1	0	0	0	0	0	0	0	Cx7MxHxnC	ORF4	637000197	Nitrosospira	Nitrosospira multiformis ATCC 25196		YP_412093	1592557	1593132
637812854	Nmul_A2762	zzzz107	bAOB	1	3	17	0	0	0	no	1	1	0	0	0	1	1	1	1	1	cabdcd	1	1	1	0	0	1	1	1	1	0	1	0	0	0	1	0	0	0	0	Cx8MHxnC	hypothetical protein	637000197	Nitrosospira	Nitrosospira multiformis ATCC 25196		YP_413441	3167578	3168234
638132297	Neut_2074	zzzzz33	bAOB	1	2	20	1	1	0	orf5	0	0	0	0	0	0	1	1	1	0	cabdd	1	1	1	0	0	1	1	1	1	0	1	0	0	0	1	0	0	0	0	Cx8MHxnC	conserved hypothetical protein	637000196	Nitrosomonas	Nitrosomonas eutropha C91		YP_748262	2195446	2196033
638132298	Neut_2075	zzzz385	bAOB	1	2	20	1	0	1	orf4	0	0	0	0	0	0	1	1	1	0	cabdd	1	1	1	0	1	1	0	1	1	0	1	1	0	0	0	0	0	0	0	Cx7MxHxnC	putative (U92432) ORF4 (Nitrosospira sp. NpAV)	637000196	Nitrosomonas	Nitrosomonas eutropha C91		YP_748263	2196105	2196677
638132533	Neut_2315	zzzzz29	bAOB	1	2	17	1	1	0	orf5	1	1	0	0	0	1	1	1	1	1	cabddcd	1	1	1	0	0	1	1	1	1	0	1	0	0	0	1	0	0	0	0	Cx8MHxnC	conserved hypothetical protein	637000196	Nitrosomonas	Nitrosomonas eutropha C91		YP_748497	2440549	2441136
638132534	Neut_2316	zzzz384	bAOB	1	2	17	1	0	1	orf4	1	1	0	0	0	1	1	1	1	1	cabddcd	1	1	1	0	1	1	0	1	1	0	1	1	0	0	0	0	0	0	0	Cx7MxHxnC	putative (U92432) ORF4 (Nitrosospira sp. NpAV)	637000196	Nitrosomonas	Nitrosomonas eutropha C91		YP_748498	2441208	2441780
642665524	Minf_1300	zzzz590	vMOB	0	3	4	0	0	0	no	0	0	0	0	0	0	0	0	0	0	none	0	0	1	1	0	0	0	1	1	0	1	0	0	0	0	0	0	1	0	Cx10HxnC	hypothetical protein	642555138	Methylacidiphilum	Methylacidiphilum infernorum V4		YP_001939952	1213867	1214436
642665698	Minf_1470	zzzz578	vMOB	0	3	5	0	0	0	no	0	0	0	1	1	0	0	0	0	0	mco	1	0	1	1	0	0	0	1	1	0	1	0	0	0	0	0	0	1	0	Cx10HxnC	hypothetical protein	642555138	Methylacidiphilum	Methylacidiphilum infernorum V4		YP_001940122	1372053	1372610
642665728	Minf_1498	zzzz589	vMOB	0	3	4	0	0	0	no	0	0	0	0	0	0	1	0	0	0	pmoCr	1	0	1	1	0	0	0	1	1	0	1	0	0	0	0	0	0	1	0	Cx10HxnC	hypothetical protein	642555138	Methylacidiphilum	Methylacidiphilum infernorum V4		YP_001940150	1398970	1399668
646691324	Nhal_0678	zzzz198	gAOB	1	1	20	0	0	0	no	0	0	0	0	0	0	1	1	1	0	cabd	1	1	1	0	0	1	1	1	1	0	1	0	0	0	1	0	0	0	0	Cx8MHxnC	hypothetical protein	646564556	Nitrosococcus	Nitrosococcus halophilus Nc4		YP_003526245	685494	686054
646694314	Nhal_3789	zzzz617	gAOB	0	1	11	0	0	0	no	0	0	0	0	0	0	0	0	0	0	none	0	1	1	0	1	1	0	1	1	0	1	1	0	0	0	0	0	0	0	Cx7MxHxnC	hypothetical protein	646564556	Nitrosococcus	Nitrosococcus halophilus Nc4		YP_003529191	3903562	3904254
647628532	NOC27_3166	zzzz616	gAOB	0	1	1	0	0	0	no	0	0	0	0	0	0	0	0	0	0	none	0	1	1	0	0	0	0	1	1	0	1	0	1	0	0	0	0	0	0	Cx9HxnC	hypothetical protein	647533188	Nitrosococcus	Nitrosococcus oceani AFC27		ZP_05049610	434151	434882
648071296	Nwat_0634	zzzz199	gAOB	1	1	20	0	0	0	no	0	0	0	0	0	0	1	1	1	0	cabd	1	1	1	0	0	1	1	1	1	0	1	0	0	0	1	0	0	0	0	Cx8MHxnC	hypothetical protein	648028046	Nitrosococcus	Nitrosococcus watsoni C-113		YP_003759911	658326	658889
648073529	Nwat_3063	zzzz612	gAOB	0	1	1	0	0	0	no	0	0	0	0	0	0	0	0	0	0	none	0	1	1	0	0	0	0	1	1	0	1	0	1	0	0	0	0	0	0	Cx9HxnC	hypothetical protein	648028046	Nitrosococcus	Nitrosococcus watsoni C-113		YP_003762103	3250201	3250860
648843536	MettuDRAFT_2266	zzzz448	gMOB	0	2	9	0	0	0	no	0	0	0	0	0	0	0	0	0	0	none	1	1	1	0	0	0	0	0	0	0	1	0	0	0	0	0	1	0	0	CxnC	hypothetical protein	648276688	Methylobacter	Methylobacter tundripaludum SV96		ZP_07654420	7847	8428
648844788	MettuDRAFT_3509	zzzz565	gMOB	0	2	14	0	0	0	no	0	0	0	0	0	0	0	0	0	0	none	1	1	1	0	0	0	0	1	1	0	1	0	1	0	0	0	0	0	0	Cx9HxnC	conserved hypothetical protein	648276688	Methylobacter	Methylobacter tundripaludum SV96		ZP_07655663	139872	140543
648845124	MettuDRAFT_3843	zzzz489	gMOB	0	2	2	0	0	0	no	0	0	0	0	0	0	0	0	0	0	none	1	1	1	0	0	0	0	1	1	0	1	0	1	0	0	0	0	0	0	Cx9HxnC	conserved hypothetical protein	648276688	Methylobacter	Methylobacter tundripaludum SV96		ZP_07655997	13130	13735
650754129	NAL212_1593	zzzz818	bAOB	0	3	8	0	0	0	no	0	0	0	0	0	0	0	0	0	0	none	0	1	1	0	0	0	0	0	0	0	1	0	0	0	0	0	1	0	0	CxnC	hypothetical protein	650716066	Nitrosomonas	Nitrosomonas sp. AL212		YP_004294635	1534282	1534842
650755075	NAL212_2602	zzzzz40	bAOB	1	3	20	1	1	0	orf5	0	0	0	0	0	0	1	1	1	0	cabdd	1	1	1	0	0	1	1	1	1	0	1	0	0	0	1	0	0	0	0	Cx8MHxnC	hypothetical protein	650716066	Nitrosomonas	Nitrosomonas sp. AL212		YP_004295563	2562780	2563349
650755076	NAL212_2603	zzzz358	bAOB	1	3	20	1	0	1	orf4	0	0	0	0	0	0	1	1	1	0	cabdd	1	1	1	0	1	1	0	1	1	0	1	1	0	0	0	0	0	0	0	Cx7MxHxnC	hypothetical protein	650716066	Nitrosomonas	Nitrosomonas sp. AL212		YP_004295564	2563417	2564004
650755214	NAL212_2751	zzzz713	bAOB	0	3	8	0	0	0	no	0	0	0	0	0	0	0	0	0	0	none	1	1	1	0	0	0	0	0	0	0	1	0	0	0	0	0	1	0	0	CxnC	hypothetical protein	650716066	Nitrosomonas	Nitrosomonas sp. AL212		YP_004295701	2712874	2713596
650755281	NAL212_2819	zzzz410	bAOB	0	3	11	0	0	0	no	0	0	0	0	0	0	1	0	0	0	pmoCr	1	1	1	0	1	1	0	1	1	0	1	1	0	0	0	0	0	0	0	Cx7MxHxnC	hypothetical protein	650716066	Nitrosomonas	Nitrosomonas sp. AL212		YP_004295768	2782768	2783319
651001909	Nit79A3_0474	zzzz372	bAOB	1	3	20	1	0	1	orf4	0	0	0	0	0	0	1	1	1	0	cabdd	1	1	1	0	1	1	0	1	1	0	1	1	0	0	0	0	0	0	0	Cx7MxHxnC	hypothetical protein	650716067	Nitrosomonas	Nitrosomonas sp. IS79A3		YP_004693755	508603	509187
651001910	Nit79A3_0475	zzzzz58	bAOB	1	3	20	1	1	0	orf5	0	0	0	0	0	0	1	1	1	0	cabdd	1	1	1	0	0	1	1	1	1	0	1	0	0	0	1	0	0	0	0	Cx8MHxnC	hypothetical protein	650716067	Nitrosomonas	Nitrosomonas sp. IS79A3		YP_004693756	509254	509835
651002645	Nit79A3_1232	zzzz426	bAOB	0	3	11	0	0	0	no	0	0	0	0	0	0	1	0	0	0	pmoCr	1	1	1	0	1	1	0	1	1	0	1	1	0	0	0	0	0	0	0	Cx7MxHxnC	hypothetical protein	650716067	Nitrosomonas	Nitrosomonas sp. IS79A3		YP_004694475	1351788	1352342
651002658	Nit79A3_1246	zzzz832	bAOB	0	3	8	0	0	0	no	0	0	0	0	0	0	0	0	0	0	none	0	1	1	0	0	0	0	0	0	0	1	0	0	0	0	0	1	0	0	CxnC	hypothetical protein	650716067	Nitrosomonas	Nitrosomonas sp. IS79A3		YP_004694488	1367576	1368178
651004283	Nit79A3_2943	zzzz722	bAOB	0	3	8	0	0	0	no	0	0	0	0	0	0	0	0	0	0	none	1	1	1	0	0	0	0	0	0	0	1	0	0	0	0	0	1	0	0	CxnC	hypothetical protein	650716067	Nitrosomonas	Nitrosomonas sp. IS79A3		YP_004696093	3109107	3109877
2504961555	Metme_00024140	zzzz597	gMOB	0	1	7	0	0	0	no	1	0	0	0	0	0	0	0	0	0	copC	0	1	1	0	0	0	0	0	0	0	1	0	0	0	0	0	1	0	0	CxnC	hypothetical protein	2504756059	Methylomonas	Methylomonas methanica MC09			2657150	2657770
2504962722	Metme_00035810	zzzz537	gMOB	0	1	1	0	0	0	no	0	0	0	0	0	0	0	0	0	0	none	1	1	1	0	0	0	0	1	1	0	1	0	1	0	0	0	0	0	0	Cx9HxnC	hypothetical protein	2504756059	Methylomonas	Methylomonas methanica MC09			3925732	3926325
2504962881	Metme_00037400	zzzz632	gMOB	1	1	12	0	0	0	no	1	0	0	0	0	0	1	1	1	0	copC	0	1	1	0	0	0	0	1	1	0	1	0	1	0	0	0	0	0	0	Cx9HxnC	hypothetical protein	2504756059	Methylomonas	Methylomonas methanica MC09			4084703	4085362
2507406087	MettrDRAFT_0039	zzzz765	aMOB	0	2	7	0	0	0	no	1	0	0	0	0	0	0	0	0	0	copC	0	1	1	0	0	0	0	0	0	0	1	0	0	0	0	0	1	0	0	CxnC	hypothetical protein	2507262027	Methylosinus	Methylosinus trichosporium OB3b			36829	37398
2507406418	MettrDRAFT_0370	zzzz185	aMOB	0	2	3	0	0	0	no	0	0	0	0	0	0	0	0	0	0	none	1	1	1	0	0	0	0	1	1	0	1	0	1	0	0	0	0	0	0	Cx9HxnC	hypothetical protein	2507262027	Methylosinus	Methylosinus trichosporium OB3b			398560	399219
2507406429	MettrDRAFT_0381	zzzz197	aMOB	1	2	17	0	0	0	no	1	1	1	0	0	0	1	1	1	1	cabdcdd	0	1	1	0	1	1	0	1	1	0	1	1	0	0	0	0	0	0	0	Cx7MxHxnC	hypothetical protein	2507262027	Methylosinus	Methylosinus trichosporium OB3b			407725	408342
2507406758	MettrDRAFT_0710	zzzz145	aMOB	0	2	6	0	0	0	no	0	0	0	1	1	0	0	0	0	0	mco	1	1	1	0	0	1	1	0	0	0	1	0	0	0	0	1	0	0	0	Cx8MxnC	hypothetical protein	2507262027	Methylosinus	Methylosinus trichosporium OB3b			753525	754100
2507406828	MettrDRAFT_0780	zzzz212	aMOB	0	2	4	0	0	0	no	0	0	0	0	0	0	0	0	0	0	none	0	1	1	0	0	1	1	0	0	0	1	0	0	0	0	1	0	0	0	Cx8MxnC	hypothetical protein	2507262027	Methylosinus	Methylosinus trichosporium OB3b			832869	833462
2507407222	MettrDRAFT_1174	zzzz168	aMOB	0	2	8	0	0	0	no	0	0	0	0	0	0	0	0	0	0	none	0	1	1	0	0	0	0	0	0	0	1	0	0	0	0	0	1	0	0	CxnC	hypothetical protein	2507262027	Methylosinus	Methylosinus trichosporium OB3b			1246119	1246709
2507409982	MettrDRAFT_3934	zzzz139	aMOB	0	2	4	0	0	0	no	0	0	1	0	0	0	0	0	0	0	pcuac	1	1	1	0	0	1	1	0	0	0	1	0	0	0	0	1	0	0	0	Cx8MxnC	hypothetical protein	2507262027	Methylosinus	Methylosinus trichosporium OB3b			4195678	4196250
2507410026	MettrDRAFT_3978	zzzz231	aMOB	0	2	4	0	0	0	no	0	0	0	0	0	0	0	0	0	0	none	1	1	1	0	0	1	1	0	0	0	1	0	0	0	0	1	0	0	0	Cx8MxnC	hypothetical protein	2507262027	Methylosinus	Methylosinus trichosporium OB3b			4239941	4240594
2508830407	MetszDRAFT_0570	zzzz512	gMOB	0	2	6	0	0	0	no	0	0	0	0	0	0	1	0	0	0	pmoCr	1	1	1	0	0	0	0	1	1	0	1	0	1	0	0	0	0	0	0	Cx9HxnC	hypothetical protein	2508501066	Methylocaldum	Methylocaldum szegediense O-12			571269	571880
2508831911	MetszDRAFT_2074	zzzz507	gMOB	0	2	5	0	0	0	no	0	0	0	1	1	0	0	0	0	0	mco	1	1	1	0	0	0	0	1	1	0	1	0	1	0	0	0	0	0	0	Cx9HxnC	hypothetical protein	2508501066	Methylocaldum	Methylocaldum szegediense O-12			2120423	2121007
2508832372	MetszDRAFT_2536	zzzz611	gMOB	0	2	1	0	0	0	no	1	0	0	0	0	0	0	0	0	0	copC	0	1	1	0	0	0	0	1	1	0	1	0	1	0	0	0	0	0	0	Cx9HxnC	hypothetical protein	2508501066	Methylocaldum	Methylocaldum szegediense O-12			243116	243829
2510254110	MetacDRAFT_0809	zzzz219	aMOB	0	1	8	0	0	0	no	0	0	0	0	0	0	0	0	0	0	none	0	1	1	0	0	0	0	0	0	0	1	0	0	0	0	0	1	0	0	CxnC	hypothetical protein	2510065046	Methylocapsa	Methylocapsa acidiphila B2			684608	685195
2510254795	MetacDRAFT_1494	zzzz155	aMOB	0	1	8	0	0	0	no	0	0	0	0	0	0	0	0	0	0	none	1	1	1	0	0	0	0	0	0	0	1	0	0	0	0	0	1	0	0	CxnC	hypothetical protein	2510065046	Methylocapsa	Methylocapsa acidiphila B2			1400716	1401318
2510255464	MetacDRAFT_2163	zzzz171	aMOB	0	1	6	0	0	0	no	0	0	0	0	0	0	1	0	0	0	pmoCr	1	1	1	0	0	1	1	0	0	0	1	0	0	0	0	1	0	0	0	Cx8MxnC	hypothetical protein	2510065046	Methylocapsa	Methylocapsa acidiphila B2			2118385	2119002
2510255738	MetacDRAFT_2437	zzzz172	aMOB	0	1	6	0	0	0	no	0	1	1	0	0	0	1	0	0	1	pmoCr	0	1	1	0	0	0	0	1	1	0	1	0	1	0	0	0	0	0	0	Cx9HxnC	hypothetical protein	2510065046	Methylocapsa	Methylocapsa acidiphila B2			2418390	2419022
2510255864	MetacDRAFT_2563	zzzz157	aMOB	0	1	8	0	0	0	no	0	0	0	0	0	0	0	0	0	0	none	0	1	1	0	0	0	0	0	0	0	1	0	0	0	0	0	1	0	0	CxnC	hypothetical protein	2510065046	Methylocapsa	Methylocapsa acidiphila B2			2573525	2574154
2510256671	MetacDRAFT_3370	zzzz205	aMOB	0	1	4	0	0	0	no	0	0	0	0	0	0	0	0	0	0	none	0	1	1	0	0	1	1	0	0	0	1	0	0	0	0	1	0	0	0	Cx8MxnC	hypothetical protein	2510065046	Methylocapsa	Methylocapsa acidiphila B2			3485155	3485757
2516189366	Meth11bDRAFT_0846	zzzz471	gMOB	0	2	2	0	0	0	no	0	0	0	0	0	0	0	0	0	0	none	1	1	1	0	0	0	0	1	1	0	1	0	1	0	0	0	0	0	0	Cx9HxnC	hypothetical protein	2516143012	Methylomonas	Methylomonas sp. 11b			923751	924338
2516191222	Meth11bDRAFT_2703	zzzz620	gMOB	0	2	12	0	0	0	no	1	0	0	0	0	0	0	0	0	0	copC	0	1	1	0	0	0	0	1	1	0	1	0	1	0	0	0	0	0	0	Cx9HxnC	hypothetical protein	2516143012	Methylomonas	Methylomonas sp. 11b			2856262	2856888
2516604022	MetLW4DRAFT_0007	zzzz209	aMOB	0	3	2	0	0	0	no	0	0	0	0	0	0	0	0	0	0	none	0	1	1	0	0	1	1	0	0	0	1	0	0	0	0	1	0	0	0	Cx8MxnC	hypothetical protein	2516493024	Methylosinus	Methylosinus sp. LW4			6274	6852
2516604980	MetLW4DRAFT_0965	zzzz138	aMOB	0	3	4	0	0	0	no	0	0	1	0	0	0	0	0	0	0	pcuac	1	1	1	0	0	1	1	0	0	0	1	0	0	0	0	1	0	0	0	Cx8MxnC	hypothetical protein	2516493024	Methylosinus	Methylosinus sp. LW4			1000086	1000649
2516605019	MetLW4DRAFT_1004	zzzz192	aMOB	1	3	17	0	0	0	no	1	1	1	0	0	0	1	1	1	1	cabdcdd	0	1	1	0	1	1	0	1	1	0	1	1	0	0	0	0	0	0	0	Cx7MxHxnC	hypothetical protein	2516493024	Methylosinus	Methylosinus sp. LW4			1035315	1035929
2516605030	MetLW4DRAFT_1015	zzzz183	aMOB	0	3	3	0	0	0	no	0	0	0	0	0	0	0	0	0	0	none	1	1	1	0	0	0	0	1	1	0	1	0	1	0	0	0	0	0	0	Cx9HxnC	hypothetical protein	2516493024	Methylosinus	Methylosinus sp. LW4			1044076	1044747
2516605078	MetLW4DRAFT_1063	zzzz144	aMOB	0	3	6	0	0	0	no	0	0	0	1	1	0	0	0	0	0	mco	1	1	1	0	0	1	1	0	0	0	1	0	0	0	0	1	0	0	0	Cx8MxnC	hypothetical protein	2516493024	Methylosinus	Methylosinus sp. LW4			1096270	1096839
2516605087	MetLW4DRAFT_1072	zzzz770	aMOB	0	3	7	0	0	0	no	1	0	0	0	0	0	0	0	0	0	copC	0	1	1	0	0	0	0	0	0	0	1	0	0	0	0	0	1	0	0	CxnC	hypothetical protein	2516493024	Methylosinus	Methylosinus sp. LW4			1105565	1106134
2516606191	MetLW4DRAFT_2176	zzzz235	aMOB	0	3	4	0	0	0	no	0	0	0	0	0	0	0	0	0	0	none	1	1	1	0	0	1	1	0	0	0	1	0	0	0	0	1	0	0	0	Cx8MxnC	hypothetical protein	2516493024	Methylosinus	Methylosinus sp. LW4			2263444	2264118
2516606470	MetLW4DRAFT_2455	zzzz167	aMOB	1	3	20	0	0	0	no	0	0	0	0	0	0	1	1	1	0	cabd	0	1	1	0	0	0	0	0	0	0	1	0	0	0	0	0	1	0	0	CxnC	hypothetical protein	2516493024	Methylosinus	Methylosinus sp. LW4			2548155	2548745
2516608085	MetLW4DRAFT_4071	zzzz230	aMOB	0	3	7	0	0	0	no	0	0	0	0	0	0	0	0	0	0	none	1	1	1	0	0	1	1	0	0	0	1	0	0	0	0	1	0	0	0	Cx8MxnC	hypothetical protein	2516493024	Methylosinus	Methylosinus sp. LW4			339413	340051
2516960196	MetmiDRAFT_1335	zzzz546	gMOB	0	1	14	0	0	0	no	0	0	0	0	0	0	0	0	0	0	none	1	1	1	0	0	0	0	1	1	0	1	0	1	0	0	0	0	0	0	Cx9HxnC	hypothetical protein	2516653058	Methylovulum	Methylovulum miyakonense HT12			1347079	1347669
2517027230	METBUDRAFT_0519	zzzz480	gMOB	0	1	2	0	0	0	no	0	0	0	0	0	0	0	0	0	0	none	1	1	1	0	0	0	0	1	1	0	1	0	1	0	0	0	0	0	0	Cx9HxnC	hypothetical protein	2516653075	Methylomicrobium	Methylomicrobium buryatense 5G			479256	479876
2517029721	METBUDRAFT_3010	zzzz522	gMOB	0	1	14	0	0	0	no	0	0	0	0	0	0	0	0	0	0	none	1	1	1	0	0	0	0	1	1	0	1	0	1	0	0	0	0	0	0	Cx9HxnC	hypothetical protein	2516653075	Methylomicrobium	Methylomicrobium buryatense 5G			3274733	3275326
2517138680	METLW3DRAFT_0833	zzzz207	aMOB	0	4	4	0	0	0	no	0	0	0	0	0	0	0	0	0	0	none	0	1	1	0	0	1	1	0	0	0	1	0	0	0	0	1	0	0	0	Cx8MxnC	hypothetical protein	2517093011	Methylosinus	Methylosinus sp. LW3			892403	892981
2517139818	METLW3DRAFT_1971	zzzz134	aMOB	0	4	4	0	0	0	no	0	0	1	0	0	0	0	0	0	0	pcuac	1	1	1	0	0	1	1	0	0	0	1	0	0	0	0	1	0	0	0	Cx8MxnC	hypothetical protein	2517093011	Methylosinus	Methylosinus sp. LW3			2038729	2039292
2517140082	METLW3DRAFT_2235	zzzz769	aMOB	0	4	7	0	0	0	no	1	0	0	0	0	0	0	0	0	0	copC	0	1	1	0	0	0	0	0	0	0	1	0	0	0	0	0	1	0	0	CxnC	hypothetical protein	2517093011	Methylosinus	Methylosinus sp. LW3			2308965	2309534
2517140141	METLW3DRAFT_2294	zzzz180	aMOB	0	4	3	0	0	0	no	0	0	0	0	0	0	0	0	0	0	none	1	1	1	0	0	0	0	1	1	0	1	0	1	0	0	0	0	0	0	Cx9HxnC	hypothetical protein	2517093011	Methylosinus	Methylosinus sp. LW3			2369710	2370360
2517247179	MetlaDRAFT_0498	zzzz500	gMOB	0	1	1	0	0	0	no	0	0	0	0	0	0	0	0	0	0	none	1	1	1	0	0	0	0	1	1	0	1	0	1	0	0	0	0	0	0	Cx9HxnC	hypothetical protein	2517093044	Methylosarcina	Methylosarcina lacus LW14			565792	566430
2517302834	NC10aus_01140	zzzz855	ncMOB	0	1	1	0	0	0	no	0	0	0	0	0	0	0	0	0	0	none	1	1	1	0	0	0	0	1	1	0	1	0	1	0	0	0	0	0	0	Cx9HxnC	hypothetical protein	2517287004	Methylomirabilis	Candidatus Methylomirabilis oxyfera sp. Australia			16759	17538
2517304011	NC10aus_02319	zzzz852	ncMOB	0	1	1	0	0	0	no	0	0	0	0	0	0	0	0	0	0	none	1	1	1	0	0	0	0	1	1	0	1	0	1	0	0	0	0	0	0	Cx9HxnC	hypothetical protein	2517287004	Methylomirabilis	Candidatus Methylomirabilis oxyfera sp. Australia			5183	5959
2517304415	NC10aus_02723	zzzz849	ncMOB	0	1	1	0	0	0	no	0	0	0	0	0	0	0	0	0	0	none	1	1	1	0	0	0	0	1	1	0	1	0	1	0	0	0	0	0	0	Cx9HxnC	hypothetical protein	2517287004	Methylomirabilis	Candidatus Methylomirabilis oxyfera sp. Australia			4611	5384
2517304606	NC10aus_02914	zzzz848	ncMOB	1	1	20	0	0	0	no	0	0	0	0	0	0	1	1	1	0	cabd	1	1	1	0	0	0	0	1	1	0	1	0	1	0	0	0	0	0	0	Cx9HxnC	hypothetical protein	2517287004	Methylomirabilis	Candidatus Methylomirabilis oxyfera sp. Australia			8126	8902
2517401320	A3OODRAFT_0187	zzzz161	aMOB	0	3	4	0	0	0	no	0	0	0	0	0	0	0	0	0	0	none	1	1	1	0	0	1	1	0	0	0	1	0	0	0	0	1	0	0	0	Cx8MxnC	hypothetical protein	2517287028	Methylocystis	Methylocystis rosea SV97T			184735	185313
2517401455	A3OODRAFT_0322	zzzz223	aMOB	0	3	4	0	0	0	no	0	0	0	0	0	0	1	0	0	0	pmoCr	0	1	1	0	0	0	0	0	0	0	1	0	0	0	0	0	1	0	0	CxnC	hypothetical protein	2517287028	Methylocystis	Methylocystis rosea SV97T			308205	308801
2517402657	A3OODRAFT_1524	zzzz239	aMOB	0	3	4	0	0	0	no	0	0	0	0	0	0	0	0	0	0	none	1	1	1	0	0	1	1	0	0	0	1	0	0	0	0	1	0	0	0	Cx8MxnC	hypothetical protein	2517287028	Methylocystis	Methylocystis rosea SV97T			1534879	1535631
2517402970	A3OODRAFT_1837	zzzz148	aMOB	0	3	6	0	0	0	no	0	0	0	1	1	0	0	0	0	0	mco	1	1	1	0	0	1	1	0	0	0	1	0	0	0	0	1	0	0	0	Cx8MxnC	hypothetical protein	2517287028	Methylocystis	Methylocystis rosea SV97T			1858564	1859142
2517403170	A3OODRAFT_2037	zzzz226	aMOB	0	3	4	0	0	0	no	0	0	0	0	0	0	0	0	0	0	none	0	1	1	0	0	1	1	0	0	0	1	0	0	0	0	1	0	0	0	Cx8MxnC	hypothetical protein	2517287028	Methylocystis	Methylocystis rosea SV97T			2055418	2056026
2517403986	A3OODRAFT_2853	zzzz177	aMOB	0	3	3	0	0	0	no	0	0	0	0	0	0	0	0	0	0	none	1	1	1	0	0	1	1	1	1	0	1	0	0	0	1	0	0	0	0	Cx8MHxnC	hypothetical protein	2517287028	Methylocystis	Methylocystis rosea SV97T			2828640	2829251
2517403995	A3OODRAFT_2862	zzzz189	aMOB	1	3	17	0	0	0	no	1	1	1	0	0	0	1	1	1	1	cabdcdd	0	1	1	0	1	1	0	1	1	0	1	1	0	0	0	0	0	0	0	Cx7MxHxnC	hypothetical protein	2517287028	Methylocystis	Methylocystis rosea SV97T			2836566	2837180
2517404531	A3OODRAFT_3398	zzzz761	aMOB	0	3	1	0	0	0	no	1	0	0	0	0	0	0	0	0	0	copC	0	1	1	0	0	0	0	1	1	0	1	0	1	0	0	0	0	0	0	Cx9HxnC	hypothetical protein	2517287028	Methylocystis	Methylocystis rosea SV97T			3404191	3404760
2517405004	A3OODRAFT_3872	zzzz218	aMOB	0	3	4	0	0	0	no	0	0	0	0	0	0	0	0	0	0	none	0	1	1	0	0	1	1	0	0	0	1	0	0	0	0	1	0	0	0	Cx8MxnC	hypothetical protein	2517287028	Methylocystis	Methylocystis rosea SV97T			281207	281821
2517425461	MetluDRAFT_0864	zzzz479	gMOB	0	2	2	0	0	0	no	0	0	0	0	0	0	0	0	0	0	none	1	1	1	0	0	0	0	1	1	0	1	0	1	0	0	0	0	0	0	Cx9HxnC	hypothetical protein	2517287033	Methylobacter	Methylobacter luteus IMV-B-3098			990812	991420
2517427866	MetluDRAFT_3269	zzzz517	gMOB	0	2	14	0	0	0	no	0	0	0	0	0	0	0	0	0	0	none	1	1	1	0	0	0	0	1	1	0	1	0	1	0	0	0	0	0	0	Cx9HxnC	hypothetical protein	2517287033	Methylobacter	Methylobacter luteus IMV-B-3098			3537611	3538204
2517428767	MetluDRAFT_4170	zzzz454	gMOB	0	2	8	0	0	0	no	0	0	0	0	0	0	0	0	0	0	none	1	1	1	0	0	0	0	0	0	0	1	0	0	0	0	0	1	0	0	CxnC	hypothetical protein	2517287033	Methylobacter	Methylobacter luteus IMV-B-3098			4504441	4505019
2517431800	MetmaDRAFT_2528	zzzz458	gMOB	0	2	8	0	0	0	no	0	0	0	0	0	0	0	0	0	0	none	1	1	1	0	0	0	0	0	0	0	1	0	0	0	0	0	1	0	0	CxnC	hypothetical protein	2517287034	Methylobacter	Methylobacter marinus A45			2743381	2743974
2517433293	MetmaDRAFT_4021	zzzz486	gMOB	0	2	2	0	0	0	no	0	0	0	0	0	0	0	0	0	0	none	1	1	1	0	0	0	0	1	1	0	1	0	1	0	0	0	0	0	0	Cx9HxnC	hypothetical protein	2517287034	Methylobacter	Methylobacter marinus A45			4381939	4382541
2517504423	DAMO_2446	zzzz844	ncMOB	1	1	20	0	0	0	no	0	0	0	0	0	0	1	1	1	0	cabd	1	1	1	0	0	0	0	1	1	0	1	0	1	0	0	0	0	0	0	Cx9HxnC	Conserved protein of unknown function; pmoD	2517487004	Methylomirabilis	Candidatus Methylomirabilis oxyfera sp. Australia			2103803	2104567
2517554849	A3OWDRAFT_1974	zzzz504	gMOB	0	2	1	0	0	0	no	0	0	0	0	0	0	0	0	0	0	none	1	1	1	0	0	0	0	1	1	0	1	0	1	0	0	0	0	0	0	Cx9HxnC	hypothetical protein	2517487019	Methylosarcina	Methylosarcina fibrata AML-C10			2198523	2199176
2517554891	A3OWDRAFT_2016	zzzz545	gMOB	0	2	14	0	0	0	no	0	0	0	0	0	0	0	0	0	0	none	1	1	1	0	0	0	0	1	1	0	1	0	1	0	0	0	0	0	0	Cx9HxnC	hypothetical protein	2517487019	Methylosarcina	Methylosarcina fibrata AML-C10			2251914	2252504
2517635295	SB2_00510	zzzz240	aMOB	0	3	4	0	0	0	no	0	0	0	0	0	0	0	0	0	0	none	1	1	1	0	0	1	1	0	0	0	1	0	0	0	0	1	0	0	0	Cx8MxnC	hypothetical protein	2517572022	Methylocystis	Methylocystis sp. SB2			87769	88521
2517635726	SB2_00941	zzzz762	aMOB	0	3	1	0	0	0	no	1	0	0	0	0	0	0	0	0	0	copC	0	1	1	0	0	0	0	1	1	0	1	0	1	0	0	0	0	0	0	Cx9HxnC	hypothetical protein	2517572022	Methylocystis	Methylocystis sp. SB2			12310	12879
2517636583	SB2_01801	zzzz159	aMOB	0	3	4	0	0	0	no	0	0	0	0	0	0	0	0	0	0	none	1	1	1	0	0	1	1	0	0	0	1	0	0	0	0	1	0	0	0	Cx8MxnC	hypothetical protein	2517572022	Methylocystis	Methylocystis sp. SB2			51591	52169
2517637099	SB2_02318	zzzz176	aMOB	0	3	3	0	0	0	no	0	0	0	0	0	0	0	0	0	0	none	1	1	1	0	0	1	1	1	1	0	1	0	0	0	1	0	0	0	0	Cx8MHxnC	hypothetical protein	2517572022	Methylocystis	Methylocystis sp. SB2			29675	30286
2517637108	SB2_02327	zzzz188	aMOB	1	3	17	0	0	0	no	1	1	1	0	0	0	0	1	1	1	cabdcdd	0	1	1	0	1	1	0	1	1	0	1	1	0	0	0	0	0	0	0	Cx7MxHxnC	hypothetical protein	2517572022	Methylocystis	Methylocystis sp. SB2			37600	38214
2517637293	SB2_02512	zzzz227	aMOB	0	3	4	0	0	0	no	0	0	0	0	0	0	0	0	0	0	none	0	1	1	0	0	1	1	0	0	0	1	0	0	0	0	1	0	0	0	Cx8MxnC	hypothetical protein	2517572022	Methylocystis	Methylocystis sp. SB2			23331	23939
2517637774	SB2_02993	zzzz217	aMOB	0	3	4	0	0	0	no	0	0	0	0	0	0	0	0	0	0	none	0	1	1	0	0	1	1	0	0	0	1	0	0	0	0	1	0	0	0	Cx8MxnC	hypothetical protein	2517572022	Methylocystis	Methylocystis sp. SB2			20645	21259
2518029434	A37ADRAFT_0428	zzzz585	vMOB	0	2	5	1	0	0	no	0	0	0	1	1	0	0	0	0	0	mco	1	0	1	1	0	0	0	1	1	0	1	0	0	0	0	0	0	1	0	Cx10HxnC	hypothetical protein	2517572174	Verrucomicrobium	Verrucomicrobium sp. 3C			367537	368118
2518029435	A37ADRAFT_0429	zzzz582	vMOB	0	2	5	1	0	0	no	0	0	0	1	1	0	0	0	0	0	mco	1	0	1	1	0	0	0	1	1	0	1	0	0	0	0	0	0	1	0	Cx10HxnC	hypothetical protein	2517572174	Verrucomicrobium	Verrucomicrobium sp. 3C			368482	369090
2518132192	Met49242_0137	zzzz225	aMOB	0	2	8	0	0	0	no	0	0	0	0	0	0	0	0	0	0	none	0	1	1	0	0	0	0	0	0	0	1	0	0	0	0	0	1	0	0	CxnC	hypothetical protein	2517572208	Methylocystis	Methylocystis sp. Rockwell, ATCC 49242			2061	2663
2518132568	Met49242_0515	zzzz221	aMOB	0	2	8	0	0	0	no	0	0	0	0	0	0	0	0	0	0	none	0	1	1	0	0	0	0	0	0	0	1	0	0	0	0	0	1	0	0	CxnC	hypothetical protein	2517572208	Methylocystis	Methylocystis sp. Rockwell, ATCC 49242			88671	89324
2518133495	Met49242_1442	zzzz179	aMOB	0	2	3	0	0	0	no	0	0	0	0	0	0	0	0	0	0	none	1	1	1	0	0	1	1	1	1	0	1	0	0	0	1	0	0	0	0	Cx8MHxnC	hypothetical protein	2517572208	Methylocystis	Methylocystis sp. Rockwell, ATCC 49242			1004587	1005207
2518133505	Met49242_1452	zzzz191	aMOB	1	2	17	0	0	0	no	1	1	1	0	0	0	1	1	1	1	cabdcdd	0	1	1	0	1	1	0	1	1	0	1	1	0	0	0	0	0	0	0	Cx7MxHxnC	hypothetical protein	2517572208	Methylocystis	Methylocystis sp. Rockwell, ATCC 49242			1013303	1013923
2518133664	Met49242_1611	zzzz229	aMOB	0	2	4	0	0	0	no	0	0	0	0	0	0	0	0	0	0	none	0	1	1	0	0	1	1	0	0	0	1	0	0	0	0	1	0	0	0	Cx8MxnC	hypothetical protein	2517572208	Methylocystis	Methylocystis sp. Rockwell, ATCC 49242			1171275	1171907
2518133855	Met49242_1802	zzzz151	aMOB	0	2	6	0	0	0	no	0	0	0	1	1	0	0	0	0	0	mco	1	1	1	0	0	1	1	0	0	0	1	0	0	0	0	1	0	0	0	Cx8MxnC	hypothetical protein	2517572208	Methylocystis	Methylocystis sp. Rockwell, ATCC 49242			1351128	1351703
2518134095	Met49242_2042	zzzz242	aMOB	0	2	4	0	0	0	no	0	0	0	0	0	0	0	0	0	0	none	1	1	1	0	0	1	1	0	0	0	1	0	0	0	0	1	0	0	0	Cx8MxnC	hypothetical protein	2517572208	Methylocystis	Methylocystis sp. Rockwell, ATCC 49242			1575298	1576191
2518134314	Met49242_2261	zzzz214	aMOB	0	2	4	0	0	0	no	0	0	0	0	0	0	0	0	0	0	none	0	1	1	0	0	1	1	0	0	0	1	0	0	0	0	1	0	0	0	Cx8MxnC	hypothetical protein	2517572208	Methylocystis	Methylocystis sp. Rockwell, ATCC 49242			1766876	1767472
2518134614	Met49242_2561	zzzz764	aMOB	0	2	1	0	0	0	no	1	0	0	0	0	0	0	0	0	0	copC	0	1	1	0	0	0	0	1	1	0	1	0	1	0	0	0	0	0	0	Cx9HxnC	hypothetical protein	2517572208	Methylocystis	Methylocystis sp. Rockwell, ATCC 49242			2086838	2087407
2518136168	Met49242_4115	zzzz162	aMOB	0	2	4	0	0	0	no	0	0	0	0	0	0	0	0	0	0	none	1	1	1	0	0	1	1	0	0	0	1	0	0	0	0	1	0	0	0	Cx8MxnC	hypothetical protein	2517572208	Methylocystis	Methylocystis sp. Rockwell, ATCC 49242			3650482	3651063
2518136710	Met49242_4657	zzzz757	aMOB	0	2	4	0	0	0	no	0	0	0	0	0	0	0	0	0	0	none	0	0	0	0	0	0	0	0	0	0	0	0	0	0	0	0	0	0	1	none	hypothetical protein	2517572208	Methylocystis	Methylocystis sp. Rockwell, ATCC 49242			4226055	4226600
2522497387	G006DRAFT_0320	zzzz470	gMOB	0	3	2	0	0	0	no	0	0	0	0	0	0	0	0	0	0	none	1	1	1	0	0	0	0	1	1	0	1	0	1	0	0	0	0	0	0	Cx9HxnC	hypothetical protein	2522125151	Methylomonas	Methylomonas sp. MK1			389366	389953
2522497715	G006DRAFT_0648	zzzz473	gMOB	1	3	20	0	0	0	no	0	0	0	0	0	0	1	1	1	0	cabd	1	1	1	0	0	0	0	1	1	0	1	0	1	0	0	0	0	0	0	Cx9HxnC	hypothetical protein	2522125151	Methylomonas	Methylomonas sp. MK1			715623	716228
2522497726	G006DRAFT_0659	zzzz459	gMOB	0	3	4	0	0	0	no	0	0	0	0	0	0	1	0	0	0	pmoCr	1	1	1	0	0	0	0	1	1	0	1	0	1	0	0	0	0	0	0	Cx9HxnC	hypothetical protein	2522125151	Methylomonas	Methylomonas sp. MK1			723012	723515
2522500354	G006DRAFT_3287	zzzz624	gMOB	0	3	12	0	0	0	no	1	0	0	0	0	0	0	0	0	0	copC	0	1	1	0	0	0	0	1	1	0	1	0	1	0	0	0	0	0	0	Cx9HxnC	hypothetical protein	2522125151	Methylomonas	Methylomonas sp. MK1			3502526	3503194
2522500427	G006DRAFT_3361	zzzz531	gMOB	0	3	1	0	0	0	no	0	0	0	0	0	0	0	0	0	0	none	1	1	1	0	0	0	0	1	1	0	1	0	1	0	0	0	0	0	0	Cx9HxnC	hypothetical protein	2522125151	Methylomonas	Methylomonas sp. MK1			45311	45904
2522501268	G006DRAFT_4202	zzzz604	gMOB	0	3	7	0	0	0	no	1	0	0	0	0	0	0	0	0	0	copC	0	1	1	0	0	0	0	0	0	0	1	0	0	0	0	0	1	0	0	CxnC	hypothetical protein	2522125151	Methylomonas	Methylomonas sp. MK1			954869	955492
2522501805	G006DRAFT_4740	zzzz467	gMOB	0	3	2	0	0	0	no	0	0	0	0	0	0	0	0	0	0	none	1	1	1	0	0	0	0	1	1	0	1	0	1	0	0	0	0	0	0	Cx9HxnC	hypothetical protein	2522125151	Methylomonas	Methylomonas sp. MK1			16677	17264
2522718925	draft_02880	zzzz521	gMOB	0	1	14	0	0	0	no	0	0	0	0	0	0	0	0	0	0	none	1	1	1	0	0	0	0	1	1	0	1	0	1	0	0	0	0	0	0	Cx9HxnC	hypothetical protein	2522572039	Methylobacter	Methylobacter luteus WIN4C (PD1 illumina sequencing)			5507	6100
2522720343	draft_04300	zzzz485	gMOB	0	1	2	0	0	0	no	0	0	0	0	0	0	0	0	0	0	none	1	1	1	0	0	0	0	1	1	0	1	0	1	0	0	0	0	0	0	Cx9HxnC	hypothetical protein	2522572039	Methylobacter	Methylobacter luteus WIN4C (PD1 illumina sequencing)			1434	2036
2524470732	K288DRAFT_07206	zzzzzz0	other	1	1	17	0	0	0	no	1	1	0	0	0	0	1	1	1	1	cabdcd	0	1	1	0	1	1	0	1	1	0	1	1	0	0	0	0	0	0	0	Cx7MxHxnC	hypothetical protein	2524023210	Bradyrhizobium	Bradyrhizobium sp. Ai1a-2			3013	3480
2525295349	H035DRAFT_1457	zzzz568	gMOB	0	2	8	1	0	0	no	0	0	0	1	0	0	0	0	0	0	mco	0	1	1	0	0	0	0	0	0	0	1	0	0	0	0	0	1	0	0	CxnC	hypothetical protein	2524614657	Methylohalobius	Methylohalobius crimeensis 10Ki			1462544	1463230
2525295350	H035DRAFT_1458	zzzz567	gMOB	0	2	8	1	0	0	no	0	0	0	1	0	0	0	0	0	0	mco	0	1	1	0	0	0	0	0	0	0	1	0	0	0	0	0	1	0	0	CxnC	hypothetical protein	2524614657	Methylohalobius	Methylohalobius crimeensis 10Ki			1463436	1464044
2525744487	H156DRAFT_1451	zzzz609	gMOB	0	3	1	0	0	0	no	1	0	0	0	0	0	0	0	0	0	copC	0	1	1	0	0	0	0	1	1	0	1	0	1	0	0	0	0	0	0	Cx9HxnC	hypothetical protein	2524614767	Methylococcus	Methylococcus capsulatus Texas, ATCC 19069			209532	210224
2525744528	H156DRAFT_1492	zzzz509	gMOB	0	3	5	0	0	0	no	0	0	0	1	1	0	0	0	0	0	mco	1	1	1	0	0	0	0	1	1	0	1	0	1	0	0	0	0	0	0	Cx9HxnC	hypothetical protein	2524614767	Methylococcus	Methylococcus capsulatus Texas, ATCC 19069	MCA2130		260198	260788
2528840310	MKO_02352	zzzz636	gMOB	0	4	7	0	0	0	no	1	0	0	0	0	0	0	0	0	0	copC	0	1	1	0	0	0	0	0	0	0	1	0	0	0	0	0	1	0	0	CxnC	hypothetical protein	2528768019	Methyloglobulus	Methyloglobulus morosus KoM1			1740	2402
2528841250	MKO_03293	zzzz566	gMOB	0	4	1	0	0	0	no	0	0	0	0	0	0	0	0	0	0	none	1	1	1	0	0	0	0	1	1	0	1	0	1	0	0	0	0	0	0	Cx9HxnC	hypothetical protein	2528768019	Methyloglobulus	Methyloglobulus morosus KoM1			14276	14953
2540614021	MEALZ_0105	zzzz523	gMOB	0	1	14	0	0	0	no	0	0	0	0	0	0	0	0	0	0	none	1	1	1	0	0	0	0	1	1	0	1	0	1	0	0	0	0	0	0	Cx9HxnC	conserved exported protein of unknown function	2540341096	Methylomicrobium	Methylomicrobium alcaliphilum 20Z			116989	117582
2540615748	MEALZ_1816	zzzz481	gMOB	0	1	2	0	0	0	no	0	0	0	0	0	0	0	0	0	0	none	1	1	1	0	0	0	0	1	1	0	1	0	1	0	0	0	0	0	0	Cx9HxnC	conserved exported protein of unknown function	2540341096	Methylomicrobium	Methylomicrobium alcaliphilum 20Z			2089954	2090574
2540712459	BN69_0881	zzzz228	aMOB	0	3	4	0	0	0	no	0	0	0	0	0	0	0	0	0	0	none	0	1	1	0	0	1	1	0	0	0	1	0	0	0	0	1	0	0	0	Cx8MxnC	Uncharacterized protein	2540341127	Methylocystis	Methylocystis sp. SC2			950056	950664
2540712599	BN69_1021	zzzz760	aMOB	0	3	1	0	0	0	no	1	0	0	0	0	0	0	0	0	0	copC	0	1	1	0	0	0	0	1	1	0	1	0	1	0	0	0	0	0	0	Cx9HxnC	Uncharacterized protein	2540341127	Methylocystis	Methylocystis sp. SC2			1096259	1096825
2540712640	BN69_1059	zzzz216	aMOB	0	3	4	0	0	0	no	0	0	0	0	0	0	0	0	0	0	none	0	1	1	0	0	1	1	0	0	0	1	0	0	0	0	1	0	0	0	Cx8MxnC	Conserved hypothetical protein	2540341127	Methylocystis	Methylocystis sp. SC2			1131833	1132465
2540712791	BN69_1207	zzzz158	aMOB	0	3	4	0	0	0	no	0	0	0	0	0	0	0	0	0	0	none	1	1	1	0	0	1	1	0	0	0	1	0	0	0	0	1	0	0	0	Cx8MxnC	Conserved hypothetical protein	2540341127	Methylocystis	Methylocystis sp. SC2			1287642	1288220
2540712937	BN69_1352	zzzz224	aMOB	0	3	8	0	0	0	no	0	0	0	0	0	0	0	0	0	0	none	0	1	1	0	0	0	0	0	0	0	1	0	0	0	0	0	1	0	0	CxnC	Conserved hypothetical protein	2540341127	Methylocystis	Methylocystis sp. SC2			1419858	1420475
2540714454	BN69_2856	zzzz237	aMOB	0	3	4	0	0	0	no	0	0	0	0	0	0	0	0	0	0	none	1	1	1	0	0	1	1	0	0	0	1	0	0	0	0	1	0	0	0	Cx8MxnC	Conserved hypothetical protein	2540341127	Methylocystis	Methylocystis sp. SC2			2939480	2940229
2540714557	BN69_2959	zzzz758	aMOB	0	3	4	0	0	0	no	0	0	0	0	0	0	0	0	0	0	none	0	0	0	0	0	0	0	0	0	0	1	0	0	0	0	0	0	0	1	none	Hypothetical protein	2540341127	Methylocystis	Methylocystis sp. SC2			3043527	3044153
2540714790	BN69_3190	zzzz147	aMOB	0	3	6	0	0	0	no	0	0	0	1	1	0	0	0	0	0	mco	1	1	1	0	0	1	1	0	0	0	1	0	0	0	0	1	0	0	0	Cx8MxnC	Conserved hypothetical protein	2540341127	Methylocystis	Methylocystis sp. SC2			3291818	3292393
2540715143	BN69_3536	zzzz186	aMOB	1	3	17	0	0	0	no	1	1	1	0	0	0	1	1	1	1	cabdcdd	0	1	1	0	1	1	0	1	1	0	1	1	0	0	0	0	0	0	0	Cx7MxHxnC	Conserved hypothetical protein	2540341127	Methylocystis	Methylocystis sp. SC2			3652330	3652941
2540715152	BN69_3545	zzzz175	aMOB	0	3	3	0	0	0	no	0	0	0	0	0	0	0	0	0	0	none	1	1	1	0	0	1	1	1	1	0	1	0	0	0	1	0	0	0	0	Cx8MHxnC	Conserved hypothetical protein	2540341127	Methylocystis	Methylocystis sp. SC2			3660374	3660985
2541015327	G346DRAFT_1236	zzzz584	vMOB	0	2	5	1	0	0	no	0	0	0	1	1	0	0	0	0	0	mco	1	0	1	1	0	0	0	1	1	0	1	0	0	0	0	0	0	1	0	Cx10HxnC	hypothetical protein	2540341242	Verrucomicrobium	Verrucomicrobium sp. LP2A			1241381	1241953
2541015328	G346DRAFT_1237	zzzz583	vMOB	0	2	5	1	0	0	no	0	0	0	1	1	0	0	0	0	0	mco	1	0	1	1	0	0	0	1	1	0	1	0	0	0	0	0	0	1	0	Cx10HxnC	hypothetical protein	2540341242	Verrucomicrobium	Verrucomicrobium sp. LP2A			1242444	1243064
2549981777	O5ODRAFT_00713	zzzz150	aMOB	0	2	6	0	0	0	no	0	0	0	1	1	0	0	0	0	0	mco	1	1	1	0	0	1	1	0	0	0	1	0	0	0	0	1	0	0	0	Cx8MxnC	hypothetical protein	2548876819	Methylocystis	Methylocystis parvus OBBP			37056	37628
2549982886	O5ODRAFT_01823	zzzz220	aMOB	0	2	8	0	0	0	no	0	0	0	0	0	0	0	0	0	0	none	0	1	1	0	0	0	0	0	0	0	1	0	0	0	0	0	1	0	0	CxnC	hypothetical protein	2548876819	Methylocystis	Methylocystis parvus OBBP			64600	65199
2549983402	O5ODRAFT_02342	zzzz241	aMOB	0	2	4	0	0	0	no	0	0	0	0	0	0	0	0	0	0	none	1	1	1	0	0	1	1	0	0	0	1	0	0	0	0	1	0	0	0	Cx8MxnC	hypothetical protein	2548876819	Methylocystis	Methylocystis parvus OBBP			78307	79095
2549983885	O5ODRAFT_02825	zzzz178	aMOB	0	2	3	0	0	0	no	0	0	0	0	0	0	0	0	0	0	none	1	1	1	0	0	1	1	1	1	0	1	0	0	0	1	0	0	0	0	Cx8MHxnC	hypothetical protein	2548876819	Methylocystis	Methylocystis parvus OBBP			65353	65970
2549983896	O5ODRAFT_02836	zzzz190	aMOB	0	2	19	0	0	0	no	1	1	1	0	0	0	0	0	0	1	other	0	1	1	0	1	1	0	1	1	0	1	1	0	0	0	0	0	0	0	Cx7MxHxnC	hypothetical protein	2548876819	Methylocystis	Methylocystis parvus OBBP			74528	75142
2549984081	O5ODRAFT_03021	zzzz152	aMOB	0	2	4	0	0	0	no	0	0	1	0	0	0	0	0	0	0	pcuac	1	1	1	0	0	1	1	0	0	0	1	0	0	0	0	1	0	0	0	Cx8MxnC	hypothetical protein	2548876819	Methylocystis	Methylocystis parvus OBBP			41946	42593
2549984837	O5ODRAFT_03780	zzzz213	aMOB	1	2	20	0	0	0	no	0	0	0	0	0	0	1	1	1	0	cabd	0	1	1	0	0	1	1	0	0	0	1	0	0	0	0	1	0	0	0	Cx8MxnC	hypothetical protein	2548876819	Methylocystis	Methylocystis parvus OBBP			21783	22361
2549984961	O5ODRAFT_03904	zzzz763	aMOB	0	2	1	0	0	0	no	1	0	0	0	0	0	0	0	0	0	copC	0	1	1	0	0	0	0	1	1	0	1	0	1	0	0	0	0	0	0	Cx9HxnC	hypothetical protein	2548876819	Methylocystis	Methylocystis parvus OBBP			2003	2572
2561703509	U737DRAFT_00508	zzzz603	gMOB	0	2	7	0	0	0	no	1	0	0	0	0	0	0	0	0	0	copC	0	1	1	0	0	0	0	0	0	0	1	0	0	0	0	0	1	0	0	CxnC	hypothetical protein	2561511042	Methylomonas	Methylomonas sp. LW13			575386	576012
2561706236	U737DRAFT_03237	zzzz621	gMOB	0	2	12	0	0	0	no	1	0	0	0	0	0	0	0	0	0	copC	0	1	1	0	0	0	0	1	1	0	1	0	1	0	0	0	0	0	0	Cx9HxnC	hypothetical protein	2561511042	Methylomonas	Methylomonas sp. LW13			24807	25475
2561706579	U737DRAFT_03580	zzzz533	gMOB	0	2	1	0	0	0	no	0	0	0	0	0	0	0	0	0	0	none	1	1	1	0	0	0	0	1	1	0	1	0	1	0	0	0	0	0	0	Cx9HxnC	hypothetical protein	2561511042	Methylomonas	Methylomonas sp. LW13			42486	43079
2561707606	U737DRAFT_04608	zzzz464	gMOB	0	2	2	0	0	0	no	0	0	0	0	0	0	0	0	0	0	none	1	1	1	0	0	0	0	1	1	0	1	0	1	0	0	0	0	0	0	Cx9HxnC	hypothetical protein	2561511042	Methylomonas	Methylomonas sp. LW13			43488	44093
2563379224	K243DRAFT_0318	zzzz211	aMOB	0	4	4	0	0	0	no	0	0	0	0	0	0	0	0	0	0	none	0	1	1	0	0	1	1	0	0	0	1	0	0	0	0	1	0	0	0	Cx8MxnC	hypothetical protein	2563366505	Methylocystis	Methylocystis sp. LW5			10997	11575
2563380968	K243DRAFT_2064	zzzz181	aMOB	0	4	3	0	0	0	no	0	0	0	0	0	0	0	0	0	0	none	1	1	1	0	0	0	0	1	1	0	1	0	1	0	0	0	0	0	0	Cx9HxnC	hypothetical protein	2563366505	Methylocystis	Methylocystis sp. LW5			757335	757985
2563381491	K243DRAFT_2587	zzzz232	aMOB	0	4	4	0	0	0	no	0	0	0	0	0	0	0	0	0	0	none	1	1	1	0	0	1	1	0	0	0	1	0	0	0	0	1	0	0	0	Cx8MxnC	hypothetical protein	2563366505	Methylocystis	Methylocystis sp. LW5			1356704	1357378
2563531319	T451DRAFT_1171	zzzz560	gMOB	0	2	14	0	0	0	no	0	0	0	0	0	0	0	0	0	0	none	1	1	1	0	0	0	0	1	1	0	1	0	1	0	0	0	0	0	0	Cx9HxnC	hypothetical protein	2563366535	Methylobacter	Methylobacter tundripaludum 21/22			1201744	1202415
2563532020	T451DRAFT_1872	zzzz450	gMOB	0	2	9	0	0	0	no	0	0	0	0	0	0	0	0	0	0	none	1	1	1	0	0	0	0	0	0	0	1	0	0	0	0	0	1	0	0	CxnC	hypothetical protein	2563366535	Methylobacter	Methylobacter tundripaludum 21/22			1978807	1979388
2574134173		zzzz630	gMOB	0	2	1	0	0	0	no	1	0	0	0	0	0	0	0	0	0	copC	0	1	1	0	0	0	0	1	1	0	1	0	1	0	0	0	0	0	0	Cx9HxnC	PEP-CTERM protein-sorting domain-containing protein	2571042910	Methylomonas	Methylomonas			11471	12130
2574135944		zzzz534	gMOB	0	2	1	0	0	0	no	0	0	0	0	0	0	0	0	0	0	none	1	1	1	0	0	0	0	1	1	0	1	0	1	0	0	0	0	0	0	Cx9HxnC	hypothetical protein	2571042910	Methylomonas	Methylomonas			280166	280759
2574136388		zzzz600	gMOB	0	2	7	0	0	0	no	1	0	0	0	0	0	0	0	0	0	copC	0	1	1	0	0	0	0	0	0	0	1	0	0	0	0	0	1	0	0	CxnC	hypothetical protein	2571042910	Methylomonas	Methylomonas			78528	79148
2574196820	T449DRAFT_3093	zzzz449	gMOB	0	2	9	0	0	0	no	0	0	0	0	0	0	0	0	0	0	none	1	1	1	0	0	0	0	0	0	0	1	0	0	0	0	0	1	0	0	CxnC	hypothetical protein	2574179704	Methylobacter	Methylobacter tundripaludum 31/32			3296127	3296708
2574333743	CC94DRAFT_2221	zzzz543	gMOB	0	2	1	0	0	0	no	0	0	0	0	0	0	0	0	0	0	none	1	1	1	0	0	0	0	1	1	0	1	0	1	0	0	0	0	0	0	Cx9HxnC	hypothetical protein	2574179740	Methylomicrobium	Methylomicrobium agile ATCC 35068			2414041	2414634
2574334893	CC94DRAFT_3371	zzzz502	gMOB	0	2	1	0	0	0	no	0	0	0	0	0	0	0	0	0	1	none	1	1	1	0	0	0	0	1	1	0	1	0	1	0	0	0	0	0	0	Cx9HxnC	hypothetical protein	2574179740	Methylomicrobium	Methylomicrobium agile ATCC 35068			3706567	3707208
2574470259	EP25DRAFT_1753	zzzz494	gMOB	0	1	4	0	0	0	no	0	0	0	0	0	0	0	0	0	0	none	1	1	1	0	0	0	0	1	1	0	1	0	1	0	0	0	0	0	0	Cx9HxnC	hypothetical protein	2574179779	Methylomarinum	Methylomarinum vadi IT-4			1849493	1850080
2574471231	EP25DRAFT_2725	zzzz538	gMOB	0	1	14	0	0	0	no	0	0	0	0	1	0	0	0	0	0	mco	1	1	1	0	0	0	0	1	1	0	1	0	1	0	0	0	0	0	0	Cx9HxnC	hypothetical protein	2574179779	Methylomarinum	Methylomarinum vadi IT-4			2890405	2890998
2576792420	DL86DRAFT_00898	zzzz206	aMOB	0	1	8	0	0	0	no	0	0	0	0	0	0	0	0	0	0	none	0	1	1	0	0	0	0	0	0	0	1	0	0	0	0	0	1	0	0	CxnC	hypothetical protein	2574180437	Methylocapsa	Methylocapsa aurea KYG T			313626	314234
2576792877	DL86DRAFT_01356	zzzz154	aMOB	0	1	4	0	0	0	no	0	0	0	0	0	0	0	0	0	0	none	1	1	1	0	0	1	1	0	0	0	1	0	0	0	0	1	0	0	0	Cx8MxnC	LPXTG-motif cell wall anchor domain-containing protein	2574180437	Methylocapsa	Methylocapsa aurea KYG T			106932	107528
2576794350	DL86DRAFT_02832	zzzz173	aMOB	0	1	4	0	0	0	no	0	0	0	0	0	0	0	0	0	0	none	0	1	1	0	0	1	1	1	1	0	1	0	0	0	1	0	0	0	0	Cx8MHxnC	hypothetical protein	2574180437	Methylocapsa	Methylocapsa aurea KYG T			551	1201
2576794748	DL86DRAFT_03231	zzzz170	aMOB	1	1	20	0	0	0	no	0	0	0	0	0	0	1	1	1	0	cabd	1	1	1	0	0	1	1	1	1	0	1	0	0	0	1	0	0	0	0	Cx8MHxnC	hypothetical protein	2574180437	Methylocapsa	Methylocapsa aurea KYG T			3173	3799
2576837923	T451DRAFT_0391	zzzz490	gMOB	0	2	2	0	0	0	no	0	0	0	0	0	0	0	0	0	0	none	1	1	1	0	0	0	0	1	1	0	1	0	1	0	0	0	0	0	0	Cx9HxnC	hypothetical protein	2574180448	Methylobacter	Methylobacter tundripaludum 21/22			412156	412761
2579262349	Y695_00593	zzzz114	other	1	1	20	0	0	0	no	0	0	0	0	0	0	1	1	1	1	cabd	1	1	1	0	0	0	0	1	1	0	1	0	1	0	0	0	0	0	0	Cx9HxnC	hypothetical protein	2576861699	Hydrogenophaga	Hydrogenophaga sp. T4			2346	2834
2582739411	ME3293DRAFT_01267	zzzz539	other	0	2	1	0	0	0	no	0	0	0	0	0	0	0	0	0	0	none	1	1	1	0	0	0	0	1	1	0	1	0	1	0	0	0	0	0	0	Cx9HxnC	hypothetical protein	2582580566	Composite	Composite genome from Lake Mendota Epilimnion pan-assembly MEint.metabat.3293			12776	13378
2582740179	ME3293DRAFT_02035	zzzz634	other	1	2	20	0	0	0	no	1	0	0	1	1	0	1	1	1	0	mco	0	1	1	0	0	0	0	1	1	0	1	0	1	0	0	0	0	0	0	Cx9HxnC	hypothetical protein	2582580566	Composite	Composite genome from Lake Mendota Epilimnion pan-assembly MEint.metabat.3293			11502	12134
2582740337	ME3293DRAFT_02193	zzzz595	other	0	2	20	1	0	1	orf4	1	0	0	0	0	0	0	0	0	0	copC	0	1	1	0	0	0	0	0	0	0	1	0	0	0	0	0	1	0	0	CxnC	hypothetical protein	2582580566	Composite	Composite genome from Lake Mendota Epilimnion pan-assembly MEint.metabat.3293			5606	6205
2582897797	TE8031DRAFT_01070	zzzz520	other	0	1	7	0	0	0	no	0	0	0	0	0	0	0	0	0	0	none	1	1	1	0	0	0	0	1	1	0	1	0	1	0	0	0	0	0	0	Cx9HxnC	hypothetical protein	2582580646	Composite	Composite genome from Trout Bog Epilimnion pan-assembly TBepi.metabat.8031			6897	7490
2582980382	TH3552DRAFT_01960	zzzz552	other	0	1	14	0	0	0	no	0	0	0	0	0	0	0	0	0	0	none	1	1	1	0	0	0	0	1	1	0	1	0	1	0	0	0	0	0	0	Cx9HxnC	hypothetical protein	2582580677	Composite	Composite genome from Trout Bog Hypolimnion pan-assembly TBhypo.metabat.3552			91928	92542
2585026948	K369DRAFT_0397	zzzz143	aMOB	0	3	14	0	0	0	no	0	0	0	1	1	0	0	0	0	0	mco	1	1	1	0	0	1	1	0	0	0	1	0	0	0	0	1	0	0	0	Cx8MxnC	hypothetical protein	2582581241	Methylosinus	Methylosinus sp. PW1			315102	315671
2585026971	K369DRAFT_0420	zzzz766	aMOB	0	3	6	0	0	0	no	1	0	0	0	0	0	0	0	0	0	copC	0	1	1	0	0	0	0	0	0	0	1	0	0	0	0	0	1	0	0	CxnC	hypothetical protein	2582581241	Methylosinus	Methylosinus sp. PW1			338538	339107
2585028489	K369DRAFT_1945	zzzz137	aMOB	0	3	7	0	0	0	no	0	0	1	0	0	0	0	0	0	0	pcuac	1	1	1	0	0	1	1	0	0	0	1	0	0	0	0	1	0	0	0	Cx8MxnC	hypothetical protein	2582581241	Methylosinus	Methylosinus sp. PW1			24536	25099
2585028640	K369DRAFT_2096	zzzz184	aMOB	0	3	4	0	0	0	no	0	0	0	0	0	0	0	0	0	0	none	1	1	1	0	0	0	0	1	1	0	1	0	1	0	0	0	0	0	0	Cx9HxnC	hypothetical protein	2582581241	Methylosinus	Methylosinus sp. PW1			177537	178208
2585028650	K369DRAFT_2106	zzzz196	aMOB	1	3	3	0	0	0	no	1	1	1	0	0	0	1	1	1	1	cabdcdd	0	1	1	0	1	1	0	1	1	0	1	1	0	0	0	0	0	0	0	Cx7MxHxnC	hypothetical protein	2582581241	Methylosinus	Methylosinus sp. PW1			186676	187290
2585029227	K369DRAFT_2683	zzzz236	aMOB	0	3	17	0	0	0	no	0	0	0	0	0	0	0	0	0	0	none	1	1	1	0	0	1	1	0	0	0	1	0	0	0	0	1	0	0	0	Cx8MxnC	hypothetical protein	2582581241	Methylosinus	Methylosinus sp. PW1			815422	816096
2585029725	K369DRAFT_3181	zzzz166	aMOB	1	3	4	0	0	0	no	0	0	0	0	0	0	1	1	1	0	cabd	0	1	1	0	0	0	0	0	0	0	1	0	0	0	0	0	1	0	0	CxnC	hypothetical protein	2582581241	Methylosinus	Methylosinus sp. PW1			1266747	1267325
2585031303	K369DRAFT_4760	zzzz210	aMOB	0	3	20	0	0	0	no	0	0	0	0	0	0	0	0	0	0	none	0	1	1	0	0	1	1	0	0	0	1	0	0	0	0	1	0	0	0	Cx8MxnC	hypothetical protein	2582581241	Methylosinus	Methylosinus sp. PW1			11643	12221
2585137103	EK23DRAFT_00491	zzzz618	gMOB	0	3	4	0	0	0	no	0	0	0	0	0	0	0	0	0	0	none	0	1	1	0	0	0	0	0	0	0	1	0	0	0	0	0	1	0	0	CxnC	hypothetical protein	2582581277	Methyloterricola	Methyloterricola oryzae 73a			556951	557592
2585139091	EK23DRAFT_02480	zzzz508	gMOB	0	3	8	0	0	0	no	1	0	0	1	1	0	0	0	0	0	mco	1	1	1	0	0	0	0	1	1	0	1	0	1	0	0	0	0	0	0	Cx9HxnC	hypothetical protein	2582581277	Methyloterricola	Methyloterricola oryzae 73a			96215	96808
2585139097	EK23DRAFT_02486	zzzz607	gMOB	0	3	5	0	0	0	no	1	0	0	1	1	0	0	0	0	0	mco	0	1	1	0	0	0	0	1	1	0	1	0	1	0	0	0	0	0	0	Cx9HxnC	hypothetical protein	2582581277	Methyloterricola	Methyloterricola oryzae 73a			102511	103203
2585360437	EI56DRAFT_02557	zzzzz26	bAOB	1	2	5	0	0	0	no	1	1	0	0	0	0	0	0	1	1	other	1	1	1	0	0	1	1	1	1	0	1	0	0	0	1	0	0	0	0	Cx8MHxnC	LPXTG-motif cell wall anchor domain-containing protein	2582581324	Nitrosomonas	Nitrosomonas europaea ATCC 25978	NE2060		1272	1844
2585412008	GY38DRAFT_0523	zzzz456	gMOB	0	2	15	0	0	0	no	0	0	0	0	0	0	0	0	0	0	none	1	1	1	0	0	0	0	0	0	0	1	0	0	0	0	0	1	0	0	CxnC	hypothetical protein	2582581870	Methylobacter	Methylobacter whittenburyi ACM 3310			279961	280554
2585413471	GY38DRAFT_1989	zzzz514	gMOB	0	2	8	0	0	0	no	0	0	0	0	0	0	0	0	0	0	none	1	1	1	0	0	0	0	1	1	0	1	0	1	0	0	0	0	0	0	Cx9HxnC	hypothetical protein	2582581870	Methylobacter	Methylobacter whittenburyi ACM 3310			12848	13438
2588205009	F822DRAFT_0363	zzzz285	bAOB	0	3	14	0	0	0	no	0	0	0	0	0	0	0	0	0	0	none	1	1	1	0	1	1	0	1	1	0	1	1	0	0	0	0	0	0	0	Cx7MxHxnC	hypothetical protein	2585428181	Nitrosospira	Nitrosospira briensis C-128			368697	369278
2588205066	F822DRAFT_0420	zzzz738	bAOB	0	3	10	0	0	0	no	0	0	0	0	0	0	0	0	0	0	none	0	1	1	0	0	0	0	0	0	0	1	0	0	0	0	0	1	0	0	CxnC	hypothetical protein	2585428181	Nitrosospira	Nitrosospira briensis C-128			433643	434326
2588205130	F822DRAFT_0484	zzzz262	bAOB	0	3	7	0	0	0	no	0	0	0	0	0	0	1	0	0	0	pmoCr	1	1	1	0	1	1	0	1	1	0	1	1	0	0	0	0	0	0	0	Cx7MxHxnC	hypothetical protein	2585428181	Nitrosospira	Nitrosospira briensis C-128			499021	499593
2588206329	F822DRAFT_1683	zzzz314	bAOB	1	3	6	0	0	0	no	1	1	0	0	0	1	1	1	1	1	cabdcd	1	1	1	0	1	1	0	1	1	0	1	1	0	0	0	0	0	0	0	Cx7MxHxnC	hypothetical protein	2585428181	Nitrosospira	Nitrosospira briensis C-128			1765791	1766357
2588206330	F822DRAFT_1684	zzzzz73	bAOB	1	3	17	1	0	1	orf4	1	1	0	0	0	1	1	1	1	1	cabddcd	1	1	1	0	0	1	1	1	1	0	1	0	0	0	1	0	0	0	0	Cx8MHxnC	hypothetical protein	2585428181	Nitrosospira	Nitrosospira briensis C-128			1766482	1767063
2588206535	F822DRAFT_1889	zzzz687	bAOB	0	3	17	1	1	0	orf5	0	0	0	0	0	0	0	0	0	0	other	1	1	1	0	0	0	0	0	0	0	1	0	0	0	0	0	1	0	0	CxnC	hypothetical protein	2585428181	Nitrosospira	Nitrosospira briensis C-128			1981862	1982467
2588255931	G345DRAFT_0958	zzzz376	bAOB	1	3	13	0	0	0	no	1	1	0	0	0	0	1	1	1	1	cabdcd	1	1	1	0	1	1	0	1	1	0	1	1	0	0	0	0	0	0	0	Cx7MxHxnC	hypothetical protein	2588253501	Nitrosomonas	Nitrosomonas cryotolerans ATCC 49181			995354	995953
2588256509	G345DRAFT_1536	zzzz374	bAOB	1	3	17	0	0	0	no	0	0	0	0	0	0	1	1	1	0	cabd	1	1	1	0	1	1	0	1	1	0	1	1	0	0	0	0	0	0	0	Cx7MxHxnC	hypothetical protein	2588253501	Nitrosomonas	Nitrosomonas cryotolerans ATCC 49181			1597966	1598553
2590635106	IQ34DRAFT_2222	zzzz524	gMOB	0	1	20	0	0	0	no	0	0	0	0	0	0	0	0	0	0	none	1	1	1	0	0	0	0	1	1	0	1	0	1	0	0	0	0	0	0	Cx9HxnC	hypothetical protein	2588254263	Methylomicrobium	Methylomicrobium kenyense AMO1			2397219	2397812
2590636614	IQ34DRAFT_3730	zzzz482	gMOB	0	1	14	0	0	0	no	0	0	0	0	0	0	0	0	0	1	none	1	1	1	0	0	0	0	1	1	0	1	0	1	0	0	0	0	0	0	Cx9HxnC	hypothetical protein	2588254263	Methylomicrobium	Methylomicrobium kenyense AMO1			4000245	4000865
2595101446	JC06DRAFT_0468	zzzz608	gMOb	0	3	2	0	0	0	no	1	0	0	0	0	0	0	0	0	0	copC	0	1	1	0	0	0	0	1	1	0	1	0	1	0	0	0	0	0	0	Cx9HxnC	hypothetical protein	2593339134	Methylomagnum	Methylomagnum ishizawai 175			168174	168869
2595103732	JC06DRAFT_2755	zzzz506	gMOb	0	3	2	0	0	0	no	0	0	0	0	1	0	0	0	0	0	mco	1	1	1	0	0	0	0	1	1	0	1	0	1	0	0	0	0	0	0	Cx9HxnC	hypothetical protein	2593339134	Methylomagnum	Methylomagnum ishizawai 175			2478017	2478598
2595105278	JC06DRAFT_4301	zzzz619	gMOb	0	3	5	0	0	0	no	0	0	0	0	0	0	0	0	0	0	none	0	1	1	0	0	0	0	0	0	0	1	0	0	0	0	0	1	0	0	CxnC	hypothetical protein	2593339134	Methylomagnum	Methylomagnum ishizawai 175			4154094	4154738
2595239367	TH02062DRAFT_00749	zzzz550	other	0	1	8	0	0	0	no	0	0	0	0	0	0	0	0	0	0	none	1	1	1	0	0	0	0	1	1	0	1	0	1	0	0	0	0	0	0	Cx9HxnC	hypothetical protein	2593339178	Composite	Composite genome from Trout Bog Hypolimnion pan-assembly TBhypo.metabat.2062.v2			9372	9986
2595262870	TH1380DRAFT_01238	zzzz548	other	0	0	1	0	0	0	no	0	0	0	0	0	0	0	0	0	0	none	1	1	1	0	0	0	0	1	1	0	1	0	1	0	0	0	0	0	0	Cx9HxnC	hypothetical protein	2593339191	Composite	Composite genome from Trout Bog Hypolimnion pan-assembly TBhypo.metabat.1380			12174	12788
2599349662	JT25_10325	zzzz476	gMOB	0	1	1	0	0	0	no	0	0	0	0	0	0	0	0	0	0	none	1	1	1	0	0	0	0	1	1	0	1	0	1	0	0	0	0	0	0	Cx9HxnC	hypothetical protein	2599185159	Methylomonas	Methylomonas denitrificans FJG1 (ver 1)			12185	12790
2599349705	JT25_10540	zzzz625	gMOB	0	1	1	0	0	0	no	1	0	0	0	0	0	0	0	0	0	copC	0	1	1	0	0	0	0	1	1	0	1	0	1	0	0	0	0	0	0	Cx9HxnC	hypothetical protein	2599185159	Methylomonas	Methylomonas denitrificans FJG1 (ver 1)			62919	63587
2599848631	Ga0055579_00181	zzzz129	other	1	1	12	0	0	0	no	0	0	0	0	0	0	1	1	1	0	cabd	1	1	1	0	0	0	0	0	0	0	1	0	0	0	0	0	1	0	0	CxnC	hypothetical protein	2599185270	Cycloclasticus	Cycloclasticus sp. SCGC AC281-P21 (contamination screened)			36364	36963
2599848632	Ga0055579_00182	zzzz647	other	1	1	20	1	1	0	orf5	0	0	0	0	0	0	1	1	1	0	cabdd	0	1	1	0	0	0	0	0	0	0	1	0	0	0	0	0	1	0	0	CxnC	hypothetical protein	2599185270	Cycloclasticus	Cycloclasticus sp. SCGC AC281-P21 (contamination screened)			37328	37930
2599869474	Ga0055578_00520	zzzz128	other	1	1	20	1	0	1	orf4	0	0	0	1	1	0	1	1	1	0	cabdd	1	1	1	0	1	1	0	0	0	0	1	0	0	1	0	0	0	0	0	Cx7MxnC	hypothetical protein	2599185283	Cycloclasticus	Cycloclasticus sp. SCGC AC281-A15 (contamination screened)			16623	17222
2599910641	Ga0055581_01030	zzzz571	other	1	1	20	0	0	0	no	0	0	0	0	0	0	1	1	1	0	cabd	1	0	1	1	0	0	0	1	1	0	1	0	0	0	0	0	0	1	0	Cx10HxnC	hypothetical protein	2599185294	Cycloclasticus	Cycloclasticus sp. SCGC AC281-N15 (contamination screened)			14819	15376
2599910645	Ga0055581_01034	zzzz570	other	1	1	20	1	0	1	orf4	0	0	0	0	0	0	1	1	1	0	cabdd	1	1	1	0	0	0	0	1	1	0	1	0	1	0	0	0	0	0	0	Cx9HxnC	hypothetical protein	2599185294	Cycloclasticus	Cycloclasticus sp. SCGC AC281-N15 (contamination screened)			18462	19031
2603734356	Ga0055580_0418	zzzz124	other	1	1	20	0	0	0	no	0	0	0	1	1	0	1	1	1	0	cabd	1	1	1	0	0	1	1	0	0	0	1	0	0	0	0	1	0	0	0	Cx8MxnC	hypothetical protein	2602042074	Cycloclasticus	Cycloclasticus sp. SCGC AC281-I03 (contamination screened)			33239	33835
2612171450	Ga0057435_108791	zzzz613	gAOB	0	3	1	0	0	0	no	0	0	0	0	0	0	0	0	0	0	none	0	1	1	0	0	0	0	1	1	0	1	0	1	0	0	0	0	0	0	Cx9HxnC	hypothetical protein	2609460252	Nitrosococcus	Nitrosococcus oceani C-27			95283	95954
2612338569	Ga0056853_112958	zzzz615	gAOB	0	3	1	0	0	0	no	0	0	0	0	0	0	0	0	0	0	none	0	1	1	0	0	0	0	1	1	0	1	0	1	0	0	0	0	0	0	Cx9HxnC	hypothetical protein	2609460299	Nitrosococcus	Nitrosococcus oceani AFC132			59635	60306
2616680405	Ga0070002_104146	zzzz118	other	1	2	17	0	0	0	no	1	1	0	0	0	0	1	1	1	1	cabdcd	1	1	1	0	0	0	0	1	1	0	1	0	1	0	0	0	0	0	0	Cx9HxnC	hypothetical protein	2616644811	Solimonas	Solimonas aquatica DSM 25927			165511	166107
2616682012	Ga0070002_111104	zzzzzz9	other	1	2	17	0	0	0	no	1	1	0	0	0	1	1	1	1	1	cabdcd	1	1	1	0	0	1	1	1	1	0	1	0	0	0	1	0	0	0	0	Cx8MHxnC	hypothetical protein	2616644811	Solimonas	Solimonas aquatica DSM 25927			112391	112975
2617350415	Ga0061098_101195	zzzz856	other	1	1	17	0	0	0	no	0	1	1	0	0	0	1	1	1	1	cabdcd	0	1	1	0	0	1	1	1	1	0	1	0	0	0	1	0	0	0	0	Cx8MHxnC	Copper-binding protein CopC (methionine-rich)	2617270735	Bradyrhizobium	Bradyrhizobium sp. ERR11			95093	95965
2619755408	Ga0074138_1234	zzzzzz5	nAOB	0	1	19	1	0	0	no	1	1	0	0	0	1	1	0	0	1	pmoCr	0	1	1	0	0	0	0	0	0	0	1	0	0	0	0	0	1	0	0	CxnC	hypothetical protein	2619618852	Nitrospirae	Nitrospirae sp. genome_bin_8			3170	3751
2619755409	Ga0074138_1235	zzzz110	nAOB	0	1	19	1	0	0	no	1	1	0	0	0	1	1	0	0	1	pmoCr	1	1	1	0	1	1	0	1	1	0	1	1	0	0	0	0	0	0	0	Cx7MxHxnC	hypothetical protein	2619618852	Nitrospirae	Nitrospirae sp. genome_bin_8			3814	4398
2619755410	Ga0074138_1236	zzzz438	nAOB	0	1	19	1	0	0	no	1	1	0	0	0	1	1	0	0	1	pmoCr	1	1	1	0	1	1	0	1	1	0	1	1	0	0	0	0	0	0	0	Cx7MxHxnC	hypothetical protein	2619618852	Nitrospirae	Nitrospirae sp. genome_bin_8			4465	5052
2619755427	Ga0074138_12412	zzzz441	nAOB	0	1	1	0	0	0	no	0	0	0	0	0	0	1	0	0	0	pmoCr	1	1	1	0	0	0	0	1	1	0	1	0	1	0	0	0	0	0	0	Cx9HxnC	hypothetical protein	2619618852	Nitrospirae	Nitrospirae sp. genome_bin_8			10759	11421
2619773832	Ga0074132_12413	zzzzz60	bAOB	0	0	4	0	0	0	no	0	0	0	0	0	0	0	0	0	0	none	1	1	1	0	0	1	1	1	1	0	1	0	0	0	1	0	0	0	0	Cx8MHxnC	hypothetical protein	2619618857	Nitrosomonadales	Nitrosomonadales sp. genome_bin_20			1612	2211
2619774502	Ga0074132_13553	zzzz833	bAOB	0	0	8	0	0	0	no	0	0	0	0	0	0	0	0	0	0	none	0	1	1	0	0	0	0	0	0	0	1	0	0	0	0	0	1	0	0	CxnC	hypothetical protein	2619618857	Nitrosomonadales	Nitrosomonadales sp. genome_bin_20			2832	3434
2620002758	Ga0073645_14252	zzzz638	other	0	0	7	0	0	0	no	1	0	0	0	0	0	0	0	0	0	copC	1	1	1	0	0	0	0	0	0	0	1	0	0	0	0	0	1	0	0	CxnC	hypothetical protein	2619618922	Bacteriovoracaceae	Bacteriovoracaceae bacterium EBPR_Bin_340			349	1044
2624309557	Ga0077526_110115	zzzzz10	other	1	1	16	0	0	0	no	1	1	0	0	0	0	1	1	1	1	cabdcd	1	1	1	0	0	1	1	1	1	0	1	0	0	0	1	0	0	0	0	Cx8MHxnC	hypothetical protein	2623620403	Betaproteobacteria	Betaproteobacteria sp. genome_bin_9			124079	124672
2625227006	Ga0078419_10439	zzzz606	gMOB	0	1	1	0	0	0	no	1	0	0	0	0	0	0	0	0	0	copC	0	1	1	0	0	0	0	1	1	0	1	0	1	0	0	0	0	0	0	Cx9HxnC	hypothetical protein	2623620619	Methylococcaceae	Methylococcaceae sp. B42			45879	46499
2625228574	Ga0078419_13647	zzzz505	gMOB	0	1	8	1	0	0	no	0	0	0	0	1	0	0	0	0	0	mco	1	1	1	0	0	0	0	0	0	0	1	0	0	0	0	0	1	0	0	CxnC	hypothetical protein	2623620619	Methylococcaceae	Methylococcaceae sp. B42			42066	42635
2625228575	Ga0078419_13648	zzzz569	gMOB	0	1	8	1	0	0	no	0	0	0	0	1	0	0	0	0	0	mco	0	1	1	0	0	0	0	0	0	0	1	0	0	0	0	0	1	0	0	CxnC	hypothetical protein	2623620619	Methylococcaceae	Methylococcaceae sp. B42			42943	43560
2629467210	Ga0069205_104717	zzzz243	other	1	1	17	0	0	0	no	1	1	0	0	1	0	1	1	1	0	cabdcd	1	1	1	0	0	1	1	1	1	0	1	0	0	0	1	0	0	0	0	Cx8MHxnC	hypothetical protein	2627853908	Skermanella	Skermanella aerolata KACC 11604			15868	16650
2630033919	Ga0070832_101171	zzzz586	vMOB	1	3	20	0	0	0	no	0	0	0	0	0	0	1	1	1	0	cabd	1	0	1	1	0	0	0	1	1	0	1	0	0	0	0	0	0	1	0	Cx10HxnC	hypothetical protein	2627854055	Methylacidiphilum	Methylacidiphilum kamchatkense Kam1			175351	176013
2630033940	Ga0070832_101192	zzzz581	vMOB	0	3	5	0	0	0	no	0	0	0	1	1	0	0	0	0	0	mco	1	0	1	1	0	0	0	1	1	0	1	0	0	0	0	0	0	1	0	Cx10HxnC	hypothetical protein	2627854055	Methylacidiphilum	Methylacidiphilum kamchatkense Kam1			201727	202422
2630034064	Ga0070832_101316	zzzz841	vMOB	1	3	20	0	0	0	no	0	0	0	0	0	0	1	1	1	0	cabd	0	0	1	1	0	0	0	1	1	0	1	0	0	0	0	0	0	1	0	Cx10HxnC	hypothetical protein	2627854055	Methylacidiphilum	Methylacidiphilum kamchatkense Kam1			330676	331251
2630034137	Ga0070832_101389	zzzz591	vMOB	0	3	4	0	0	0	no	0	0	0	0	0	0	0	0	0	0	none	0	0	1	1	0	0	0	1	1	0	1	0	0	0	0	0	0	1	0	Cx10HxnC	hypothetical protein	2627854055	Methylacidiphilum	Methylacidiphilum kamchatkense Kam1			403681	404253
2630388650	Ga0078022_11132	zzzzz13	bAOB	1	2	17	0	0	0	no	1	1	0	0	0	1	1	1	1	1	cabdcd	1	1	1	0	0	1	1	1	1	0	1	0	0	0	1	0	0	0	0	Cx8MHxnC	LPXTG-motif cell wall anchor domain-containing protein	2627854142	Nitrosomonas	Nitrosomonas communis Nm2			129895	130452
2630389573	Ga0078022_111056	zzzz249	bAOB	0	2	4	0	0	0	no	0	0	0	0	0	0	0	0	0	0	none	0	1	1	0	1	1	0	1	1	0	1	1	0	0	0	0	0	0	0	Cx7MxHxnC	hypothetical protein	2627854142	Nitrosomonas	Nitrosomonas communis Nm2			1080834	1081313
2630391656	Ga0078022_113142	zzzz398	bAOB	1	2	20	1	0	1	orf4	0	0	0	0	0	0	1	1	1	0	cabdd	1	1	1	0	1	1	0	1	1	0	1	1	0	0	0	0	0	0	0	Cx7MxHxnC	hypothetical protein	2627854142	Nitrosomonas	Nitrosomonas communis Nm2			3269599	3270177
2630391657	Ga0078022_113143	zzzzz14	bAOB	1	2	20	1	1	0	orf5	0	0	0	0	0	0	1	1	1	0	cabdd	1	1	1	0	0	1	1	1	1	0	1	0	0	0	1	0	0	0	0	Cx8MHxnC	LPXTG-motif cell wall anchor domain-containing protein	2627854142	Nitrosomonas	Nitrosomonas communis Nm2			3270259	3270816
2630433525	Ga0077272_1010100	zzzz787	bAOB	0	1	8	0	0	0	no	0	0	0	0	0	0	0	0	0	1	none	0	1	1	0	0	0	0	0	0	0	1	0	0	0	0	0	1	0	0	CxnC	hypothetical protein	2627854152	Nitrosospira	Nitrosospira sp. NpAV			93011	93637
2630434625	Ga0077272_102177	zzzz304	bAOB	0	1	10	0	0	0	no	0	0	0	0	0	0	0	0	0	0	none	1	1	1	0	1	1	0	1	1	0	1	1	0	0	0	0	0	0	0	Cx7MxHxnC	hypothetical protein	2627854152	Nitrosospira	Nitrosospira sp. NpAV			73312	73893
2630434835	Ga0077272_102239	zzzz755	bAOB	0	1	2	0	0	0	no	0	0	0	0	0	0	0	0	0	0	none	0	1	1	0	0	0	0	0	0	0	1	0	0	0	0	0	1	0	0	CxnC	hypothetical protein	2627854152	Nitrosospira	Nitrosospira sp. NpAV			35779	36423
2630434886	Ga0077272_102618	zzzz684	bAOB	0	1	13	0	0	0	no	0	0	0	0	0	0	0	0	0	0	none	1	1	1	0	0	0	0	0	0	0	1	0	0	0	0	0	1	0	0	CxnC	hypothetical protein	2627854152	Nitrosospira	Nitrosospira sp. NpAV			16356	16952
2630435104	Ga0077272_10634	zzzzz84	bAOB	0	1	19	1	0	0	no	1	1	0	0	0	1	0	0	0	1	other	1	1	1	0	0	1	1	1	1	0	1	0	0	0	1	0	0	0	0	Cx8MHxnC	hypothetical protein	2627854152	Nitrosospira	Nitrosospira sp. NpAV			2569	3144
2630435105	Ga0077272_10635	zzzz306	bAOB	0	1	19	1	0	0	no	1	1	0	0	0	1	0	0	0	1	other	1	1	1	0	1	1	0	1	1	0	1	1	0	0	0	0	0	0	0	Cx7MxHxnC	hypothetical protein	2627854152	Nitrosospira	Nitrosospira sp. NpAV			3208	3771
2632639486	Ga0069468_111405	zzzz592	vMOB	0	3	4	0	0	0	no	0	0	0	0	0	0	0	0	0	0	none	0	0	1	1	0	0	0	1	1	0	1	0	0	0	0	0	0	1	0	Cx10HxnC	hypothetical protein	2630968640	Methylacidiphilum	Methylacidiphilum fumariolicum SolV			1476725	1477300
2632639550	Ga0069468_111469	zzzz842	vMOB	1	3	20	0	0	0	no	0	0	0	0	0	0	1	1	1	0	cabd	0	0	1	1	0	0	0	1	1	0	1	0	0	0	0	0	0	1	0	Cx10HxnC	hypothetical protein	2630968640	Methylacidiphilum	Methylacidiphilum fumariolicum SolV			1544388	1544972
2632639689	Ga0069468_111608	zzzz579	vMOB	0	3	5	0	0	0	no	0	0	0	1	1	0	0	0	0	0	mco	1	0	1	1	0	0	0	1	1	0	1	0	0	0	0	0	0	1	0	Cx10HxnC	hypothetical protein	2630968640	Methylacidiphilum	Methylacidiphilum fumariolicum SolV			1696747	1697442
2632639715	Ga0069468_111634	zzzz587	vMOB	1	3	20	0	0	0	no	0	0	0	0	0	0	1	1	1	0	cabd	1	0	1	1	0	0	0	1	1	0	1	0	0	0	0	0	0	1	0	Cx10HxnC	hypothetical protein	2630968640	Methylacidiphilum	Methylacidiphilum fumariolicum SolV			1727150	1727842
2634826494	Ga0081607_11033	zzzz453	gMOB	0	1	9	0	0	0	no	0	0	0	0	0	0	0	0	0	0	none	1	1	1	0	0	0	0	0	0	0	1	0	0	0	0	0	1	0	0	CxnC	hypothetical protein	2634166220	Methylobacter	Methylobacter-123 (UID203)			3315	3896
2634827071	Ga0081607_11257	zzzz493	gMOB	0	1	2	0	0	0	no	0	0	0	0	0	0	0	0	0	0	none	1	1	1	0	0	0	0	1	1	0	1	0	1	0	0	0	0	0	0	Cx9HxnC	hypothetical protein	2634166220	Methylobacter	Methylobacter-123 (UID203)			5855	6460
2634827165	Ga0081607_11304	zzzz557	gMOB	0	1	14	0	0	0	no	0	0	0	0	0	0	0	0	0	0	none	1	1	1	0	0	0	0	1	1	0	1	0	1	0	0	0	0	0	0	Cx9HxnC	hypothetical protein	2634166220	Methylobacter	Methylobacter-123 (UID203)			2272	2862
2634829109	Ga0081607_12294	zzzz498	gMOB	0	1	1	0	0	0	no	0	0	0	0	0	0	0	0	0	0	none	1	1	1	0	0	0	0	1	1	0	1	0	1	0	0	0	0	0	0	Cx9HxnC	hypothetical protein	2634166220	Methylobacter	Methylobacter-123 (UID203)			2047	2685
2634847455	Ga0081614_1283	zzzz447	gMOB	0	3	9	0	0	0	no	0	0	0	0	0	0	0	0	0	0	none	1	1	1	0	0	0	0	0	0	0	1	0	0	0	0	0	1	0	0	CxnC	hypothetical protein	2634166227	Methylobacter	Methylobacter tundripaludum-129 (UID203)			3877	4458
2634875827	Ga0081622_138611	zzzz542	gMOB	0	2	14	0	0	0	no	0	0	0	0	0	0	0	0	0	0	none	1	1	1	0	0	0	0	1	1	0	1	0	1	0	0	0	0	0	0	Cx9HxnC	hypothetical protein	2634166235	Methylosarcina	Methylosarcina-21 (UID203)			10576	11166
2634876071	Ga0081622_139814	zzzz499	gMOB	0	2	1	0	0	0	no	0	0	0	0	0	0	0	0	0	0	none	1	1	1	0	0	0	0	1	1	0	1	0	1	0	0	0	0	0	0	Cx9HxnC	hypothetical protein	2634166235	Methylosarcina	Methylosarcina-21 (UID203)			10138	10761
2634877484	Ga0081623_115413	zzzz596	gMOB	0	1	7	0	0	0	no	1	0	0	0	0	0	0	0	0	0	copC	0	1	1	0	0	0	0	0	0	0	1	0	0	0	0	0	1	0	0	CxnC	hypothetical protein	2634166236	Methylococcaceae	Methylococcaceae-21 (UID203)			8406	9014
2634878982	Ga0081623_13394	zzzz635	gMOB	0	1	1	0	0	0	no	1	0	0	0	0	0	0	0	0	0	copC	0	1	1	0	0	0	0	1	1	0	1	0	1	0	0	0	0	0	0	Cx9HxnC	hypothetical protein	2634166236	Methylococcaceae	Methylococcaceae-21 (UID203)			2440	3081
2634879688	Ga0081623_14405	zzzz519	gMOB	0	1	1	0	0	0	no	0	0	0	0	0	0	0	0	0	0	none	1	1	1	0	0	0	0	1	1	0	1	0	1	0	0	0	0	0	0	Cx9HxnC	hypothetical protein	2634166236	Methylococcaceae	Methylococcaceae-21 (UID203)			2385	2978
2634916556	Ga0081636_1106	zzzz478	gMOB	0	1	2	0	0	0	no	0	0	0	0	0	0	0	0	0	0	none	1	1	1	0	0	0	0	1	1	0	1	0	1	0	0	0	0	0	0	Cx9HxnC	hypothetical protein	2634166249	Methylococcaceae	Methylococcaceae-55 (UID203)			5914	6513
2634918089	Ga0081636_1286	zzzz455	gMOB	0	1	8	0	0	0	no	0	0	0	0	0	0	0	0	0	0	none	1	1	1	0	0	0	0	0	0	0	1	0	0	0	0	0	1	0	0	CxnC	hypothetical protein	2634166249	Methylococcaceae	Methylococcaceae-55 (UID203)			6427	7014
2634919081	Ga0081636_141150	zzzz518	gMOB	0	1	14	0	0	0	no	0	0	0	0	0	0	0	0	0	0	none	1	1	1	0	0	0	0	1	1	0	1	0	1	0	0	0	0	0	0	Cx9HxnC	hypothetical protein	2634166249	Methylococcaceae	Methylococcaceae-55 (UID203)			154878	155471
2634923351	Ga0081638_102911	zzzz547	gMOB	0	1	1	0	0	0	no	0	0	0	0	0	0	0	0	0	0	none	1	1	1	0	0	0	0	1	1	0	1	0	1	0	0	0	0	0	0	Cx9HxnC	hypothetical protein	2634166251	Methylovulum	Methylovulum miyakonense-55 (UID4274)			8865	9455
2634930998	Ga0081640_10035	zzzz483	other	0	1	2	0	0	0	no	0	0	0	0	0	0	0	1	0	0	other	1	1	1	0	0	0	0	1	1	0	1	0	1	0	0	0	0	0	0	Cx9HxnC	hypothetical protein	2634166253	Methylotenera	Methylotenera mobilis-63 (UID3888)			3610	4197
2634941655	Ga0081643_10475	zzzz540	gMOB	0	1	1	0	0	0	no	0	0	0	0	0	0	0	0	0	0	none	1	1	1	0	0	0	0	1	1	0	1	0	1	0	0	0	0	0	0	Cx9HxnC	hypothetical protein	2634166256	Methylosarcina	Methylosarcina lacus-69 (UID4274)			2483	3073
2634985056	Ga0081657_101647	zzzz484	gMOB	0	1	2	0	0	0	no	0	0	0	0	0	0	0	0	0	0	none	1	1	1	0	0	0	0	1	1	0	1	0	1	0	0	0	0	0	0	Cx9HxnC	hypothetical protein	2634166269	Methylobacter	Methylobacter-98r (UID4274)			38097	38699
2634985570	Ga0081657_103014	zzzz444	gMOB	0	1	8	0	0	0	no	0	0	0	0	0	0	0	0	0	0	none	1	1	1	0	0	0	0	0	0	0	1	0	0	0	0	0	1	0	0	CxnC	hypothetical protein	2634166269	Methylobacter	Methylobacter-98r (UID4274)			9711	10229
2634986791	Ga0081657_105639	zzzz495	gMOB	0	1	1	0	0	0	no	0	0	0	0	0	0	0	0	0	0	none	1	1	1	0	0	0	0	1	1	0	1	0	1	0	0	0	0	0	0	Cx9HxnC	hypothetical protein	2634166269	Methylobacter	Methylobacter-98r (UID4274)			44393	45025
2634986971	Ga0081657_106227	zzzz558	gMOB	0	1	14	0	0	0	no	0	0	0	0	0	0	0	0	0	0	none	1	1	1	0	0	0	0	1	1	0	1	0	1	0	0	0	0	0	0	Cx9HxnC	hypothetical protein	2634166269	Methylobacter	Methylobacter-98r (UID4274)			26704	27318
2636912541	Ga0081662_15116	zzzz299	bAOB	0	1	10	0	0	0	no	0	0	0	0	0	0	0	0	0	0	none	1	1	1	0	1	1	0	1	1	0	1	1	0	0	0	0	0	0	0	Cx7MxHxnC	hypothetical protein	2636415522	Nitrosospira	Nitrosospira lacus APG3			14998	15576
2636913390	Ga0081662_1733	zzzz312	bAOB	1	1	15	1	0	1	orf4	1	1	0	0	0	1	0	1	1	1	cabddcd	1	1	1	0	1	1	0	1	1	0	1	1	0	0	0	0	0	0	0	Cx7MxHxnC	hypothetical protein	2636415522	Nitrosospira	Nitrosospira lacus APG3			2625	3200
2636913391	Ga0081662_1734	zzzzz78	bAOB	1	1	15	1	1	0	orf5	1	1	0	0	0	1	0	1	1	1	cabddcd	1	1	1	0	0	1	1	1	1	0	1	0	0	0	1	0	0	0	0	Cx8MHxnC	hypothetical protein	2636415522	Nitrosospira	Nitrosospira lacus APG3			3265	3840
2638944235	Ga0097674_111540	zzzz575	other	0	2	4	0	0	0	no	0	0	0	0	0	0	0	0	0	0	none	1	0	1	1	0	0	0	1	1	0	1	0	0	0	0	0	0	1	0	Cx10HxnC	hypothetical protein	2636416012	Cycloclasticus	Cycloclasticus sp. from gill tissue of Bathymodiolus heckerae (specimen P) (Draft1)			38277	38996
2638948866	Ga0097676_1602	zzzz572	other	0	1	4	0	0	0	no	0	0	0	0	0	0	0	0	0	0	none	1	0	1	1	0	0	0	1	1	0	1	0	0	0	0	0	0	1	0	Cx10HxnC	hypothetical protein	2636416014	Cycloclasticus	Cycloclasticus sp. from deep sea encrusting sponge (specimen N)			567	1130
2638950431	Ga0097676_177104	zzzz126	other	1	1	20	0	0	0	no	0	0	0	1	1	0	0	1	1	0	cabd	1	1	1	0	0	1	1	0	0	0	1	0	0	0	0	1	0	0	0	Cx8MxnC	hypothetical protein	2636416014	Cycloclasticus	Cycloclasticus sp. from deep sea encrusting sponge (specimen N)			92439	93035
2638953186	Ga0097675_1244101	zzzz125	other	1	1	20	0	0	0	no	0	0	0	1	1	0	0	1	1	0	cabd	1	1	1	0	0	1	1	0	0	0	1	0	0	0	0	1	0	0	0	Cx8MxnC	hypothetical protein	2636416015	Cycloclasticus	Cycloclasticus sp.from deep sea branching sponge (specimen M)			90015	90611
2638953301	Ga0097688_100345	zzzz574	other	0	2	4	0	0	0	no	0	0	0	0	0	0	0	0	0	0	none	1	0	1	1	0	0	0	1	1	0	1	0	0	0	0	0	0	1	0	Cx10HxnC	hypothetical protein	2636416016	Cycloclasticus	Cycloclasticus sp. from gill tissue of Bathymodiolus heckerae (specimen D)			43562	44128
2638954244	Ga0097688_107815	zzzz648	other	1	2	20	0	0	0	no	0	0	0	0	0	0	1	1	1	0	cabd	0	1	1	0	0	0	0	0	0	0	1	0	0	0	0	0	1	0	0	CxnC	hypothetical protein	2636416016	Cycloclasticus	Cycloclasticus sp. from gill tissue of Bathymodiolus heckerae (specimen D)			12643	13251
2647450446	Ga0101715_102620	zzzzzz4	other	1	1	17	0	0	0	no	1	1	1	0	0	0	1	1	1	1	cabdcdd	0	1	1	0	0	1	1	1	1	0	1	0	0	0	1	0	0	0	0	Cx8MHxnC	hypothetical protein	2645727897	Bradyrhizobium	Bradyrhizobium manausense BR3351			18073	18570
2651356499	Ga0077299_110516	zzzz594	gMOB	0	2	7	0	0	0	no	1	0	0	0	0	0	0	0	0	0	copC	0	1	1	0	0	0	0	0	0	0	1	0	0	0	0	0	1	0	0	CxnC	hypothetical protein	2648501810	Methylococcaceae	Methylococcaceae bacterium Sn10-6			9658	10251
2651358511	Ga0077299_12326	zzzz633	gMOB	1	2	20	0	0	0	no	1	0	0	0	0	0	1	1	1	0	copC	0	1	1	0	0	1	1	1	1	0	1	0	0	0	1	0	0	0	0	Cx8MHxnC	hypothetical protein	2648501810	Methylococcaceae	Methylococcaceae bacterium Sn10-6			3145	3771
2652069941	Ga0105567_10243	zzzz130	other	1	2	20	0	0	0	no	0	0	0	0	0	0	1	1	1	0	cabd	1	1	1	0	0	0	0	0	0	0	1	0	0	0	0	0	1	0	0	CxnC	hypothetical protein	2651869574	Cycloclasticus	Cycloclasticus sp. from gill tissue of Bathymodiolus heckerae (specimen B)			1696	2307
2652070227	Ga0105567_103836	zzzz120	other	1	2	20	0	0	0	no	0	0	0	1	1	0	1	1	1	0	cabd	1	1	1	0	0	1	1	0	0	0	1	0	0	0	0	1	0	0	0	Cx8MxnC	hypothetical protein	2651869574	Cycloclasticus	Cycloclasticus sp. from gill tissue of Bathymodiolus heckerae (specimen B)			36964	37557
2667636519	Ga0111727_0539	zzzz307	bAOB	1	3	17	0	0	0	no	1	1	0	0	0	1	1	1	1	1	cabdcd	1	1	1	0	1	1	0	1	1	0	1	1	0	0	0	0	0	0	0	Cx7MxHxnC	hypothetical protein	2667527227	Nitrosospira	Nitrosospira multiformis Nl1			558780	559355
2671279741	Ga0105883_11668	zzzz711	bAOB	0	3	8	0	0	0	no	0	0	0	0	0	0	0	0	0	0	none	1	1	1	0	0	0	0	0	0	0	1	0	0	0	0	0	1	0	0	CxnC	hypothetical protein	2671180029	Nitrosomonas	Nitrosomonas ureae Nm10			67493	68215
2671281177	Ga0105883_1803	zzzzz36	bAOB	1	3	4	0	0	0	no	0	0	0	0	0	0	0	0	1	0	other	1	1	1	0	0	1	1	1	1	0	1	0	0	0	1	0	0	0	0	Cx8MHxnC	hypothetical protein	2671180029	Nitrosomonas	Nitrosomonas ureae Nm10			1105	1665
2671307310	Ga0111729_10229	zzzz754	bAOB	0	3	2	0	0	0	no	0	0	0	0	0	0	0	0	0	0	none	0	1	1	0	0	0	0	0	0	0	1	0	0	0	0	0	1	0	0	CxnC	hypothetical protein	2671180036	Nitrosovibrio	Nitrosovibrio sp. Nv17			31525	32169
2671307629	Ga0111729_1043	zzzzz95	bAOB	1	3	19	0	0	0	no	1	1	0	0	0	1	0	0	1	1	other	1	1	1	0	0	1	1	1	1	0	1	0	0	0	1	0	0	0	0	Cx8MHxnC	hypothetical protein	2671180036	Nitrosovibrio	Nitrosovibrio sp. Nv17			1187	1765
2671308450	Ga0111729_11063	zzzz794	bAOB	0	3	8	0	0	0	no	0	0	0	0	0	0	0	0	0	0	none	0	1	1	0	0	0	0	0	0	0	1	0	0	0	0	0	1	0	0	CxnC	hypothetical protein	2671180036	Nitrosovibrio	Nitrosovibrio sp. Nv17			65402	66034
2671308572	Ga0111729_1122	zzzz343	bAOB	0	3	2	0	0	0	no	0	0	0	0	0	0	0	1	0	0	other	1	1	1	0	0	0	0	1	1	0	1	0	1	0	0	0	0	0	0	Cx9HxnC	hypothetical protein	2671180036	Nitrosovibrio	Nitrosovibrio sp. Nv17			429	989
2671308848	Ga0111729_11571	zzzz254	bAOB	1	3	19	0	0	0	no	1	1	0	0	0	1	0	0	1	1	other	1	1	1	0	1	1	0	1	1	0	1	1	0	0	0	0	0	0	0	Cx7MxHxnC	hypothetical protein	2671180036	Nitrosovibrio	Nitrosovibrio sp. Nv17			70264	70797
2671308911	Ga0111729_1174	zzzz305	bAOB	0	3	10	0	0	0	no	0	0	0	0	0	0	0	0	0	0	none	1	1	1	0	1	1	0	1	1	0	1	1	0	0	0	0	0	0	0	Cx7MxHxnC	hypothetical protein	2671180036	Nitrosovibrio	Nitrosovibrio sp. Nv17			3307	3891
2671308971	Ga0111729_11817	zzzz695	bAOB	0	3	13	0	0	0	no	0	0	0	0	0	0	0	0	0	0	none	1	1	1	0	0	0	0	0	0	0	1	0	0	0	0	0	1	0	0	CxnC	hypothetical protein	2671180036	Nitrosovibrio	Nitrosovibrio sp. Nv17			15644	16240
2671346583	Ga0111707_102240	zzzz774	bAOB	0	1	8	0	0	0	no	0	0	0	0	0	0	0	0	0	0	none	0	1	1	0	0	0	0	0	0	0	1	0	0	0	0	0	1	0	0	CxnC	hypothetical protein	2671180042	Nitrosospira	Nitrosospira sp. Nl5			236014	236640
2671346611	Ga0111707_102268	zzzz298	bAOB	0	1	10	0	0	0	no	0	0	0	0	0	0	0	0	0	0	none	1	1	1	0	1	1	0	1	1	0	1	1	0	0	0	0	0	0	0	Cx7MxHxnC	hypothetical protein	2671180042	Nitrosospira	Nitrosospira sp. Nl5			262911	263492
2671347027	Ga0111707_10489	zzzz266	bAOB	0	1	6	0	0	0	no	0	0	0	0	0	0	1	0	0	0	pmoCr	1	1	1	0	1	1	0	1	1	0	1	1	0	0	0	0	0	0	0	Cx7MxHxnC	hypothetical protein	2671180042	Nitrosospira	Nitrosospira sp. Nl5			89634	90221
2671347077	Ga0111707_104139	zzzz749	bAOB	0	1	8	0	0	0	no	0	0	0	0	0	0	0	0	0	0	none	0	1	1	0	0	0	0	0	0	0	1	0	0	0	0	0	1	0	0	CxnC	hypothetical protein	2671180042	Nitrosospira	Nitrosospira sp. Nl5			139842	140540
2671347531	Ga0111707_106153	zzzzz97	bAOB	1	1	18	1	1	0	orf5	1	1	0	0	0	1	0	1	1	1	cabddcd	1	1	1	0	0	1	1	1	1	0	1	0	0	0	1	0	0	0	0	Cx8MHxnC	hypothetical protein	2671180042	Nitrosospira	Nitrosospira sp. Nl5			169628	170215
2671347532	Ga0111707_106154	zzzz313	bAOB	1	1	18	1	0	1	orf4	1	1	0	0	0	1	0	1	1	1	cabddcd	1	1	1	0	1	1	0	1	1	0	1	1	0	0	0	0	0	0	0	Cx7MxHxnC	hypothetical protein	2671180042	Nitrosospira	Nitrosospira sp. Nl5			170332	170907
2671348558	Ga0111707_1171	zzzz685	bAOB	0	1	8	0	0	0	no	0	0	0	0	0	0	0	0	0	0	none	1	1	1	0	0	0	0	0	0	0	1	0	0	0	0	0	1	0	0	CxnC	hypothetical protein	2671180042	Nitrosospira	Nitrosospira sp. Nl5			540	1136
2671428571	Ga0111719_1013	zzzz335	bAOB	1	1	18	1	0	1	orf4	1	1	0	0	0	1	0	1	1	1	cabddcd	1	1	1	0	1	1	0	1	1	0	1	1	0	0	0	0	0	0	0	Cx7MxHxnC	hypothetical protein	2671180069	Nitrosospira	Nitrosospira multiformis Nl7			2643	3233
2671428572	Ga0111719_1014	zzzz109	bAOB	1	1	18	1	1	0	orf5	1	1	0	0	0	1	0	1	1	1	cabddcd	1	1	1	0	0	1	1	1	1	0	1	0	0	0	1	0	0	0	0	Cx8MHxnC	hypothetical protein	2671180069	Nitrosospira	Nitrosospira multiformis Nl7			3318	3974
2671428989	Ga0111719_101422	zzzz790	bAOB	0	1	8	0	0	0	no	0	0	0	0	0	0	0	0	0	0	none	0	1	1	0	0	0	0	0	0	0	1	0	0	0	0	0	1	0	0	CxnC	hypothetical protein	2671180069	Nitrosospira	Nitrosospira multiformis Nl7			423497	424123
2671429251	Ga0111719_10254	zzzz675	bAOB	0	1	13	0	0	0	no	0	0	0	0	0	0	0	0	0	0	none	1	1	1	0	0	0	0	0	0	0	1	0	0	0	0	0	1	0	0	CxnC	hypothetical protein	2671180069	Nitrosospira	Nitrosospira multiformis Nl7			48107	48703
2671430275	Ga0111719_104219	zzzz278	bAOB	0	1	10	0	0	0	no	0	0	0	0	0	0	0	0	0	0	none	1	1	1	0	1	1	0	1	1	0	1	1	0	0	0	0	0	0	0	Cx7MxHxnC	hypothetical protein	2671180069	Nitrosospira	Nitrosospira multiformis Nl7			241661	242236
2671430471	Ga0111719_105106	zzzz812	bAOB	0	1	8	0	0	0	no	0	0	0	0	0	0	1	0	0	0	pmoCr	0	1	1	0	0	0	0	0	0	0	1	0	0	0	0	0	1	0	0	CxnC	hypothetical protein	2671180069	Nitrosospira	Nitrosospira multiformis Nl7			109785	110414
2671431960	Ga0105879_101361	zzzz286	bAOB	0	1	10	0	0	0	no	0	0	0	0	0	0	0	0	0	0	none	1	1	1	0	1	1	0	1	1	0	1	1	0	0	0	0	0	0	0	Cx7MxHxnC	hypothetical protein	2671180070	Nitrosospira	Nitrosospira briensis Nsp10			370904	371482
2671433193	Ga0105879_105175	zzzzz90	bAOB	1	1	18	1	1	0	orf5	1	1	0	0	0	1	1	1	1	1	cabddcd	1	1	1	0	0	1	1	1	1	0	1	0	0	0	1	0	0	0	0	Cx8MHxnC	hypothetical protein	2671180070	Nitrosospira	Nitrosospira briensis Nsp10			196790	197377
2671433194	Ga0105879_105176	zzzz322	bAOB	1	1	18	1	0	1	orf4	1	1	0	0	0	1	1	1	1	1	cabddcd	1	1	1	0	1	1	0	1	1	0	1	1	0	0	0	0	0	0	0	Cx7MxHxnC	hypothetical protein	2671180070	Nitrosospira	Nitrosospira briensis Nsp10			197458	198048
2671433560	Ga0105879_10861	zzzz743	bAOB	0	1	8	0	0	0	no	0	0	0	0	0	0	0	0	0	0	none	0	1	1	0	0	0	0	0	0	0	1	0	0	0	0	0	1	0	0	CxnC	hypothetical protein	2671180070	Nitrosospira	Nitrosospira briensis Nsp10			54487	55149
2671435353	Ga0105881_102323	zzzz294	bAOB	0	1	4	0	0	0	no	0	0	0	0	0	0	0	0	0	0	none	1	1	1	0	1	1	0	1	1	0	1	1	0	0	0	0	0	0	0	Cx7MxHxnC	hypothetical protein	2671180071	Nitrosovibrio	Nitrosovibrio tenuis Nv1			326148	326726
2671435719	Ga0105881_103246	zzzz817	bAOB	0	1	8	0	0	0	no	0	0	0	0	0	0	0	0	0	0	none	0	1	1	0	0	0	0	0	0	0	1	0	0	0	0	0	1	0	0	CxnC	hypothetical protein	2671180071	Nitrosovibrio	Nitrosovibrio tenuis Nv1			278974	279603
2671436081	Ga0105881_104231	zzzzz94	bAOB	1	1	15	1	1	0	orf5	1	1	0	0	0	1	0	1	1	1	cabddcd	1	1	1	0	0	1	1	1	1	0	1	0	0	0	1	0	0	0	0	Cx8MHxnC	hypothetical protein	2671180071	Nitrosovibrio	Nitrosovibrio tenuis Nv1			252768	253349
2671436082	Ga0105881_104232	zzzz330	bAOB	1	1	15	1	0	1	orf4	1	1	0	0	0	1	0	1	1	1	cabddcd	1	1	1	0	1	1	0	1	1	0	1	1	0	0	0	0	0	0	0	Cx7MxHxnC	hypothetical protein	2671180071	Nitrosovibrio	Nitrosovibrio tenuis Nv1			253464	254078
2671437331	Ga0105881_11925	zzzz694	bAOB	0	1	13	0	0	0	no	0	0	0	0	0	0	0	0	0	0	none	1	1	1	0	0	0	0	0	0	0	1	0	0	0	0	0	1	0	0	CxnC	hypothetical protein	2671180071	Nitrosovibrio	Nitrosovibrio tenuis Nv1			21236	21835
2671439054	Ga0105867_10749	zzzz659	bAOB	0	1	8	0	0	0	no	0	0	0	0	0	0	0	0	0	0	none	1	1	1	0	0	0	0	0	0	0	1	0	0	0	0	0	1	0	0	CxnC	hypothetical protein	2671180072	Nitrosomonas	Nitrosomonas eutropha Nm24			39437	40048
2671439675	Ga0105867_1251	zzzzz34	bAOB	1	1	20	1	1	0	orf5	0	0	0	0	0	0	1	1	1	0	cabdd	1	1	1	0	0	1	1	1	1	0	1	0	0	0	1	0	0	0	0	Cx8MHxnC	hypothetical protein	2671180072	Nitrosomonas	Nitrosomonas eutropha Nm24			2	577
2671439676	Ga0105867_1252	zzzz391	bAOB	1	1	20	1	0	1	orf4	0	0	0	0	0	0	1	1	1	0	cabdd	1	1	1	0	1	1	0	1	1	0	1	1	0	0	0	0	0	0	0	Cx7MxHxnC	hypothetical protein	2671180072	Nitrosomonas	Nitrosomonas eutropha Nm24			643	1284
2671440497	Ga0111721_102173	zzzz736	bAOB	0	1	7	0	0	0	no	0	0	0	0	0	0	0	0	0	0	none	0	1	1	0	0	0	0	0	0	0	1	0	0	0	0	0	1	0	0	CxnC	hypothetical protein	2671180073	Nitrosospira	Nitrosospira sp. 1 Nsp11			182762	183436
2671440560	Ga0111721_102236	zzzz264	bAOB	0	1	6	0	0	0	no	0	0	0	0	0	0	1	0	0	0	pmoCr	1	1	1	0	1	1	0	1	1	0	1	1	0	0	0	0	0	0	0	Cx7MxHxnC	hypothetical protein	2671180073	Nitrosospira	Nitrosospira sp. 1 Nsp11			251662	252234
2671441032	Ga0111721_103252	zzzzz75	bAOB	1	1	18	0	0	0	no	1	1	0	0	0	1	0	1	1	1	cabdcd	1	1	1	0	0	1	1	1	1	0	1	0	0	0	1	0	0	0	0	Cx8MHxnC	hypothetical protein	2671180073	Nitrosospira	Nitrosospira sp. 1 Nsp11			268086	268667
2671441279	Ga0111721_10529	zzzz280	bAOB	0	1	10	0	0	0	no	0	0	0	0	0	0	0	0	0	0	none	1	1	1	0	1	1	0	1	1	0	1	1	0	0	0	0	0	0	0	Cx7MxHxnC	hypothetical protein	2671180073	Nitrosospira	Nitrosospira sp. 1 Nsp11			30614	31195
2671443214	Ga0111718_101385	zzzz671	bAOB	0	1	13	0	0	0	no	0	0	0	0	0	0	0	0	0	0	none	1	1	1	0	0	0	0	0	0	0	1	0	0	0	0	0	1	0	0	CxnC	hypothetical protein	2671180074	Nitrosospira	Nitrosospira multiformis Nl4			424260	424856
2671443970	Ga0111718_104123	zzzz816	bAOB	0	1	8	0	0	0	no	0	0	0	0	0	0	0	0	0	0	none	0	1	1	0	0	0	0	0	0	0	1	0	0	0	0	0	1	0	0	CxnC	hypothetical protein	2671180074	Nitrosospira	Nitrosospira multiformis Nl4			122659	123288
2671444850	Ga0111718_108135	zzzz334	bAOB	1	1	18	0	0	0	no	1	1	0	0	0	1	0	1	1	1	cabdcd	1	1	1	0	1	1	0	1	1	0	1	1	0	0	0	0	0	0	0	Cx7MxHxnC	hypothetical protein	2671180074	Nitrosospira	Nitrosospira multiformis Nl4			152056	152646
2671446190	Ga0111725_101304	zzzz303	bAOB	0	1	10	0	0	0	no	0	0	0	0	0	0	0	0	0	0	none	1	1	1	0	1	1	0	1	1	0	1	1	0	0	0	0	0	0	0	Cx7MxHxnC	hypothetical protein	2671180075	Nitrosospira	Nitrosospira sp. 5 Nsp13			306154	306735
2671446641	Ga0111725_1024	zzzz311	bAOB	1	1	18	1	0	1	orf4	1	1	0	0	0	1	0	1	1	1	cabddcd	1	1	1	0	1	1	0	1	1	0	1	1	0	0	0	0	0	0	0	Cx7MxHxnC	hypothetical protein	2671180075	Nitrosospira	Nitrosospira sp. 5 Nsp13			2566	3141
2671446642	Ga0111725_1025	zzzzz83	bAOB	1	1	18	1	1	0	orf5	1	1	0	0	0	1	0	1	1	1	cabddcd	1	1	1	0	0	1	1	1	1	0	1	0	0	0	1	0	0	0	0	Cx8MHxnC	hypothetical protein	2671180075	Nitrosospira	Nitrosospira sp. 5 Nsp13			3203	3781
2671449109	Ga0111725_1225	zzzz748	bAOB	0	1	8	0	0	0	no	0	0	0	0	0	0	0	0	0	0	none	0	1	1	0	0	0	0	0	0	0	1	0	0	0	0	0	1	0	0	CxnC	hypothetical protein	2671180075	Nitrosospira	Nitrosospira sp. 5 Nsp13			2564	3247
2671449173	Ga0111725_12417	zzzz683	bAOB	0	1	13	0	0	0	no	0	0	0	0	0	0	0	0	0	0	none	1	1	1	0	0	0	0	0	0	0	1	0	0	0	0	0	1	0	0	CxnC	hypothetical protein	2671180075	Nitrosospira	Nitrosospira sp. 5 Nsp13			15455	16051
2671449387	Ga0111717_101109	zzzz271	bAOB	0	1	10	0	0	0	no	0	0	0	0	0	0	0	0	0	0	none	1	1	1	0	1	1	0	1	1	0	1	1	0	0	0	0	0	0	0	Cx7MxHxnC	hypothetical protein	2671180076	Nitrosospira	Nitrosospira multiformis Nl18			113435	114010
2671450132	Ga0111717_1034	zzzz336	bAOB	1	1	18	1	0	1	orf4	1	1	0	0	0	0	0	1	1	1	cabddcd	1	1	1	0	1	1	0	1	1	0	1	1	0	0	0	0	0	0	0	Cx7MxHxnC	hypothetical protein	2671180076	Nitrosospira	Nitrosospira multiformis Nl18			2672	3262
2671450133	Ga0111717_1035	zzzz104	bAOB	1	1	18	1	1	0	orf5	1	1	0	0	0	0	0	1	1	1	cabddcd	1	1	1	0	0	1	1	1	1	0	1	0	0	0	1	0	0	0	0	Cx8MHxnC	hypothetical protein	2671180076	Nitrosospira	Nitrosospira multiformis Nl18			3413	4003
2671450564	Ga0111717_104123	zzzz813	bAOB	0	1	8	0	0	0	no	0	0	0	0	0	0	0	0	0	0	none	0	1	1	0	0	0	0	0	0	0	1	0	0	0	0	0	1	0	0	CxnC	hypothetical protein	2671180076	Nitrosospira	Nitrosospira multiformis Nl18			134459	135088
2671451973	Ga0111717_11256	zzzz674	bAOB	0	1	13	0	0	0	no	0	0	0	0	0	0	0	0	0	0	none	1	1	1	0	0	0	0	0	0	0	1	0	0	0	0	0	1	0	0	CxnC	hypothetical protein	2671180076	Nitrosospira	Nitrosospira multiformis Nl18			54168	54764
2671453917	Ga0111720_10646	zzzz283	bAOB	0	1	10	0	0	0	no	0	0	0	0	0	0	0	0	0	0	none	1	1	1	0	1	1	0	1	1	0	1	1	0	0	0	0	0	0	0	Cx7MxHxnC	hypothetical protein	2671180077	Nitrosospira	Nitrosospira sp. 1 Nsp1			46679	47260
2671454321	Ga0111720_1091	zzzz317	bAOB	0	1	19	1	0	0	no	1	1	0	0	0	1	0	0	0	1	other	1	1	1	0	1	1	0	1	1	0	1	1	0	0	0	0	0	0	0	Cx7MxHxnC	hypothetical protein	2671180077	Nitrosospira	Nitrosospira sp. 1 Nsp1			308	874
2671454322	Ga0111720_1092	zzzzz72	bAOB	0	1	19	1	0	0	no	1	1	0	0	0	1	0	0	0	1	other	1	1	1	0	0	1	1	1	1	0	1	0	0	0	1	0	0	0	0	Cx8MHxnC	hypothetical protein	2671180077	Nitrosospira	Nitrosospira sp. 1 Nsp1			999	1577
2671457570	Ga0111723_109130	zzzzz92	bAOB	1	1	15	1	1	0	orf5	1	1	0	0	0	1	0	1	1	1	cabddcd	1	1	1	0	0	1	1	1	1	0	1	0	0	0	1	0	0	0	0	Cx8MHxnC	hypothetical protein	2671180078	Nitrosospira	Nitrosospira sp. 17 Nsp14			140347	140943
2671457571	Ga0111723_109131	zzzz323	bAOB	1	1	15	1	0	1	orf4	1	1	0	0	0	1	0	1	1	1	cabddcd	1	1	1	0	1	1	0	1	1	0	1	1	0	0	0	0	0	0	0	Cx7MxHxnC	hypothetical protein	2671180078	Nitrosospira	Nitrosospira sp. 17 Nsp14			141014	141583
2671458347	Ga0111723_11732	zzzz293	bAOB	0	1	1	0	0	0	no	0	0	0	0	0	0	0	0	0	0	none	1	1	1	0	0	0	0	1	1	0	1	0	1	0	0	0	0	0	0	Cx9HxnC	hypothetical protein	2671180078	Nitrosospira	Nitrosospira sp. 17 Nsp14			31980	32561
2671458573	Ga0111723_12015	zzzz772	bAOB	0	1	8	0	0	0	no	0	0	0	0	0	0	0	0	0	0	none	0	1	1	0	0	0	0	0	0	0	1	0	0	0	0	0	1	0	0	CxnC	hypothetical protein	2671180078	Nitrosospira	Nitrosospira sp. 17 Nsp14			11740	12345
2671459015	Ga0111723_1341	zzzz693	bAOB	0	1	13	0	0	0	no	0	0	0	0	0	0	0	0	0	0	none	1	1	1	0	0	0	0	0	0	0	1	0	0	0	0	0	1	0	0	CxnC	hypothetical protein	2671180078	Nitrosospira	Nitrosospira sp. 17 Nsp14			404	1000
2671460000	Ga0111716_103144	zzzz806	bAOB	0	1	8	0	0	0	no	0	0	0	0	0	0	0	0	0	0	none	0	1	1	0	0	0	0	0	0	0	1	0	0	0	0	0	1	0	0	CxnC	hypothetical protein	2671180079	Nitrosospira	Nitrosospira multiformis Nl14			150643	151272
2671460146	Ga0111716_10450	zzzz696	bAOB	0	1	13	0	0	0	no	0	0	0	0	0	0	0	0	0	0	none	1	1	1	0	0	0	0	0	0	0	1	0	0	0	0	0	1	0	0	CxnC	hypothetical protein	2671180079	Nitrosospira	Nitrosospira multiformis Nl14			47712	48416
2671460581	Ga0111716_10628	zzzz788	bAOB	0	1	8	0	0	0	no	0	0	0	0	0	0	0	0	0	0	none	0	1	1	0	0	0	0	0	0	0	1	0	0	0	0	0	1	0	0	CxnC	hypothetical protein	2671180079	Nitrosospira	Nitrosospira multiformis Nl14			22791	23417
2671461171	Ga0111716_1105	zzzz338	bAOB	1	1	15	1	0	1	orf4	1	1	0	0	0	0	0	1	1	1	cabddcd	1	1	1	0	1	1	0	1	1	0	1	1	0	0	0	0	0	0	0	Cx7MxHxnC	hypothetical protein	2671180079	Nitrosospira	Nitrosospira multiformis Nl14			2594	3262
2671461172	Ga0111716_1106	zzzz100	bAOB	1	1	15	1	1	0	orf5	1	1	0	0	0	0	0	1	1	1	cabddcd	1	1	1	0	0	1	1	1	1	0	1	0	0	0	1	0	0	0	0	Cx8MHxnC	hypothetical protein	2671180079	Nitrosospira	Nitrosospira multiformis Nl14			3426	4016
2671462382	Ga0111716_1348	zzzz751	bAOB	0	1	8	0	0	0	no	0	0	0	0	0	0	0	0	0	0	none	0	1	1	0	0	0	0	0	0	0	1	0	0	0	0	0	1	0	0	CxnC	hypothetical protein	2671180079	Nitrosospira	Nitrosospira multiformis Nl14			7958	8620
2671462944	Ga0111722_103109	zzzz282	bAOB	0	1	10	0	0	0	no	0	0	0	0	0	0	0	0	0	0	none	1	1	1	0	1	1	0	1	1	0	1	1	0	0	0	0	0	0	0	Cx7MxHxnC	hypothetical protein	2671180080	Nitrosospira	Nitrosospira sp. 1 Nsp18			115232	115813
2671462997	Ga0111722_1045	zzzz318	bAOB	1	1	18	0	0	0	no	1	1	0	0	0	1	0	1	1	1	cabdcd	1	1	1	0	1	1	0	1	1	0	1	1	0	0	0	0	0	0	0	Cx7MxHxnC	hypothetical protein	2671180080	Nitrosospira	Nitrosospira sp. 1 Nsp18			2706	3281
2671463329	Ga0111722_10656	zzzz737	bAOB	0	1	7	0	0	0	no	0	0	0	0	0	0	0	0	0	0	none	0	1	1	0	0	0	0	0	0	0	1	0	0	0	0	0	1	0	0	CxnC	hypothetical protein	2671180080	Nitrosospira	Nitrosospira sp. 1 Nsp18			58693	59367
2671464219	Ga0111722_11544	zzzz265	bAOB	0	1	6	0	0	0	no	0	0	0	0	0	0	1	0	0	0	pmoCr	1	1	1	0	1	1	0	1	1	0	1	1	0	0	0	0	0	0	0	Cx7MxHxnC	hypothetical protein	2671180080	Nitrosospira	Nitrosospira sp. 1 Nsp18			58213	58785
2671464620	Ga0111722_12240	zzzz690	bAOB	0	1	13	0	0	0	no	0	0	0	0	0	0	0	0	0	0	none	1	1	1	0	0	0	0	0	0	0	1	0	0	0	0	0	1	0	0	CxnC	hypothetical protein	2671180080	Nitrosospira	Nitrosospira sp. 1 Nsp18			40071	40676
2671467723	Ga0105868_1401	zzzzz32	bAOB	1	1	20	1	1	0	orf5	0	0	0	0	0	0	1	1	1	0	cabdd	1	1	1	0	0	1	1	1	1	0	1	0	0	0	1	0	0	0	0	Cx8MHxnC	hypothetical protein	2671180081	Nitrosomonas	Nitrosomonas eutropha Nm38			1	588
2671467724	Ga0105868_1402	zzzz390	bAOB	1	1	20	1	0	1	orf4	0	0	0	0	0	0	1	1	1	0	cabdd	1	1	1	0	1	1	0	1	1	0	1	1	0	0	0	0	0	0	0	Cx7MxHxnC	hypothetical protein	2671180081	Nitrosomonas	Nitrosomonas eutropha Nm38			660	1301
2671469821	Ga0105871_11297	zzzz345	bAOB	0	1	16	0	0	0	no	1	1	0	0	0	1	0	0	0	1	other	1	1	1	0	1	1	0	1	1	0	1	1	0	0	0	0	0	0	0	Cx7MxHxnC	hypothetical protein	2671180082	Nitrosomonas	Nitrosomonas marina Nm22			103456	104070
2671469909	Ga0105871_1142	zzzz428	bAOB	0	1	4	0	0	0	no	0	0	0	0	0	0	1	0	0	0	pmoCr	1	1	1	0	1	1	0	1	1	0	1	1	0	0	0	0	0	0	0	Cx7MxHxnC	hypothetical protein	2671180082	Nitrosomonas	Nitrosomonas marina Nm22			285	836
2671470144	Ga0105871_11677	zzzz721	bAOB	0	1	4	0	0	0	no	0	0	0	0	0	0	0	0	0	0	none	1	1	1	0	0	1	1	0	0	0	1	0	0	0	0	1	0	0	0	Cx8MxnC	hypothetical protein	2671180082	Nitrosomonas	Nitrosomonas marina Nm22			74948	75739
2671470179	Ga0105871_11735	zzzz839	bAOB	0	1	8	0	0	0	no	0	0	0	0	0	1	0	0	0	0	none	0	1	1	0	0	0	0	0	0	0	1	0	0	0	0	0	1	0	0	CxnC	hypothetical protein	2671180082	Nitrosomonas	Nitrosomonas marina Nm22			38316	38921
2671470623	Ga0105871_1252	zzzz637	bAOB	0	1	7	0	0	0	no	1	0	0	0	0	0	0	0	0	0	copC	1	1	1	0	0	0	0	0	0	0	1	0	0	0	0	0	1	0	0	CxnC	hypothetical protein	2671180082	Nitrosomonas	Nitrosomonas marina Nm22			1543	2232
2671471031	Ga0105871_1422	zzzzz67	bAOB	0	1	1	0	0	0	no	0	0	0	0	0	0	0	0	0	0	none	1	1	1	0	0	0	0	1	1	0	1	0	1	0	0	0	0	0	0	Cx9HxnC	hypothetical protein	2671180082	Nitrosomonas	Nitrosomonas marina Nm22			196	822
2671655361	Ga0111715_10484	zzzz791	bAOB	0	1	8	0	0	0	no	0	0	0	0	0	0	0	0	0	0	none	0	1	1	0	0	0	0	0	0	0	1	0	0	0	0	0	1	0	0	CxnC	hypothetical protein	2671180127	Nitrosospira	Nitrosospira multiformis Nl13			85483	86121
2671655621	Ga0111715_1064	zzzz331	bAOB	1	1	18	1	0	1	orf4	1	1	0	0	0	1	0	1	1	1	cabddcd	1	1	1	0	1	1	0	1	1	0	1	1	0	0	0	0	0	0	0	Cx7MxHxnC	hypothetical protein	2671180127	Nitrosospira	Nitrosospira multiformis Nl13			2671	3261
2671655622	Ga0111715_1065	zzzz105	bAOB	1	1	18	1	1	0	orf5	1	1	0	0	0	1	0	1	1	1	cabddcd	1	1	1	0	0	1	1	1	1	0	1	0	0	0	1	0	0	0	0	Cx8MHxnC	hypothetical protein	2671180127	Nitrosospira	Nitrosospira multiformis Nl13			3411	4001
2671659916	Ga0105869_1535	zzzz388	bAOB	1	1	20	1	0	1	orf4	0	0	0	0	0	0	1	1	1	0	cabdd	1	1	1	0	1	1	0	1	1	0	1	1	0	0	0	0	0	0	0	Cx7MxHxnC	hypothetical protein	2671180128	Nitrosomonas	Nitrosomonas eutropha Nm56			3600	4241
2671659917	Ga0105869_1536	zzzzz27	bAOB	1	1	20	1	1	0	orf5	0	0	0	0	0	0	1	1	1	0	cabdd	1	1	1	0	0	1	1	1	1	0	1	0	0	0	1	0	0	0	0	Cx8MHxnC	hypothetical protein	2671180128	Nitrosomonas	Nitrosomonas eutropha Nm56			4313	4867
2671660943	Ga0105866_10857	zzzz653	bAOB	0	1	8	0	0	0	no	0	0	0	0	0	0	0	0	0	0	none	1	1	1	0	0	0	0	0	0	0	1	0	0	0	0	0	1	0	0	CxnC	hypothetical protein	2671180129	Nitrosomonas	Nitrosomonas eutropha Nm14			48858	49469
2671662362	Ga0105866_1551	zzzzz30	bAOB	1	1	20	0	0	0	no	0	0	0	0	0	0	1	1	1	0	cabd	1	1	1	0	0	1	1	1	1	0	1	0	0	0	1	0	0	0	0	Cx8MHxnC	hypothetical protein	2671180129	Nitrosomonas	Nitrosomonas eutropha Nm14			1	588
2671662920	Ga0105877_102214	zzzz771	bAOB	0	1	8	0	0	0	no	0	0	0	0	0	0	0	0	0	0	none	0	1	1	0	0	0	0	0	0	0	1	0	0	0	0	0	1	0	0	CxnC	hypothetical protein	2671180130	Nitrosomonas	Nitrosomonas ureae Nm13			230467	231012
2671663243	Ga0105877_104108	zzzz417	bAOB	0	1	4	0	0	0	no	0	0	0	0	0	0	0	0	0	0	none	1	1	1	0	1	1	0	1	1	0	1	1	0	0	0	0	0	0	0	Cx7MxHxnC	hypothetical protein	2671180130	Nitrosomonas	Nitrosomonas ureae Nm13			119711	120268
2671663999	Ga0105877_11125	zzzz824	bAOB	0	1	8	0	0	0	no	0	0	0	0	0	0	0	0	0	0	none	0	1	1	0	0	0	0	0	0	0	1	0	0	0	0	0	1	0	0	CxnC	hypothetical protein	2671180130	Nitrosomonas	Nitrosomonas ureae Nm13			26470	27033
2671665326	Ga0105877_14210	zzzz434	bAOB	0	1	4	0	0	0	no	0	0	0	0	0	0	1	0	0	0	pmoCr	1	1	1	0	1	1	0	1	1	0	1	1	0	0	0	0	0	0	0	Cx7MxHxnC	hypothetical protein	2671180130	Nitrosomonas	Nitrosomonas ureae Nm13			6743	7303
2671665372	Ga0105877_1501	zzzz706	bAOB	0	1	8	0	0	0	no	0	0	0	0	0	0	0	0	0	0	none	1	1	1	0	0	0	0	0	0	0	1	0	0	0	0	0	1	0	0	CxnC	hypothetical protein	2671180130	Nitrosomonas	Nitrosomonas ureae Nm13			201	920
2671665409	Ga0105877_1574	zzzzz39	bAOB	0	1	4	1	0	0	no	0	0	0	0	0	0	0	0	0	0	other	1	1	1	0	0	1	1	1	1	0	1	0	0	0	1	0	0	0	0	Cx8MHxnC	hypothetical protein	2671180130	Nitrosomonas	Nitrosomonas ureae Nm13			2207	2776
2671665410	Ga0105877_1575	zzzz360	bAOB	0	1	4	1	0	0	no	0	0	0	0	0	0	0	0	0	0	other	1	1	1	0	1	1	0	1	1	0	1	1	0	0	0	0	0	0	0	Cx7MxHxnC	hypothetical protein	2671180130	Nitrosomonas	Nitrosomonas ureae Nm13			2844	3431
2671667134	Ga0105875_11259	zzzz643	bAOB	0	1	7	0	0	0	no	1	0	0	0	0	0	0	0	0	0	copC	0	1	1	0	0	0	0	0	0	0	1	0	0	0	0	0	1	0	0	CxnC	hypothetical protein	2671180131	Nitrosomonas	Nitrosomonas oligotropha Nm75			44474	45208
2671667692	Ga0105875_12057	zzzz422	bAOB	0	1	11	0	0	0	no	0	1	0	0	0	0	1	0	0	1	pmoCr	1	1	1	0	1	1	0	1	1	0	1	1	0	0	0	0	0	0	0	Cx7MxHxnC	hypothetical protein	2671180131	Nitrosomonas	Nitrosomonas oligotropha Nm75			52301	52855
2671670821	Ga0105876_1171	zzzz703	bAOB	0	1	8	0	0	0	no	0	0	0	0	0	0	0	0	0	0	none	1	1	1	0	0	0	0	0	0	0	1	0	0	0	0	0	1	0	0	CxnC	hypothetical protein	2671180132	Nitrosomonas	Nitrosomonas oligotropha Nm76			249	965
2671670986	Ga0105876_11962	zzzz826	bAOB	0	1	11	0	0	0	no	0	0	0	0	0	0	1	0	0	0	pmoCr	0	1	1	0	0	0	0	0	0	0	1	0	0	0	0	0	1	0	0	CxnC	hypothetical protein	2671180132	Nitrosomonas	Nitrosomonas oligotropha Nm76			56727	57326
2671671537	Ga0105876_1371	zzzz367	bAOB	0	1	4	1	0	0	no	0	0	0	0	0	0	0	0	0	0	other	1	1	1	0	1	1	0	1	1	0	1	1	0	0	0	0	0	0	0	Cx7MxHxnC	hypothetical protein	2671180132	Nitrosomonas	Nitrosomonas oligotropha Nm76			210	794
2671671538	Ga0105876_1372	zzzzz47	bAOB	0	1	4	1	0	0	no	0	0	0	0	0	0	0	0	0	0	other	1	1	1	0	0	1	1	1	1	0	1	0	0	0	1	0	0	0	0	Cx8MHxnC	PEP-CTERM protein-sorting domain-containing protein	2671180132	Nitrosomonas	Nitrosomonas oligotropha Nm76			857	1426
2671674007	Ga0105864_13920	zzzz660	bAOB	0	1	8	0	0	0	no	0	0	0	0	0	0	0	0	0	0	none	1	1	1	0	0	0	0	0	0	0	1	0	0	0	0	0	1	0	0	CxnC	hypothetical protein	2671180133	Nitrosomonas	Nitrosomonas europaea Nm35	NE0183		20481	21092
2671674462	Ga0105864_1696	zzzzz24	bAOB	1	1	20	0	0	0	no	0	0	0	0	0	0	1	1	1	0	cabd	1	1	1	0	0	1	1	1	1	0	1	0	0	0	1	0	0	0	0	Cx8MHxnC	LPXTG-motif cell wall anchor domain-containing protein	2671180133	Nitrosomonas	Nitrosomonas europaea Nm35	NE2060		4246	4809
2671677266	Ga0105872_10177	zzzz838	bAOB	0	1	8	0	0	0	no	0	0	0	0	0	1	0	0	0	0	none	0	1	1	0	0	0	0	0	0	0	1	0	0	0	0	0	1	0	0	CxnC	hypothetical protein	2671180135	Nitrosomonas	Nitrosomonas marina Nm71			88977	89582
2671678289	Ga0105872_1094	zzzz344	bAOB	1	1	16	0	0	0	no	1	1	0	0	0	1	1	1	1	1	cabdcd	1	1	1	0	1	1	0	1	1	0	1	1	0	0	0	0	0	0	0	Cx7MxHxnC	hypothetical protein	2671180135	Nitrosomonas	Nitrosomonas marina Nm71			2636	3208
2671678829	Ga0105872_11487	zzzz427	bAOB	0	1	4	0	0	0	no	0	0	0	0	0	0	1	0	0	0	pmoCr	1	1	1	0	1	1	0	1	1	0	1	1	0	0	0	0	0	0	0	Cx7MxHxnC	hypothetical protein	2671180135	Nitrosomonas	Nitrosomonas marina Nm71			93779	94330
2671680154	Ga0105872_1461	zzzz720	bAOB	0	1	8	0	0	0	no	0	0	0	0	0	0	0	0	0	0	none	1	1	1	0	0	0	0	0	0	0	1	0	0	0	0	0	1	0	0	CxnC	hypothetical protein	2671180135	Nitrosomonas	Nitrosomonas marina Nm71			384	1175
2671680246	Ga0105872_1532	zzzzz66	bAOB	0	1	1	0	0	0	no	0	0	0	0	0	0	0	0	0	0	none	1	1	1	0	0	0	0	1	1	0	1	0	1	0	0	0	0	0	0	Cx9HxnC	hypothetical protein	2671180135	Nitrosomonas	Nitrosomonas marina Nm71			174	800
2671681768	Ga0111708_101943	zzzz714	bAOB	0	5	8	0	0	0	no	0	0	0	0	0	0	0	0	0	0	none	1	1	1	0	0	0	0	0	0	0	1	0	0	0	0	0	1	0	0	CxnC	hypothetical protein	2671180136	Nitrosomonas	Nitrosomonas crytolerans Nm55			49005	49706
2671682800	Ga0111708_10682	zzzz377	bAOB	1	5	15	1	0	1	orf4	1	1	0	0	0	0	0	0	1	1	other	1	1	1	0	1	1	0	1	1	0	1	1	0	0	0	0	0	0	0	Cx7MxHxnC	hypothetical protein	2671180136	Nitrosomonas	Nitrosomonas crytolerans Nm55			713	1312
2671682801	Ga0111708_10683	zzzzz61	bAOB	1	5	15	1	1	0	orf5	1	1	0	0	0	0	0	0	1	1	other	1	1	1	0	0	1	1	1	1	0	1	0	0	0	1	0	0	0	0	Cx8MHxnC	hypothetical protein	2671180136	Nitrosomonas	Nitrosomonas crytolerans Nm55			1363	1941
2671682820	Ga0111708_106910	zzzzz63	bAOB	1	5	20	1	1	0	orf5	0	0	0	0	0	0	0	0	1	0	other	1	1	1	0	0	1	1	1	1	0	1	0	0	0	1	0	0	0	0	Cx8MHxnC	hypothetical protein	2671180136	Nitrosomonas	Nitrosomonas crytolerans Nm55			7457	8068
2671682821	Ga0111708_106911	zzzz375	bAOB	1	5	20	1	0	1	orf4	0	0	0	0	0	0	0	0	1	0	other	1	1	1	0	1	1	0	1	1	0	1	1	0	0	0	0	0	0	0	Cx7MxHxnC	hypothetical protein	2671180136	Nitrosomonas	Nitrosomonas crytolerans Nm55			8096	8683
2671683711	Ga0105860_10054	zzzz348	bAOB	1	1	16	0	0	0	no	1	1	0	0	0	1	0	1	1	1	cabdcd	1	1	1	0	1	1	0	1	1	0	1	1	0	0	0	0	0	0	0	Cx7MxHxnC	hypothetical protein	2671180137	Nitrosomonas	Nitrosomonas aestuarii Nm69			2464	3135
2671684397	Ga0105860_101063	zzzz837	bAOB	0	1	8	0	0	0	no	0	0	0	0	0	1	0	0	0	0	none	0	1	1	0	0	0	0	0	0	0	1	0	0	0	0	0	1	0	0	CxnC	hypothetical protein	2671180137	Nitrosomonas	Nitrosomonas aestuarii Nm69			62370	62975
2671685141	Ga0105860_10191	zzzz718	bAOB	0	1	8	0	0	0	no	0	0	0	0	0	0	0	0	0	0	none	1	1	1	0	0	0	0	0	0	0	1	0	0	0	0	0	1	0	0	CxnC	hypothetical protein	2671180137	Nitrosomonas	Nitrosomonas aestuarii Nm69			164	928
2671686110	Ga0105860_10402	zzzz430	bAOB	0	1	4	0	0	0	no	0	0	0	0	0	0	0	0	0	0	none	1	1	1	0	1	1	0	1	1	0	1	1	0	0	0	0	0	0	0	Cx7MxHxnC	hypothetical protein	2671180137	Nitrosomonas	Nitrosomonas aestuarii Nm69			208	762
2671686118	Ga0105860_104010	zzzz639	bAOB	0	1	7	0	0	0	no	1	0	0	0	0	0	0	0	0	0	copC	1	1	1	0	0	0	0	0	0	0	1	0	0	0	0	0	1	0	0	CxnC	hypothetical protein	2671180137	Nitrosomonas	Nitrosomonas aestuarii Nm69			9902	10609
2671686734	Ga0105860_10963	zzzzz70	bAOB	0	1	1	0	0	0	no	0	0	0	0	0	0	0	0	0	0	none	1	1	1	0	0	0	0	1	1	0	1	0	1	0	0	0	0	0	0	Cx9HxnC	hypothetical protein	2671180137	Nitrosomonas	Nitrosomonas aestuarii Nm69			1797	2423
2671879837	Ga0105874_1102	zzzz733	bAOB	0	1	7	0	0	0	no	0	0	0	0	0	0	0	0	0	0	none	1	1	1	0	0	0	0	0	0	0	1	0	0	0	0	0	1	0	0	CxnC	hypothetical protein	2671180218	Nitrosomonas	Nitrosomonas nitrosa Nm146			285	1070
2671880856	Ga0105874_12353	zzzz380	bAOB	0	1	4	0	0	0	no	0	0	0	0	0	0	0	0	0	0	none	1	1	1	0	1	1	0	1	1	0	1	1	0	0	0	0	0	0	0	Cx7MxHxnC	hypothetical protein	2671180218	Nitrosomonas	Nitrosomonas nitrosa Nm146			49632	50204
2671881602	Ga0105874_1591	zzzzz19	bAOB	1	1	20	1	1	0	orf5	0	0	0	0	0	0	1	1	1	0	cabdd	1	1	1	0	0	1	1	1	1	0	1	0	0	0	1	0	0	0	0	Cx8MHxnC	hypothetical protein	2671180218	Nitrosomonas	Nitrosomonas nitrosa Nm146			2	502
2671881603	Ga0105874_1592	zzzz406	bAOB	1	1	20	1	0	1	orf4	0	0	0	0	0	0	1	1	1	0	cabdd	1	1	1	0	1	1	0	1	1	0	1	1	0	0	0	0	0	0	0	Cx7MxHxnC	hypothetical protein	2671180218	Nitrosomonas	Nitrosomonas nitrosa Nm146			571	1149
2676339916	Ga0116912_102300	zzzz156	aMOB	0	1	8	0	0	0	no	0	0	0	0	0	0	0	0	0	0	none	0	1	1	0	0	0	0	0	0	0	1	0	0	0	0	0	1	0	0	CxnC	hypothetical protein	2675903028	Methylocapsa	Methylocapsa palsarum NE2			313565	314182
2676340453	Ga0116912_10532	zzzz153	aMOB	0	1	8	0	0	0	no	0	0	0	0	0	0	0	0	0	0	none	1	1	1	0	0	0	0	0	0	0	1	0	0	0	0	0	1	0	0	CxnC	hypothetical protein	2675903028	Methylocapsa	Methylocapsa palsarum NE2			32870	33463
2676341041	Ga0116912_107164	zzzz169	aMOB	1	1	20	0	0	0	no	0	0	0	0	0	0	1	1	1	0	cabd	1	1	1	0	0	1	1	1	1	0	1	0	0	0	1	0	0	0	0	Cx8MHxnC	hypothetical protein	2675903028	Methylocapsa	Methylocapsa palsarum NE2			169342	169950
2676341460	Ga0116912_11031	zzzz204	aMOB	0	1	1	0	0	0	no	0	0	0	0	0	0	0	0	0	0	none	0	1	1	0	0	0	0	1	1	0	1	0	1	0	0	0	0	0	0	Cx9HxnC	hypothetical protein	2675903028	Methylocapsa	Methylocapsa palsarum NE2			36945	37538
2676342063	Ga0116912_11565	zzzz759	aMOB	0	1	1	0	0	0	no	1	0	0	0	0	0	1	0	0	0	pmoCr	0	1	1	0	0	0	0	1	1	0	1	0	1	0	0	0	0	0	0	Cx9HxnC	hypothetical protein	2675903028	Methylocapsa	Methylocapsa palsarum NE2			69011	69538
2676368161	Ga0111713_1002117	zzzz705	bAOB	0	1	8	0	0	0	no	0	0	0	0	0	0	0	0	0	0	none	1	1	1	0	0	0	0	0	0	0	1	0	0	0	0	0	1	0	0	CxnC	hypothetical protein	2675903035	Nitrosomonas	Nitrosomonas sp. Nm166			124991	125710
2676368991	Ga0111713_10133	zzzz363	bAOB	1	1	15	1	0	1	orf4	1	1	0	0	0	0	0	1	1	1	cabddcd	1	1	1	0	1	1	0	1	1	0	1	1	0	0	0	0	0	0	0	Cx7MxHxnC	hypothetical protein	2675903035	Nitrosomonas	Nitrosomonas sp. Nm166			2455	3042
2676368992	Ga0111713_10134	zzzzz57	bAOB	1	1	15	1	1	0	orf5	1	1	0	0	0	0	0	1	1	1	cabddcd	1	1	1	0	0	1	1	1	1	0	1	0	0	0	1	0	0	0	0	Cx8MHxnC	hypothetical protein	2675903035	Nitrosomonas	Nitrosomonas sp. Nm166			3116	3694
2676373042	Ga0111711_102448	zzzz723	bAOB	0	1	7	0	0	0	no	0	0	0	0	0	0	0	0	0	0	none	1	1	1	0	0	0	0	0	0	0	1	0	0	0	0	0	1	0	0	CxnC	hypothetical protein	2675903036	Nitrosomonas	Nitrosomonas sp. 41 Nm58			44301	45062
2676373502	Ga0111711_104117	zzzz800	bAOB	0	1	8	0	0	0	no	0	0	0	0	0	0	0	0	0	0	none	0	1	1	0	0	0	0	0	0	0	1	0	0	0	0	0	1	0	0	CxnC	hypothetical protein	2675903036	Nitrosomonas	Nitrosomonas sp. 41 Nm58			12119	12751
2676374072	Ga0111711_10884	zzzz404	bAOB	1	1	20	1	0	1	orf4	0	0	0	0	0	0	1	1	1	0	cabdd	1	1	1	0	1	1	0	1	1	0	1	1	0	0	0	0	0	0	0	Cx7MxHxnC	hypothetical protein	2675903036	Nitrosomonas	Nitrosomonas sp. 41 Nm58			3575	4144
2676374073	Ga0111711_10885	zzzzz18	bAOB	1	1	20	1	1	0	orf5	0	0	0	0	0	0	1	1	1	0	cabdd	1	1	1	0	0	1	1	1	1	0	1	0	0	0	1	0	0	0	0	Cx8MHxnC	hypothetical protein	2675903036	Nitrosomonas	Nitrosomonas sp. 41 Nm58			4220	4777
2676376323	Ga0111712_103221	zzzz840	bAOB	0	1	8	0	0	0	no	0	0	0	0	0	0	0	0	0	0	none	0	1	1	0	0	0	0	0	0	0	1	0	0	0	0	0	1	0	0	CxnC	hypothetical protein	2675903037	Nitrosomonas	Nitrosomonas sp. 51 Nm51			25178	25783
2676376373	Ga0111712_10351	zzzz719	bAOB	0	1	4	0	0	0	no	0	0	0	0	0	0	0	0	0	0	none	1	1	1	0	0	1	1	0	0	0	1	0	0	0	0	1	0	0	0	Cx8MxnC	hypothetical protein	2675903037	Nitrosomonas	Nitrosomonas sp. 51 Nm51			152	928
2676376706	Ga0111712_104817	zzzzz68	bAOB	1	1	20	1	1	0	orf5	0	0	0	0	0	0	0	1	1	0	cabdd	1	1	1	0	0	0	0	1	1	0	1	0	1	0	0	0	0	0	0	Cx9HxnC	hypothetical protein	2675903037	Nitrosomonas	Nitrosomonas sp. 51 Nm51			15417	16046
2676376707	Ga0111712_104818	zzzz346	bAOB	1	1	20	1	0	1	orf4	0	0	0	0	0	0	0	1	1	0	cabdd	1	1	1	0	1	1	0	1	1	0	1	1	0	0	0	0	0	0	0	Cx7MxHxnC	hypothetical protein	2675903037	Nitrosomonas	Nitrosomonas sp. 51 Nm51			16095	16679
2676377373	Ga0111710_1001104	zzzz799	bAOB	0	1	8	0	0	0	no	0	0	0	0	0	0	0	0	0	0	none	0	1	1	0	0	0	0	0	0	0	1	0	0	0	0	0	1	0	0	CxnC	hypothetical protein	2675903038	Nitrosomonas	Nitrosomonas sp. 41 Nm132			130012	130644
2676379965	Ga0111710_10571	zzzz724	bAOB	0	1	7	0	0	0	no	0	0	0	0	0	0	0	0	0	0	none	1	1	1	0	0	0	0	0	0	0	1	0	0	0	0	0	1	0	0	CxnC	hypothetical protein	2675903038	Nitrosomonas	Nitrosomonas sp. 41 Nm132			104	865
2676380192	Ga0111710_10831	zzzzz17	bAOB	1	1	20	1	1	0	orf5	0	0	0	0	0	0	1	1	1	0	cabdd	1	1	1	0	0	1	1	1	1	0	1	0	0	0	1	0	0	0	0	Cx8MHxnC	hypothetical protein	2675903038	Nitrosomonas	Nitrosomonas sp. 41 Nm132			3	548
2676380193	Ga0111710_10832	zzzz405	bAOB	1	1	20	1	0	1	orf4	0	0	0	0	0	0	1	1	1	0	cabdd	1	1	1	0	1	1	0	1	1	0	1	1	0	0	0	0	0	0	0	Cx7MxHxnC	hypothetical protein	2675903038	Nitrosomonas	Nitrosomonas sp. 41 Nm132			624	1193
2676382450	Ga0105878_10323	zzzz350	bAOB	1	1	15	1	0	1	orf4	1	1	0	0	0	1	0	1	1	1	cabddcd	1	1	1	0	1	1	0	1	1	0	1	1	0	0	0	0	0	0	0	Cx7MxHxnC	hypothetical protein	2675903039	Nitrosomonas	Nitrosomonas ureae Nm9			2519	3103
2676382451	Ga0105878_10324	zzzzz43	bAOB	1	1	15	1	1	0	orf5	1	1	0	0	0	1	0	1	1	1	cabddcd	1	1	1	0	0	1	1	1	1	0	1	0	0	0	1	0	0	0	0	Cx8MHxnC	hypothetical protein	2675903039	Nitrosomonas	Nitrosomonas ureae Nm9			3171	3755
2676382907	Ga0105878_104818	zzzz412	bAOB	0	1	4	0	0	0	no	0	0	0	0	0	0	0	0	0	0	none	1	1	1	0	1	1	0	1	1	0	1	1	0	0	0	0	0	0	0	Cx7MxHxnC	hypothetical protein	2675903039	Nitrosomonas	Nitrosomonas ureae Nm9			22145	22696
2676383983	Ga0111714_1002185	zzzz251	bAOB	0	1	4	0	0	0	no	0	0	0	0	0	0	0	0	0	0	none	0	1	1	0	1	1	0	1	1	0	1	1	0	0	0	0	0	0	0	Cx7MxHxnC	hypothetical protein	2675903040	Nitrosomonas	Nitrosomonas sp. Nm34			197511	197990
2676385100	Ga0111714_101276	zzzz727	bAOB	0	1	7	0	0	0	no	0	0	0	0	0	0	0	0	0	0	none	1	1	1	0	0	0	0	0	0	0	1	0	0	0	0	0	1	0	0	CxnC	hypothetical protein	2675903040	Nitrosomonas	Nitrosomonas sp. Nm34			90620	91390
2676386006	Ga0111714_10314	zzzz256	bAOB	0	1	6	0	0	0	no	0	0	0	0	0	0	1	0	0	0	pmoCr	1	1	1	0	1	1	0	1	1	0	1	1	0	0	0	0	0	0	0	Cx7MxHxnC	hypothetical protein	2675903040	Nitrosomonas	Nitrosomonas sp. Nm34			1646	2188
2676387164	Ga0111714_11051	zzzzz16	bAOB	1	1	20	1	1	0	orf5	0	0	0	0	0	0	1	1	1	0	cabdd	1	1	1	0	0	1	1	1	1	0	1	0	0	0	1	0	0	0	0	Cx8MHxnC	LPXTG-motif cell wall anchor domain-containing protein	2675903040	Nitrosomonas	Nitrosomonas sp. Nm34			1	561
2676387165	Ga0111714_11052	zzzz402	bAOB	1	1	20	1	0	1	orf4	0	0	0	0	0	0	1	1	1	0	cabdd	1	1	1	0	1	1	0	1	1	0	1	1	0	0	0	0	0	0	0	Cx7MxHxnC	hypothetical protein	2675903040	Nitrosomonas	Nitrosomonas sp. Nm34			628	1206
2676387479	Ga0105870_100248	zzzz795	bAOB	0	1	8	0	0	0	no	0	0	0	0	0	0	0	0	0	0	none	0	1	1	0	0	0	0	0	0	0	1	0	0	0	0	0	1	0	0	CxnC	hypothetical protein	2675903041	Nitrosomonas	Nitrosomonas halophila Nm1			46316	46948
2676389230	Ga0105870_103722	zzzz409	bAOB	0	1	4	0	0	0	no	0	0	0	0	0	0	0	0	0	0	none	1	1	1	0	1	1	0	0	0	0	1	0	0	1	0	0	0	0	0	Cx7MxnC	hypothetical protein	2675903041	Nitrosomonas	Nitrosomonas halophila Nm1			16355	16924
2676389795	Ga0105870_10653	zzzz652	bAOB	0	1	8	0	0	0	no	0	0	0	0	0	0	0	0	0	0	none	1	1	1	0	0	0	0	0	0	0	1	0	0	0	0	0	1	0	0	CxnC	hypothetical protein	2675903041	Nitrosomonas	Nitrosomonas halophila Nm1			1959	2501
2676390259	Ga0105870_11135	zzzz383	bAOB	1	1	20	1	0	1	orf4	0	0	0	0	0	0	1	1	1	0	cabdd	1	1	1	0	1	1	0	1	1	0	1	1	0	0	0	0	0	0	0	Cx7MxHxnC	hypothetical protein	2675903041	Nitrosomonas	Nitrosomonas halophila Nm1			3369	3941
2676390260	Ga0105870_11136	zzzzz35	bAOB	1	1	20	1	1	0	orf5	0	0	0	0	0	0	1	1	1	0	cabdd	1	1	1	0	0	1	1	1	1	0	1	0	0	0	1	0	0	0	0	Cx8MHxnC	LPXTG-motif cell wall anchor domain-containing protein	2675903041	Nitrosomonas	Nitrosomonas halophila Nm1			4014	4583
2676391720	Ga0111709_102225	zzzz378	bAOB	0	1	4	0	0	0	no	0	0	0	0	0	0	0	0	0	0	none	1	1	1	0	1	1	0	1	1	0	1	1	0	0	0	0	0	0	0	Cx7MxHxnC	hypothetical protein	2675903042	Nitrosomonas	Nitrosomonas sp. 33 Nm33			30541	31104
2676393049	Ga0111709_10832	zzzz725	bAOB	0	1	7	0	0	0	no	0	0	0	0	0	0	0	0	0	0	none	1	1	1	0	0	0	0	0	0	0	1	0	0	0	0	0	1	0	0	CxnC	hypothetical protein	2675903042	Nitrosomonas	Nitrosomonas sp. 33 Nm33			323	1096
2676393352	Ga0111709_11194	zzzz403	bAOB	1	1	20	0	0	0	no	0	0	0	0	0	0	1	1	1	0	cabd	1	1	1	0	1	1	0	1	1	0	1	1	0	0	0	0	0	0	0	Cx7MxHxnC	hypothetical protein	2675903042	Nitrosomonas	Nitrosomonas sp. 33 Nm33			3564	4133
2676394387	Ga0105863_100650	zzzz379	bAOB	0	1	4	0	0	0	no	0	0	0	0	0	0	0	0	0	0	none	1	1	1	0	1	1	0	1	1	0	1	1	0	0	0	0	0	0	0	Cx7MxHxnC	hypothetical protein	2675903043	Nitrosomonas	Nitrosomonas communis Nm44			64857	65429
2676397761	Ga0105863_11251	zzzzz11	bAOB	1	1	20	1	1	0	orf5	0	0	0	0	0	0	1	1	1	0	cabdd	1	1	1	0	0	1	1	1	1	0	1	0	0	0	1	0	0	0	0	Cx8MHxnC	hypothetical protein	2675903043	Nitrosomonas	Nitrosomonas communis Nm44			3	500
2676397762	Ga0105863_11252	zzzz397	bAOB	1	1	20	1	0	1	orf4	0	0	0	0	0	0	1	1	1	0	cabdd	1	1	1	0	1	1	0	1	1	0	1	1	0	0	0	0	0	0	0	Cx7MxHxnC	hypothetical protein	2675903043	Nitrosomonas	Nitrosomonas communis Nm44			613	1182
2676397969	Ga0105863_11712	zzzz726	bAOB	0	1	8	0	0	0	no	0	0	0	0	0	0	0	0	0	0	none	1	1	1	0	0	0	0	0	0	0	1	0	0	0	0	0	1	0	0	CxnC	hypothetical protein	2675903043	Nitrosomonas	Nitrosomonas communis Nm44			283	1050
2676398231	Ga0105861_1001220	zzzz252	bAOB	0	1	4	0	0	0	no	0	0	0	0	0	0	0	0	0	0	none	0	1	1	0	1	1	0	1	1	0	1	1	0	0	0	0	0	0	0	Cx7MxHxnC	hypothetical protein	2675903044	Nitrosomonas	Nitrosomonas communis Nm110			234419	234898
2676401293	Ga0105861_10861	zzzzz15	bAOB	1	1	20	1	1	0	orf5	0	0	0	0	0	0	1	1	1	0	cabdd	1	1	1	0	0	1	1	1	1	0	1	0	0	0	1	0	0	0	0	Cx8MHxnC	LPXTG-motif cell wall anchor domain-containing protein	2675903044	Nitrosomonas	Nitrosomonas communis Nm110			2	562
2676401294	Ga0105861_10862	zzzz401	bAOB	1	1	20	1	0	1	orf4	0	0	0	0	0	0	1	1	1	0	cabdd	1	1	1	0	1	1	0	1	1	0	1	1	0	0	0	0	0	0	0	Cx7MxHxnC	hypothetical protein	2675903044	Nitrosomonas	Nitrosomonas communis Nm110			630	1208
2676401364	Ga0105861_11012	zzzz728	bAOB	0	1	8	0	0	0	no	0	0	0	0	0	0	0	0	0	0	none	1	1	1	0	0	0	0	0	0	0	1	0	0	0	0	0	1	0	0	CxnC	hypothetical protein	2675903044	Nitrosomonas	Nitrosomonas communis Nm110			281	1051
2676404228	Ga0105862_105623	zzzz729	bAOB	0	1	7	0	0	0	no	0	0	0	0	0	0	0	0	0	0	none	1	1	1	0	0	0	0	0	0	0	1	0	0	0	0	0	1	0	0	CxnC	hypothetical protein	2675903045	Nitrosomonas	Nitrosomonas communis Nm2			22212	22982
2676405019	Ga0105862_11141	zzzzz12	bAOB	1	1	20	0	0	0	no	0	0	0	0	0	0	1	1	1	0	cabd	1	1	1	0	0	1	1	1	1	0	1	0	0	0	1	0	0	0	0	Cx8MHxnC	LPXTG-motif cell wall anchor domain-containing protein	2675903045	Nitrosomonas	Nitrosomonas communis Nm2			2	547
2676832666	Ga0111726_0545	zzzz781	bAOB	0	1	8	0	0	0	no	0	0	0	0	0	0	0	0	0	1	none	0	1	1	0	0	0	0	0	0	0	1	0	0	0	0	0	1	0	0	CxnC	hypothetical protein	2675903143	Nitrosovibrio	Nitrosovibrio sp. 12 Nv6			537624	538250
2676832861	Ga0111726_0740	zzzz739	bAOB	0	1	8	0	0	0	no	0	0	0	0	0	0	0	0	0	0	none	0	1	1	0	0	0	0	0	0	0	1	0	0	0	0	0	1	0	0	CxnC	hypothetical protein	2675903143	Nitrosovibrio	Nitrosovibrio sp. 12 Nv6			714309	714965
2676833506	Ga0111726_1385	zzzzz88	bAOB	1	1	18	0	0	0	no	1	1	0	0	0	1	0	1	1	1	cabdcd	1	1	1	0	0	1	1	1	1	0	1	0	0	0	1	0	0	0	0	Cx8MHxnC	hypothetical protein	2675903143	Nitrosovibrio	Nitrosovibrio sp. 12 Nv6			1394073	1394660
2676836062	Ga0105880_0749	zzzz786	bAOB	0	1	9	0	0	0	no	0	0	0	0	0	0	0	0	0	0	none	0	1	1	0	0	0	0	0	0	0	1	0	0	0	0	0	1	0	0	CxnC	hypothetical protein	2675903144	Nitrosospira	Nitrosospira briensis Nsp8			803953	804579
2676836356	Ga0105880_1043	zzzz744	bAOB	0	1	8	0	0	0	no	0	0	0	0	0	0	0	0	0	0	none	0	1	1	0	0	0	0	0	0	0	1	0	0	0	0	0	1	0	0	CxnC	hypothetical protein	2675903144	Nitrosospira	Nitrosospira briensis Nsp8			1109168	1109830
2676837026	Ga0105880_1713	zzzz664	bAOB	0	1	13	0	0	0	no	0	0	0	0	0	0	0	0	0	0	none	1	1	1	0	0	0	0	0	0	0	1	0	0	0	0	0	1	0	0	CxnC	hypothetical protein	2675903144	Nitrosospira	Nitrosospira briensis Nsp8			34479	35066
2676837326	Ga0105880_2013	zzzz321	bAOB	0	1	19	0	0	0	no	1	1	0	0	0	1	0	0	0	1	other	1	1	1	0	1	1	0	1	1	0	1	1	0	0	0	0	0	0	0	Cx7MxHxnC	hypothetical protein	2675903144	Nitrosospira	Nitrosospira briensis Nsp8			344	931
2677969078	Ga0128369_11814	zzzz513	gMOB	0	1	5	0	0	0	no	0	0	0	1	1	0	0	0	0	0	mco	1	1	1	0	0	0	0	1	1	0	1	0	1	0	0	0	0	0	0	Cx9HxnC	hypothetical protein	2675903437	Methylogaea	Methylogaea oryzae JCM 16910			2443	3036
2686679852	Ga0125266_112373	zzzz436	bAOB	0	1	19	1	0	0	no	1	1	0	0	0	0	0	0	0	1	other	1	1	1	0	1	1	0	1	1	0	1	1	0	0	0	0	0	0	0	Cx7MxHxnC	hypothetical protein	2684623072	Nitrosospira	Candidatus Nitrospira inopinata ENR4			2455703	2456257
2686679853	Ga0125266_112374	zzzz113	bAOB	0	1	19	1	0	0	no	1	1	0	0	0	0	0	0	0	1	other	1	1	1	0	1	1	0	1	1	0	1	1	0	0	0	0	0	0	0	Cx7MxHxnC	hypothetical protein	2684623072	Nitrosospira	Candidatus Nitrospira inopinata ENR4			2456327	2456920
2686679854	Ga0125266_112375	zzzzzz8	bAOB	1	1	15	1	0	0	no	1	1	0	0	0	0	0	0	1	1	other	0	1	1	0	0	0	0	0	0	0	1	0	0	0	0	0	1	0	0	CxnC	hypothetical protein	2684623072	Nitrosospira	Candidatus Nitrospira inopinata ENR4			2457030	2457620
2686680430	Ga0125266_112952	zzzz440	bAOB	0	1	4	0	0	0	no	0	0	0	0	0	0	1	0	0	0	pmoCr	1	1	1	0	0	0	0	1	1	0	1	0	1	0	0	0	0	0	0	Cx9HxnC	hypothetical protein	2684623072	Nitrosospira	Candidatus Nitrospira inopinata ENR4			3041182	3041739
2688062716	Ga0125032_112899	zzzz246	other	0	0	1	0	0	0	no	0	0	0	0	0	0	0	0	0	0	none	1	1	1	0	0	0	0	1	1	0	1	0	1	0	0	0	0	0	0	Cx9HxnC	hypothetical protein	2687453255	Pseudohongiella	Pseudohongiella spirulinae KCTC 32221			3125970	3126557
2691454938	Ga0132390_10169	zzzzzz7	bAOB	1	1	17	1	0	0	no	1	1	0	0	0	0	1	1	1	1	cabddcd	0	1	1	0	0	1	1	0	0	0	1	0	0	0	0	1	0	0	0	Cx8MxnC	hypothetical protein	2690315890	Nitrosospira	Candidatus Nitrospira nitrosa COMA1			70572	71156
2691454939	Ga0132390_10170	zzzz112	bAOB	0	1	17	1	0	0	no	1	1	0	0	0	0	1	1	0	1	cabddcd	1	1	1	0	1	1	0	1	1	0	1	1	0	0	0	0	0	0	0	Cx7MxHxnC	hypothetical protein	2690315890	Nitrosospira	Candidatus Nitrospira nitrosa COMA1			71214	71801
2691454940	Ga0132390_10171	zzzz439	bAOB	0	1	19	1	0	0	no	1	1	0	0	0	0	1	0	0	1	pmoCr	1	1	1	0	0	0	0	1	1	0	1	0	1	0	0	0	0	0	0	Cx9HxnC	hypothetical protein	2690315890	Nitrosospira	Candidatus Nitrospira nitrosa COMA1			71864	72451
2691456261	Ga0132390_1011392	zzzz443	bAOB	0	1	4	0	0	0	no	0	0	0	0	0	0	1	0	0	0	pmoCr	1	1	1	0	0	0	0	1	1	0	1	0	1	0	0	0	0	0	0	Cx9HxnC	hypothetical protein	2690315890	Nitrosospira	Candidatus Nitrospira nitrosa COMA1			1411463	1412125
2691600230	Ga0132389_112291	zzzz442	bAOB	0	1	4	0	0	0	no	0	0	0	0	0	0	1	0	0	0	pmoCr	1	1	1	0	0	0	0	1	1	0	1	0	1	0	0	0	0	0	0	Cx9HxnC	hypothetical protein	2690315930	Nitrosospira	Candidatus Nitrospira nitrificans COMA2			288580	289242
2691601628	Ga0132389_132172	zzzzzz6	bAOB	0	1	17	1	0	0	no	1	1	0	0	0	1	1	1	0	1	cabddcd	0	1	1	0	0	1	1	0	0	0	1	0	0	0	0	1	0	0	0	Cx8MxnC	hypothetical protein	2690315930	Nitrosospira	Candidatus Nitrospira nitrificans COMA2			164275	164859
2691601629	Ga0132389_132173	zzzz111	bAOB	0	1	19	1	0	0	no	1	1	0	0	0	1	1	0	0	1	pmoCr	1	1	1	0	0	1	1	1	1	0	1	0	0	0	1	0	0	0	0	Cx8MHxnC	hypothetical protein	2690315930	Nitrosospira	Candidatus Nitrospira nitrificans COMA2			164921	165505
2691601630	Ga0132389_132174	zzzz437	bAOB	0	1	19	1	0	0	no	1	1	0	0	0	1	0	0	0	1	other	1	1	1	0	1	1	0	1	1	0	1	1	0	0	0	0	0	0	0	Cx7MxHxnC	hypothetical protein	2690315930	Nitrosospira	Candidatus Nitrospira nitrificans COMA2			165572	166153
2698300776	Ga0136857_142111	zzzz858	other	0	0	1	0	0	0	no	0	0	0	0	0	0	0	0	0	0	none	1	1	1	0	0	0	0	1	1	0	1	0	1	0	0	0	0	0	0	Cx9HxnC	YtkA-like	2695420981	Woeseiaceae	Unclassified Woeseiaceae bin JSS_woes1 (Woeseiaceae metagenomic bin from tidal sand)			8642	9622
2698301170	Ga0136857_14481	zzzz857	other	0	0	1	0	0	0	no	0	0	0	0	0	0	0	0	0	0	none	1	1	1	0	0	0	0	1	1	0	1	0	1	0	0	0	0	0	0	Cx9HxnC	YtkA-like	2695420981	Woeseiaceae	Unclassified Woeseiaceae bin JSS_woes1 (Woeseiaceae metagenomic bin from tidal sand)			3	923
2698301333	Ga0136857_14588	zzzz244	other	0	0	1	0	0	0	no	0	0	0	0	0	0	0	0	0	0	none	1	1	1	0	0	0	0	1	1	0	1	0	1	0	0	0	0	0	0	Cx9HxnC	hypothetical protein	2695420981	Woeseiaceae	Unclassified Woeseiaceae bin JSS_woes1 (Woeseiaceae metagenomic bin from tidal sand)			6468	7025
2700425822	MhirCSC1_20146	zzzz215	aMOB	0	3	4	0	0	0	no	0	0	0	0	0	0	0	0	0	0	none	0	1	1	0	0	1	1	0	0	0	1	0	0	0	0	1	0	0	0	Cx8MxnC	hypothetical protein	2698536815	Methylocystis	Methylocystis hirsuta CSC1			942063	942674
2700425993	MhirCSC1_20317	zzzz160	aMOB	0	3	4	0	0	0	no	0	0	0	0	0	0	0	0	0	0	none	1	1	1	0	0	1	1	0	0	0	1	0	0	0	0	1	0	0	0	Cx8MxnC	hypothetical protein	2698536815	Methylocystis	Methylocystis hirsuta CSC1			1088055	1088633
2700426171	MhirCSC1_20495	zzzz222	aMOB	0	3	8	0	0	0	no	0	0	0	0	0	0	0	0	0	0	none	0	1	1	0	0	0	0	0	0	0	1	0	0	0	0	0	1	0	0	CxnC	hypothetical protein	2698536815	Methylocystis	Methylocystis hirsuta CSC1			1230395	1230991
2700427737	MhirCSC1_22061	zzzz238	aMOB	0	3	4	0	0	0	no	0	0	0	0	0	0	0	0	0	0	none	1	1	1	0	0	1	1	0	0	0	1	0	0	0	0	1	0	0	0	Cx8MxnC	hypothetical protein	2698536815	Methylocystis	Methylocystis hirsuta CSC1			2581513	2582262
2700428225	MhirCSC1_22549	zzzz146	aMOB	0	3	6	0	0	0	no	0	0	0	0	0	0	0	0	0	0	none	1	1	1	0	0	1	1	0	0	0	1	0	0	0	0	1	0	0	0	Cx8MxnC	hypothetical protein	2698536815	Methylocystis	Methylocystis hirsuta CSC1			2988634	2989203
2700428673	MhirCSC1_22997	zzzz187	aMOB	1	3	17	0	0	0	no	1	1	1	0	0	0	1	1	1	1	cabdcdd	0	1	1	0	1	1	0	1	1	0	1	1	0	0	0	0	0	0	0	Cx7MxHxnC	hypothetical protein	2698536815	Methylocystis	Methylocystis hirsuta CSC1			3370741	3371355
2700428683	MhirCSC1_23007	zzzz174	aMOB	0	3	3	0	0	0	no	0	0	0	0	0	0	0	0	0	0	none	1	1	1	0	0	1	1	1	1	0	1	0	0	0	1	0	0	0	0	Cx8MHxnC	hypothetical protein	2698536815	Methylocystis	Methylocystis hirsuta CSC1			3378643	3379236
2706250222	Ga0139037_102263	zzzz497	gMOB	0	2	2	0	0	0	no	0	0	0	0	0	0	0	0	0	0	none	1	1	1	0	0	0	0	1	1	0	1	0	1	0	0	0	0	0	0	Cx9HxnC	hypothetical protein	2703719299	Methylobacter	Methylobacter tundripaludum OWC-G53F			291026	291661
2706250828	Ga0139037_104127	zzzz446	gMOB	0	2	8	0	0	0	no	0	0	0	0	0	0	0	0	0	0	none	1	1	1	0	0	0	0	0	0	0	1	0	0	0	0	0	1	0	0	CxnC	hypothetical protein	2703719299	Methylobacter	Methylobacter tundripaludum OWC-G53F			140580	141143
2706251640	Ga0139037_107166	zzzz556	gMOB	0	2	14	0	0	0	no	0	0	0	0	0	0	0	0	0	0	none	1	1	1	0	0	0	0	1	1	0	1	0	1	0	0	0	0	0	0	Cx9HxnC	hypothetical protein	2703719299	Methylobacter	Methylobacter tundripaludum OWC-G53F			197962	198552
2706253365	Ga0139038_10123	zzzz452	gMOB	0	2	9	0	0	0	no	0	0	0	0	0	0	0	0	0	0	none	1	1	1	0	0	0	0	0	0	0	1	0	0	0	0	0	1	0	0	CxnC	hypothetical protein	2703719300	Methylobacter	Methylobacter tundripaludum OWC-DMM			25079	25660
2706257387	Ga0139038_11813	zzzz563	gMOB	0	2	14	0	0	0	no	0	0	0	0	0	0	0	0	0	0	none	1	1	1	0	0	0	0	1	1	0	1	0	1	0	0	0	0	0	0	Cx9HxnC	hypothetical protein	2703719300	Methylobacter	Methylobacter tundripaludum OWC-DMM			11545	12216
2712705635	Ga0156085_115521	zzzzzz1	other	1	2	20	0	0	0	no	1	0	0	0	0	0	1	1	1	0	copC	0	1	1	0	0	0	0	1	1	0	1	0	1	0	0	0	0	0	0	Cx9HxnC	hypothetical protein	2711768228	Burkholderiales	Burkholderiales bacterium RIFCSPLOWO2_02_FULL_67_64			20730	21230
2712706064	Ga0156085_11659	zzzz115	other	1	2	17	0	0	0	no	1	1	0	0	0	1	1	1	1	1	cabdcd	1	1	1	0	0	0	0	1	1	0	1	0	1	0	0	0	0	0	0	Cx9HxnC	hypothetical protein	2711768228	Burkholderiales	Burkholderiales bacterium RIFCSPLOWO2_02_FULL_67_64			8339	8944
2712735256	Ga0156099_102613	zzzz245	other	0	0	1	0	0	0	no	0	0	0	0	0	0	0	0	0	0	none	1	1	1	0	0	0	0	1	1	0	1	0	1	0	0	0	0	0	0	Cx9HxnC	hypothetical protein	2711768242	Gammaproteobacteria	Gammaproteobacteria bacterium RIFCSPLOWO2_02_FULL_56_15			9562	10203
2713529832	DAMO_2340	zzzz846	ncMOB	0	1	4	0	0	0	no	0	0	0	0	0	0	1	0	0	0	pmoCr	1	1	1	0	0	0	0	1	1	0	1	0	1	0	0	0	0	0	0	Cx9HxnC	hypothetical protein	2711768628	Methylomirabilis	Candidatus Methylomirabilis oxyfera			2014118	2014897
2713529960	DAMO_2470	zzzz850	ncMOB	0	1	1	0	0	0	no	0	0	0	0	0	0	0	0	0	0	none	1	1	1	0	0	0	0	1	1	0	1	0	1	0	0	0	0	0	0	Cx9HxnC	hypothetical protein	2711768628	Methylomirabilis	Candidatus Methylomirabilis oxyfera			2125467	2126243
2713530128	DAMO_2635	zzzz853	ncMOB	0	1	1	0	0	0	no	0	0	0	0	0	0	0	0	0	0	none	1	1	1	0	0	0	0	1	1	0	1	0	1	0	0	0	0	0	0	Cx9HxnC	hypothetical protein	2711768628	Methylomirabilis	Candidatus Methylomirabilis oxyfera			2275053	2275826
2724636599	Ga0180018_0003	zzzzz85	bAOB	1	4	17	0	0	0	no	1	1	0	0	0	0	1	1	1	0	cabdcd	1	1	1	0	0	1	1	1	1	0	1	0	0	0	1	0	0	0	0	Cx8MHxnC	hypothetical protein	2721756095	Nitrosovibrio	Nitrosovibrio sp. Nv4			1929	2516
2724636968	Ga0180018_0372	zzzz676	bAOB	0	4	13	0	0	0	no	0	0	0	0	0	0	0	0	0	0	none	1	1	1	0	0	0	0	0	0	0	1	0	0	0	0	0	1	0	0	CxnC	hypothetical protein	2721756095	Nitrosovibrio	Nitrosovibrio sp. Nv4			422462	423058
2724637130	Ga0180018_0534	zzzz326	bAOB	1	4	17	0	0	0	no	1	1	0	0	0	1	1	1	1	1	cabdcd	1	1	1	0	1	1	0	1	1	0	1	1	0	0	0	0	0	0	0	Cx7MxHxnC	hypothetical protein	2721756095	Nitrosovibrio	Nitrosovibrio sp. Nv4			585635	586246
2724637946	Ga0180018_1350	zzzz259	bAOB	0	4	6	0	0	0	no	0	0	0	0	0	0	1	0	0	0	pmoCr	1	1	1	0	1	1	0	1	1	0	1	1	0	0	0	0	0	0	0	Cx7MxHxnC	hypothetical protein	2721756095	Nitrosovibrio	Nitrosovibrio sp. Nv4			1463289	1463861
2724638556	Ga0180018_1960	zzzz290	bAOB	0	4	4	0	0	0	no	0	0	0	0	0	0	0	0	0	0	none	1	1	1	0	1	1	0	1	1	0	1	1	0	0	0	0	0	0	0	Cx7MxHxnC	hypothetical protein	2721756095	Nitrosovibrio	Nitrosovibrio sp. Nv4			298639	299220
2724639693	Ga0180018_3097	zzzz253	bAOB	1	4	18	0	0	0	no	1	1	0	0	0	1	0	1	1	1	cabdcd	1	1	1	0	1	1	0	1	1	0	1	1	0	0	0	0	0	0	0	Cx7MxHxnC	hypothetical protein	2721756095	Nitrosovibrio	Nitrosovibrio sp. Nv4			1446431	1446945
2727726039	Ga0180021_0551	zzzzz52	bAOB	1	3	17	0	0	0	no	1	1	0	0	0	1	1	1	1	1	cabdcd	1	1	1	0	0	1	1	1	1	0	1	0	0	0	1	0	0	0	0	Cx8MHxnC	hypothetical protein	2724679654	Nitrosomonas	Nitrosomonas sp. Nm120			536385	536963
2727726861	Ga0180021_1373	zzzz829	bAOB	0	3	11	0	0	0	no	0	0	0	0	0	0	1	0	0	0	pmoCr	0	1	1	0	0	0	0	0	0	0	1	0	0	0	0	0	1	0	0	CxnC	hypothetical protein	2724679654	Nitrosomonas	Nitrosomonas sp. Nm120			1363589	1364188
2727727282	Ga0180021_1794	zzzzz49	bAOB	1	3	20	1	1	0	orf5	0	0	0	0	0	0	1	1	1	0	cabdd	1	1	1	0	0	1	1	1	1	0	1	0	0	0	1	0	0	0	0	Cx8MHxnC	hypothetical protein	2724679654	Nitrosomonas	Nitrosomonas sp. Nm120			1854352	1854921
2727727283	Ga0180021_1795	zzzz370	bAOB	1	3	20	1	0	1	orf4	0	0	0	0	0	0	1	1	1	0	cabdd	1	1	1	0	1	1	0	1	1	0	1	1	0	0	0	0	0	0	0	Cx7MxHxnC	hypothetical protein	2724679654	Nitrosomonas	Nitrosomonas sp. Nm120			1854986	1855570
2727728325	Ga0180021_2837	zzzz701	bAOB	0	3	8	0	0	0	no	0	0	0	0	0	0	0	0	0	0	none	1	1	1	0	0	0	0	0	0	0	1	0	0	0	0	0	1	0	0	CxnC	hypothetical protein	2724679654	Nitrosomonas	Nitrosomonas sp. Nm120			2994773	2995489
2727728593	Ga0180021_3105	zzzz646	bAOB	0	3	7	0	0	0	no	1	0	0	0	0	0	0	0	0	0	copC	0	1	1	0	0	0	0	0	0	0	1	0	0	0	0	0	1	0	0	CxnC	hypothetical protein	2724679654	Nitrosomonas	Nitrosomonas sp. Nm120			3254604	3255338
2727950562	Ga0180019_0383	zzzz825	bAOB	0	3	9	0	0	0	no	0	0	0	0	0	0	0	0	0	0	none	0	1	1	0	0	0	0	0	0	0	1	0	0	0	0	0	1	0	0	CxnC	hypothetical protein	2724679738	Nitrosomonas	Nitrosomonas ureae Nm15			413528	414124
2727951589	Ga0180019_1410	zzzzz46	bAOB	1	3	17	1	1	0	orf5	1	1	0	0	0	1	1	1	1	1	cabddcd	1	1	1	0	0	1	1	1	1	0	1	0	0	0	1	0	0	0	0	Cx8MHxnC	hypothetical protein	2724679738	Nitrosomonas	Nitrosomonas ureae Nm15			1476871	1477455
2727951590	Ga0180019_1411	zzzz356	bAOB	1	3	17	1	0	1	orf4	1	1	0	0	0	1	1	1	1	1	cabddcd	1	1	1	0	1	1	0	1	1	0	1	1	0	0	0	0	0	0	0	Cx7MxHxnC	hypothetical protein	2724679738	Nitrosomonas	Nitrosomonas ureae Nm15			1477523	1478107
2727952616	Ga0180019_2437	zzzz712	bAOB	0	3	8	0	0	0	no	0	0	0	0	0	0	0	0	0	0	none	1	1	1	0	0	0	0	0	0	0	1	0	0	0	0	0	1	0	0	CxnC	hypothetical protein	2724679738	Nitrosomonas	Nitrosomonas ureae Nm15			2558478	2559200
2727952744	Ga0180019_2565	zzzzz42	bAOB	1	3	20	0	0	0	no	0	0	0	0	0	0	1	1	1	0	cabd	1	1	1	0	0	1	1	1	1	0	1	0	0	0	1	0	0	0	0	Cx8MHxnC	hypothetical protein	2724679738	Nitrosomonas	Nitrosomonas ureae Nm15			2689880	2690449
2731413607	Ga0128345_101913	zzzz466	gMOB	0	2	2	0	0	0	no	0	0	0	0	0	0	0	0	0	0	none	1	1	1	0	0	0	0	1	1	0	1	0	1	0	0	0	0	0	0	Cx9HxnC	hypothetical protein	2728369704	Methylomonas	Methylomonas koyamae JCM 16701			17260	17886
2731414736	Ga0128345_10423	zzzz628	gMOB	0	2	12	0	0	0	no	1	0	0	0	0	0	0	0	0	0	copC	0	1	1	0	0	0	0	1	1	0	1	0	1	0	0	0	0	0	0	Cx9HxnC	LPXTG-motif cell wall anchor domain-containing protein	2728369704	Methylomonas	Methylomonas koyamae JCM 16701			1507	2160
2731415416	Ga0128345_106012	zzzz601	gMOB	0	2	7	0	0	0	no	0	0	0	0	0	0	0	0	0	0	none	0	1	1	0	0	0	0	0	0	0	1	0	0	0	0	0	1	0	0	CxnC	hypothetical protein	2728369704	Methylomonas	Methylomonas koyamae JCM 16701			8551	9174
2735374445	Ga0180025_0713	zzzzz37	bAOB	1	3	20	1	1	0	orf5	0	0	0	0	0	0	1	1	1	0	cabdd	1	1	1	0	0	1	1	1	1	0	1	0	0	0	1	0	0	0	0	Cx8MHxnC	hypothetical protein	2734482144	Nitrosomonas	Nitrosomonas ureae Nm42			681052	681621
2735374446	Ga0180025_0714	zzzz354	bAOB	1	3	20	1	0	1	orf4	0	0	0	0	0	0	1	1	1	0	cabdd	1	1	1	0	1	1	0	1	1	0	1	1	0	0	0	0	0	0	0	Cx7MxHxnC	hypothetical protein	2734482144	Nitrosomonas	Nitrosomonas ureae Nm42			681689	682273
2735375640	Ga0180025_1908	zzzz416	bAOB	0	3	11	0	0	0	no	0	0	0	0	0	0	1	0	0	0	pmoCr	1	1	1	0	1	1	0	1	1	0	1	1	0	0	0	0	0	0	0	Cx7MxHxnC	hypothetical protein	2734482144	Nitrosomonas	Nitrosomonas ureae Nm42			1959201	1959752
2735375713	Ga0180025_1981	zzzz707	bAOB	0	3	8	0	0	0	no	0	0	0	0	0	0	0	0	0	0	none	1	1	1	0	0	0	0	0	0	0	1	0	0	0	0	0	1	0	0	CxnC	hypothetical protein	2734482144	Nitrosomonas	Nitrosomonas ureae Nm42			2031735	2032457
2737462479	Ga0181046_102194	zzzz789	bAOB	0	1	8	0	0	0	no	0	0	0	0	0	0	0	0	0	0	none	0	1	1	0	0	0	0	0	0	0	1	0	0	0	0	0	1	0	0	CxnC	hypothetical protein	2734482834	Nitrosospira	Nitrosospira multiformis Nl12			189526	190152
2737462935	Ga0181046_105125	zzzz102	bAOB	1	1	18	1	1	0	orf5	1	1	0	0	0	0	0	1	1	1	cabddcd	1	1	1	0	0	1	1	1	1	0	1	0	0	0	1	0	0	0	0	Cx8MHxnC	hypothetical protein	2734482834	Nitrosospira	Nitrosospira multiformis Nl12			144700	145290
2737462936	Ga0181046_105126	zzzz342	bAOB	1	1	18	1	0	1	orf4	1	1	0	0	0	0	0	1	1	1	cabddcd	1	1	1	0	1	1	0	1	1	0	1	1	0	0	0	0	0	0	0	Cx7MxHxnC	hypothetical protein	2734482834	Nitrosospira	Nitrosospira multiformis Nl12			145454	146122
2737463240	Ga0181046_10843	zzzz811	bAOB	0	1	8	0	0	0	no	0	0	0	0	0	0	0	0	0	0	none	0	1	1	0	0	0	0	0	0	0	1	0	0	0	0	0	1	0	0	CxnC	hypothetical protein	2734482834	Nitrosospira	Nitrosospira multiformis Nl12			44321	44950
2737463630	Ga0181046_11249	zzzz666	bAOB	0	1	13	0	0	0	no	0	0	0	0	0	0	0	0	0	0	none	1	1	1	0	0	0	0	0	0	0	1	0	0	0	0	0	1	0	0	CxnC	hypothetical protein	2734482834	Nitrosospira	Nitrosospira multiformis Nl12			41815	42411
2737465872	Ga0181048_102162	zzzz257	bAOB	0	1	6	0	0	0	no	0	0	0	0	0	0	1	0	0	0	pmoCr	1	1	1	0	1	1	0	1	1	0	1	1	0	0	0	0	0	0	0	Cx7MxHxnC	hypothetical protein	2734482835	Nitrosospira	Nitrosospira multiformis Nl2			172300	172872
2737466770	Ga0181048_108109	zzzz269	bAOB	0	1	10	0	0	0	no	0	0	0	0	0	0	0	0	0	0	none	1	1	1	0	1	1	0	1	1	0	1	1	0	0	0	0	0	0	0	Cx7MxHxnC	hypothetical protein	2734482835	Nitrosospira	Nitrosospira multiformis Nl2			107179	107754
2737466862	Ga0181048_10973	zzzz669	bAOB	0	1	13	0	0	0	no	0	0	0	0	0	0	0	0	0	0	none	1	1	1	0	0	0	0	0	0	0	1	0	0	0	0	0	1	0	0	CxnC	hypothetical protein	2734482835	Nitrosospira	Nitrosospira multiformis Nl2			73109	73705
2737467575	Ga0181048_11848	zzzzz98	bAOB	1	1	18	1	1	0	orf5	1	1	0	0	0	0	0	1	1	1	cabddcd	1	1	1	0	0	1	1	1	1	0	1	0	0	0	1	0	0	0	0	Cx8MHxnC	hypothetical protein	2734482835	Nitrosospira	Nitrosospira multiformis Nl2			55475	56065
2737467576	Ga0181048_11849	zzzz339	bAOB	1	1	18	1	0	1	orf4	1	1	0	0	0	0	0	1	1	1	cabddcd	1	1	1	0	1	1	0	1	1	0	1	1	0	0	0	0	0	0	0	Cx7MxHxnC	hypothetical protein	2734482835	Nitrosospira	Nitrosospira multiformis Nl2			56229	56897
2737467924	Ga0181048_12718	zzzz807	bAOB	0	1	8	0	0	0	no	0	0	0	0	0	0	0	0	0	0	none	0	1	1	0	0	0	0	0	0	0	1	0	0	0	0	0	1	0	0	CxnC	hypothetical protein	2734482835	Nitrosospira	Nitrosospira multiformis Nl2			19737	20366
2737468072	Ga0181048_1323	zzzz752	bAOB	0	1	4	0	0	0	no	0	0	0	0	0	0	1	0	0	0	pmoCr	0	1	1	0	0	0	0	0	0	0	1	0	0	0	0	0	1	0	0	CxnC	hypothetical protein	2734482835	Nitrosospira	Nitrosospira multiformis Nl2			504	1166
2737468667	Ga0181049_1025	zzzzz79	bAOB	1	1	18	0	0	0	no	1	0	0	0	0	1	0	1	1	1	copC	1	1	1	0	0	1	1	1	1	0	1	0	0	0	1	0	0	0	0	Cx8MHxnC	hypothetical protein	2734482836	Nitrosospira	Nitrosospira sp. Nsp5			3210	3788
2737470563	Ga0181049_10986	zzzz778	bAOB	0	1	8	0	0	0	no	0	0	0	0	0	0	0	0	0	0	none	0	1	1	0	0	0	0	0	0	0	1	0	0	0	0	0	1	0	0	CxnC	hypothetical protein	2734482836	Nitrosospira	Nitrosospira sp. Nsp5			96752	97378
2737471174	Ga0181049_11846	zzzz295	bAOB	0	1	4	0	0	0	no	0	0	0	0	0	0	0	0	0	0	none	1	1	1	0	1	1	0	1	1	0	1	1	0	0	0	0	0	0	0	Cx7MxHxnC	hypothetical protein	2734482836	Nitrosospira	Nitrosospira sp. Nsp5			39274	39852
2737471433	Ga0181049_1283	zzzz680	bAOB	0	1	13	0	0	0	no	0	0	0	0	0	0	0	0	0	0	none	1	1	1	0	0	0	0	0	0	0	1	0	0	0	0	0	1	0	0	CxnC	hypothetical protein	2734482836	Nitrosospira	Nitrosospira sp. Nsp5			588	1184
2737531649	Ga0181055_1502	zzzz386	bAOB	1	1	20	0	0	0	no	0	0	0	0	0	0	1	1	1	0	cabd	1	1	1	0	1	1	0	1	1	0	1	1	0	0	0	0	0	0	0	Cx7MxHxnC	hypothetical protein	2737471617	Nitrosomonas	Nitrosomonas eutropha Nm19			660	1301
2737531889	Ga0181056_101192	zzzz261	bAOB	0	1	6	0	0	0	no	0	0	0	0	0	0	1	0	0	0	pmoCr	1	1	1	0	1	1	0	1	1	0	1	1	0	0	0	0	0	0	0	Cx7MxHxnC	hypothetical protein	2737471618	Nitrosospira	Nitrosospira sp. Nsp22			194688	195260
2737532921	Ga0181056_103364	zzzz686	bAOB	0	1	13	0	0	0	no	0	0	0	0	0	0	0	0	0	0	none	1	1	1	0	0	0	0	0	0	0	1	0	0	0	0	0	1	0	0	CxnC	hypothetical protein	2737471618	Nitrosospira	Nitrosospira sp. Nsp22			394253	394858
2737533477	Ga0181056_1064	zzzz316	bAOB	1	1	18	1	0	1	orf4	1	1	0	0	0	1	0	1	1	1	cabddcd	1	1	1	0	1	1	0	1	1	0	1	1	0	0	0	0	0	0	0	Cx7MxHxnC	hypothetical protein	2737471618	Nitrosospira	Nitrosospira sp. Nsp22			2693	3259
2737533478	Ga0181056_1065	zzzzz71	bAOB	1	1	18	1	1	0	orf5	1	1	0	0	0	1	0	1	1	1	cabddcd	1	1	1	0	0	1	1	1	1	0	1	0	0	0	1	0	0	0	0	Cx8MHxnC	hypothetical protein	2737471618	Nitrosospira	Nitrosospira sp. Nsp22			3379	3951
2737533647	Ga0181056_10723	zzzz284	bAOB	0	1	10	0	0	0	no	0	0	0	0	0	0	0	0	0	0	none	1	1	1	0	1	1	0	1	1	0	1	1	0	0	0	0	0	0	0	Cx7MxHxnC	hypothetical protein	2737471618	Nitrosospira	Nitrosospira sp. Nsp22			21284	21865
2737533710	Ga0181056_10786	zzzz734	bAOB	0	1	7	0	0	0	no	0	0	0	0	0	0	0	0	0	0	none	0	1	1	0	0	0	0	0	0	0	1	0	0	0	0	0	1	0	0	CxnC	hypothetical protein	2737471618	Nitrosospira	Nitrosospira sp. Nsp22			80946	81563
2737534127	Ga0181056_11082	zzzz785	bAOB	0	1	8	0	0	0	no	0	0	0	0	0	0	0	0	0	0	none	0	1	1	0	0	0	0	0	0	0	1	0	0	0	0	0	1	0	0	CxnC	hypothetical protein	2737471618	Nitrosospira	Nitrosospira sp. Nsp22			95921	96547
2737536910	Ga0181060_1211	zzzz697	bAOB	0	1	8	0	0	0	no	0	0	0	0	0	0	0	0	0	0	none	1	1	1	0	0	0	0	0	0	0	1	0	0	0	0	0	1	0	0	CxnC	hypothetical protein	2737471619	Nitrosomonas	Nitrosomonas sp. Nm84			262	963
2737536965	Ga0181060_12156	zzzzz55	bAOB	0	1	4	1	0	0	no	0	0	0	0	0	0	0	0	0	0	other	1	1	1	0	0	1	1	1	1	0	1	0	0	0	1	0	0	0	0	Cx8MHxnC	hypothetical protein	2737471619	Nitrosomonas	Nitrosomonas sp. Nm84			60708	61286
2737536966	Ga0181060_12157	zzzz361	bAOB	0	1	4	1	0	0	no	0	0	0	0	0	0	0	0	0	0	other	1	1	1	0	1	1	0	1	1	0	1	1	0	0	0	0	0	0	0	Cx7MxHxnC	hypothetical protein	2737471619	Nitrosomonas	Nitrosomonas sp. Nm84			61354	61938
2737538594	Ga0181061_1045	zzzz834	bAOB	0	1	8	0	0	0	no	0	0	0	0	0	0	0	0	0	0	none	0	1	1	0	0	0	0	0	0	0	1	0	0	0	0	0	1	0	0	CxnC	hypothetical protein	2737471620	Nitrosomonas	Nitrosomonas sp. Nm86			3534	4133
2737540403	Ga0181061_1262	zzzz418	bAOB	0	1	4	0	0	0	no	0	0	0	0	0	0	0	0	0	0	none	1	1	1	0	1	1	0	1	1	0	1	1	0	0	0	0	0	0	0	Cx7MxHxnC	hypothetical protein	2737471620	Nitrosomonas	Nitrosomonas sp. Nm86			268	819
2737540517	Ga0181061_12820	zzzz431	bAOB	0	1	4	0	0	0	no	0	0	0	0	0	0	1	0	0	0	pmoCr	1	1	1	0	1	1	0	1	1	0	1	1	0	0	0	0	0	0	0	Cx7MxHxnC	hypothetical protein	2737471620	Nitrosomonas	Nitrosomonas sp. Nm86			16271	16822
2737540912	Ga0181061_1419	zzzz796	bAOB	0	1	8	0	0	0	no	0	0	0	0	0	0	0	0	0	0	none	0	1	1	0	0	0	0	0	0	0	1	0	0	0	0	0	1	0	0	CxnC	hypothetical protein	2737471620	Nitrosomonas	Nitrosomonas sp. Nm86			9578	10210
2737541485	Ga0181062_101254	zzzz731	bAOB	0	1	7	0	0	0	no	0	0	0	0	0	0	0	0	0	0	none	1	1	1	0	0	0	0	0	0	0	1	0	0	0	0	0	1	0	0	CxnC	hypothetical protein	2737471621	Nitrosomonas	Nitrosomonas nitrosa Nm91			284586	285371
2737544076	Ga0181062_1454	zzzz408	bAOB	1	1	20	1	0	1	orf4	0	0	0	0	0	0	1	1	1	0	cabdd	1	1	1	0	1	1	0	1	1	0	1	1	0	0	0	0	0	0	0	Cx7MxHxnC	hypothetical protein	2737471621	Nitrosomonas	Nitrosomonas nitrosa Nm91			3601	4179
2737544077	Ga0181062_1455	zzzzz21	bAOB	1	1	20	1	1	0	orf5	0	0	0	0	0	0	1	1	1	0	cabdd	1	1	1	0	0	1	1	1	1	0	1	0	0	0	1	0	0	0	0	Cx8MHxnC	hypothetical protein	2737471621	Nitrosomonas	Nitrosomonas nitrosa Nm91			4248	4751
2737551396	Ga0181066_10715	zzzz801	bAOB	0	1	8	0	0	0	no	0	0	0	0	0	0	0	0	0	0	none	0	1	1	0	0	0	0	0	0	0	1	0	0	0	0	0	1	0	0	CxnC	hypothetical protein	2737471624	Nitrosomonas	Nitrosomonas sp. Nm141			11492	12124
2737551478	Ga0181066_1082	zzzz700	bAOB	0	1	8	0	0	0	no	0	0	0	0	0	0	0	0	0	0	none	1	1	1	0	0	0	0	0	0	0	1	0	0	0	0	0	1	0	0	CxnC	hypothetical protein	2737471624	Nitrosomonas	Nitrosomonas sp. Nm141			341	1057
2737552037	Ga0181066_11364	zzzz642	bAOB	0	1	7	0	0	0	no	1	0	0	0	0	0	0	0	0	0	copC	0	1	1	0	0	0	0	0	0	0	1	0	0	0	0	0	1	0	0	CxnC	hypothetical protein	2737471624	Nitrosomonas	Nitrosomonas sp. Nm141			54925	55659
2737553029	Ga0181066_12930	zzzz831	bAOB	0	1	11	0	0	0	no	0	0	0	0	0	0	1	0	0	0	pmoCr	0	1	1	0	0	0	0	0	0	0	1	0	0	0	0	0	1	0	0	CxnC	hypothetical protein	2737471624	Nitrosomonas	Nitrosomonas sp. Nm141			36219	36818
2737553294	Ga0181066_1411	zzzz364	bAOB	0	1	19	1	0	0	no	1	1	0	0	0	1	0	0	0	1	other	1	1	1	0	1	1	0	1	1	0	1	1	0	0	0	0	0	0	0	Cx7MxHxnC	hypothetical protein	2737471624	Nitrosomonas	Nitrosomonas sp. Nm141			193	777
2737553295	Ga0181066_1412	zzzzz53	bAOB	0	1	19	1	0	0	no	1	1	0	0	0	1	0	0	0	1	other	1	1	1	0	0	1	1	1	1	0	1	0	0	0	1	0	0	0	0	Cx8MHxnC	PEP-CTERM protein-sorting domain-containing protein	2737471624	Nitrosomonas	Nitrosomonas sp. Nm141			841	1419
2737553459	Ga0181066_1643	zzzz424	bAOB	0	1	4	0	0	0	no	0	0	0	0	0	0	1	0	0	0	pmoCr	1	1	1	0	1	1	0	1	1	0	1	1	0	0	0	0	0	0	0	Cx7MxHxnC	hypothetical protein	2737471624	Nitrosomonas	Nitrosomonas sp. Nm141			1548	2102
2737559941	Ga0181072_101101	zzzz775	bAOB	0	1	8	0	0	0	no	0	0	0	0	0	0	0	0	0	0	none	0	1	1	0	0	0	0	0	0	0	1	0	0	0	0	0	1	0	0	CxnC	hypothetical protein	2737471627	Nitrosospira	Nitrosospira sp. Nsp6			101430	102056
2737560630	Ga0181072_102388	zzzz309	bAOB	1	1	15	0	0	0	no	1	0	0	0	0	1	0	1	1	1	copC	1	1	1	0	1	1	0	1	1	0	1	1	0	0	0	0	0	0	0	Cx7MxHxnC	hypothetical protein	2737471627	Nitrosospira	Nitrosospira sp. Nsp6			388697	389272
2737561394	Ga0181072_105189	zzzz300	bAOB	0	1	10	0	0	0	no	0	0	0	0	0	0	0	0	0	0	none	1	1	1	0	1	1	0	1	1	0	1	1	0	0	0	0	0	0	0	Cx7MxHxnC	hypothetical protein	2737471627	Nitrosospira	Nitrosospira sp. Nsp6			187701	188282
2737562981	Ga0181072_12620	zzzz745	bAOB	0	1	8	0	0	0	no	0	0	0	0	0	0	0	0	0	0	none	0	1	1	0	0	0	0	0	0	0	1	0	0	0	0	0	1	0	0	CxnC	hypothetical protein	2737471627	Nitrosospira	Nitrosospira sp. Nsp6			22653	23336
2737564110	Ga0181075_107108	zzzzz45	bAOB	0	1	19	0	0	0	no	1	1	0	0	0	1	0	0	0	1	other	1	1	1	0	0	1	1	1	1	0	1	0	0	0	1	0	0	0	0	Cx8MHxnC	hypothetical protein	2737471628	Nitrosomonas	Nitrosomonas ureae Nm5			124146	124730
2737564488	Ga0181075_1122	zzzz819	bAOB	0	1	8	0	0	0	no	0	0	0	0	0	0	0	0	0	0	none	0	1	1	0	0	0	0	0	0	0	1	0	0	0	0	0	1	0	0	CxnC	hypothetical protein	2737471628	Nitrosomonas	Nitrosomonas ureae Nm5			600	1163
2737566857	Ga0181079_104153	zzzz420	bAOB	0	2	11	1	0	0	no	0	1	0	0	0	0	1	0	0	1	pmoCr	1	1	1	0	1	1	0	1	1	0	1	1	0	0	0	0	0	0	0	Cx7MxHxnC	hypothetical protein	2737471629	Nitrosomonas	Nitrosomonas oligotropha Nm49			145004	145558
2737566862	Ga0181079_104158	zzzz828	bAOB	0	2	11	1	0	0	no	0	0	0	0	0	0	1	0	0	0	pmoCr	0	1	1	0	0	0	0	0	0	0	1	0	0	0	0	0	1	0	0	CxnC	hypothetical protein	2737471629	Nitrosomonas	Nitrosomonas oligotropha Nm49			149432	150031
2737568763	Ga0181079_1282	zzzz645	bAOB	0	2	7	0	0	0	no	1	0	0	0	0	0	0	0	0	0	copC	0	1	1	0	0	0	0	0	0	0	1	0	0	0	0	0	1	0	0	CxnC	hypothetical protein	2737471629	Nitrosomonas	Nitrosomonas oligotropha Nm49			598	1332
2737568970	Ga0181079_1331	zzzz702	bAOB	0	2	8	0	0	0	no	0	0	0	0	0	0	0	0	0	0	none	1	1	1	0	0	0	0	0	0	0	1	0	0	0	0	0	1	0	0	CxnC	hypothetical protein	2737471629	Nitrosomonas	Nitrosomonas oligotropha Nm49			249	965
2737569073	Ga0181079_1383	zzzz365	bAOB	1	2	20	1	0	1	orf4	0	0	0	0	0	0	0	1	1	0	cabdd	1	1	1	0	1	1	0	1	1	0	1	1	0	0	0	0	0	0	0	Cx7MxHxnC	hypothetical protein	2737471629	Nitrosomonas	Nitrosomonas oligotropha Nm49			2317	2901
2737569074	Ga0181079_1384	zzzzz50	bAOB	1	2	20	1	1	0	orf5	0	0	0	0	0	0	0	1	1	0	cabdd	1	1	1	0	0	1	1	1	1	0	1	0	0	0	1	0	0	0	0	Cx8MHxnC	PEP-CTERM protein-sorting domain-containing protein	2737471629	Nitrosomonas	Nitrosomonas oligotropha Nm49			2965	3534
2737569105	Ga0181079_13918	zzzzz54	bAOB	0	2	19	1	0	0	no	1	1	0	0	0	1	0	0	0	1	other	1	1	1	0	0	1	1	1	1	0	1	0	0	0	1	0	0	0	0	Cx8MHxnC	PEP-CTERM protein-sorting domain-containing protein	2737471629	Nitrosomonas	Nitrosomonas oligotropha Nm49			15618	16196
2737569106	Ga0181079_13919	zzzz369	bAOB	0	2	19	1	0	0	no	1	1	0	0	0	1	0	0	0	1	other	1	1	1	0	1	1	0	1	1	0	1	1	0	0	0	0	0	0	0	Cx7MxHxnC	hypothetical protein	2737471629	Nitrosomonas	Nitrosomonas oligotropha Nm49			16261	16845
2737571696	Ga0181080_1141	zzzz347	bAOB	0	1	16	0	0	0	no	1	1	0	0	0	1	0	0	0	1	other	1	1	1	0	1	1	0	1	1	0	1	1	0	0	0	0	0	0	0	Cx7MxHxnC	hypothetical protein	2737471630	Nitrosomonas	Nitrosomonas aestuarii Nm36			155	826
2737571904	Ga0181080_11739	zzzz836	bAOB	0	1	8	0	0	0	no	0	0	0	0	0	1	0	0	0	0	none	0	1	1	0	0	0	0	0	0	0	1	0	0	0	0	0	1	0	0	CxnC	hypothetical protein	2737471630	Nitrosomonas	Nitrosomonas aestuarii Nm36			33422	34027
2737572059	Ga0181080_1202	zzzz429	bAOB	0	1	4	0	0	0	no	0	0	0	0	0	0	0	0	0	0	none	1	1	1	0	1	1	0	1	1	0	1	1	0	0	0	0	0	0	0	Cx7MxHxnC	hypothetical protein	2737471630	Nitrosomonas	Nitrosomonas aestuarii Nm36			224	778
2737572066	Ga0181080_1209	zzzz640	bAOB	0	1	7	0	0	0	no	1	0	0	0	0	0	0	0	0	0	copC	1	1	1	0	0	0	0	0	0	0	1	0	0	0	0	0	1	0	0	CxnC	hypothetical protein	2737471630	Nitrosomonas	Nitrosomonas aestuarii Nm36			9948	10655
2737572281	Ga0181080_12438	zzzz717	bAOB	0	1	8	0	0	0	no	0	0	0	0	0	0	0	0	0	0	none	1	1	1	0	0	0	0	0	0	0	1	0	0	0	0	0	1	0	0	CxnC	hypothetical protein	2737471630	Nitrosomonas	Nitrosomonas aestuarii Nm36			41223	41987
2737572460	Ga0181080_13214	zzzzz69	bAOB	0	1	1	0	0	0	no	0	0	0	0	0	0	0	0	0	0	none	1	1	1	0	0	0	0	1	1	0	1	0	1	0	0	0	0	0	0	Cx9HxnC	hypothetical protein	2737471630	Nitrosomonas	Nitrosomonas aestuarii Nm36			12547	13173
2737590821	Ga0181063_103639	zzzzz38	bAOB	0	1	4	0	0	0	no	0	0	0	0	0	0	0	0	0	0	none	1	1	1	0	0	1	1	1	1	0	1	0	0	0	1	0	0	0	0	Cx8MHxnC	hypothetical protein	2737471636	Nitrosomonas	Nitrosomonas ureae Nm4			32949	33518
2737590856	Ga0181063_103734	zzzz433	bAOB	0	1	4	0	0	0	no	0	0	0	0	0	0	1	0	0	0	pmoCr	1	1	1	0	1	1	0	1	1	0	1	1	0	0	0	0	0	0	0	Cx7MxHxnC	hypothetical protein	2737471636	Nitrosomonas	Nitrosomonas ureae Nm4			26144	26695
2737604918	Ga0181054_1591	zzzzz20	bAOB	1	1	20	0	0	0	no	0	0	0	0	0	0	1	1	1	0	cabd	1	1	1	0	0	1	1	1	1	0	1	0	0	0	1	0	0	0	0	Cx8MHxnC	hypothetical protein	2737471640	Nitrosomonas	Nitrosomonas nitrosa Nm90			3	506
2737607581	Ga0181058_1606	zzzzz28	bAOB	1	1	20	0	0	0	no	0	0	0	0	0	0	1	1	1	0	cabd	1	1	1	0	0	1	1	1	1	0	1	0	0	0	1	0	0	0	0	Cx8MHxnC	hypothetical protein	2737471641	Nitrosomonas	Nitrosomonas eutropha Nm57			4313	4867
2737608089	Ga0181067_102166	zzzz699	bAOB	0	1	8	0	0	0	no	0	0	0	0	0	0	0	0	0	0	none	1	1	1	0	0	0	0	0	0	0	1	0	0	0	0	0	1	0	0	CxnC	hypothetical protein	2737471642	Nitrosomonas	Nitrosomonas sp. Nm134			194677	195390
2737608264	Ga0181067_1041	zzzz366	bAOB	0	1	4	1	0	0	no	0	0	0	0	0	0	0	0	0	0	other	1	1	1	0	1	1	0	1	1	0	1	1	0	0	0	0	0	0	0	Cx7MxHxnC	hypothetical protein	2737471642	Nitrosomonas	Nitrosomonas sp. Nm134			193	777
2737608265	Ga0181067_1042	zzzzz51	bAOB	0	1	4	1	0	0	no	0	0	0	0	0	0	0	0	0	0	other	1	1	1	0	0	1	1	1	1	0	1	0	0	0	1	0	0	0	0	Cx8MHxnC	PEP-CTERM protein-sorting domain-containing protein	2737471642	Nitrosomonas	Nitrosomonas sp. Nm134			842	1411
2737609542	Ga0181067_11490	zzzz425	bAOB	0	1	4	0	0	0	no	0	1	0	0	0	0	1	0	0	1	pmoCr	1	1	1	0	1	1	0	1	1	0	1	1	0	0	0	0	0	0	0	Cx7MxHxnC	hypothetical protein	2737471642	Nitrosomonas	Nitrosomonas sp. Nm134			76035	76589
2737610166	Ga0181067_1255	zzzz830	bAOB	0	1	11	0	0	0	no	0	0	0	0	0	0	1	0	0	0	pmoCr	0	1	1	0	0	0	0	0	0	0	1	0	0	0	0	0	1	0	0	CxnC	hypothetical protein	2737471642	Nitrosomonas	Nitrosomonas sp. Nm134			3344	3943
2737611909	Ga0181081_102310	zzzz773	bAOB	0	1	8	0	0	0	no	0	0	0	0	0	0	0	0	0	0	none	0	1	1	0	0	0	0	0	0	0	1	0	0	0	0	0	1	0	0	CxnC	hypothetical protein	2737471643	Nitrosospira	Nitrosospira sp. Nsp2			343311	343943
2737611956	Ga0181081_102357	zzzz292	bAOB	0	1	1	0	0	0	no	0	0	0	0	0	0	0	0	0	0	none	1	1	1	0	0	0	0	1	1	0	1	0	1	0	0	0	0	0	0	Cx9HxnC	hypothetical protein	2737471643	Nitrosospira	Nitrosospira sp. Nsp2			393982	394560
2737612825	Ga0181081_10465	zzzz692	bAOB	0	1	13	0	0	0	no	0	0	0	0	1	0	0	0	0	0	mco	1	1	1	0	0	0	0	0	0	0	1	0	0	0	0	0	1	0	0	CxnC	hypothetical protein	2737471643	Nitrosospira	Nitrosospira sp. Nsp2			56541	57137
2737613603	Ga0181081_107122	zzzzz93	bAOB	1	1	15	1	1	0	orf5	1	1	0	0	0	1	0	1	1	1	cabddcd	1	1	1	0	0	1	1	1	1	0	1	0	0	0	1	0	0	0	0	Cx8MHxnC	hypothetical protein	2737471643	Nitrosospira	Nitrosospira sp. Nsp2			132400	132996
2737613604	Ga0181081_107123	zzzz324	bAOB	1	1	15	1	0	1	orf4	1	1	0	0	0	1	0	1	1	1	cabddcd	1	1	1	0	1	1	0	1	1	0	1	1	0	0	0	0	0	0	0	Cx7MxHxnC	hypothetical protein	2737471643	Nitrosospira	Nitrosospira sp. Nsp2			133059	133628
2738635603	Ga0181078_10675	zzzz741	bAOB	0	1	8	0	0	0	no	0	0	0	0	0	0	0	0	0	0	none	0	1	1	0	0	0	0	0	0	0	1	0	0	0	0	0	1	0	0	CxnC	hypothetical protein	2738541241	Nitrosospira	Nitrosospira sp. Nsp37			69752	70408
2738635680	Ga0181078_1071	zzzz325	bAOB	0	1	19	0	0	0	no	1	1	0	0	0	1	0	0	0	1	other	1	1	1	0	1	1	0	1	1	0	1	1	0	0	0	0	0	0	0	Cx7MxHxnC	hypothetical protein	2738541241	Nitrosospira	Nitrosospira sp. Nsp37			175	777
2738636099	Ga0181078_11069	zzzz783	bAOB	0	1	8	0	0	0	no	0	0	0	0	0	0	0	0	0	1	none	0	1	1	0	0	0	0	0	0	0	1	0	0	0	0	0	1	0	0	CxnC	hypothetical protein	2738541241	Nitrosospira	Nitrosospira sp. Nsp37			74273	74899
2739858951	Ga0190677_10127	zzzz859	other	0	0	1	0	0	0	no	0	0	0	0	0	1	0	0	0	1	none	1	1	1	0	0	0	0	1	1	0	1	0	1	0	0	0	0	0	0	Cx9HxnC	YtkA-like protien	2739367797	Gammaproteobacterium	Gammaproteobacterium bacterium JGI _02_L16 (contamination screened)			25382	26350
2740182345	Ga0181074_0267	zzzz288	bAOB	0	1	10	0	0	0	no	0	0	0	0	0	0	0	0	0	0	none	1	1	1	0	1	1	0	1	1	0	1	1	0	0	0	0	0	0	0	Cx7MxHxnC	hypothetical protein	2739367902	Nitrosovibrio	Nitrosovibrio sp. Nv12			263216	263797
2740183466	Ga0181074_1388	zzzz328	bAOB	1	1	18	0	0	0	no	1	1	0	0	0	1	0	1	1	1	cabdcd	1	1	1	0	1	1	0	1	1	0	1	1	0	0	0	0	0	0	0	Cx7MxHxnC	hypothetical protein	2739367902	Nitrosovibrio	Nitrosovibrio sp. Nv12			1394766	1395377
2740184068	Ga0181074_1990	zzzz267	bAOB	0	1	6	0	0	0	no	0	0	0	0	0	0	1	0	0	0	pmoCr	1	1	1	0	1	1	0	1	1	0	1	1	0	0	0	0	0	0	0	Cx7MxHxnC	hypothetical protein	2739367902	Nitrosovibrio	Nitrosovibrio sp. Nv12			209689	210276
2740184591	Ga0181074_2513	zzzz678	bAOB	0	1	13	0	0	0	no	0	0	0	0	0	0	0	0	0	0	none	1	1	1	0	0	0	0	0	0	0	1	0	0	0	0	0	1	0	0	CxnC	hypothetical protein	2739367902	Nitrosovibrio	Nitrosovibrio sp. Nv12			49165	49761
2745445192	Ga0133021_108341	zzzz527	gMOB	0	2	1	0	0	0	no	0	0	0	0	0	0	0	0	0	0	none	1	1	1	0	0	0	0	1	1	0	1	0	1	0	0	0	0	0	0	Cx9HxnC	hypothetical protein	2744054730	Methylomonas	Methylomonas methanica NCIMB 11130			41078	41671
2745446304	Ga0133021_11122	zzzz463	gMOB	0	2	2	0	0	0	no	0	0	0	0	0	0	0	0	0	0	none	1	1	1	0	0	0	0	1	1	0	1	0	1	0	0	0	0	0	0	Cx9HxnC	hypothetical protein	2744054730	Methylomonas	Methylomonas methanica NCIMB 11130			1511	2116
2745447653	Ga0133022_105114	zzzz605	gMOB	0	3	7	0	0	0	no	1	0	0	0	0	0	0	0	0	0	copC	0	1	1	0	0	0	0	0	0	0	1	0	0	0	0	0	1	0	0	CxnC	hypothetical protein	2744054731	Methylomonas	Methylomonas methanica R-45363			15557	16180
2745448684	Ga0133022_106615	zzzz461	gMOB	0	3	2	0	0	0	no	0	0	0	0	0	0	0	0	0	0	none	1	1	1	0	0	0	0	1	1	0	1	0	1	0	0	0	0	0	0	Cx9HxnC	hypothetical protein	2744054731	Methylomonas	Methylomonas methanica R-45363			11640	12245
2745448875	Ga0133022_107144	zzzz530	gMOB	0	3	1	0	0	0	no	0	0	0	0	0	0	0	0	0	0	none	1	1	1	0	0	0	0	1	1	0	1	0	1	0	0	0	0	0	0	Cx9HxnC	hypothetical protein	2744054731	Methylomonas	Methylomonas methanica R-45363			50031	50624
2745449355	Ga0133022_10822	zzzz623	gMOB	0	3	12	0	0	0	no	1	0	0	0	0	0	0	0	0	0	copC	0	1	1	0	0	0	0	1	1	0	1	0	1	0	0	0	0	0	0	Cx9HxnC	hypothetical protein	2744054731	Methylomonas	Methylomonas methanica R-45363			1436	2104
2745450124	Ga0133022_109551	zzzz472	gMOB	0	3	2	0	0	0	no	0	0	0	0	0	0	0	0	0	0	none	1	1	1	0	0	0	0	1	1	0	1	0	1	0	0	0	0	0	0	Cx9HxnC	hypothetical protein	2744054731	Methylomonas	Methylomonas methanica R-45363			68530	69117
2745452442	Ga0133023_102923	zzzz553	gMOB	0	3	1	0	0	0	no	0	0	0	0	0	0	0	0	0	0	none	1	1	1	0	0	0	0	1	1	0	1	0	1	0	0	0	0	0	0	Cx9HxnC	hypothetical protein	2744054732	Methylomonas	Methylomonas methanica R-45371			24243	24845
2745452448	Ga0133023_102929	zzzz474	gMOB	1	3	20	0	0	0	no	0	0	0	0	0	0	1	1	1	0	cabd	1	1	1	0	0	0	0	1	1	0	1	0	1	0	0	0	0	0	0	Cx9HxnC	hypothetical protein	2744054732	Methylomonas	Methylomonas methanica R-45371			31946	32551
2745454302	Ga0133023_1062104	zzzz622	gMOB	0	3	12	0	0	0	no	1	0	0	0	0	0	0	0	0	0	copC	0	1	1	0	0	0	0	1	1	0	1	0	1	0	0	0	0	0	0	Cx9HxnC	hypothetical protein	2744054732	Methylomonas	Methylomonas methanica R-45371			104914	105582
2745454367	Ga0133023_1062169	zzzz529	gMOB	0	3	1	0	0	0	no	0	0	0	0	0	0	0	0	0	0	none	1	1	1	0	0	0	0	1	1	0	1	0	1	0	0	0	0	0	0	Cx9HxnC	hypothetical protein	2744054732	Methylomonas	Methylomonas methanica R-45371			177620	178213
2745456779	Ga0133024_10141	zzzz460	gMOB	0	1	1	0	0	0	no	0	0	0	0	0	0	0	0	0	0	none	1	1	1	0	0	0	0	1	1	0	1	0	1	0	0	0	0	0	0	Cx9HxnC	hypothetical protein	2744054733	Methylomonas	Methylomonas lenta R-45370			2	586
2745457807	Ga0133024_108010	zzzz631	gMOB	0	1	12	0	0	0	no	1	0	0	0	0	0	0	0	0	0	copC	0	1	1	0	0	0	0	1	1	0	1	0	1	0	0	0	0	0	0	Cx9HxnC	hypothetical protein	2744054733	Methylomonas	Methylomonas lenta R-45370			11058	11717
2745460274	Ga0133024_11467	zzzz536	gMOB	0	1	1	0	0	0	no	0	0	0	0	0	0	0	0	0	0	none	1	1	1	0	0	0	0	1	1	0	1	0	1	0	0	0	0	0	0	Cx9HxnC	hypothetical protein	2744054733	Methylomonas	Methylomonas lenta R-45370			8565	9158
2745460971	Ga0133024_116523	zzzz598	gMOB	0	1	7	0	0	0	no	1	0	0	0	0	0	0	0	0	0	copC	0	1	1	0	0	0	0	0	0	0	1	0	0	0	0	0	1	0	0	CxnC	hypothetical protein	2744054733	Methylomonas	Methylomonas lenta R-45370			20025	20654
2745462069	Ga0133025_10503	zzzz629	gMOB	0	2	1	0	0	0	no	1	0	0	0	0	0	0	0	0	0	copC	0	1	1	0	0	0	0	1	1	0	1	0	1	0	0	0	0	0	0	Cx9HxnC	hypothetical protein	2744054734	Methylomonas	Methylomonas koyamae R-45383			2177	2836
2745465009	Ga0133025_119716	zzzz599	gMOB	0	2	7	0	0	0	no	1	0	0	0	0	0	0	0	0	0	copC	0	1	1	0	0	0	0	0	0	0	1	0	0	0	0	0	1	0	0	CxnC	hypothetical protein	2744054734	Methylomonas	Methylomonas koyamae R-45383			17420	18040
2745467129	Ga0133026_105599	zzzz462	gMOB	0	2	9	0	0	0	no	0	0	0	0	0	0	0	0	0	0	none	1	1	1	0	0	0	0	1	1	0	1	0	1	0	0	0	0	0	0	Cx9HxnC	hypothetical protein	2744054735	Methylomonas	Methylomonas koyamae R-49807			91218	91823
2745467766	Ga0133026_106528	zzzz627	gMOB	0	2	12	0	0	0	no	1	0	0	0	0	0	0	0	0	0	copC	0	1	1	0	0	0	0	1	1	0	1	0	1	0	0	0	0	0	0	Cx9HxnC	LPXTG-motif cell wall-anchored protein	2744054735	Methylomonas	Methylomonas koyamae R-49807			22480	23133
2745467787	Ga0133026_106551	zzzz602	gMOB	0	2	7	0	0	0	no	1	0	0	0	0	0	0	0	0	0	copC	0	1	1	0	0	0	0	0	0	0	1	0	0	0	0	0	1	0	0	CxnC	hypothetical protein	2744054735	Methylomonas	Methylomonas koyamae R-49807			49454	50077
2745468635	Ga0133026_108111	zzzz525	gMOB	0	2	1	0	0	0	no	0	0	0	0	0	0	0	0	0	0	none	1	1	1	0	0	0	0	1	1	0	1	0	1	0	0	0	0	0	0	Cx9HxnC	hypothetical protein	2744054735	Methylomonas	Methylomonas koyamae R-49807			10598	11191
2745469467	Ga0133026_109579	zzzz469	gMOB	0	2	2	0	0	0	no	0	0	0	0	0	0	0	0	0	0	none	1	1	1	0	0	0	0	1	1	0	1	0	1	0	0	0	0	0	0	Cx9HxnC	hypothetical protein	2744054735	Methylomonas	Methylomonas koyamae R-49807			85398	85985
2745470919	Ga0133027_10047	zzzz208	aMOB	0	3	4	0	0	0	no	0	0	0	0	0	0	0	0	0	0	none	0	1	1	0	0	1	1	0	0	0	1	0	0	0	0	1	0	0	0	Cx8MxnC	hypothetical protein	2744054736	Methylosinus	Methylosinus sp. R-45379			6753	7331
2745470984	Ga0133027_10131	zzzz193	aMOB	0	3	19	0	0	0	no	1	1	1	0	0	0	0	0	0	1	other	0	1	1	0	1	1	0	1	1	0	1	1	0	0	0	0	0	0	0	Cx7MxHxnC	hypothetical protein	2744054736	Methylosinus	Methylosinus sp. R-45379			345	959
2745470993	Ga0133027_101310	zzzz182	aMOB	0	3	3	0	0	0	no	0	0	0	0	0	0	0	0	0	0	none	1	1	1	0	0	0	0	1	1	0	1	0	1	0	0	0	0	0	0	Cx9HxnC	hypothetical protein	2744054736	Methylosinus	Methylosinus sp. R-45379			8286	8936
2745473008	Ga0133027_124651	zzzz767	aMOB	0	3	7	0	0	0	no	1	0	0	0	0	0	0	0	0	0	copC	0	1	1	0	0	0	0	0	0	0	1	0	0	0	0	0	1	0	0	CxnC	hypothetical protein	2744054736	Methylosinus	Methylosinus sp. R-45379			46854	47423
2745473040	Ga0133027_124683	zzzz140	aMOB	0	3	6	0	0	0	no	0	0	0	1	1	0	0	0	0	0	mco	1	1	1	0	0	1	1	0	0	0	1	0	0	0	0	1	0	0	0	Cx8MxnC	hypothetical protein	2744054736	Methylosinus	Methylosinus sp. R-45379			71102	71671
2745474365	Ga0133027_1274123	zzzz163	aMOB	0	3	8	0	0	0	no	0	0	0	0	0	0	0	0	0	0	none	0	1	1	0	0	0	0	0	0	0	1	0	0	0	0	0	1	0	0	CxnC	hypothetical protein	2744054736	Methylosinus	Methylosinus sp. R-45379			124375	124953
2745914844	Ga0133168_10344	zzzz247	other	0	0	1	0	0	0	no	0	0	0	0	0	0	0	0	0	0	none	1	1	1	0	0	0	0	1	1	0	1	0	1	0	0	0	0	0	0	Cx9HxnC	hypothetical protein	2744054860	Pseudohongiella	Pseudohongiella sp. SCS-49			59032	59682
2747889186	Ga0207394_1074	zzzz341	bAOB	1	1	18	1	0	1	orf4	1	1	0	0	0	0	1	1	1	1	cabddcd	1	1	1	0	1	1	0	1	1	0	1	1	0	0	0	0	0	0	0	Cx7MxHxnC	hypothetical protein	2747842409	Nitrosospira	Nitrosospira multiformis Nl15 (v3)			2623	3291
2747889187	Ga0207394_1075	zzzz101	bAOB	1	1	18	1	1	0	orf5	1	1	0	0	0	0	1	1	1	1	cabddcd	1	1	1	0	0	1	1	1	1	0	1	0	0	0	1	0	0	0	0	Cx8MHxnC	hypothetical protein	2747842409	Nitrosospira	Nitrosospira multiformis Nl15 (v3)			3455	4045
2747889360	Ga0207394_10843	zzzz793	bAOB	0	1	8	0	0	0	no	0	0	0	0	0	0	0	0	0	0	none	0	1	1	0	0	0	0	0	0	0	1	0	0	0	0	0	1	0	0	CxnC	hypothetical protein	2747842409	Nitrosospira	Nitrosospira multiformis Nl15 (v3)			57766	58392
2747890177	Ga0207394_11557	zzzz668	bAOB	0	1	13	0	0	0	no	0	0	0	0	0	0	0	0	0	0	none	1	1	1	0	0	0	0	0	0	0	1	0	0	0	0	0	1	0	0	CxnC	hypothetical protein	2747842409	Nitrosospira	Nitrosospira multiformis Nl15 (v3)			49249	49845
2747891508	Ga0196912_10319	zzzz281	bAOB	0	1	10	0	0	0	no	0	0	0	0	0	0	0	0	0	0	none	1	1	1	0	1	1	0	1	1	0	1	1	0	0	0	0	0	0	0	Cx7MxHxnC	hypothetical protein	2747842410	Nitrosospira	Nitrosospira multiformis Nsp16 (v2)			19478	20059
2747892644	Ga0196912_1103	zzzz263	bAOB	0	1	6	0	0	0	no	0	0	0	0	0	0	1	0	0	0	pmoCr	1	1	1	0	1	1	0	1	1	0	1	1	0	0	0	0	0	0	0	Cx7MxHxnC	hypothetical protein	2747842410	Nitrosospira	Nitrosospira multiformis Nsp16 (v2)			1199	1771
2747892714	Ga0196912_11073	zzzz735	bAOB	0	1	7	0	0	0	no	0	0	0	0	0	0	0	0	0	0	none	0	1	1	0	0	0	0	0	0	0	1	0	0	0	0	0	1	0	0	CxnC	hypothetical protein	2747842410	Nitrosospira	Nitrosospira multiformis Nsp16 (v2)			75731	76405
2747892769	Ga0196912_1114	zzzz320	bAOB	1	1	18	0	0	0	no	1	1	0	0	0	1	1	1	1	1	cabdcd	1	1	1	0	1	1	0	1	1	0	1	1	0	0	0	0	0	0	0	Cx7MxHxnC	hypothetical protein	2747842410	Nitrosospira	Nitrosospira multiformis Nsp16 (v2)			2833	3408
2747893778	Ga0196912_12817	zzzz689	bAOB	0	1	13	0	0	0	no	0	0	0	0	0	0	0	0	0	0	none	1	1	1	0	0	0	0	0	0	0	1	0	0	0	0	0	1	0	0	CxnC	hypothetical protein	2747842410	Nitrosospira	Nitrosospira multiformis Nsp16 (v2)			14958	15563
2747894629	Ga0207395_1024	zzzz337	bAOB	1	1	18	0	0	0	no	1	1	0	0	0	0	1	1	1	1	cabdcd	1	1	1	0	1	1	0	1	1	0	1	1	0	0	0	0	0	0	0	Cx7MxHxnC	hypothetical protein	2747842411	Nitrosospira	Nitrosospira multiformis Nl8 (v3)			2784	3374
2747896751	Ga0207395_11253	zzzz750	bAOB	0	1	4	0	0	0	no	0	0	0	0	0	0	1	0	0	0	pmoCr	0	1	1	0	0	0	0	0	0	0	1	0	0	0	0	0	1	0	0	CxnC	hypothetical protein	2747842411	Nitrosospira	Nitrosospira multiformis Nl8 (v3)			55472	56134
2747897103	Ga0207395_1253	zzzz279	bAOB	0	1	10	0	0	0	no	0	0	0	0	0	0	0	0	0	0	none	1	1	1	0	1	1	0	1	1	0	1	1	0	0	0	0	0	0	0	Cx7MxHxnC	hypothetical protein	2747842411	Nitrosospira	Nitrosospira multiformis Nl8 (v3)			422	997
2747897416	Ga0207393_10274	zzzz641	bAOB	0	1	7	0	0	0	no	1	0	0	0	0	0	0	0	0	0	copC	1	1	1	0	0	0	0	0	0	0	1	0	0	0	0	0	1	0	0	CxnC	hypothetical protein	2747842412	Nitrosomonas	Nitrosomonas sp. Nm143 (v3)			78403	79098
2747898243	Ga0207393_107135	zzzz716	bAOB	0	1	8	0	0	0	no	0	0	0	0	0	0	0	0	0	0	none	1	1	1	0	0	0	0	0	0	0	1	0	0	0	0	0	1	0	0	CxnC	hypothetical protein	2747842412	Nitrosomonas	Nitrosomonas sp. Nm143 (v3)			150981	151757
2747899092	Ga0207393_1174	zzzz349	bAOB	1	1	15	1	0	1	orf4	1	1	0	0	0	0	0	1	1	1	cabddcd	1	1	1	0	1	1	0	1	1	0	1	1	0	0	0	0	0	0	0	Cx7MxHxnC	hypothetical protein	2747842412	Nitrosomonas	Nitrosomonas sp. Nm143 (v3)			2547	3128
2747899093	Ga0207393_1175	zzzzz65	bAOB	1	1	15	1	1	0	orf5	1	1	0	0	0	0	0	1	1	1	cabddcd	1	1	1	0	0	0	0	1	1	0	1	0	1	0	0	0	0	0	0	Cx9HxnC	hypothetical protein	2747842412	Nitrosomonas	Nitrosomonas sp. Nm143 (v3)			3433	4038
2747899495	Ga0207393_12264	zzzz435	bAOB	0	1	4	0	0	0	no	0	0	0	0	0	0	0	0	0	0	none	1	1	1	0	1	1	0	1	1	0	1	1	0	0	0	0	0	0	0	Cx7MxHxnC	hypothetical protein	2747842412	Nitrosomonas	Nitrosomonas sp. Nm143 (v3)			67288	67851
2747900383	Ga0207393_1495	zzzz756	bAOB	0	1	8	0	0	0	no	0	0	0	0	0	0	0	0	0	0	none	0	1	1	0	0	0	0	0	0	0	1	0	0	0	0	0	1	0	0	CxnC	hypothetical protein	2747842412	Nitrosomonas	Nitrosomonas sp. Nm143 (v3)			7233	7901
2752769930	Ga0173055_11499	zzzz119	other	0	0	5	0	0	0	no	0	0	0	1	1	0	0	0	0	0	mco	0	1	1	0	0	0	0	1	1	0	1	0	1	0	0	0	0	0	0	Cx9HxnC	hypothetical protein	2751185661	Woeseia	Woeseia oceani XK5			578423	579001
[truncated: 16 more columns]

## Sheet: Stats
Miscellaneous statistics regarding PmoD occurrence and variety
AOB_MOB classification					Metal site classification					Frequency of copper-related neighbors
AOB or MOB subgroup	Full number	Full percent	EFI number	EFI percent	Metal site	Full number	Full Percent	EFI number	EFI percent	Neighbors	EFI number	EFI percent
aAOB	0	0	0	0	Cx9HxnC	191	0.222093	150	0.231125	pmoCABDcopCDduf461	9	0.0138675
bAOB	482	0.560465	347	0.534669	CxnC	253	0.294186	186	0.286595	pmoCABEDcopCD	44	0.0677966
gAOB	12	0.0139535	8	0.0123267	Cx8MHxnC	115	0.133721	88	0.135593	pmoCABDcopCDduf461	26	0.0400616
nAOB	4	0.00465116	4	0.00616333	Cx7MxHxnC	203	0.236047	145	0.223421	pmoCABED	43	0.0662558
aMOB	117	0.136047	105	0.161787	Cx10HxnC	26	0.0302326	19	0.0292758	pmoCABD	34	0.0523883
bMOB	0	0	0	0	Cx8MxnC	68	0.0790698	57	0.0878274	pmoCr	47	0.0724191
gMOB	153	0.177907	121	0.186441	none	2	0.00232558	2	0.0030817	MCO	29	0.0446841
ncMOB	12	0.0139535	8	0.0123267	Cx7MxnC	2	0.00232558	2	0.0030817	duf461 (pCuAC)	5	0.00770416
vMOB	19	0.022093	15	0.0231125						copC	52	0.0801233
other	61	0.0709302	41	0.0631741						other	38	0.0585516
										none	322	0.496148
Number of PmoD homologues per genome					PmoD frequency by genus
Species	PmoD Homologues				Genus	Classification	Number of PmoDs	Genome Count	Average in genome
Methylococcus capsulatus Bath	2	*Note: MCA2170b is not annotated.			Methylococcus	gMOB	6	3	2
Nitrosomonas europaea ATCC 19718	6				Nitrosomonas	bAOB	249	48	5.19
Nitrosococcus oceani C-107	2				Nitrosococcus	gAOB	12	6	2
Nitrosospira multiformis ATCC 25196	8				Nitrosospira	bAOB	193	29	6.66
Nitrosomonas eutropha C91	5				Methylacidiphilum	vMOB	15	3	5
Methylacidiphilum infernorum V4	3				Methylobacter	gMOB	44	14	3.14
Nitrosococcus halophilus Nc4	2				Methylomonas	gMOB	56	13	4.31
Nitrosococcus oceani AFC27	2				Methylosinus	aMOB	41	5	8.2
Nitrosococcus watsoni C-113	2				Methylomicrobium	gMOB	10	5	2
Methylobacter tundripaludum SV96	3				Methylocaldum	gMOB	3	1	3
Nitrosomonas sp. AL212	7				Methylocapsa	aMOB	15	3	5
Nitrosomonas sp. IS79A3	7				Methylovulum	gMOB	2	2	1
Methylomonas methanica MC09	3				Methylosarcina	gMOB	8	4	2
Methylosinus trichosporium OB3b	8				Methylomirabilis	ncMOB	12	2	6
Methylomicrobium album BG8	2				Methylocystis	aMOB	61	7	8.71
Methylocaldum szegediense O-12	3				Verrucomicrobium	vMOB	4	2	2
Methylocapsa acidiphila B2	6				Bradyrhizobium	other	3	3	1
Methylomonas sp. 11b	3				Methylohalobius	gMOB	2	1	2
Methylosinus sp. LW4	9				Methylococcus	gMOB	5	3	1.67
Methylovulum miyakonense HT12	1				Methyloglobulus	gMOB	2	1	2
Methylomicrobium buryatense 5G	2				Methylomarinum	gMOB	2	1	2
Methylosinus sp. LW3	8				Hydrogenophaga	other	1	1	1
Methylosarcina lacus LW14	2				Methyloterricola	gMOB	3	1	3
Candidatus Methylomirabilis oxyfera sp. Australia	8				Methylomagnum	gMOb	3	1	3
Methylocystis rosea SV97T	9				Cycloclasticus	other	27	11	2.45
Methylobacter luteus IMV-B-3098	3				Solimonas	other	2	1	2
Methylobacter marinus A45	3				Nitrospirae	nAOB	4	1	4
Methylosarcina fibrata AML-C10	2				Nitrosomonadales	bAOB	2	1	2
Methylocystis sp. SB2	8				Bacteriovoracaceae	other	1	1	1
Verrucomicrobium sp. 3C	2				Betaproteobacteria	other	1	1	1
Methylocystis sp. Rockwell, ATCC 49242	11				Methylococcaceae	gMOB	12	4	3
Methylomonas sp. MK1	8				Skermanella	other	1	1	1
Methylobacter luteus WIN4C (PD1 illumina sequencing)	2				Methylotenera	other	1	1	1
Bradyrhizobium sp. Ai1a-2	1				Nitrosovibrio	bAOB	38	5	7.6
Methylohalobius crimeensis 10Ki	2				Methylogaea	gMOB	1	1	1
Methylococcus capsulatus Texas, ATCC 19069	2				Pseudohongiella	other	3	3	1
Methyloglobulus morosus KoM1	2				Woeseiaceae	other	3	1	3
Methylacidiphilum fumariolicum SolV	8				Burkholderiales	other	6	4	1.5
Methylomicrobium alcaliphilum 20Z	2				Gammaproteobacteria	other	1	1	1
Methylocystis sp. SC2	10				Gammaproteobacterium	other	1	1	1
Verrucomicrobium sp. LP2A	2				Woeseia	other	1	1	1
Methylococcus capsulatus Texas	2
Methylocystis parvus OBBP	8
Methylomonas sp. LW13	4
Methylocystis sp. LW5	8
Methylobacter tundripaludum 21/22	6
Methylomonas	3
Methylobacter tundripaludum 31/32	3
Methylomicrobium agile ATCC 35068	2
Methylomarinum vadi IT-4	2
Methylocapsa aurea KYG T	4
Hydrogenophaga sp. T4	1
Methylobacter sp. BBA5.1	3
Composite genome from Lake Mendota Epilimnion pan-assembly MEint.metabat.3293	3
Composite genome from Trout Bog Epilimnion pan-assembly TBepi.metabat.1149	1
Composite genome from Trout Bog Epilimnion pan-assembly TBepi.metabat.5136	1
Composite genome from Trout Bog Epilimnion pan-assembly TBepi.metabat.8031	1
Composite genome from Trout Bog Hypolimnion pan-assembly TBhypo.metabat.3552	1
Methylosinus sp. PW1	8
Methyloterricola oryzae 73a	3
Nitrosomonas europaea ATCC 25978	4
Methylobacter whittenburyi ACM 3310	3
Nitrosospira briensis C-128	8
Nitrosomonas cryotolerans ATCC 49181	5
Methylomicrobium kenyense AMO1	2
Methylomagnum ishizawai 175	3
Composite genome from Trout Bog Hypolimnion pan-assembly TBhypo.metabat.2062.v2	1
Composite genome from Trout Bog Hypolimnion pan-assembly TBhypo.metabat.1380	1
Methylomonas denitrificans FJG1 (ver 1)	3
Cycloclasticus sp. SCGC AC281-P21 (contamination screened)	2
Cycloclasticus sp. SCGC AC281-A15 (contamination screened)	1
Cycloclasticus sp. SCGC AC281-N15 (contamination screened)	2
Cycloclasticus sp. SCGC AC281-I03 (contamination screened)	1
Nitrosococcus oceani C-27	2
Nitrosococcus oceani AFC132	2
Solimonas aquatica DSM 25927	2
Bradyrhizobium sp. ERR11	1
Nitrospirae sp. genome_bin_8	4
Nitrosomonadales sp. genome_bin_20	2
Bacteriovoracaceae bacterium EBPR_Bin_340	1
Betaproteobacteria sp. genome_bin_9	1
Methylococcaceae sp. B42	3
Skermanella aerolata KACC 11604	1
Methylacidiphilum kamchatkense Kam1	4
Nitrosomonas communis Nm2	10
Nitrosospira sp. NpAV	6
Methylobacter-123 (UID203)	4
Methylobacter tundripaludum-129 (UID203)	2
Methylosarcina-21 (UID203)	2
Methylococcaceae-21 (UID203)	4
Methylococcaceae-55 (UID203)	3
Methylovulum miyakonense-55 (UID4274)	1
Methylotenera mobilis-63 (UID3888)	1
Methylobacter-69 (UID4274)	3
Methylosarcina lacus-69 (UID4274)	2
Methylobacter-98r (UID4274)	4
Nitrosospira lacus APG3	3
Cycloclasticus sp. from gill tissue of Bathymodiolus heckerae (specimen P) (Draft1)	4
Cycloclasticus sp. from deep sea encrusting sponge (specimen N)	2
Cycloclasticus sp.from deep sea branching sponge (specimen M)	1
Cycloclasticus sp. from gill tissue of Bathymodiolus heckerae (specimen D)	4
Bradyrhizobium manausense BR3351	1
Methylococcaceae bacterium Sn10-6	2
Cycloclasticus sp. from gill tissue of Bathymodiolus heckerae (specimen E)	4
Cycloclasticus sp. from deep sea encrusting sponge (specimen L)	2
Cycloclasticus sp. from gill tissue of Bathymodiolus heckerae (specimen B)	4
Nitrosospira multiformis Nl1	10
Nitrosomonas ureae Nm10	5
Nitrosovibrio sp. Nv17	9
Nitrosospira sp. Nl5	7
Nitrosospira multiformis Nl7	6
Nitrosospira briensis Nsp10	5
Nitrosovibrio tenuis Nv1	5
Nitrosomonas eutropha Nm24	3
Nitrosospira sp. 1 Nsp11	6
Nitrosospira multiformis Nl4	5
Nitrosospira sp. 5 Nsp13	5
Nitrosospira multiformis Nl18	5
Nitrosospira sp. 1 Nsp1	4
Nitrosospira sp. 17 Nsp14	5
Nitrosospira multiformis Nl14	7
Nitrosospira sp. 1 Nsp18	6
Nitrosomonas eutropha Nm38	3
Nitrosomonas marina Nm22	6
Nitrosospira multiformis Nl13	6
Nitrosomonas eutropha Nm56	3
Nitrosomonas eutropha Nm14	3
Nitrosomonas ureae Nm13	7
Nitrosomonas oligotropha Nm75	6
Nitrosomonas oligotropha Nm76	6
Nitrosomonas europaea Nm35	4
Nitrosomonas europaea Nm50	4
Nitrosomonas marina Nm71	5
Nitrosomonas crytolerans Nm55	5
Nitrosomonas aestuarii Nm69	6
Nitrosomonas nitrosa Nm146	4
Methylocapsa palsarum NE2	5
Nitrosomonas sp. Nm166	3
Nitrosomonas sp. 41 Nm58	4
Nitrosomonas sp. 51 Nm51	4
Nitrosomonas sp. 41 Nm132	4
Nitrosomonas ureae Nm9	5
Nitrosomonas sp. Nm34	5
Nitrosomonas halophila Nm1	5
Nitrosomonas sp. 33 Nm33	3
Nitrosomonas communis Nm44	4
Nitrosomonas communis Nm110	4
Nitrosovibrio sp. 12 Nv6	7
Nitrosospira briensis Nsp8	6
Methylogaea oryzae JCM 16910	1
Candidatus Nitrospira inopinata ENR4	4
Pseudohongiella spirulinae KCTC 32221	1
Candidatus Nitrospira nitrosa COMA1	4
Candidatus Nitrospira nitrificans COMA2	4
Unclassified Woeseiaceae bin JSS_woes1 (Woeseiaceae metagenomic bin from tidal sand)	3
Methylocystis hirsuta CSC1	7
Methylobacter tundripaludum OWC-G53F	3
Methylobacter tundripaludum OWC-DMM	2
Burkholderiales bacterium RIFCSPHIGHO2_12_FULL_67_38	1
Burkholderiales bacterium RIFCSPLOWO2_02_FULL_67_64	2
Gammaproteobacteria bacterium RIFCSPLOWO2_02_FULL_56_15	1
Burkholderiales bacterium RIFCSPLOWO2_12_67_14	1
Burkholderiales bacterium RIFCSPLOWO2_12_FULL_67_210	2
Candidatus Methylomirabilis oxyfera	4
Nitrosovibrio sp. Nv4	10
Nitrosomonas sp. Nm120	8
Nitrosomonas ureae Nm15	7
Methylomonas koyamae JCM 16701	4
Nitrosomonas ureae Nm42	7
Nitrosospira multiformis Nl12	6
Nitrosospira multiformis Nl2	7
Nitrosospira sp. Nsp5	8
Nitrosomonas eutropha Nm19	3
Nitrosospira sp. Nsp22	7
Nitrosomonas sp. Nm84	7
Nitrosomonas sp. Nm86	7
Nitrosomonas nitrosa Nm91	4
Nitrosomonas sp. Nm141	7
Nitrosospira multiformis Nl3	7
Nitrosospira sp. Nsp6	8
Nitrosomonas ureae Nm5	5
Nitrosomonas oligotropha Nm49	8
Nitrosomonas aestuarii Nm36	6
Nitrosomonas ureae Nm4	6
Nitrosomonas nitrosa Nm90	5
Nitrosomonas eutropha Nm57	3
Nitrosomonas sp. Nm134	5
Nitrosospira sp. Nsp2	5
Nitrosospira sp. Nsp37	7
Gammaproteobacterium bacterium JGI _02_L16 (contamination screened)	1
Nitrosovibrio sp. Nv12	7
Methylomonas methanica NCIMB 11130	4
Methylomonas methanica R-45363	7
Methylomonas methanica R-45371	5
Methylomonas lenta R-45370	4
Methylomonas koyamae R-45383	3
Methylomonas koyamae R-49807	5
Methylosinus sp. R-45379	8
Pseudohongiella sp. SCS-49	1
Pseudohongiella sp. SCS-111	1
Nitrosospira multiformis Nl15 (v3)	6
Nitrosospira multiformis Nsp16 (v2)	6
Nitrosospira multiformis Nl8 (v3)	6
Nitrosomonas sp. Nm143 (v3)	6
Woeseia oceani XK5	1

## Sheet: Genome Neighbors
Genomic neighbors of PmoD genes
Neighbors not located on the same scaffold have been trimmed from the dataset. Traits analyzed include all PFAM and TIGRFAM families present in over 2.5% of PmoD neighborhoods
IMG Gene OID	Position Relative to pmoD	Locus Tag	Gene Product Name	Genome ID	Genome Name	Gene Symbol	GenBank Accession	Start Coord	End Coord	Strand	DNA Sequence Length (bp)	Amino Acid Sequence Length (aa)	Transmembrane Helices	Signal Peptides	Scaffold ID	Scaffold External Accession	Scaffold Name	Scaffold Length (bp)	Scaffold GC %	COG	spacer 1	Pfam	spacer 2	Tigrfam	Enzyme	KO	IMG Term	spacer 3	spacer 4	pfam00486	pfam04744	pfam02461	pfam04896	pfam00593	pfam00132	pfam05425	pfam04234	pfam00117	pfam01638	pfam02687	pfam01263	pfam11697	pfam12464	pfam00664	pfam13442	pfam07732	pfam00571	pfam00512	pfam00563
637427306	5	NE0935	Integrase, catalytic core	637000195	Nitrosomonas europaea ATCC 19718	NE0935	NP_841009	1021355	1022083	-	729	242			637000220	NC_004757	Nitrosomonas europaea ATCC 19718: NC_004757	2812094	0.51			pfam00665 - rve		none						0	0	0	0	0	0	0	0	0	0	0	0	0	0	0	0	0	0	0	0
637427307	4	NE0937	possible Response regulators consisting of a CheY-like receiver domain and a HTH DNA-binding	637000195	Nitrosomonas europaea ATCC 19718	NE0937	NP_841010	1023190	1023927	+	738	245			637000220	NC_004757	Nitrosomonas europaea ATCC 19718: NC_004757	2812094	0.51	COG0745 - DNA-binding response regulator, OmpR family, contains REC and winged-helix (wHTH) domain		pfam00486 - Trans_reg_C pfam00072 - Response_reg		none						1	0	0	0	0	0	0	0	0	0	0	0	0	0	0	0	0	0	0	0
637427308	3	NE0938	hypothetical protein	637000195	Nitrosomonas europaea ATCC 19718	NE0938	NP_841011	1023924	1024496	+	573	190	2		637000220	NC_004757	Nitrosomonas europaea ATCC 19718: NC_004757	2812094	0.51			none		none						0	0	0	0	0	0	0	0	0	0	0	0	0	0	0	0	0	0	0	0
637427309	2	NE0939	Integrase, catalytic core	637000195	Nitrosomonas europaea ATCC 19718	NE0188	NP_841012	1024553	1025596	-	1044	347			637000220	NC_004757	Nitrosomonas europaea ATCC 19718: NC_004757	2812094	0.51			pfam13551 - HTH_29 pfam00665 - rve		none						0	0	0	0	0	0	0	0	0	0	0	0	0	0	0	0	0	0	0	0
637427310	1	NE0940	putative DNA transport competence protein, ComEA	637000195	Nitrosomonas europaea ATCC 19718	NE0940	NP_841013	1025874	1026236	-	363	120	1		637000220	NC_004757	Nitrosomonas europaea ATCC 19718: NC_004757	2812094	0.51			pfam12836 - HHH_3		TIGR01259 - comEA protein TIGR00426 - competence protein ComEA helix-hairpin-helix repeat region		KO:K02237 - comEA; competence protein ComEA				0	0	0	0	0	0	0	0	0	0	0	0	0	0	0	0	0	0	0	0
637427311	1	NE0941	hypothetical protein	637000195	Nitrosomonas europaea ATCC 19718	NE2060	NP_841014	1026940	1027494	-	555	184	1	1	637000220	NC_004757	Nitrosomonas europaea ATCC 19718: NC_004757	2812094	0.51			none		TIGR01167 - LPXTG-motif cell wall anchor domain						0	0	0	0	0	0	0	0	0	0	0	0	0	0	0	0	0	0	0	0
637427312	-1	NE0942	possible (U92432) ORF4 [Nitrosospira sp. NpAV]	637000195	Nitrosomonas europaea ATCC 19718	NE0942	NP_841015	1027579	1028214	-	636	211	2		637000220	NC_004757	Nitrosomonas europaea ATCC 19718: NC_004757	2812094	0.51			none		none						0	0	0	0	0	0	0	0	0	0	0	0	0	0	0	0	0	0	0	0
637427313	-1	NE0943	ammonia monooxygenase subunit B (EC 1.13.12.-)	637000195	Nitrosomonas europaea ATCC 19718	amoB1	NP_841016	1028378	1029640	-	1263	420	3		637000220	NC_004757	Nitrosomonas europaea ATCC 19718: NC_004757	2812094	0.51			pfam04744 - Monooxygenase_B		TIGR03079 - methane monooxygenase/ammonia monooxygenase, subunit B		KO:K10945 - pmoB-amoB; methane/ammonia monooxygenase subunit B	6175 - ammonia monooxygenase subunit B (EC 1.13.12.-)			0	1	0	0	0	0	0	0	0	0	0	0	0	0	0	0	0	0	0	0
637427314	-2	NE0944	ammonia monooxygenase subunit A (EC 1.13.12.-)	637000195	Nitrosomonas europaea ATCC 19718	amoA1	NP_841017	1029642	1030472	-	831	276	6		637000220	NC_004757	Nitrosomonas europaea ATCC 19718: NC_004757	2812094	0.51			pfam02461 - AMO		TIGR03080 - methane monooxygenase/ammonia monooxygenase, subunit A	EC:1.14.99.39 - Ammonia monooxygenase. EC:1.14.18.3 - Methane monooxygenase (particulate).	KO:K10944 - pmoA-amoA; methane/ammonia monooxygenase subunit A [EC:1.14.18.3 1.14.99.39]	6174 - ammonia monooxygenase subunit A (EC 1.13.12.-)			0	0	1	0	0	0	0	0	0	0	0	0	0	0	0	0	0	0	0	0
637427315	-3	NE0945	ammonia monooxygenase subunit C (EC 1.13.12.-)	637000195	Nitrosomonas europaea ATCC 19718	amoC1	NP_841018	1030636	1031451	-	816	271	6		637000220	NC_004757	Nitrosomonas europaea ATCC 19718: NC_004757	2812094	0.51			pfam04896 - AmoC		TIGR03078 - methane monooxygenase/ammonia monooxygenase, subunit C		KO:K10946 - pmoC-amoC; methane/ammonia monooxygenase subunit C	6176 - ammonia monooxygenase subunit C (EC 1.13.12.-)			0	0	0	1	0	0	0	0	0	0	0	0	0	0	0	0	0	0	0	0
637427316	-4	NE0946	translation factor SUA5	637000195	Nitrosomonas europaea ATCC 19718	NE0946	NP_841019	1031893	1032912	+	1020	339			637000220	NC_004757	Nitrosomonas europaea ATCC 19718: NC_004757	2812094	0.51	COG0009 - tRNA A37 threonylcarbamoyladenosine synthetase subunit TsaC/SUA5/YrdC		pfam03481 - SUA5 pfam01300 - Sua5_yciO_yrdC		TIGR00057 - tRNA threonylcarbamoyl adenosine modification protein, Sua5/YciO/YrdC/YwlC family	EC:2.7.7.87 - L-threonylcarbamoyladenylate synthase.	KO:K07566 - tsaC, rimN, SUA5; L-threonylcarbamoyladenylate synthase [EC:2.7.7.87]	2777 - translation factor SUA5			0	0	0	0	0	0	0	0	0	0	0	0	0	0	0	0	0	0	0	0
637427317	-5	NE0947	hydrolase family	637000195	Nitrosomonas europaea ATCC 19718	cbbY	NP_841020	1032928	1033677	+	750	249			637000220	NC_004757	Nitrosomonas europaea ATCC 19718: NC_004757	2812094	0.51	COG0637 - Beta-phosphoglucomutase or related phosphatase, HAD superfamily		pfam13419 - HAD_2		TIGR01509 - haloacid dehalogenase superfamily, subfamily IA, variant 3 with third motif having DD or ED						0	0	0	0	0	0	0	0	0	0	0	0	0	0	0	0	0	0	0	0
637427552	5	NE1197	NitT/TauT family transport system substrate-binding protein	637000195	Nitrosomonas europaea ATCC 19718	NE1197	NP_841252	1299264	1300259	-	996	331			637000220	NC_004757	Nitrosomonas europaea ATCC 19718: NC_004757	2812094	0.51	COG0715 - ABC-type nitrate/sulfonate/bicarbonate transport system, periplasmic component		pfam12974 - Phosphonate-bd		none		KO:K02051 - ABC.SN.S; NitT/TauT family transport system substrate-binding protein				0	0	0	0	0	0	0	0	0	0	0	0	0	0	0	0	0	0	0	0
637427553	4	NE1198	hypothetical protein	637000195	Nitrosomonas europaea ATCC 19718	NE1198	NP_841253	1300720	1301280	+	561	186	5		637000220	NC_004757	Nitrosomonas europaea ATCC 19718: NC_004757	2812094	0.51	COG1238 - Uncharacterized membrane protein YqaA, SNARE-associated domain		none		none						0	0	0	0	0	0	0	0	0	0	0	0	0	0	0	0	0	0	0	0
637427554	3	NE1199	hypothetical protein	637000195	Nitrosomonas europaea ATCC 19718	NE1199	NP_841254	1301317	1301793	-	477	158	2		637000220	NC_004757	Nitrosomonas europaea ATCC 19718: NC_004757	2812094	0.51			none		none						0	0	0	0	0	0	0	0	0	0	0	0	0	0	0	0	0	0	0	0
637427555	2	NE1200	hypothetical protein	637000195	Nitrosomonas europaea ATCC 19718	NE1200	NP_841255	1302050	1302400	-	351	116	3		637000220	NC_004757	Nitrosomonas europaea ATCC 19718: NC_004757	2812094	0.51			none		none						0	0	0	0	0	0	0	0	0	0	0	0	0	0	0	0	0	0	0	0
637427556	1	NE1201	Universal stress protein (Usp)	637000195	Nitrosomonas europaea ATCC 19718	NE1201	NP_841256	1302722	1303684	-	963	320			637000220	NC_004757	Nitrosomonas europaea ATCC 19718: NC_004757	2812094	0.51	COG0589 - Nucleotide-binding universal stress protein, UspA family		pfam00582 - Usp		none						0	0	0	0	0	0	0	0	0	0	0	0	0	0	0	0	0	0	0	0
637427558	-1	NE1203	possible immunogenic 75 kDa protein PG4	637000195	Nitrosomonas europaea ATCC 19718	NE1761	NP_841258	1305064	1306113	+	1050	349		1	637000220	NC_004757	Nitrosomonas europaea ATCC 19718: NC_004757	2812094	0.51			pfam07676 - PD40		none						0	0	0	0	0	0	0	0	0	0	0	0	0	0	0	0	0	0	0	0
637427559	-2	NE1204	TPR repeat	637000195	Nitrosomonas europaea ATCC 19718	NE1204	NP_841259	1306210	1307823	+	1614	537		1	637000220	NC_004757	Nitrosomonas europaea ATCC 19718: NC_004757	2812094	0.51			none		none						0	0	0	0	0	0	0	0	0	0	0	0	0	0	0	0	0	0	0	0
637427560	-3	NE1205	TonB-dependent receptor protein	637000195	Nitrosomonas europaea ATCC 19718	NE1205	NP_841260	1307957	1310224	-	2268	755	1		637000220	NC_004757	Nitrosomonas europaea ATCC 19718: NC_004757	2812094	0.51	COG1629 - Outer membrane receptor proteins, mostly Fe transport		pfam00593 - TonB_dep_Rec pfam07715 - Plug		none		KO:K02014 - TC.FEV.OM; iron complex outermembrane recepter protein				0	0	0	0	1	0	0	0	0	0	0	0	0	0	0	0	0	0	0	0
637427561	-4	NE1206	Glutathione peroxidase	637000195	Nitrosomonas europaea ATCC 19718	NE1206	NP_841261	1310341	1310817	-	477	158			637000220	NC_004757	Nitrosomonas europaea ATCC 19718: NC_004757	2812094	0.51	COG0386 - Glutathione peroxidase, house-cleaning role in reducing lipid peroxides		pfam00255 - GSHPx		none	EC:1.11.1.9 - Glutathione peroxidase.	KO:K00432 - E1.11.1.9; glutathione peroxidase [EC:1.11.1.9]				0	0	0	0	0	0	0	0	0	0	0	0	0	0	0	0	0	0	0	0
637427562	-5	NE1207	Bacterial transferase hexapeptide repeat	637000195	Nitrosomonas europaea ATCC 19718	NE1207	NP_841262	1310848	1311408	+	561	186			637000220	NC_004757	Nitrosomonas europaea ATCC 19718: NC_004757	2812094	0.51	COG0663 - Carbonic anhydrase or acetyltransferase, isoleucine patch superfamily		pfam00132 - Hexapep		none						0	0	0	0	0	1	0	0	0	0	0	0	0	0	0	0	0	0	0	0
637428380	5	NE2055	SSU ribosomal protein S12P	637000195	Nitrosomonas europaea ATCC 19718	rpsL	NP_842065	2232068	2232445	-	378	125			637000220	NC_004757	Nitrosomonas europaea ATCC 19718: NC_004757	2812094	0.51	COG0048 - Ribosomal protein S12		pfam00164 - Ribosom_S12_S23		TIGR00981 - ribosomal protein S12, bacterial/organelle		KO:K02950 - RP-S12, MRPS12, rpsL; small subunit ribosomal protein S12	301 - SSU ribosomal protein S12P			0	0	0	0	0	0	0	0	0	0	0	0	0	0	0	0	0	0	0	0
637428381	4	NE2056	hypothetical protein	637000195	Nitrosomonas europaea ATCC 19718	NE2056	NP_842066	2232831	2233379	-	549	182			637000220	NC_004757	Nitrosomonas europaea ATCC 19718: NC_004757	2812094	0.51			pfam03734 - YkuD		none						0	0	0	0	0	0	0	0	0	0	0	0	0	0	0	0	0	0	0	0
637428382	3	NE2057	hypothetical protein	637000195	Nitrosomonas europaea ATCC 19718	NE2057	NP_842067	2233804	2234361	-	558	185		1	637000220	NC_004757	Nitrosomonas europaea ATCC 19718: NC_004757	2812094	0.51			none		none						0	0	0	0	0	0	0	0	0	0	0	0	0	0	0	0	0	0	0	0
637428383	2	NE2058	Cytochrome c, class IC:Cytochrome c, class I	637000195	Nitrosomonas europaea ATCC 19718	NE2058	NP_842068	2234477	2236624	-	2148	715	10		637000220	NC_004757	Nitrosomonas europaea ATCC 19718: NC_004757	2812094	0.51	COG1276 - Putative copper export protein		pfam05425 - CopD pfam13442 - Cytochrome_CBB3		none		KO:K07245 - pcoD; copper resistance protein D				0	0	0	0	0	0	1	0	0	0	0	0	0	0	0	1	0	0	0	0
637428384	1	NE2059	putative similar to copper export proteins	637000195	Nitrosomonas europaea ATCC 19718	NE2059	NP_842069	2236643	2237065	-	423	140	1		637000220	NC_004757	Nitrosomonas europaea ATCC 19718: NC_004757	2812094	0.51	COG2372 - Copper-binding protein CopC (methionine-rich)		pfam04234 - CopC		none		KO:K07156 - copC, pcoC; copper resistance protein C				0	0	0	0	0	0	0	1	0	0	0	0	0	0	0	0	0	0	0	0
637428386	-1	NE2061	possible (U92432) ORF4 [Nitrosospira sp. NpAV]	637000195	Nitrosomonas europaea ATCC 19718	NE0942	NP_842071	2237798	2238433	-	636	211	2		637000220	NC_004757	Nitrosomonas europaea ATCC 19718: NC_004757	2812094	0.51			none		none						0	0	0	0	0	0	0	0	0	0	0	0	0	0	0	0	0	0	0	0
637428387	-2	NE2062	ammonia monooxygenase subunit B (EC 1.13.12.-)	637000195	Nitrosomonas europaea ATCC 19718	amoB2	NP_842072	2238597	2239859	-	1263	420	3		637000220	NC_004757	Nitrosomonas europaea ATCC 19718: NC_004757	2812094	0.51			pfam04744 - Monooxygenase_B		TIGR03079 - methane monooxygenase/ammonia monooxygenase, subunit B		KO:K10945 - pmoB-amoB; methane/ammonia monooxygenase subunit B	6175 - ammonia monooxygenase subunit B (EC 1.13.12.-)			0	1	0	0	0	0	0	0	0	0	0	0	0	0	0	0	0	0	0	0
637428388	-3	NE2063	ammonia monooxygenase subunit A (EC 1.13.12.-)	637000195	Nitrosomonas europaea ATCC 19718	amoA2	NP_842073	2239861	2240691	-	831	276	6		637000220	NC_004757	Nitrosomonas europaea ATCC 19718: NC_004757	2812094	0.51			pfam02461 - AMO		TIGR03080 - methane monooxygenase/ammonia monooxygenase, subunit A	EC:1.14.99.39 - Ammonia monooxygenase. EC:1.14.18.3 - Methane monooxygenase (particulate).	KO:K10944 - pmoA-amoA; methane/ammonia monooxygenase subunit A [EC:1.14.18.3 1.14.99.39]	6174 - ammonia monooxygenase subunit A (EC 1.13.12.-)			0	0	1	0	0	0	0	0	0	0	0	0	0	0	0	0	0	0	0	0
637428389	-4	NE2064	ammonia monooxygenase subunit C (EC 1.13.12.-)	637000195	Nitrosomonas europaea ATCC 19718	amoC2	NP_842074	2240855	2241670	-	816	271	6		637000220	NC_004757	Nitrosomonas europaea ATCC 19718: NC_004757	2812094	0.51			pfam04896 - AmoC		TIGR03078 - methane monooxygenase/ammonia monooxygenase, subunit C		KO:K10946 - pmoC-amoC; methane/ammonia monooxygenase subunit C	6176 - ammonia monooxygenase subunit C (EC 1.13.12.-)			0	0	0	1	0	0	0	0	0	0	0	0	0	0	0	0	0	0	0	0
637428390	-5	NE2065	putative rare lipoprotein A	637000195	Nitrosomonas europaea ATCC 19718	NE2065	NP_842075	2243003	2243923	-	921	306	1		637000220	NC_004757	Nitrosomonas europaea ATCC 19718: NC_004757	2812094	0.51	COG0797 - Rare lipoprotein A, peptidoglycan hydrolase digesting "naked" glycans, contains C-terminal SPOR domain		pfam05036 - SPOR pfam03330 - DPBB_1		TIGR00413 - rare lipoprotein A		KO:K03642 - rlpA; rare lipoprotein A				0	0	0	0	0	0	0	0	0	0	0	0	0	0	0	0	0	0	0	0
637738974	5	Noc_2495	anthranilate synthase, component II (EC 4.1.3.27)	637000194	Nitrosococcus oceani C-107		YP_344478	2841148	2841729	+	582	193			637000420	NC_007484	Nitrosococcus oceani ATCC 19707: NC_007484	3481691	0.50	COG0512 - Anthranilate/para-aminobenzoate synthase component II		pfam00117 - GATase		TIGR00566 - glutamine amidotransferase of anthranilate synthase or aminodeoxychorismate synthase	EC:4.1.3.27 - Anthranilate synthase.	KO:K01658 - trpG; anthranilate synthase component II [EC:4.1.3.27]	358 - anthranilate synthase, component II (EC 4.1.3.27)			0	0	0	0	0	0	0	0	1	0	0	0	0	0	0	0	0	0	0	0
637738975	4	Noc_2496	anthranilate phosphoribosyltransferase (EC 2.4.2.18)	637000194	Nitrosococcus oceani C-107	trpD	YP_344479	2841760	2842776	+	1017	338			637000420	NC_007484	Nitrosococcus oceani ATCC 19707: NC_007484	3481691	0.50	COG0547 - Anthranilate phosphoribosyltransferase		pfam02885 - Glycos_trans_3N pfam00591 - Glycos_transf_3		TIGR01245 - anthranilate phosphoribosyltransferase	EC:2.4.2.18 - Anthranilate phosphoribosyltransferase.	KO:K00766 - trpD; anthranilate phosphoribosyltransferase [EC:2.4.2.18]	359 - anthranilate phosphoribosyltransferase (EC 2.4.2.18)			0	0	0	0	0	0	0	0	0	0	0	0	0	0	0	0	0	0	0	0
637738976	3	Noc_2497	indole-3-glycerol phosphate synthase (EC 4.1.1.48)	637000194	Nitrosococcus oceani C-107	trpC	YP_344480	2842806	2843621	+	816	271			637000420	NC_007484	Nitrosococcus oceani ATCC 19707: NC_007484	3481691	0.50	COG0134 - Indole-3-glycerol phosphate synthase		pfam00218 - IGPS		none	EC:4.1.1.48 - Indole-3-glycerol-phosphate synthase.	KO:K01609 - trpC; indole-3-glycerol phosphate synthase [EC:4.1.1.48]	361 - indole-3-glycerol phosphate synthase (EC 4.1.1.48)			0	0	0	0	0	0	0	0	0	0	0	0	0	0	0	0	0	0	0	0
637738977	2	Noc_2498	hypothetical protein	637000194	Nitrosococcus oceani C-107		YP_344481	2843668	2844105	-	438	145	4		637000420	NC_007484	Nitrosococcus oceani ATCC 19707: NC_007484	3481691	0.50			none		none						0	0	0	0	0	0	0	0	0	0	0	0	0	0	0	0	0	0	0	0
637738978	1	Noc_2499	hypothetical protein	637000194	Nitrosococcus oceani C-107		YP_344482	2844193	2844702	-	510	169		1	637000420	NC_007484	Nitrosococcus oceani ATCC 19707: NC_007484	3481691	0.50			none		none						0	0	0	0	0	0	0	0	0	0	0	0	0	0	0	0	0	0	0	0
637738980	-1	Noc_2501	particulate methane monooxygenase PmoB subunit apoprotein/ammonia monooxygenase subunit B (EC 1.13.12.-)	637000194	Nitrosococcus oceani C-107		YP_344484	2845776	2846966	-	1191	396	2		637000420	NC_007484	Nitrosococcus oceani ATCC 19707: NC_007484	3481691	0.50			pfam04744 - Monooxygenase_B		TIGR03079 - methane monooxygenase/ammonia monooxygenase, subunit B		KO:K10945 - pmoB-amoB; methane/ammonia monooxygenase subunit B	6175 - ammonia monooxygenase subunit B (EC 1.13.12.-) 6497 - particulate methane monooxygenase PmoB subunit apoprotein			0	1	0	0	0	0	0	0	0	0	0	0	0	0	0	0	0	0	0	0
637738981	-2	Noc_2502	particulate methane monooxygenase PmoA subunit/ammonia monooxygenase subunit A (EC 1.13.12.-)	637000194	Nitrosococcus oceani C-107		YP_344485	2847092	2847835	-	744	247	5		637000420	NC_007484	Nitrosococcus oceani ATCC 19707: NC_007484	3481691	0.50			pfam02461 - AMO		TIGR03080 - methane monooxygenase/ammonia monooxygenase, subunit A	EC:1.14.18.3 - Methane monooxygenase (particulate). EC:1.14.99.39 - Ammonia monooxygenase.	KO:K10944 - pmoA-amoA; methane/ammonia monooxygenase subunit A [EC:1.14.18.3 1.14.99.39]	6499 - particulate methane monooxygenase PmoA subunit 6174 - ammonia monooxygenase subunit A (EC 1.13.12.-)			0	0	1	0	0	0	0	0	0	0	0	0	0	0	0	0	0	0	0	0
637738982	-3	Noc_2503	particulate methane monooxygenase PmoC subunit/ammonia monooxygenase subunit C (EC 1.13.12.-)	637000194	Nitrosococcus oceani C-107		YP_344486	2848145	2848930	-	786	261	6		637000420	NC_007484	Nitrosococcus oceani ATCC 19707: NC_007484	3481691	0.50			pfam04896 - AmoC		TIGR03078 - methane monooxygenase/ammonia monooxygenase, subunit C		KO:K10946 - pmoC-amoC; methane/ammonia monooxygenase subunit C	6176 - ammonia monooxygenase subunit C (EC 1.13.12.-) 6498 - particulate methane monooxygenase PmoC subunit			0	0	0	1	0	0	0	0	0	0	0	0	0	0	0	0	0	0	0	0
637738983	-4	Noc_2504	phosphoserine phosphatase (EC 3.1.3.3)	637000194	Nitrosococcus oceani C-107		YP_344487	2849369	2850205	+	837	278			637000420	NC_007484	Nitrosococcus oceani ATCC 19707: NC_007484	3481691	0.50	COG0560 - Phosphoserine phosphatase		pfam12710 - HAD		TIGR01488 - Haloacid Dehalogenase superfamily, subfamily IB, phosphoserine phosphatase-like TIGR00338 - phosphoserine phosphatase SerB	EC:3.1.3.3 - Phosphoserine phosphatase.	KO:K01079 - serB, PSPH; phosphoserine phosphatase [EC:3.1.3.3]	209 - phosphoserine phosphatase (EC 3.1.3.3)			0	0	0	0	0	0	0	0	0	0	0	0	0	0	0	0	0	0	0	0
637738984	-5	Noc_2505	hypothetical protein	637000194	Nitrosococcus oceani C-107		YP_344488	2850518	2851537	-	1020	339	1	1	637000420	NC_007484	Nitrosococcus oceani ATCC 19707: NC_007484	3481691	0.50			none		none						0	0	0	0	0	0	0	0	0	0	0	0	0	0	0	0	0	0	0	0
637811023	5	Nmul_A0940	amino acid/polyamine/organocation transporter, APC superfamily (TC 2.A.3)	637000197	Nitrosospira multiformis ATCC 25196		YP_411635	1087828	1089342	+	1515	504	12		637000455	NC_007614	Nitrosospira multiformis ATCC 25196 chromosome 1: NC_007614	3184243	0.54	COG0531 - Amino acid transporter		pfam13520 - AA_permease_2		none			6801 - amino acid/polyamine/organocation transporter, APC superfamily (TC 2.A.3)			0	0	0	0	0	0	0	0	0	0	0	0	0	0	0	0	0	0	0	0
637811024	4	Nmul_A0941	hypothetical protein	637000197	Nitrosospira multiformis ATCC 25196		YP_411636	1089385	1090116	+	732	243			637000455	NC_007614	Nitrosospira multiformis ATCC 25196 chromosome 1: NC_007614	3184243	0.54	COG3665 - Uncharacterized conserved protein YcgI, DUF1989 family		pfam09347 - DUF1989		TIGR03425 - urea carboxylase-associated protein 2		KO:K09967 - K09967; uncharacterized protein				0	0	0	0	0	0	0	0	0	0	0	0	0	0	0	0	0	0	0	0
637811025	3	Nmul_A0942	hypothetical protein	637000197	Nitrosospira multiformis ATCC 25196		YP_411637	1090113	1090811	+	699	232			637000455	NC_007614	Nitrosospira multiformis ATCC 25196 chromosome 1: NC_007614	3184243	0.54	COG3665 - Uncharacterized conserved protein YcgI, DUF1989 family		pfam09347 - DUF1989		TIGR03424 - urea carboxylase-associated protein 1		KO:K09967 - K09967; uncharacterized protein				0	0	0	0	0	0	0	0	0	0	0	0	0	0	0	0	0	0	0	0
637811026	2	Nmul_A0943	Allophanate hydrolase subunit 2	637000197	Nitrosospira multiformis ATCC 25196		YP_411638	1090857	1094495	+	3639	1212			637000455	NC_007614	Nitrosospira multiformis ATCC 25196 chromosome 1: NC_007614	3184243	0.54	COG2049 - Allophanate hydrolase subunit 1 COG4770 - Acetyl/propionyl-CoA carboxylase, alpha subunit		pfam02785 - Biotin_carb_C pfam02786 - CPSase_L_D2 pfam00364 - Biotin_lipoyl pfam02626 - CT_A_B pfam00289 - Biotin_carb_N pfam02682 - CT_C_D		TIGR00724 - biotin-dependent carboxylase uncharacterized domain TIGR02712 - urea carboxylase	EC:6.3.4.6 - Urea carboxylase.	KO:K01941 - E6.3.4.6; urea carboxylase [EC:6.3.4.6]				0	0	0	0	0	0	0	0	0	0	0	0	0	0	0	0	0	0	0	0
637811027	1	Nmul_A0944	Amidase	637000197	Nitrosospira multiformis ATCC 25196		YP_411639	1094498	1096384	+	1887	628			637000455	NC_007614	Nitrosospira multiformis ATCC 25196 chromosome 1: NC_007614	3184243	0.54	COG0154 - Asp-tRNAAsn/Glu-tRNAGln amidotransferase A subunit or related amidase		pfam01425 - Amidase		TIGR02713 - allophanate hydrolase	EC:3.5.1.54 - Allophanate hydrolase.	KO:K01457 - E3.5.1.54; allophanate hydrolase [EC:3.5.1.54]				0	0	0	0	0	0	0	0	0	0	0	0	0	0	0	0	0	0	0	0
637811029	-1	Nmul_A0946	putative glutathione S-transferase	637000197	Nitrosospira multiformis ATCC 25196		YP_411641	1097315	1098019	-	705	234			637000455	NC_007614	Nitrosospira multiformis ATCC 25196 chromosome 1: NC_007614	3184243	0.54			pfam17171 - GST_C_6 pfam17172 - GST_N_4		none						0	0	0	0	0	0	0	0	0	0	0	0	0	0	0	0	0	0	0	0
637811030	-2	Nmul_A0947	transcriptional regulator, HxlR family	637000197	Nitrosospira multiformis ATCC 25196		YP_411642	1098149	1098571	+	423	140			637000455	NC_007614	Nitrosospira multiformis ATCC 25196 chromosome 1: NC_007614	3184243	0.54	COG1733 - DNA-binding transcriptional regulator, HxlR family		pfam01638 - HxlR		none			2284 - transcriptional regulator, HxlR family			0	0	0	0	0	0	0	0	0	1	0	0	0	0	0	0	0	0	0	0
637811031	-3	Nmul_A0948	Protein of unknown function DUF214	637000197	Nitrosospira multiformis ATCC 25196		YP_411643	1098572	1101079	+	2508	835	10		637000455	NC_007614	Nitrosospira multiformis ATCC 25196 chromosome 1: NC_007614	3184243	0.54	COG3127 - Predicted ABC-type transport system involved in lysophospholipase L1 biosynthesis, permease component		pfam02687 - FtsX		none		KO:K02004 - ABC.CD.P; putative ABC transport system permease protein				0	0	0	0	0	0	0	0	0	0	1	0	0	0	0	0	0	0	0	0
637811032	-4	Nmul_A0949	DNA-directed DNA polymerase	637000197	Nitrosospira multiformis ATCC 25196	dinB	YP_411644	1101121	1102278	+	1158	385			637000455	NC_007614	Nitrosospira multiformis ATCC 25196 chromosome 1: NC_007614	3184243	0.54	COG0389 - Nucleotidyltransferase/DNA polymerase involved in DNA repair		pfam11798 - IMS_HHH pfam11799 - IMS_C pfam00817 - IMS		none	EC:2.7.7.7 - DNA-directed DNA polymerase.	KO:K02346 - DPO4, dinB; DNA polymerase IV [EC:2.7.7.7]				0	0	0	0	0	0	0	0	0	0	0	0	0	0	0	0	0	0	0	0
637811033	-5	Nmul_A0950	Secretion protein HlyD	637000197	Nitrosospira multiformis ATCC 25196		YP_411645	1102426	1103580	+	1155	384	1		637000455	NC_007614	Nitrosospira multiformis ATCC 25196 chromosome 1: NC_007614	3184243	0.54	COG1566 - Multidrug resistance efflux pump		pfam16576 - HlyD_D23		TIGR01730 - RND family efflux transporter, MFP subunit		KO:K02005 - ABC.CD.TX; HlyD family secretion protein				0	0	0	0	0	0	0	0	0	0	0	0	0	0	0	0	0	0	0	0
637811481	5	Nmul_A1393	ATP-dependent helicase HrpA	637000197	Nitrosospira multiformis ATCC 25196		YP_412088	1585645	1589634	+	3990	1329			637000455	NC_007614	Nitrosospira multiformis ATCC 25196 chromosome 1: NC_007614	3184243	0.54	COG1643 - HrpA-like RNA helicase		pfam07717 - OB_NTP_bind pfam11898 - DUF3418 pfam04408 - HA2 pfam00271 - Helicase_C		TIGR01967 - RNA helicase HrpA	EC:3.6.4.13 - RNA helicase.	KO:K03578 - hrpA; ATP-dependent helicase HrpA [EC:3.6.4.13]	3369 - ATP-dependent helicase HrpA			0	0	0	0	0	0	0	0	0	0	0	0	0	0	0	0	0	0	0	0
637811482	4	Nmul_A1394	Aldose 1-epimerase	637000197	Nitrosospira multiformis ATCC 25196		YP_412089	1589682	1590608	-	927	308			637000455	NC_007614	Nitrosospira multiformis ATCC 25196 chromosome 1: NC_007614	3184243	0.54	COG0676 - D-hexose-6-phosphate mutarotase		pfam01263 - Aldose_epim		none	EC:5.1.3.15 - Glucose-6-phosphate 1-epimerase.	KO:K01792 - E5.1.3.15; glucose-6-phosphate 1-epimerase [EC:5.1.3.15]				0	0	0	0	0	0	0	0	0	0	0	1	0	0	0	0	0	0	0	0
637811483	3	Nmul_A1395	hypothetical protein	637000197	Nitrosospira multiformis ATCC 25196		YP_412090	1590720	1591157	-	438	145			637000455	NC_007614	Nitrosospira multiformis ATCC 25196 chromosome 1: NC_007614	3184243	0.54			pfam11697 - DUF3293		none						0	0	0	0	0	0	0	0	0	0	0	0	1	0	0	0	0	0	0	0
637811484	2	Nmul_A1396	Maltose O-acetyltransferase	637000197	Nitrosospira multiformis ATCC 25196		YP_412091	1591266	1591829	-	564	187			637000455	NC_007614	Nitrosospira multiformis ATCC 25196 chromosome 1: NC_007614	3184243	0.54	COG0110 - Acetyltransferase (isoleucine patch superfamily)		pfam12464 - Mac pfam00132 - Hexapep		none	EC:2.3.1.79 - Maltose O-acetyltransferase.	KO:K00661 - maa; maltose O-acetyltransferase [EC:2.3.1.79]				0	0	0	0	0	1	0	0	0	0	0	0	0	1	0	0	0	0	0	0
637811485	1	Nmul_A1397	transcriptional regulator, HxlR family	637000197	Nitrosospira multiformis ATCC 25196		YP_412092	1591937	1592350	-	414	137			637000455	NC_007614	Nitrosospira multiformis ATCC 25196 chromosome 1: NC_007614	3184243	0.54	COG1733 - DNA-binding transcriptional regulator, HxlR family		pfam01638 - HxlR		none			2284 - transcriptional regulator, HxlR family			0	0	0	0	0	0	0	0	0	1	0	0	0	0	0	0	0	0	0	0
637811487	-1	Nmul_A1399	Patatin	637000197	Nitrosospira multiformis ATCC 25196		YP_412094	1594061	1595464	+	1404	467			637000455	NC_007614	Nitrosospira multiformis ATCC 25196 chromosome 1: NC_007614	3184243	0.54			pfam01734 - Patatin		none						0	0	0	0	0	0	0	0	0	0	0	0	0	0	0	0	0	0	0	0
637811488	-2	Nmul_A1400	zinc-containing alcohol dehydrogenase superfamily	637000197	Nitrosospira multiformis ATCC 25196		YP_412095	1595520	1596560	+	1041	346			637000455	NC_007614	Nitrosospira multiformis ATCC 25196 chromosome 1: NC_007614	3184243	0.54	COG1064 - D-arabinose 1-dehydrogenase, Zn-dependent alcohol dehydrogenase family		pfam08240 - ADH_N pfam00107 - ADH_zinc_N		none	EC:1.- - Oxidoreductases.	KO:K12957 - yjgB; uncharacterized zinc-type alcohol dehydrogenase-like protein [EC:1.-.-.-]				0	0	0	0	0	0	0	0	0	0	0	0	0	0	0	0	0	0	0	0
637811489	-3	Nmul_A1401	isoamylase	637000197	Nitrosospira multiformis ATCC 25196		YP_412096	1597609	1599714	+	2106	701			637000455	NC_007614	Nitrosospira multiformis ATCC 25196 chromosome 1: NC_007614	3184243	0.54	COG1523 - Pullulanase/glycogen debranching enzyme		pfam00128 - Alpha-amylase pfam02922 - CBM_48		TIGR02100 - glycogen debranching enzyme GlgX	EC:3.2.1.- - Hydrolases. Glycosylases. Glycosidases, i.e. enzymes hydrolyzing O- and S-glycosyl compounds.	KO:K02438 - treX, glgX; glycogen operon protein [EC:3.2.1.-]	3197 - isoamylase			0	0	0	0	0	0	0	0	0	0	0	0	0	0	0	0	0	0	0	0
637811490	-4	Nmul_A1402	maltooligosyl trehalose synthase (EC 5.4.99.15)	637000197	Nitrosospira multiformis ATCC 25196		YP_412097	1599755	1604947	-	5193	1730			637000455	NC_007614	Nitrosospira multiformis ATCC 25196 chromosome 1: NC_007614	3184243	0.54	COG1640 - 4-alpha-glucanotransferase COG3280 - Maltooligosyltrehalose synthase		pfam02446 - Glyco_hydro_77 pfam00128 - Alpha-amylase		TIGR02401 - malto-oligosyltrehalose synthase TIGR00217 - 4-alpha-glucanotransferase	EC:5.4.99.15 - (1->4)-alpha-D-glucan 1-alpha-D-glucosylmutase.	KO:K06044 - treY, glgY; (1->4)-alpha-D-glucan 1-alpha-D-glucosylmutase [EC:5.4.99.15]	5587 - maltooligosyl trehalose synthase (EC 5.4.99.15)			0	0	0	0	0	0	0	0	0	0	0	0	0	0	0	0	0	0	0	0
637811491	-5	Nmul_A1403	maltooligosyl trehalose hydrolase (EC 3.2.1.141)	637000197	Nitrosospira multiformis ATCC 25196		YP_412098	1605003	1606880	-	1878	625			637000455	NC_007614	Nitrosospira multiformis ATCC 25196 chromosome 1: NC_007614	3184243	0.54	COG0296 - 1,4-alpha-glucan branching enzyme		pfam11941 - DUF3459 pfam00128 - Alpha-amylase pfam02922 - CBM_48		TIGR02402 - malto-oligosyltrehalose trehalohydrolase	EC:2.4.1.18 - 1,4-alpha-glucan branching enzyme. EC:3.2.1.141 - 4-alpha-D-((1->4)-alpha-D-glucano)trehalose trehalohydrolase.	KO:K01236 - treZ, glgZ; maltooligosyltrehalose trehalohydrolase [EC:3.2.1.141] KO:K00700 - glgB; 1,4-alpha-glucan branching enzyme [EC:2.4.1.18]	5588 - maltooligosyl trehalose hydrolase (EC 3.2.1.141)			0	0	0	0	0	0	0	0	0	0	0	0	0	0	0	0	0	0	0	0
637812849	5	Nmul_A2757	hypothetical protein	637000197	Nitrosospira multiformis ATCC 25196		YP_413436	3161889	3162167	+	279	92			637000455	NC_007614	Nitrosospira multiformis ATCC 25196 chromosome 1: NC_007614	3184243	0.54			none		none						0	0	0	0	0	0	0	0	0	0	0	0	0	0	0	0	0	0	0	0
637812850	4	Nmul_A2758	Major facilitator superfamily MFS_1	637000197	Nitrosospira multiformis ATCC 25196		YP_413437	3162333	3163676	+	1344	447	12		637000455	NC_007614	Nitrosospira multiformis ATCC 25196 chromosome 1: NC_007614	3184243	0.54	COG2270 - MFS-type transporter involved in bile tolerance, Atg22 family		pfam11700 - ATG22		none		KO:K06902 - UMF1; MFS transporter, UMF1 family				0	0	0	0	0	0	0	0	0	0	0	0	0	0	0	0	0	0	0	0
637812851	3	Nmul_A2759	hypothetical protein	637000197	Nitrosospira multiformis ATCC 25196		YP_413438	3163838	3164398	-	561	186		1	637000455	NC_007614	Nitrosospira multiformis ATCC 25196 chromosome 1: NC_007614	3184243	0.54			none		none						0	0	0	0	0	0	0	0	0	0	0	0	0	0	0	0	0	0	0	0
637812852	2	Nmul_A2760	Cytochrome c, class I	637000197	Nitrosospira multiformis ATCC 25196		YP_413439	3164766	3166874	-	2109	702	10		637000455	NC_007614	Nitrosospira multiformis ATCC 25196 chromosome 1: NC_007614	3184243	0.54	COG1276 - Putative copper export protein		pfam05425 - CopD pfam13442 - Cytochrome_CBB3 pfam00578 - AhpC-TSA		none		KO:K07245 - pcoD; copper resistance protein D				0	0	0	0	0	0	1	0	0	0	0	0	0	0	0	1	0	0	0	0
637812853	1	Nmul_A2761	Copper resistance protein CopC	637000197	Nitrosospira multiformis ATCC 25196		YP_413440	3166871	3167296	-	426	141	1		637000455	NC_007614	Nitrosospira multiformis ATCC 25196 chromosome 1: NC_007614	3184243	0.54	COG2372 - Copper-binding protein CopC (methionine-rich)		pfam04234 - CopC		none		KO:K07156 - copC, pcoC; copper resistance protein C				0	0	0	0	0	0	0	1	0	0	0	0	0	0	0	0	0	0	0	0
637812855	-1	Nmul_A2763	ORF4	637000197	Nitrosospira multiformis ATCC 25196		YP_413442	3168318	3168908	-	591	196	2		637000455	NC_007614	Nitrosospira multiformis ATCC 25196 chromosome 1: NC_007614	3184243	0.54			none		none						0	0	0	0	0	0	0	0	0	0	0	0	0	0	0	0	0	0	0	0
637812856	-2	Nmul_A2764	ammonia monooxygenase subunit B (EC 1.13.12.-)	637000197	Nitrosospira multiformis ATCC 25196		YP_413443	3169090	3170334	-	1245	414	2	1	637000455	NC_007614	Nitrosospira multiformis ATCC 25196 chromosome 1: NC_007614	3184243	0.54			pfam04744 - Monooxygenase_B		TIGR03079 - methane monooxygenase/ammonia monooxygenase, subunit B		KO:K10945 - pmoB-amoB; methane/ammonia monooxygenase subunit B	6175 - ammonia monooxygenase subunit B (EC 1.13.12.-)			0	1	0	0	0	0	0	0	0	0	0	0	0	0	0	0	0	0	0	0
637812857	-3	Nmul_A2765	ammonia monooxygenase subunit A (EC 1.13.12.-)	637000197	Nitrosospira multiformis ATCC 25196		YP_413444	3170335	3171159	-	825	274	6		637000455	NC_007614	Nitrosospira multiformis ATCC 25196 chromosome 1: NC_007614	3184243	0.54			pfam02461 - AMO		TIGR03080 - methane monooxygenase/ammonia monooxygenase, subunit A	EC:1.14.18.3 - Methane monooxygenase (particulate). EC:1.14.99.39 - Ammonia monooxygenase.	KO:K10944 - pmoA-amoA; methane/ammonia monooxygenase subunit A [EC:1.14.18.3 1.14.99.39]	6174 - ammonia monooxygenase subunit A (EC 1.13.12.-)			0	0	1	0	0	0	0	0	0	0	0	0	0	0	0	0	0	0	0	0
637812858	-4	Nmul_A2766	ammonia monooxygenase subunit C (EC 1.13.12.-)	637000197	Nitrosospira multiformis ATCC 25196		YP_413445	3171483	3172313	-	831	276	6		637000455	NC_007614	Nitrosospira multiformis ATCC 25196 chromosome 1: NC_007614	3184243	0.54			pfam04896 - AmoC		TIGR03078 - methane monooxygenase/ammonia monooxygenase, subunit C		KO:K10946 - pmoC-amoC; methane/ammonia monooxygenase subunit C	6176 - ammonia monooxygenase subunit C (EC 1.13.12.-)			0	0	0	1	0	0	0	0	0	0	0	0	0	0	0	0	0	0	0	0
637812859	-5	Nmul_A2767	chromosome segregation DNA-binding protein	637000197	Nitrosospira multiformis ATCC 25196		YP_413446	3172696	3173553	-	858	285			637000455	NC_007614	Nitrosospira multiformis ATCC 25196 chromosome 1: NC_007614	3184243	0.54	COG1475 - Chromosome segregation protein Spo0J, contains ParB-like nuclease domain		pfam02195 - ParBc		TIGR00180 - ParB/RepB/Spo0J family partition protein		KO:K03497 - parB, spo0J; chromosome partitioning protein, ParB family	307 - chromosome segregation DNA-binding protein			0	0	0	0	0	0	0	0	0	0	0	0	0	0	0	0	0	0	0	0
638132292	5	Neut_2071	cysteine synthase (EC 2.5.1.47)	637000196	Nitrosomonas eutropha C91		YP_748259	2189374	2190252	-	879	292			637000616	NC_008344	Nitrosomonas eutropha C71: NC_008344	2661057	0.48	COG0031 - Cysteine synthase		pfam00291 - PALP		TIGR01138 - cysteine synthase B TIGR01136 - cysteine synthase	EC:2.5.1.47 - Cysteine synthase.	KO:K12339 - cysM; cysteine synthase B [EC:2.5.1.47]	300 - cysteine synthase (EC 2.5.1.47)			0	0	0	0	0	0	0	0	0	0	0	0	0	0	0	0	0	0	0	0
638132293	4	Neut_2072	TPR repeat-containing protein	637000196	Nitrosomonas eutropha C91		YP_748260	2190384	2193176	-	2793	930		1	637000616	NC_008344	Nitrosomonas eutropha C71: NC_008344	2661057	0.48	COG3063 - Tfp pilus assembly protein PilF		pfam13174 - TPR_6 pfam13432 - TPR_16 pfam13414 - TPR_11 pfam13181 - TPR_8 pfam14559 - TPR_19		TIGR02917 - putative PEP-CTERM system TPR-repeat lipoprotein						0	0	0	0	0	0	0	0	0	0	0	0	0	0	0	0	0	0	0	0
638132296	1	Neut_2073	competence protein ComEA helix-hairpin-helix repeat protein	637000196	Nitrosomonas eutropha C91		YP_748261	2194555	2194839	+	285	94	1	1	637000616	NC_008344	Nitrosomonas eutropha C71: NC_008344	2661057	0.48			pfam12836 - HHH_3		TIGR01259 - comEA protein TIGR00426 - competence protein ComEA helix-hairpin-helix repeat region		KO:K02237 - comEA; competence protein ComEA				0	0	0	0	0	0	0	0	0	0	0	0	0	0	0	0	0	0	0	0
638132297	1	Neut_2074	conserved hypothetical protein	637000196	Nitrosomonas eutropha C91		YP_748262	2195446	2196033	-	588	195	2		637000616	NC_008344	Nitrosomonas eutropha C71: NC_008344	2661057	0.48			none		none						0	0	0	0	0	0	0	0	0	0	0	0	0	0	0	0	0	0	0	0
638132298	-1	Neut_2075	putative (U92432) ORF4 (Nitrosospira sp. NpAV)	637000196	Nitrosomonas eutropha C91		YP_748263	2196105	2196677	-	573	190	1	1	637000616	NC_008344	Nitrosomonas eutropha C71: NC_008344	2661057	0.48			none		none						0	0	0	0	0	0	0	0	0	0	0	0	0	0	0	0	0	0	0	0
638132299	-1	Neut_2076	ammonia monooxygenase subunit B (EC 1.13.12.-)	637000196	Nitrosomonas eutropha C91	amoB1	YP_748264	2196913	2198178	-	1266	421	3	1	637000616	NC_008344	Nitrosomonas eutropha C71: NC_008344	2661057	0.48			pfam04744 - Monooxygenase_B		TIGR03079 - methane monooxygenase/ammonia monooxygenase, subunit B		KO:K10945 - pmoB-amoB; methane/ammonia monooxygenase subunit B	6175 - ammonia monooxygenase subunit B (EC 1.13.12.-)			0	1	0	0	0	0	0	0	0	0	0	0	0	0	0	0	0	0	0	0
638132300	-2	Neut_2077	ammonia monooxygenase subunit A (EC 1.13.12.-)	637000196	Nitrosomonas eutropha C91	amoA1	YP_748265	2198180	2199010	-	831	276	6		637000616	NC_008344	Nitrosomonas eutropha C71: NC_008344	2661057	0.48			pfam02461 - AMO		TIGR03080 - methane monooxygenase/ammonia monooxygenase, subunit A	EC:1.14.99.39 - Ammonia monooxygenase. EC:1.14.18.3 - Methane monooxygenase (particulate).	KO:K10944 - pmoA-amoA; methane/ammonia monooxygenase subunit A [EC:1.14.18.3 1.14.99.39]	6174 - ammonia monooxygenase subunit A (EC 1.13.12.-)			0	0	1	0	0	0	0	0	0	0	0	0	0	0	0	0	0	0	0	0
638132301	-3	Neut_2078	ammonia monooxygenase subunit C (EC 1.13.12.-)	637000196	Nitrosomonas eutropha C91	amoC2	YP_748266	2199184	2199999	-	816	271	6		637000616	NC_008344	Nitrosomonas eutropha C71: NC_008344	2661057	0.48			pfam04896 - AmoC		TIGR03078 - methane monooxygenase/ammonia monooxygenase, subunit C		KO:K10946 - pmoC-amoC; methane/ammonia monooxygenase subunit C	6176 - ammonia monooxygenase subunit C (EC 1.13.12.-)			0	0	0	1	0	0	0	0	0	0	0	0	0	0	0	0	0	0	0	0
638132302	-4	Neut_2079	CDP-diacylglycerol--glycerol-3-phosphate 3-phosphatidyltransferase (EC 2.7.8.5)	637000196	Nitrosomonas eutropha C91		YP_748267	2200535	2201107	-	573	190	5		637000616	NC_008344	Nitrosomonas eutropha C71: NC_008344	2661057	0.48	COG0558 - Phosphatidylglycerophosphate synthase		pfam01066 - CDP-OH_P_transf		TIGR00560 - CDP-diacylglycerol--glycerol-3-phosphate 3-phosphatidyltransferase	EC:2.7.8.41 - Cardiolipin synthase (CMP-forming). EC:2.7.8.5 - CDP-diacylglycerol--glycerol-3-phosphate 3-phosphatidyltransferase.	KO:K00995 - pgsA, PGS1; CDP-diacylglycerol--glycerol-3-phosphate 3-phosphatidyltransferase [EC:2.7.8.5] KO:K08744 - CRLS; cardiolipin synthase (CMP-forming) [EC:2.7.8.41]	538 - CDP-diacylglycerol--glycerol-3-phosphate 3-phosphatidyltransferase (EC 2.7.8.5)			0	0	0	0	0	0	0	0	0	0	0	0	0	0	0	0	0	0	0	0
638132303	-5	Neut_2080	glycerol kinase (EC 2.7.1.30)	637000196	Nitrosomonas eutropha C91		YP_748268	2201238	2202737	-	1500	499			637000616	NC_008344	Nitrosomonas eutropha C71: NC_008344	2661057	0.48	COG0554 - Glycerol kinase		pfam02782 - FGGY_C pfam00370 - FGGY_N		TIGR01311 - glycerol kinase	EC:2.7.1.30 - Glycerol kinase.	KO:K00864 - glpK, GK; glycerol kinase [EC:2.7.1.30]	6438 - glycerol kinase (EC 2.7.1.30)			0	0	0	0	0	0	0	0	0	0	0	0	0	0	0	0	0	0	0	0
638132528	5	Neut_2310	intracellular septation protein A	637000196	Nitrosomonas eutropha C91		YP_748492	2434344	2434889	-	546	181	5		637000616	NC_008344	Nitrosomonas eutropha C71: NC_008344	2661057	0.48	COG2917 - Intracellular septation protein A		pfam04279 - IspA		TIGR00997 - intracellular septation protein A		KO:K06190 - ispZ; intracellular septation protein				0	0	0	0	0	0	0	0	0	0	0	0	0	0	0	0	0	0	0	0
638132529	4	Neut_2311	ABC transporter-related protein	637000196	Nitrosomonas eutropha C91		YP_748493	2434986	2436683	-	1698	565	5		637000616	NC_008344	Nitrosomonas eutropha C71: NC_008344	2661057	0.48	COG1132 - ABC-type multidrug transport system, ATPase and permease component		pfam00664 - ABC_membrane pfam00005 - ABC_tran		none	EC:3.6.3.- - Hydrolases. Acting on acid anhydrides. Acting on acid anhydrides; catalyzing transmembrane movement of substances.	KO:K02021 - ABC.MR; putative ABC transport system ATP-binding protein KO:K11085 - msbA; ATP-binding cassette, subfamily B, bacterial MsbA [EC:3.6.3.-]				0	0	0	0	0	0	0	0	0	0	0	0	0	0	1	0	0	0	0	0
638132530	3	Neut_2312	conserved hypothetical protein	637000196	Nitrosomonas eutropha C91		YP_748494	2437202	2437759	-	558	185		1	637000616	NC_008344	Nitrosomonas eutropha C71: NC_008344	2661057	0.48			none		none						0	0	0	0	0	0	0	0	0	0	0	0	0	0	0	0	0	0	0	0
638132531	2	Neut_2313	copper resistance D domain protein	637000196	Nitrosomonas eutropha C91		YP_748495	2437871	2440015	-	2145	714	10		637000616	NC_008344	Nitrosomonas eutropha C71: NC_008344	2661057	0.48	COG1276 - Putative copper export protein		pfam13442 - Cytochrome_CBB3 pfam05425 - CopD pfam00578 - AhpC-TSA		none		KO:K07245 - pcoD; copper resistance protein D				0	0	0	0	0	0	1	0	0	0	0	0	0	0	0	1	0	0	0	0
[truncated: 5,117 more rows]
[truncated: 53 more columns]

## Sheet: Clustered Genome Neighbors
Hierarchical clustering of PmoD genes & traits
[truncated: 651 more rows]
[truncated: 34 more columns]
