# Supplementary material for: Characterization of a long overlooked copper protein from methane- and ammonia-oxidizing bacteria
Source: Nat Commun. 2018 Oct 15;9:4276. doi: 10.1038/s41467-018-06681-5 (PMC6189053; doi:10.1038/s41467-018-06681-5)
Supplement: Supplementary file 5 — Supplementary Data 3 [file 41467_2018_6681_MOESM5_ESM.txt]

>2524470732
MERDVCKLRAGPYMMHFTGYQPANQGNREFCEDIPEIGRTVIVLDAVGDVLRDLPIEVRLLRDAGNDVDGEA
VLRIPPKQYPTGSLSFQYTFPESGRFVGLVTVGDGPKYVSRFPFSVGYGSGIWVRYRDSFAIVLGTLAAGAA
LFWYSTLRKES
>2712705635
MEKDMCKLQLGKYSLHFTGYQPEATGSEEFCEDIPKTGSVVMALDAIDAELREMPIEVRIIQDAGEKGDTEA
VTVLHLAPQRYPTGSISITHQFDQPGKFVGLVTAGEKGEHVSRFPFSVAISKPAYQKYLPIIVVVLLGFALY
LFSGRVRRATEARVNTSSTKLL
>2710835346
MEKDMCKLQLGKYSLHFTGYQPEATGSEEFCEDIPKTGSVVMALDAIDAELREMPIEVRIIQDAGEKGDTEA
VTVLHLAPQRYPTGSISITHQFDQPGKFVGLVTAGEKGEHVSRFPFSVAISKPAYQKYLPIIVVVLLGFALY
LFSGRVRRATEARVNTSSTKLL
>2713066075
MEKDMCKLQLGKYSLHFTGYQPEATGSEEFCEDIPKTGSVVMALDAIDAELREMPIEVRIIQDAGEKGDTEA
VTVLHLAPQRYPTGSISITHQFDQPGKFVGLVTAGEKGEHVSRFPFSVAISKPAYQKYLPIIVVVLLGFALY
LFSGRVRRATEARVNTSSTKLL
>2647450446
MEADQCKLKVDSYFMHFTGYQPQSSRAEFCEDIPEVGRTIIVLDFVDQSLRDIPVSVNLARDDGARTGDTMN
TPSSILYIPPKKYPNGTIKIDVNFEQAGRYIGMVAIENGERNVAKFPFDVGRGWSLIRLLAWCLVLVSAAIG
TFLWALRRNAIAQNLPAASEK
>2619755408
MSGHLLIRAWVFSLFLLVIAPFSAMAQHGHELAADTCILHAGPYKILFASYLPDMYYDRKFCQELPAMGNTV
LVLDYIEQELRSIPVEVRIIQDTGSEDNLEAVTIAHLPSKVYPTGSIDVKYNFDKPGKFVGLVSIGQSREHV
ARFSFSVGEQGIISHLSHYMMVIVPVFVGIVVAVFFAFRDPRKPSQVRL
>2691601628
MSGHLLIRAWVCCVFLLVVAPFSAMAQHGHELAADTCVLHAGPYKMLFASYLPDMYYDRKFCQELPAMGNTV
LVLDYVEQELRSIPVEVRIIKDTGSEDNLEAATIAHLPAKVYPTGSIDVKYNFDKPGKFVGLVSIGQSREHV
ARFSFSVGEQGVISHLSHYMMVIVPVFVGIVVAVFFAFRDRRKPSQVRVS
>2691454938
MFSYVLVRAWICCLFLLVAAPFPAMAQHGHELAADTCVLHVGPYKMYFHTYLPEMYYDRQFCQELPAIGNAV
LVLDFVEHELRSVPVEVRVINDTGSEGNLEASTIAHLPAKVYPTGSIDVKYNFDKPGKFVGLVSVGEKQEHV
SRFSFSVGETGAVSHLMHYITVFIPVLVGLIIAVYYTFRDRRKPSQATVS
>2686679854
MRLVKNPLRVLMGLAVLILSVPFEAFAQHGHELAADTCVLHMGPYKLYFNSYQPDIYHDRQFCQEIPGTGNT
VLVFDFVEQELRSIPVEVRIIRDMGPDQNIEAATLVHLPPKIYPTGSIDVKYNFDQPGKFIGLVSIGDKQEH
LSRFGFSIGETGAMSHLTHYLVIFVPLAVAIAIAVFYTLRDRRKSSAPVVSS
>2616682012
MNGFRKARDVAIGIALAVVAAATVPGAAWAHGGLSMDKDMCKLRIGPYYMHFTGYQVRSGSPNNEFCEDIPA
TGNTIIVMDAIDQELRGLPLKVQIVNDAGDGKDGSTVIELPAKVYPSGTVPLEFDFQKPGRFVGLVTAGDKQ
QFVSRFPFSVAVPKPQYGFYSMIAVVVLLSSAMLWFSARRRAKAAQAQLA
>2624309557
VKAQFAKGCLTRQAAAALAVACLGLSSAARAHGGLSMDEDSCKLRVGRFLMHFVGYQPDSSSGPREFCEDIP
ETGRTVVVLDYVNDELRDLPTEVRVIRDTGDESKLDEITVLHMPPKVYRTGSLSFEHDFTQAGRFIGLVTVG
ADQKLVSRFPFSVGRTGSSWHTVVPIVVAAVAGFGLYRFAVRRRSGTPRARDA
>2676397761
MVIIALGMAYSLQLSAHGGLSLAEDMCKLTIGPYTMHFTGYQPESTQEQEFCEDIPMIGRTVVALDYINEEL
RPMTTEVRIIRDTGSEENLDASTIFHIPPKVYSNGSVTFEHTFPEPGKFVGLVTIRGDKEEYVSRFPFAVGT
GGKSNLPYIIGIIVLAAAAALF
>2676405019
MKSIYKSMLLVALGMMYSMQLSAHGGLSLAEDMCKLTIGPYTMHFTGYQPESTQEQEFCEDIPMTGRTVVAL
DYINEELRPMTTEVRIIRDTGSEENPDAATIFHIPPKVYSNGSVTFEHTFPEPGKFVGLVTVRGDKEEYVSR
FPFAVGTGGKSNLPYIIGVILLAVAAAFFLMRGKKNKA
>2630388650
MKSIYKSMLLVALGMMYSMQLSAHGGLSLAEDMCKLTIGPYTMHFTGYQPESTQEQEFCEDIPMTGRTVVAL
DYINEELRPMTTEVRIIRDTGSEENPDAATIFHIPPKVYSNGSVTFEHTFPEPGKFVGLVTVRGDKEEYVSR
FPFAVGTGGKSNLPYIIGVILLAVAAAFFLMRGKKNKAEVA
>2630391657
MKSIYKSMLLVALGMMYSMQLSAHGGLSLAEDMCKLTIGPYTMHFTGYQPESTQEQEFCEDIPMTGRTVVAL
DYINEELRPMTTEVRIIRDTGSEENPDAATIFHIPPKVYSNGSVTFEHTFPEPGKFVGLVTVRGDKEEYVSR
FPFAVGTGGKSNLPYIIGVILLAVAAAFFLMRGKKNKAATA
>2676401293
VFVNVMKSIYKSMLLVALGMMYSMQLSAHGGLSLAEDMCKLTIGPYTMHFTGYQPESTQEQEFCEDIPMTGR
TVVALDYINEELRPMTTEVRIIRDTGSEENPDAETIFHISPKVYSNGSVTFEHTFPEPGKFVGLVTVRSDKE
EYVSRFPFAVGTGGKSNLPYIIGVILLAVAAAFFLMRSKKNKA
>2676387164
VFVNAMKSIYKSMLLVALGMMYSMQLSAHGGLSLAEDMCKLTIGPYTMHFTGYQPESTQEQEFCEDIPKTGR
TVVALDYINEELRPMTTEVRIIRDTGSEENPDAETIFHIPPKVYSNGSVTFEHTFPEPGKFVGLVTVRGDKE
EYVSRFPFAVGTGGKSNLPYIIGVIVLAVAAAFFLMRSKKNKA
>2676380192
MFINLMKSIYKSILIVALGMAYSIQLHAHGGLSLAEDMCKLTIGPYTMHFTGYQPESTQEQEFCEDIPLVGR
TVVALDYINEELRSMATEVRIIRDTGSEENLDEITIFHLPPKVYSNGSVTFEHSFPEPGKFVGLVTIRGGTD
EYVSRFPFAVGAGGKSNLPYIIGAIVLAAAGAFFFMRS
>2676374073
MFINLMKSIYKSILIVALGMAYSIQLHAHGGLSLAEDMCKLTIGPYTMHFTGYQPESTQEQEFCEDIPLVGR
TVVALDYINEELRSMATEVRIIRDTGSEENLDEITIFHLPPKVYSNGSVTFEHSFPEPGKFVGLVTIRGGTD
EYVSRFPFAVGAGGKSNLPYIIGAIVLAAAGAFFFMRSNKNK
>2671881602
MLASIIKTSIKSIILAAVGMLYSLQLQAHGGLSLADDMCKLTVGPYTMHFTGYQPESAQEQEFCEDIPMTGR
TIVALDYINEELRPMTTEVRIIQDIGTEENLDEITVLHVPPKVYSNGSVTFEHYFPEQGKFVGLVTVKGEGV
EYVSRFPFAVGTGGKSNMPYIIG
>2737604918
MLASIIKTSIKSIILAAVGMLYSLQLQAHGGLSLADDMCKLTVGPYTMHFTGYQPESAQEQEFCEDIPMTGR
TIVALDYINEELRPMTTEVRIIQDIGTEENLDEITVLHVPPKVYSNGSVTFEHYFPEQGKFVGLVTVKGEGV
EYVSRFPFAVGTGGKSNMPYIIGA
>2737544077
MLASIIKTSIKSIILAAVGMLYSLQLQAHGGLSLADDMCKLTVGPYTMHFTGYQPESAQEQEFCEDIPMTGR
TIVALDYINEELRPMTTEVRIIEDIGTEENLDEITVLHIPAKVYSNGSVTFEHYFPEQGKFVGLVTVKGEGV
EYVSRFPFAVGTGGKSNMPYIIGA
>637428385
MTSIKWLGGVLLGMVCSIQVQAHGGLSLAEDMCKLTIGPYTMHFTGYQPESTQEKEFCEDIPNIGRTIVALD
YIDEALRTMTTEVRIIRDTGAEPGSEGNLDELTVFHSPPKVYMNGSVTFEHDFPAEGKFVGLVTIRDNGTEH
ISRFPFAVGTGGKPDMLYILGALALAAGAGIFFFKKKQNP
>637427311
MTSIKWLGGVLLGMVCSIQVQAHGGLSLAEDMCKLTIGPYTMHFTGYQPESTQEKEFCEDIPNIGRTIVALD
YIDEALRTMTTEVRIIRDTGAEPGSEGNLDELTVFHSPPKVYMNGSVTFEHDFPAEGKFVGLVTIRDNGTEH
ISRFPFAVGTGGKPDMLYILGALALAAGAGIFFFKKKQNL
>2671674462
MVKGWTMTSIKWLGGVLLGMVCSIQVQAHGGLSLAEDMCKLTIGPYTMHFTGYQPESTQEKEFCEDIPNIGR
TIVALDYIDEALRTMTTEVRIIRDTGAEPGSEGNLDELTVFHSPPKVYMNGSVTFEHDFPAEGKFVGLVTIR
DNGTEHISRFPFAVGTGGKPDMLYILGALALAAGAGIFFFKKKQ
>2671677124
MVKGWTMTSIKWLGGVLLGMVCSIQVQAHGGLSLAEDMCKLTIGPYTMHFTGYQPESTQEKEFCEDIPNIGR
TIVALDYIDEALRTMTTEVRIIRDTGAEPGSEGNLDELTVFHSPPKVYMNGSVTFEHDFPAEGKFVGLVTIR
DNGTEHISRFPFAVGTGGKPDMLYILGALALAAGAGIFFFKKKQ
>2585360437
MVKGWTMTSIKWLGGVLLGMVCSIQVQAHGGLSLAEDMCKLTIGPYTMHFTGYQPESTQEKEFCEDIPNIGR
TIVALDYIDEALRTMTTEVRIIRDTGAEPGSEGNLDELTVFHSPPKVYMNGSVTFEHDFPAEGKFVGLVTIR
DNGTEHISRFPFAVGTGGKPDMLYILGALALAAGAGIFFFKKKQNP
>2671659917
MTKGWTITGIKWLVGMLLGMTCWMQAYAHGGLSMAEDMCKLTVGPYTMHFTGYQPESSQEQEFCEDIPNTGR
TVVALDYIDEALRPLTTEVRIIRDTGAEPGEEGNLDEITVMHIPPKVYSNGSVTFEHTFPTEGDFVGLVTVR
DNGIEHVSRFPFAVGTGGKFKMNMYFWPLLIIVIGGGYFFF
>2737607581
MTKGWTITGIKWLVGMLLGMTCWMQAYAHGGLSMAEDMCKLTVGPYTMHFTGYQPESSQEQEFCEDIPNTGR
TVVALDYIDEALRPLTTEVRIIRDTGAEPGEEGNLDEITVMHIPPKVYSNGSVTFEHTFPTEGNFVGLVTVR
DNGIEHVSRFPFAVGTGGKFKMNMYFWPLLIIVIGGGYFFF
>638132533
MTKGWTITGIKWLVGMLLGMTCWMQAYAHGGLSMAEDMCKLTVGPYTMHFTGYQPESSQEQEFCEDIPNTGR
TVVALDYIDEALRPLTTEVRIIRDTGAEPGEEGNLDEITVMHIPPKVYSNGSVTFEHTFPTEGNFVGLVTVR
DNGIEHVSRFPFAVGTGGKFKMNMYFWPLLIIVIGGGYFFFSSKSQKEKNT
>2671662362
MTKGWTITGIKWLVGMLLGMTCWMQAYAHGGLSMAEDMCKLTVGPYTMHFTGYQPESSQEQEFCEDIPNTGR
TVVALDYIDEALRPLTTEVRIIRDTGAEPGEEGNLDEITVMHIPPKVYSNGSVTFEHTFPTEGNFVGLVTVR
DNGIEHVSRFPFAVGTGGKFKMNMYFWPLLIIVIGGGYFFFSSKNQKEKNT
>2737531648
MTKGWTITGIKWLVGMLLGMTCWMQAYAHGGLSMAEDMCKLTVGPYTMHFTGYQPESSQEQEFCEDIPNTGR
TVVALDYIDEALRPLTTEVRIIRDTGAEPGEEGNLDEITVMHIPPKVYSNGSVTFEHTFPTEGNFVGLVTVR
DNGIEHVSRFPFAVGTGGKFKMNMYFWPLLIIVIGGGYFFFSSKNQKEKNT
>2671467723
MTKGWTITGIKWLVGMLLSMTCWMQAYAHGGLSMAEDMCKLTVGPYTMHFTGYQPESSQEQEFCEDIPNTGR
TVVALDYIDEALRPLTTEVRIIRDTGAEPGEEGNLDEITVMHIPPKVYSNGSVTFEHTFPTEGNFVGLVTVR
DNGIEHVSRFPFAVGTGGKFKMNMYFWPLLIIVIGGGYFFFSSKNQKEKNT
>638132297
MTKGWTITGIKWLVGMLLGMTCWMQAYAHGGLSMAEDMCKLTVGPYTMHFTGYQPESSQEQEFCEDIPNTGR
TVVALDYIDEALRPLTTEVRIIRDTGAEPGEEGNLDEITVMHIPPKVYSNGSVTFEHTFPTEGDFVGLVTVR
DNGIEHVSRFPFAVGTGGKFKMNMYFWPLLIIVIGGGYFFFASKSQKEKNT
>2671439675
MTKRWTITGIKWLVGMLLGMACWMQAYAHGGLSMAEDVCKLTIGPYTMHFTGYQPESSQEQEFCEDIPNTGR
TVVALDYIDEALRPLTTEVRIIRDTGAEPGEEGNLEEITVMHIPAKVYSNGSVTFEHTFPEEGNFVGLVTVN
DNGTEHVSRFPFAVGTGGKIKLNMFLWPLLIVIIGAGYFFFSKSKKEK
>2676390260
MIREWMRSSSKWIGALVLGMACSLQVHAHGGLSLADDMCKLTVGPYTMHFTGYQPESTQEQEFCEDIPNVGR
TIVALDYIDEALRPMTTEVRIIRDTGSEENLDEITIFHIPPKVYPSGSVTFEYNFPAEGSFVGLVTVRDNDT
EYVSRFPFAVGTGGKSNLPLILGALAVAAAAGFFFMKKGKAQGEEK
>2671281177
MLVRLIKMKQVLLTALLAMSMLLAAQVQAHGGLALADDMCILTIGPYRMHFTGYQPLSQEEEFCEDIPEVGK
TVIALDYIQEELRPLTTEVRIIRDTGSEENLDEITVYHLPPKIYPSASITVEHVFPEKGKFVGLVTVTGGAQ
DYVSRFPFSVGEGRPVSKIAIIVPIVVLIAGAAAFMMMRKRKT
>2735374445
MLVRLIKMKQVLLTALLAMSMLLAAQVQAHGGLALADDMCILTIGPYRMHFTGYQPLSQEEEFCEDIPEVGK
TVIALDYIQEELRPLTTEVRIIRDTGSEENLDEITVYHLPPKIYPSASITVEHVFPEKGKFVGLVTVTGGAQ
DYVSRFPFSVGEGRPVSKIAIIVPIVVLIAGTAAFMMMRKRKTEG
>2737590821
MLVRLIKMKQVLLTALLAMSMLLAAQVQAHGGLALADDMCILTIGPYRMHFTGYQPLSQEEEFCEDIPEVGK
TVIALDYIQEELRPLTTEVRIIRDTGSEENLDEITVYHLPPKIYPSASITVEHVFPEKGKFVGLVTVTGGAQ
DYVSRFPFSVGEGRPVSKIAIIVPIVVLIAGAAAFMMMRKRKTEG
>2671665409
MLARLIKMKQVLLTASLAMSMLIAAQVQAHGGLALADDMCILTIGPYRMHFTGYQPLSQEEEFCEDIPEVGK
TVIALDYIQEELRPLTTEVRIIRDTGSEENLDEITVYHLQPKIYPSASITVEHVFPEKGKFVGLVTVTGGAQ
NYVSRFPFSVGEGRPISKVVIIVPIVVLIAGAAAFMMMRKRKTEG
>650755075
MLARLIKMKQVLLTASLAMSMLIAAQVQAHGGLALADDMCILTVGPYRMHFTGYQPLSQEEEFCEDIPEVGK
TVIALDYIQEELRPLTTEVRIIRDTGSEENLDEITVYHLPPKIYPSASITVEHVFPEKGKFVGLVTVTGGAQ
DYVSRFPFSVGEGRPVSKVAIIVPIVMLIAGAAAFIMMRKRKTEG
>650753378
MLARLIKMKQVLLTASLAMSMLIAAQVQAHGGLALADDMCILTVGPYRMHFTGYQPLSQEEEFCEDIPEVGK
TVIALDYIQEELRPLTTEVRIIRDTGSEENLDEITVYHLPPKIYPSASITVEHVFPEKGKFVGLVTVTGGAQ
DYVSRFPFSVGEGRPVSKVAIIVPIVMLIAGAAAFIMMRKRKTEG
>2727952744
MLARLIKIKQVLLAALLAMSMLLAAQVQAHGGLALADDMCILTVGPYRMHFTGYQPLSQEEEFCEDIPEVGK
TVIALDYIQEELRPLTTEVRIIRDTGSEEKLDEITVYHLPPKIYPSASITVEHVFPEKGKFVGLVTVTGGAQ
DYVSRFPFSVGEGRPVSKVAIIAPIVMLIAGAAAFIMMRKRKTEG
>2676382451
MLVRLIKMKQVLLTALLAMSMLLAAQVQAHGGLALADDMCILTIGPYRMHFTGYQPLSQEEEFCEDIPEVGK
TVIALDYIQEELRPLTTEVRIIRDTGSEENLDEITVYHLPPKIYPSASITVEHVFPEKGKFVGLVTVTGGAQ
DYVSRFPFSVGEGRPVSKIAIIVPIVVLIAGTAAFMMMRKRKTDERGAAA
>2735374001
MLVRLIKMKQVLLTALLAMSMLLAAQVQAHGGLALADDMCILTIGPYRMHFTGYQPLSQEEEFCEDIPEVGK
TVIALDYIQEELRPLTTEVRIIRDTGSEENLDEITVYHLPPKIYPSASITVEHVFPEKGKFVGLVTVTGGAQ
DYVSRFPFSVGEGRPVSKIAIIVPIVVLIAGTAAFMMMRKRKTDERGAAA
>2737564110
MLVRLIKMKQVLLTALLAMSMLLAAQVQAHGGLALADDMCILTIGPYRMHFTGYQPLSQEEEFCEDIPEVGK
TVIALDYIQEELRPLTTEVRIIRDTGSEENLDDITVYHLPPKIYPSASITVEHVFPEKGKFVGLVTVTGGAQ
DYVSRFPFSVGEGRPVSKIAIIVPIVVLIAGTAAFMMMRKRKTDERGAAA
>2727951589
MLARLIKIKQVLLAALLAMSMLLAAQVQAHGGLALADDMCILTVGPYRMHFTGYQPLSQEEEFCEDIPEVGK
TVIALDYIQEELRPLTTEVRIIRDTGSEEKLDEITVYHLPPKIYPSASITVEHVFPEKGKFVGLVTVTGGAQ
DYVSRFPFSVGEGRPVSKVAIIAPIVMLIAGAAAFIMMRKRKTDERDATA
>2671671538
MSARLIEMKQTLFAIILATGMIFTAQAQAHGGLALAEDMCVLTVGPYRMHFTGYQPLSQEEEFCEDIPETGK
TVIALDYIQEELRPLKTEVRIIRDTGSEANLDEITVFHLPPKVYPSASITVDHTFPEKGKFVGLVTVTGGAQ
DYVSRFPFSVGEGRPTPKVAIIAPVVLVLAVAAFFFLRKRKPKAD
>2671665750
MSARLIEMKQTLFAIILATGMIFTAQAQAHGGLALAEDMCVLTVGPYRMHFTGYQPLSQEEEFCEDIPETGK
TVIALDYIQEELRPLKTEVRIIRDTGSEANLDEITVFHLPPKVYPSASITVDHTFPEKGKFVGLVTVTGGAQ
DYVSRFPFSVGEGRPTPKVAIIAPVVLVLAVAAFFFLRKRKPKAD
>2727727282
MSARLIEMKQVLFAIILATGMVFTSQAQAHGGLALAEDMCVLTVGPYRMHFTGYQPLSQEEEFCEDIPETGK
TVIALDYIQEELRPLKTEVRIIRDTGSEANLDEITVFHLPPKVYPSASITVDHTFPEKGKFVGLVTVTGGAQ
DYVSRFPFSVGEGRPTPKAAIIAPVVLVLAVAAFFYLRKRKPKAD
>2737569074
MSARLIEMKQAIFAIILATGMVFTSQAQAHGGLALAEDMCVLTVGPYRMHFTGYQPLSQEEEFCEDIPETGK
TVIALDYIQEELRPLKTEVRIIRDTGSEANLDEITVFHLPPKVYPSASITVDHTFPEKGKFVGLVTVTGGAQ
DYVSRFPFSVGEGRPTPKAAIIAPVVLVLAVAAFFFLRKRKSNAA
>2737608265
MSARLIEMKQAIFAIILATGMVFTSQAQAHGGLALAEDMCVLTVGPYRMHFTGYQPLSQEEEFCEDIPETGK
TVIALDYIQEELRPLKTEVRIIRDTGSEANLDEITVFHLPPKVYPSASITVDHTFPEKGKFVGLVTVTGGAQ
DYVSRFPFSVGEGRPTPKAAIIAPVVLVLAVGAFFFLRKRKSNAA
>2727726039
MSARLIEMKQVLFAIILATGMVFTSQAQAHGGLALAEDMCVLTVGPYRMHFTGYQPLSQEEEFCEDIPETGK
TVIALDYIQEELRPLKTEVRIIRDTGSEANLDEITVFHLPPKVYPSASITVDHTFPEKGKFVGLVTVTGGAQ
DYVSRFPFSVGEGRPTPKAAIIAPVVLVLAVAAFFYLRKRKPANQNPA
>2737553295
MSARLIEMKQAIFAIILATGMVFTSQAQAHGGLALAEDMCVLTVGPYRMHFTGYQPLSQEEEFCEDIPETGK
TVIALDYIQEELRPLKTEVRIIRDTGSEANLDEITVFHLPPKVYPSASITVDHTFPEKGKFVGLVTVTGGAQ
DYVSRFPFSVGEGRPTPKAAIIAPVVLVLAVAAFFFLRKRKPASQNPA
>2737569105
MSARLIEMKQTLFAIILATGMVFTSHAQAHGGLALAEDMCVLTVGPYRMHFTGYQPLSQEEEFCEDIPETGK
TVIALDYIQEELRPLKTEVRIIRDTGSEANLDEITVFHLPPKVYPSASITVDHTFPEKGKFVGLVTVTGGAQ
DYVSRFPFSVGEGRPTPKVAIIAPVVLVLAVAAFFFLRKRKPANQNPA
>2737536965
MSARLTEIKQVVLTVLLAASVIFTSQVQAHGGLALADDMCVLTVGPYRMHFTGYQPLSQEEEFCEDIPEIGK
TVIALDYIQEELRPLKTEVRIIRDTGSEENLDAITVYHLPPKVYPSASISVDHTFPEKGKFVGLVTVTGGAQ
DYVSRFPFSVGEGRPTPKVAIIAPVVLVISAGAFFLMRRKNKNNPSAV
>2737540132
MSARLTEIKQVVLTVLLAASVIFTSQVQAHGGLALADDMCVLTVGPYRMHFTGYQPLSQEEEFCEDIPEIGK
TVIALDYIQEELRPLKTEVRIIRDTGSEENLDAITVYHLPPKVYPSASISVDHTFPEKGKFVGLVTVTGGAQ
DYVSRFPFSVGEGRPTPKVAIIAPVVLVISAGAFFLMRRKNKNNPSAV
>2676368992
MSARIAAMKQIVLTVLLAASVMFTSQVQAHGGLALADDMCVLTVGPYRMHFTGYQPLSQEEEFCEDIPEVGK
TVIALDYIQEELRPLTTEVRIIRDTGSEENLDAITVYHLPPKVYPSASINIEHTFPEKGKFVGLVTVTGGAQ
DYVSRFPFSVGEGRPTPKIAIIAPIVLVIAAGAFFMMRSRSKTHPTAA
>651001910
MSARIIDIKQAILTVLFAMSMMFTAQVQAHGGLALAEDMCVLTVGPYRMHFTGYQPLSQEEEFCEDIPEVGK
TVIALDYIQEELRPLKTEVRIIRDTGSEENLDAITVFHLPPKVYPTASITVDHTFPEKGKFVGLVTVTGGAQ
DYVSRFPFSVGEGRPTPKSAIIAPVVLVLAIGVFFYMRSKRKSDKQTAA
>651004221
MSARIIDIKQAILTVLFAMSMMFTAQVQAHGGLALAEDMCVLTVGPYRMHFTGYQPLSQEEEFCEDIPEVGK
TVIALDYIQEELRPLKTEVRIIRDTGSEENLDAITVFHLPPKVYPTASITVDHTFPEKGKFVGLVTVTGGAQ
DYVSRFPFSVGEGRPTPKSAIIAPVVLVLAIGVFFYMRSKRKSDKQTAA
>2619773832
RQGRQTMSARLKDIKQAILVGLFAASMLLTGQVQAHGGLALAEDMCVLTVGPYRMHFTGYQPLSQEEEFCED
IPEVGKTVIALDYIQEELRPLKTEVRIIRDTGSEENLDAITVFHLPPKVYPTASITVDHTFPEKGKFVGLVT
VTGGAQDYVSRFPFSVGDGRPTPKSAIIAPIALVLAIGAFFYMRSKRKSDNQATA
>2671682801
MFLQLNLIKQTLVSVLLAASMIFSVQVQAHGGLALAEDLCILTVGPYTMHFTGYQPLTQEEEFCEDIPEVGK
TVVALDYINDELRPLTTEVRIIRDTGSEENLDDITVYHLPPKVYPSASIAVEHVFPEKGKFVGLVTVTGGAE
DYVSRFPFSVGEGRPTSWVTIILPVVIIVGAGAFFFSRRRKVETTDTA
>2588255932
MFLQLNLIKQTLVSVLLAASMIFSVQVQAHGGLALAEDLCILTVGPYTMHFTGYQPLTQEEEFCEDIPEVGK
TVVALDYINDELRPLTTEVRIIRDTGSEENLDDITVYHLPPKVYPSASIAVEHVFPEKGKFVGLVTVTGGAE
DYVSRFPFSVGEGRPTSWVTIILPVVIIVGAGAFFFSRRRKVETTDTA
>2671682820
MPVIIYTGILSMFFQLNLIKQTLVSVLLAASVIFSAQVQAHGGLALAEDLCILTVGPYTMHFTGYQPLTQEE
EFCEDIPEIGKTVVALDYINDELRPLTTEVRIIRDTGSEENLDDITVYHLPPKVYPSASIAVEHVFPEKGKF
VGLVTVTGGAEDYVSRFPFSVGEGRPTSWVTIILPVVIIVSAGAFFFLRRRQTEVTNAA
>2588256510
MPVIIYTGILSMFFQLNLIKQTLVSVLLAASVIFSAQVQAHGGLALAEDLCILTVGPYTMHFTGYQPLTQEE
EFCEDIPEIGKTVVALDYINDELRPLTTEVRIIRDTGSEENLDDITVYHLPPKVYPSASIAVEHVFPEKGKF
VGLVTVTGGAEDYVSRFPFSVGEGRPTSWVTIILPVVIIVSAGAFFFLRRRQTEVTNAA
>2747899093
MSLRMIKNTIISTIIGFGVVFSGQVQAHGGLALAEDMCVLTVGPYKIHFTGYQPLSQEEEFCEDIPEVGKTV
VALDYINDQLRPMETEVRIVRSATIGTPQDYEKVPEEDLKEMTVYHLPPKVYPNASITMEHTFPEKGKFAGV
VTVSGEGQEYVSVFPFSVGEGRPIDWLTIAPVIAIIAAVAFFFLRSRRKPEDGVSTA
>2671680246
MSFKMIKKFLVSVVVASGIIFSGQLYAHGGLSLEDDLCVLTVGPYRIHFTGYQPMSQEQEFCEDIPEIGKTV
VALDYINDELRPFATEVRIVRSATPLNITTSTTPKDLEKVSDEDLENMTIYHLPPEVYPNATILVEHSFQEK
GMFAGVVTVKGNDQEWVSVFPFAVGQGLPINWFTDVLPYVALVAFAAFFFLRSRKKPKEEGTAA
>2671471031
MSFKMIKKFLVSVVIASGIIFSGQLYAHGGLSLEDDLCVLTVGPYRIHFTGYQPMSQEQEFCEDIPEIGKTV
VALDYINDELRPFATEVRIVRSTPPFNISTSTTPKDLEKVSDEDLENMTIYHLPPDVYPNATILVEHSFQEK
GMFAGVVTVKGNDQEWVSVFPFAVGEGMPINWFTDVLPYVALVAFAAFFFLRSRKKPNEEGTAA
>2676376706
MMSFKMIKKFLVSMVVVSGIIFSGQVHAHGGLALEDDLCILTVGPYTIHFTGYQPMSQEEEFCEDIPEIGKT
VVALDYINDELRPFATEVRIVRSTTPLKITTSTTSKDLEKISDEDLENMTIYHLPPEVYPNATILVEHSFPE
KGMFAGVVTVTGNDQEWVSVFPFSVGEGLPINWFTDVLPYVVLVAFAAFFFLRSRKKPEQEGTAA
>2737572460
MSISMIKQFFVSIIVAAGIIFSGQVHAHGGLALADDLCILTVGPYTIHFTGYQPLSQEEEFCEDIPEIGKTV
VALDYINDELRPFETEVRIVRSAPVLKITNSTTSQDLEKVSDEDLENMTIYHLPPKVYPNASILIDHTFQEK
GKFAGVVTVSGEGQEYVSVFPFSVGEGLPINWLTDVLPYVALVAFAAFFFMRSRKKPEQESTAA
>2671686734
MSISMIKQFFVSIIVAAGIIFSGQVHAHGGLALADDLCILTVGPYTIHFTGYQPLSQEEEFCEDIPEIGKTV
VALDYINDELRPFETEVRIVRSAPVLKITNSTTSQDLEKVSDEDLENMTIYHLPPKVYPNASILIDHTFQEK
GKFAGVVTVSGEGQEYVSVFPFSVGEGLPINWLTDVLPYVALVAFAAFFFVRSRKKPEQESTAA
>2737533478
MSLPSLKPALLGLMLALPLSTQVHAHGGLSLADDICKLTIGPYTMHFTGYQPESTQEKEFCEDIPAVGRTVV
ALDYIEEALRPLPTEVRIIRDTGAAEGAEGNLDAITLLHIPAKVYPNGSINFEYDFHQPGKFVGLVTVAGKE
EYISRFPFSVGEPKGTSPYLIGAIAVIVVGAGVFFLRGRKSTPAGA
>2671454322
MSLPSLKPALLGLMLGLALPLSTQVHAHGGLSLADDICKLTIGPYTMHFTGYQPESTQEKEFCEDIPAVGRT
VVALDYIEEALRPLPTEVRIIRDTGAAEGAEGNLDAITLLHIPAKVYPNGSINFEYDFHQPGKFVGLVTVAG
KEEYISRFPFSVGEPKGTSPYLIGAIAVIVVGAGVFFLRGRKSTPAGA
>2588206330
MSLPSLKPALLGLMLGLALPLSTQVHAHGGLSLADDICKLTIGPYTMHFTGYQPESTQEKEFCEDIPAVGRT
VVALDYIEEALRPLPTEVRIIRDTGAAAGAEGNLDAITLLHIPAKVYPNGSINFEYDFHQPGKFVGLVTVAG
KEEYVSRFPFSVGEPKGTSPYLIGAIAVIVVGAGVFFLRGRKSTTAGAA
>2588206878
MSLPSLKPALLGLMLGLALPLSTQVHAHGGLSLADDICKLTIGPYTMHFTGYQPESTQEKEFCEDIPAVGRT
VVALDYIEEALRPLPTEVRIIRDTGAAAGAEGNLDAITLLHIPAKVYPNGSINFEYDFHQPGKFVGLVTVAG
KEEYVSRFPFSVGEPKGTSPYLIGAIAVIVVGAGVFFLRGRKSTTAGAA
>2671441032
MSLPSLKPALLGLMLGLALPLSTQVHAHGGLSLADDICKLTIGPYTMHFTGYQPESTQEKEFCEDIPAVGRT
VVALDYIEEALRPLPTEVRIVRDTGAPEGKEENLDAITLLHIPAKVYPNGSINFEYDFKQPGKFVGLVSVGG
KEEYVSRFPFSVGEPKGTSPYLIGAIAVIAVGAGVFFLRGRKSTTAGAA
>2671462998
MSLPSLKPALLGLMLGLALPLSTQVHAHGGLSLADDICKLTIGPYTMHFTGYQPESTQEKEFCEDIPAVGRT
VVALDYIEEALRPLPTEVRIVRDTGAPEGKEENLDAITLLHIPAKVYPNGSINFEYDFKQPGKFVGLVSVGG
KEEYVSRFPFSVGEPKGTSPYLIGAIAVIAVGAGVFFLRGRKSTTAGAA
>2747892770
MSLPSLKPALLGLMLGLALPLSTQVHAHGGLSLADDICKLTIGPYTMHFTGYQPESTQEKEFCEDIPAVGRT
VVALDYIEEALRPLPTEVRIVRDTGAPEGKEENLDAITLLHIPAKVYPNGSINFEYDFKQPGKFVGLVSVGG
KEEYVSRFPFSVGEPKGTSPYLIGAIAVIAVGAGVFFLRGRKSTTAGAA
>2636913391
MSLHTLKPALIGLMLTIGLPFSAQVQAHGGLSLADDICKLTIGPYTMHFTGYQPEATQEKEFCEDIPATGRT
VVALDYIEEALRPLPTEVRIIRDTGAQAGAEGNLDEITILHIPAKVYPNGSINFEYDFMQPGKFVGLVTVGE
KSEYVSRFPFSVGEPKGTSPYLIVAIAAIIGAAAVFLLRGRRKSAPA
>2737468667
MSLQTLKPALIGLMLTMIGLPFSTSVQAHGGLSLADDICKLTIGPFTMHFTGYQPEATQEKEFCEDIPATGR
TVVALDYIEEALRPLPTEVRIIRDTGAQAGAEGNLDAITILHIPAKVYPNGSINFEYDFMQPGKFVGLVTVR
DKEEYVSRFPFSVGEPKGTSPYLIVAIAALIGAAAVFFLRGRQKSTPA
>2667639230
MSLQTLKPALIGLMLTMIGLPFSTSVQAHGGLSLADDICKLTIGPFTMHFTGYQPEATQEKEFCEDIPATGR
TVVALDYIEEALRPLPTEVRIIRDTGAQAGAEGNLDAITILHIPAKVYPNGSINFEYDFMQPGKFVGLVTVR
DKEEYVSRFPFSVGEPKGTSPYLIVAIAALIGAAAVFFLRGRQKSTPA
>2667636520
MSLQTLKPALIGLMLTMIGLPFSTSVQAHGGLSLADDICKLTIGPFTMHFTGYQPEATQEKEFCEDIPATGR
TVVALDYIEEALRPLPTEVRIIRDTGAQAGAEGNLDAITILHIPAKVYPNGSINFEYDFMQPGKFVGLVTVR
DKEEYVSRFPFSVGEPKGTSPYLIVAIAALIGAAAVFFLRGRQKSTPA
>2737560629
MSLQTLKPALIGLMLTMIGLPFSTSVQAHGGLSLADDICKLTIGPFTMHFTGYQPEATQEKEFCEDIPATGR
TVVALDYIEEALRPLPTEVRIIRDTGAQAGAEGNLDAITILHIPAKVYPNGSINFEYDFMQPGKFVGLVTVR
DKEEYVSRFPFSVGEPKGTSPYLIVAIAALIGAAAVFFLRGRQKSTPA
>2671446642
MSLQTLKPALIGLMLTMIGLPFSTSVQAHGGLSLADDICKLTIGPFTMHFTGYQPEATQEKEFCEDIPATGR
TVVALDYIEEALRPLPTEVRIIRDTGAQAGAEGNLDAITILHIPAKVYPNGSINFEYDFMQPGKFVGLVTVR
DKEEYVSRFPFSVGEPKGTSPYLIVAIAALIGAAAVFFLRGRKKSAPA
>2630435104
MSLQLLKPAFVGLMLTLSLSFSAQVQAHGGLSLADDICKLTIGPFTMHFTGYQPESTQEKEFCEDIPATGRT
VVALDYIEEALRPLPTEVRIIRDTGAQAGAEGNLDAITILHIPAKIYPNGSINFEYNFMQPGKFIGLVTVRD
KEEHVSRFPFSVGEPKGTSPYLIVAIAAIIGAAAVFFLRGRNKSAAA
>2724636599
MSLQSLKPALIGLMLAIGIPFSAQVQAHGGLSLADDVCKLTIGPYTMHFTGYQPDSTQEKEFCEDIPATGRT
VVALDYIEEALRPLPTEVRIIRDTGAGDQAGNEANLEEITILHIPAKVYPNGSINFEYQFAEPGKFVGLVTV
TDKEKYVSRFPFSVGEPKGTSPYLLVALAAIVVGALVFFLRGRKSEKVGAT
>2738635681
MSLQSLKPALIGLMLAIGIPFSAQVQAHGGLSLADDVCKLTIGPYTMHFTGYQPDSTQEKEFCEDIPATGRT
VVALDYIEEALRPLPTEVRIIRDTGAGDQAGNEANLEEITILHIPAKVYPNGSINFEYQFAEPGKFVGLVTV
TDKEKYVSRFPFSVGEPKGTSPYLLVALAAIVVGALVFFLRGRKSEKVGAT
>2724637131
MSLQSLKPALIGLMLAIGIPFSAQVQAHGGLSLADDVCKLTIGPYTMHFTGYQPDSTQEKEFCEDIPATGRT
VVALDYIEEALRPLPTEVRIIRDTGAGDQAGNEANLEEITILHIPAKVYPNGSINFEYQFAEPGKFVGLVTV
TDKEKYVSRFPFSVGEPKGTSPYLLVALAAIVVGALVFFLRGRKSEKVGAT
>2676833506
MSLQSLKPALIGLMLAIGIPFSAQVQAHGGLSLADDVCKLTIGPYTMHFTGYQPDSTQEKEFCEDIPATGRT
VVALDYIEEALRPLPTEVRIIRDTGAGDQAGNEANLEEITILHIPAKVYPNGSINFEYQFAEPGKFVGLVTV
TDKEKYVSRFPFSVGESKGTSPYLLVALAALVVGALVFFLRGRKSEKVGAT
>2740183465
MSLQSLKPALIGLMLAIGIPFSAQVQAHGGLSLADDVCKLTIGPYTMHFTGYQPDSTQEKEFCEDIPATGRT
VVALDYIEEALRPLPTEVRIIRDTGAGDQAGNEANLEEITILHIPAKVYPNGSINFEYQFAEPGKFVGLVTV
TDKEKYVSRFPFSVGESKGTSPYLLVALAALVVGALVFFLRGRKSEKVGAT
>2671433193
MSLHSLKPALVILMLAIGIPFSTQVAAHGGLSLADDVCKLTIGPYTMHFTGYQPDSTQEKEFCEDIPATGRT
VVALDYIEEALRPLPTEVRIIRDTGAGEQAGNEANLDEITILHIPAKVYPNGSINFEYQFAQPGKFVGLVTV
TDKEKYVSRFPFSVGEPKGTSPYLIVALAALVVGAVVFFLRGRKSAKVSTT
>2676837327
MSLHSLKPALVILMLAIGIPFSTQVAAHGGLSLADDVCKLTIGPYTMHFTGYQPDSTQEKEFCEDIPATGRT
VVALDYIEEALRPLPTEVRIIRDTGAGEQAGNEANLDEITILHIPAKVYPNGSINFEYQFAQPGKFVGLVTV
TDKEKYVSRFPFSVGEPKGTSPYLIVALAALVVGAVVFFLRGRKSAKVSTT
>2671457570
MSLQFLKPAFVCLMLAIGIPYTAQVQAHGGLSLADDVCKLTIGPYTMHFTGYQPDSTQEKEFCEDIPATGRT
VVALDYIEEALRPLPTEVRIIRDTGPGGGQPGPEEQQNLEGITILHVPAKVYPNGSINFEYQFAQPGKFVGL
VTVGEKGEYVSRFPFSVGEPKGTSPYLIVGIAALVVAAVVFFLRGRKSSNMGAA
>2737613603
MSLQFLKPAFVCLMLVIGLPYAAQVQAHGGLSLADDVCKLTIGPYTMHFTGYQPDSTQEKEFCEDIPATGRT
VVALDYIEEALRPLPTEVRIIRDTGPGGGQPGPEEQQNLEGITILHVPAKVYPNGSINFEYQFAQPGKFVGL
VTVGEKGEYVSRFPFSVGEPKGTSPYLIVGIAALVVAAVVFFLRGRKSADMGAA
>2671436081
MSLKFIKPALLCLTLSMSAPYATQVQAHGGLSLADDVCKLTIGPYTMHFTGYQPEATQEKEFCEDIPATGRT
VVALDYIEEALRPLPTEVRIIRDTGAATEAKENLDKITILHIPAKVYPNGSINFEYDFMQPGKFVGLVTVGD
KQEYVSRFPFSVGEPKGTSPFLIGAIAAVVVAAVVFFLRGRKPTKMSAT
>2671307629
MFLRTLKPALLGLILAAGLPHTSAVHAHGGLSLADDICKLTIGPYTMHFTGYQPEATQEKEFCEDIPGTGRT
VVALDYIEEALRPLPTEVRIIRDTGAAEGGEGNLDDITILHIPAKVYPNGSINFEYDFAQPGKFVGLVTVRD
QAEHISRFPFSVGEPKGTSPFLIGGIVAAVGAAAFFFLRGRSGGGAAA
>2671308847
MFLRTLKPALLGLILAAGLPHTSAVHAHGGLSLADDICKLTIGPYTMHFTGYQPEATQEKEFCEDIPGTGRT
VVALDYIEEALRPLPTEVRIIRDTGAAEGGEGNLDDITILHIPAKVYPNGSINFEYDFAQPGKFVGLVTVRD
QAEHISRFPFSVGEPKGTSPFLIGGIVAAVGAAAFFFLRGRSGGGAAA
>2671347531
MSSPFLKPAVVCLLLTLGLPFSAPVQAHGGLSLADDVCKLTIGPYTMHFTGYQPESTQEKEFCEDIPATGRT
VVALDYIEDALRPLTTEVRIIRDTGAPAGAEENLDAITILHIPAKVYPNGSINFEYDFAQPGKFVGLVTVRE
KQEEYVSRFPFSVGEPKGVSPFLIGGIVAAIGIGAVVFLRGRRKSVDISAA
>2737467575
MFSSSLKPALVGLVFALSLPFSSQVGAHGGLSLADDICKLTIGPFTMHFTGYQPDATQEKEFCEDIPNTGRT
VVALDYIEEALRPLPTEVRIIRDTGSGGEPAPDEQQKLDEITILHIPPKVYPNGSINFEYNFTQPGKFVGLV
TVTDKEPMVSRFPFSVGEPKGMSPYLIIVIAAVIIGAAAFFLRGRKSAGASA
>2737559216
MFSSSLKPALVGLVFALSLPFSSQVGAHGGLSLADDICKLTIGPFTMHFTGYQPDATQEKEFCEDIPNTGRT
VVALDYIEEALRPLPTEVRIIRDTGSGGEPAPDEQQKLDEITILHIPPKVYPNGSINFEYNFTQPGKFVGLV
TVTDKEPMVSRFPFSVGEPKGMSPYLIIVIAAVIIGAAAFFLRGRKSAGASA
>2671461172
MFSSSLKPALVGLVFALSLPFSSQVGAHGGLSLADDICKLTIGPFTMHFTGYQPDATQEKEFCEDIPNTGRT
VVALDYIEEALRPLPTEVRIIRDTGSGGEPAPDEQQKLDEITILHIPPKVYPNGSINFEYNFTQPGKFVGLV
TVTDKEPMVSRFPFSVGEPKGMSPYLIIVIAAVIIGAAVFFLRGRKSAGASA
>2747889187
MFSSSLKPALVGLVFALSLPFSSQVAAHGGLSLADDICKLTIGPFTMHFTGYQPDATQEKEFCEDIPNTGRT
VVALDYIEEALRPLPTEVRIIRDTGSGGEPAPDEQQKLDEITILHIPPKVYPNGSINFEYNFTQPGKFVGLV
TVTDKEPMVSRFPFSVGEPKGMSPYLIIVIAAVIIGAAAFFLRGRKSAGASA
>2737462935
MFSSSLKPALVGLVFALSLPFSSQVAAHGGLALADDICKLTIGPFTMHFTGYQPDATQEKEFCEDIPNTGRT
VVALDYIEEALRPLPTEVRIIRDTGSGGEPAPDEQQKLDEITILHIPPKVYPNGSINFEYNFTQPGKFVGLV
TVTDKEPMVSRFPFSVGEPKGMSPYLIIVIAAVIIGAAVFFLRGRKSAGASA
>2747894630
MFSSSLKPALVGLVFALSLPFSSQVAAHGGLALADDICKLTIGPFTMHFTGYQPDATQEKEFCEDIPNTGRT
VVALDYIEEALRPLPTEVRIIRDTGSGGEPAPDEQQKLDEITILHIPPKVYPNGSINFEYNFTQPGKFVGLV
TVTDKEPMVSRFPFSVGEPKGMSPYLIIVIAAVIIGAAVFFLRGRKSAGASA
>2671450133
MFSSSLKPALIGLVFALALPFSSQVEAHGGLSLADDICKLTIGPFTMHFTGYQPDATQEKEFCEDIPNTGRT
VVALDYIEEALRPLPTEVRIIRDTGSGGQPAPDEQQKLDEITILHIPPKVYPNGSINFEYNFTQPGKFVGLV
TVTDKEPLVSRFPFSVGEPKGMSPYLIIGIAAVIIGAAVFFLRGRKSAGASA
>2671655622
MFSSSLKPALIGLVFALALPFSSQVEAHGGLSLADDICKLTIGPYTMHFTGYQPDATQEKEFCEDIPNTGRT
VVALDYIEEALRPLPTEVRIIRDTGSGGQPAPDEQQKLDEITILHIPPKVYPNGSINFEYNFTQPGKFVGLV
TVTDKEPLVSRFPFSVGEPKGMSPYLIIAIAAVIIGAAVFFLRGRKSAGASA
>2671444849
MFSSSLKPALIGLVFALALPFSSQVEAHGGLSLADDICKLTIGPYTMHFTGYQPDATQEKEFCEDIPNTGRT
VVALDYIEEALRPLPTEVRIIRDTGSGGQPAPDEQQKLDEITILHIPPKVYPNGSINFEYNFTQPGKFVGLV
TVTDKEPLVSRFPFSVGEPKGMSPYLIIAIAAVIIGAAVFFLRGRKSAGASA
>637812854
MQPRPCRITDSLTHHTYIGELIMFSSSLKPALIGLVFALALPFSSQVEAHGGLSLADDICKLTIGPYTMHFT
GYQPDATQEKEFCEDIPNTGRTVVALDYIEEALRPLPTEVRIIRDTGSGGQPAPDEQQKLDEITILHIPPKV
YPNGSINFEYNFTQPGKFVGLVTVTDKEPLVSRFPFSVGEPKGMSPYLIIAIAAVIIGAAVFFLRGRKSAGA
SA
>637812410
MQPRPCRITDSLTHHTYIGELIMFSSSLKPALIGLVFALALPFSSQVEAHGGLSLADDICKLTIGPYTMHFT
GYQPDATQEKEFCEDIPNTGRTVVALDYIEEALRPLPTEVRIIRDTGSGGQPAPDEQQKLDEITILHIPPKV
YPNGSINFEYNFTQPGKFVGLVTVTDKEPLVSRFPFSVGEPKGMSPYLIIAIAAVIIGAAVFFLRGRKSAGA
SA
>2671428572
MQPRPFRIIDSLTHHTYIGELIMFSSSLKPALIGLVFALALPFSSQVEAHGGLALADDICKLTIGPFTMHFT
GYQPDATQEKEFCEDIPNTGRTVVALDYIEEALRPLPTEVRIIRDTGSGGQPAPDEQQKLDEITILHIPPKV
YPNGSINFEYNFTQPGKFVGLVTVTDKEPMVSRFPFSVGEPKGMSPYLIIAIAAVIIGAVVFFLRGRKSAGA
SA
>2619755409
MKPFVLLKLTVGCAVLALSALLASQVHAHGGLSMAEDMCKLTVGPYMMHFSGYQPENTQQKQFCEDIPAVGQ
TIVVLDYIEQELRTLPAEVRLIKDTGTEANLEADTVFHLPAKVYPNGSIDFAYTFDKPGKFVGIVTVGDKKE
HVSKFPFSVGEPKFYTKFLNIYMFPVAALIIVLGIVFFMRDRKPSQTVAS
>2691601629
MKPFAFLKLTVGCAVVVLSALLSSQVHAHGGLSMAEDMCKLTIGPYTMHFSGYQPENTQQKQFCEDIPATGQ
TIVVLDYIEQELRTLPAEVRIIKDTGTESNLETDTVFNLPAKVYPNGSIDFAYTFDKPGKFVGIVTVGDKKE
HVSKFPFSVGEPKFYTKFLNIYMFPVAAVLIVLGIVFFMRDRKPSQTVAS
>2691454939
MRPFIYFKLAIACVVGALSVFSSTQVYAHGGLAMAEDMCKLTVGPYMMHFSGYQPENTQQKQFCEDIPAIGH
TIVVLDYIEQELRTLPAEVRIIKDTGSEDNLEADTVFHLPAKVYANGSIDFNHTFEKPGKFVGIVKVGEKGE
HVSKFPFSVGEPKSFLKYLNIYMVPVAAVLIVGAIVFFMRDRGKPSQIAAS
>2686679853
MRWLDFLRFIAGSAVLVFLSGAPLPTDVRAHGGLSMAEDMCKLTVGPYMMHFTGYQPTSTQEKQFCEDIPAT
GETVVVLDYIEQELRSLPTEVRIIKDTGSENNLDAITILHLPPKVYPNGSINFTYTFEQPGKFVGIVTVGED
QKYVSRFPFSVGELNVASKLLNIYMVPVVALLLVGAIFFFVRDRRKPAQAAVS
>2579262349
MRRIRTLSSALLAVAAASAWAHGGVGIEDDKCILRIGSDRAHFAGYQPEHRASQEFCEDFPEVGRAVIVIDF
IQPALRERVVEFRILRDADGLGAKARYEDLGDKDRIAQRTMAALPAKAYPHGTVTLDHRFSEPGWYIGLLSA
TDAASGKTEHSVFPFRVA
>2712706064
MRLIRTLSSALLAVAAASAWAHGGVGIEDDKCILRIGSDRAHFAGYQPEHRASQEFCEDFPEVGRAVIVIDF
IQPALRERVVEFRILRDADGLGAKARYEDLGDKDRIAQRTMAALPAKAYPHGTVTLDHRFSEPGWFIGLLSA
TDAASGKTEHSVFPFRVGVSNYWKYLPLPLFFIGLAWLLYRLTGPRRKTPITDIPQK
>2712801413
MRLIRTLSSALLAVAAASAWAHGGVGIEDDKCILRIGSDRAHFAGYQPEHRASQEFCEDFPEVGRAVIVIDF
IQPALRERVVEFRILRDADGLGAKARYEDLGDKDRIAQRTMAALPAKAYPHGTVTLDHRFSEPGWFIGLLSA
TDAASGKTEHSVFPFRVGVSNYWKYLPLPLFFIGLAWLLYRLTGPRRKTPITDIPQK
>2713069625
MRLIRTLSSALLAVAAASAWAHGGVGIEDDKCILRIGSDRAHFAGYQPEHRASQEFCEDFPEVGRAVIVIDF
IQPALRERVVEFRILRDADGLGAKARYEDLGDKDRIAQRTMAALPAKAYPHGTVTLDHRFSEPGWFIGLLSA
TDAASGKTEHSVFPFRVGVSNYWKYLPLPLFFIGLAWLLYRLTGPRRKTPITDIPQK
>2616680405
MRGWLLGILGALTALAATAASAHGGVSVENDVCIMRIGQYRAHFSGYQPEFRATQEFCEDIPEVADAIIVLD
FIDNALRGMNVEFSVVADNADLGSRARFEDLGGLDTIRRSALMNVPPAQYPHGTITFKPSFTKAGWYIGVLT
ATDPQSGAVIHSVFPFKVGVSKRWPYLLAFAVIMTLSLLLYRLTGRKLKAAPAA
>2752769930
MTVLWLVLAGSARAGGGVVLSNDTCIINIGFYDAHFTAYQPDAKGDTEFCEDLPVAGKAVFVLDYLHRSLKD
VPVDFRIIRNVTGKGEFARENDIDALGNLDAATVFYAPPAVKSNGTLLVEHVFAERGEYIGIVTAGHPSNSN
IYTAVFPFKVGASGVPWGWLGFLVALLLAGGFLFRMKNIGGANRTSTE
>2652070227
MFKGINALLLVLVSTVSWGHGGVMNEGNECKLRVGPYVMNFSGYQPENNDSKQFCDDMPTIGKSIIVLDFID
RKLRDMTVNFRVIKATEAALGTAEDGVVNDAELAQTPFFEIPAKEYPTGTMTVSQNFTEKGHFVGYVIVEGE
NEKFISRFPFSVGYPPKGIPEALKIPIAFFFVVVIVMVWFLRRKPVAFNEKQD
>2638953584
MFKGINALLLVLVSTVSWGHGGVMNEGNECKLRVGPYVMNFSGYQPENNDSKQFCDDMPTIGKSIIVLDFID
RKLRDMTVNFRVIKATEAALGTAEDGVVNDAELAQTPFFEIPAKEYPTGTMTVSQNFTEKGHFVGYVIVEGE
NEKFISRFPFSVGYPPKGIPEALKIPIAFFFVVVIVMVWFLRRKPVAFNEKQD
>2638944066
MFKGINALLLVLVSTVSWGHGGVMNEGNECKLRVGPYVMNFSGYQPENNDSKQFCDDMPTIGKSIIVLDFID
RKLRDMTVNFRVIKATEAALGTAEDGVVNDAELAQTPFFEIPAKEYPTGTMTVSQNFTEKGHFVGYVIVEGE
NEKFISRFPFSVGYPPKGIPEALKIPIAFFFVVVIVMVWFLRRKPVAFNEKQD
>2652066203
MFKGINALLLVLVSTVSWGHGGVMNEGNECKLRVGPYVMNFSGYQPENNDSKQFCDDMPTIGKSIIVLDFID
RKLRDMTVNFRVIKATEAALGTAEDGVVNDAELAQTPFFEIPAKEYPTGTMTVSQNFTEKGHFVGYVIVEGE
NEKFISRFPFSVGYPPKGIPEALKIPIAFFFVVVIVMVWFLRRKPVAFNEKQD
>2603734356
MFRGINALVLVLMSTLAWGHGGVMNEGNECKLRVGPYVMNFSGYQPENNVSKQFCDDMPTIGKSIIVLDFID
NKLRDMTVNFRVIKSDAAALGNEKDGVVDDAELAQIPFFEIPAKRYPSGTMTITQNFIEKGHFVGYVVVEGE
NEKFISRFPFSVGYPKQGIPAALRVPIAVFLVVVIIMIWFARRKPVVLNEKKED
>2638953186
MSKVFYIILLTLIATNTWGHGGVMNEGNECKLRVGPYVMNFSGYQPSNKVSQQFCDDMPTVGKSIIVLDFID
NKLRDMTVNFRVIKSDVAALGTDEDGIINDDELAQTPHFEIPAKQYPTGTMTISQDFTEKGHFIGYVVVEGE
NEKFISRFPFSVGYPKPGIPAALKAPIAVFLIIIIIMVWLARRKPVVLNAKKED
>2638950431
MYKIVYAAIMLMVSTASWSHGGVMNEGNECKLRVGPYVMNFSGYQLNNNAPMQFCDDLPTTGESYIVLDFID
NKLRDMTVNFRVIKSDTAALGTSEDGLVVDSELKETPFFEIPAKRYPYGTMKITQQFTEKGHFVGYVIVEGE
NEKFISRFPFSVGYPEAGIPSALKIPIAMFVIIVIIMIWFVRKKPVKFNEKRDD
>2652069481
MYKIVYAAIMLMVSTASWSHGGVMNEGNECKLRVGPYVMNFSGYQLNNNAPMQFCDDLPTTGESYIVLDFID
NKLRDMTVNFRVIKSDTAALGTSEDGLVVDSELKETPFFEIPAKRYPYGTMKITQQFTEKGHFVGYVIVEGE
NEKFISRFPFSVGYPEAGIPSALKIPIAMFVIIVIIMIWFVRKKPVKFNEKRDD
>2599869474
MYKVFYVLILAFMSTLSWGHGGVANDGNQCKLSVGPYMMNFSGYQPENNVSKQFCDDMPGVGKSIIVLDFID
NKLRDMTVNFRVLKTDTAAQGNADDGVVNEAELAQKPFFEIPAKHYPTGSMTISQDFKEEGHFVGYVIVEGE
NEKFISRFPFSVGLPPAGIPEVLKIPILAFIIIILIMVWFSRKKSAVPNEKETNE
>2599848631
MFTIARVIIVCVLLSLSSQIWAHGGVVSRGNECRLLVGPYTINFSGYQPQNNRSEQFCDDLPVVGDSIIVLD
FVDKKLRKMTVNFRVIKADAAPLGTEEDGKVNEAELAQTPFFEIPAKHYPRGMMTIEQSFKEKGHFIGYVIV
EGENDKFISRFPFSVGYPKASILDVVQIPIAVFLVIAIMVWFVRRKRVVLNVKEA
>2652069941
MYKLSRMIIVIALLSLSSQLWAHGGVVSMGNECRLLVGPFTLNFSGYQPQNNQSEQFCDDLPVVGESIIVLD
FVDRKLREMTVNFRVIKADGPPLGTEEDGKVKEAELAETPLFEIPAKHYPNGIMTINQHFTEKGHFVGYVIV
ENGDEKFISRFPFSVGYPKSGILDMFSNPFVVVAFILMLLSMILFISKKWDEKKKVSEG
>2638954245
MYKLSRMIIVIALLSLSSQLWAHGGVVSMGNECRLLVGPFTLNFSGYQPQNNQSEQFCDDLPVVGESIIVLD
FVDRKLREMTVNFRVIKADGPPLGTEEDGKVKEAELAETPLFEIPAKHYPNGIMTINQHFTEKGHFVGYVIV
ENGDEKFISRFPFSVGYPKSGILDMFSNPFVVVAFILMLLSMILFISKKWDEKKKVSEG
>2652067744
MYKLSRMIIVIALLSLSSQLWAHGGVVSMGNECRLLVGPFTLNFSGYQPQNNQSEQFCDDLPVVGESIIVLD
FVDRKLREMTVNFRVIKADGPPLGTEEDGKVKEAELAETPLFEIPAKHYPNGIMTINQHFTEKGHFVGYVIV
ENGDEKFISRFPFSVGYPKSGILDMFSNPFVVVAFILMLLSMILFISKKWDEKKKVSEG
>2638943483
MYKLSRMIIVIALLSLSSQLWAHGGVVSMGNECRLLVGPFTLNFSGYQPQNNQSEQFCDDLPVVGESIIVLD
FVDRKLREMTVNFRVIKADGPPLGTEEDGKVKEAELAETPLFEIPAKHYPNGIMTINQHFTEKGHFVGYVIV
ENGDEKFISRFPFSVGYPKSGILDMFSNPFVVVAFILMLLSMILFISKKWDEKKKVSEG
>2517139818
MIVRFFAAAIFVGMATQAQAHGGVSIDEGQCKMKIGPDQMNFTGYQPLKSREQFCDDIPDVGPTIIVLDAVQ
DELRDMNLEIRILRDVGQASDDENLEKNTETYVPAKKYRTGTLNFEYDFKNKGKFIGLVKAKTDDGTKEYVS
RFPFSVGETESRNITIATFFAALGLVGFGLWYKNSFKAKPPRA
>2563380541
MIVRFFAAAIFVGMATQAQAHGGVSIDEGQCKMKIGPDQMNFTGYQPLKSREQFCDDIPDVGPTIIVLDAVQ
DELRDMNLEIRILRDVGQASDDENLEKNTETYVPAKKYRTGTLNFEYDFKNKGKFIGLVKAKTDDGTKEYVS
RFPFSVGETESRNITIATFFAALGLVGFGLWYKNSFKAKPPRA
>2745473984
MIVRFFAAAIFVGMATQAQAHGGVSIDEGQCKMKIGPDQMNFTGYQPLKSREQFCDDIPDVGPTIIVLDAVQ
DELRDMNLEIRILRDVGQASDDENLEKNTETYVPAKKYRTGTLNFEYDFKNKGKFIGLVKAKTDDGTKEYVS
RFPFSVGETESRNITIATFFAALGLVGFGLWYKNSFKAKPPRA
>2585028489
MIVRFFAAVIFVGMATQAQAHGGVSIDEGQCKMKIGPDQMNFTGYQPLKSREQFCDDIPDVGPTIIVLDAVQ
EELRDMNLEIRVLRDVGQASDDENLEKNTETYVPAKKYRTGTLNFEYDFKNKGKFIGLVKAKTDDGTKEYVS
RFPFSVGETESRDITIATFFAALGLVGFGLWYKNSFKAKPPRA
>2516604980
MIVRFLAAAVLVGVATQAQAHGGVSIDEGQCKMKIGPDQMNFTGYQPLKSREQFCDDIPDVGPTIIVLDAVQ
EELRDMDLEIRVLRDVGQASDDENLEQNTETYVPAKKYRTGTLNFEYDFKNKGKFIGLVKARSDDGTKEYVS
RFPFSVGETESRNITIATFFAALGLVGFGLWYKNSFKAKPPRA
>2507409982
MFVKFIVATLLATGFCVSQAWAHGGVSIDEGQCKMKIGPDQMNFTGYQPLKSREQFCDDIPDVGPTIIVLDA
VQDELRDMNLEIRVLRDVGQKNDDENLEQNTETYVPPKKYRTGTLNFEYNFAQKGKFIGLVKASNDDGTKVY
VSRFPFSVGETATRDITVMTFFAALGLVGFGLWYKNSFNKKPSAKA
>2745473040
MNLRLLVALAMATAGLVGEAHAHGGVSSDTGQCIMKIGPDTMNFTGYQPLKSREVFCDDIPDVGPTIIVLDA
VQDELRDMALEIRILRNVGQADDNENLEQNTEVYLPPKKYRTGTLNFEYNFTKKGNFIGLVKAKADDGREYV
SRFPFAVGTTEDKNTIIAVFFAALGLVGFGLWYKNSFLDKKKKAA
>2563380919
MNLRLLVALAMATAGLVGEAHAHGGVSSDTGQCIMKIGPDTMNFTGYQPLKSREVFCDDIPDVGPTIIVLDA
VQDELRDMALEIRILRNVGQADDNENLEQNTEVYLPPKKYRTGTLNFEYNFTKKGNFIGLVKAKADDGREYV
SRFPFAVGTTEDKNTIIAVFFAALGLVGFGLWYKNSFLDKKKKAA
>2517140091
MNLRLLVALAMATAGLVGEAHAHGGVSSDTGQCIMKIGPDTMNFTGYQPLKSREVFCDDIPDVGPTIIVLDA
VQDELRDMALEIRILRNVGQADDNENLEQNTEVYLPPKKYRTGTLNFEYNFTKKGNFIGLVKAKADDGREYV
SRFPFAVGTTEDKNTIIAVFFAALGLVGFGLWYKNSFLDKKKKAA
>2585026948
MNLRLLVALAMATAGLVGEAHAHGGVSSDTGQCIMKIGPDTMNFTGYQPLKSREIFCDDIPDVGPTIIVLDA
VQDELRDMALEIRILRNVGQSDDNENLEQNTEVYLPPKKYRTGTLNFEYNFTKKGNFIGLVKAKADDGREYV
SRFPFAVGTTEDKNTIIAVFFAALGLVGFGLWYKNSFIDKKKKAA
>2516605078
MNLRLLVALAMATAGLVGEAHAHGGVSSDTGQCIMKIGPDTMNFTGYQPLKSREIFCDDIPDVGPTIIVLDA
VQDELRDMALEIRILRNVGQSDDNENLEQNTEVYLPPKKYRTGTLNFEYNFTKKGNFIGLVKAKADDGREYV
SRFPFAVGTTEDKNTIIAVFFAALGLVGFGLWYKNSFIDKKKKSA
>2507406758
MILRTLAAAALATIGLVSQAQAHGGVSLDQGQCIMKIGPDTMNFTGYQPLKSREQFCDDIPDVGPTIIVLDA
VQDELRDMTLEIRILRDVGQKDDTENLEQNTEVHVPPKKYRTGTLNFEYDFAKKGKFVGLVTAKADDGREYV
SRFPFSVGTTADRDFIIVAFFALFGLAGFGLWYKNSFIDKNKKKKAA
>2700428225
MIMRFFAAMLFAAAGWITQAHAHGDVGVNQGQCLMKLGPDTMTFTGYQPQKSREQFCDDIPDAGPTIITLDA
QQDELRDMNLEMRVIRDVGQKDDTENLEANTEYYSPPKKYKSGTLTFEHVFPQEGKFIGLVKAKSDDGAKEY
VARFPFSVGLTQTREITIAVFFGVLALVGFGLWYRHQFMGKKPKA
>2540714790
MIMRFFAAMLFAAAGWITQAHAHGDVGVNQGQCLMKLGPDTMTFTGYQPQKSREQFCDDIPDAGPTIITLDA
QQDELRDMNLEMRVVRDVGQKDDNENLEANTEYYSPPKKYKSGTLTFEHVFPQEGKFIGLVKARSDDGAKEY
VARFPFSVGLTQTREITIAVFFGALAVVGFGLWYKNQFMGKKPTTKA
>2517402970
MIMRFFAVLLFAAAGWVTQAHAHGDVGINQGQCLMKLGPDTMTFTGYQPQKSREQFCDDIPDAGPTIITLDA
QQDELRDMNLEMRVVRDVGQKDDTENLEANTEYYSPPKKYKSGTLTFEHVFPQEGKFIGLVKAKSDDGAKEY
VARFPFSVGLTQSREITIAVFFAGLALVGFGLWYKNQFIDKKKSAPKA
>2517635136
MIMRFFAVLLFAAAGWVTQAHAHGDVGINQGQCLMKLGPDTMTFTGYQPQKSREQFCDDIPDAGPTIITLDA
QQDELRDMNLEMRVVRDVGQKDDTENLEANTEYYSPPKKYKSGTLTFEHVFPQEGKFIGLVKAKSDDGAKEY
VARFPFSVGLTQSREITIAVFFAGLALVGFGLWYKNQFIDKKKSAPKA
>2549981777
MKMRFLVAMTLATVGWVAQAHAHGDVGSNQGQCLMKIGPDTMSFTGYQPLKSREQFCDDIPDAGPTIITLDA
QQDELREMNLEMRVLRDVGQKDDNENLEANTEYFSPPKKYKTGTLTFDHNFANEGKYIGLVKAKSDDGSKEY
IARFPFSVGLTATKDMTIAIFFGVLAAVGFGLWYKNQFVDKKKKSA
>2518133855
MKMRFLAVMTMATLGWVAQAHAHGDVGSNQGQCLMKIGPDTMSFTGYQPAKSREQFCDDIPDAGPTIITLDA
QQDELRDMNLEMRVLRDVGQKDDNENLEANTEYYSAPKKYRTGTLTFDHNFVNEGKYIGIVKARSDDGTKEY
VARFPFSVGLTATKDLTIAVFFGALALVGFGLWYKKAFVDKKPAAKA
>2549984081
MGPRLVVDAMRASIGFVCAFVAKKERRGNVFAKLLMAAAVSMVGFIAQAEAHGGVSLDQGQCIMKIGPDTMS
FTGYQPQKSREQFCDDIPDVGSTIIVLDAQQDELRDMAIEMRVLRDVGQKDDNENLEQNTETFVPPKKYMTG
TLNFEHNFINKGKYIGLVKAVSDDGKKAYVSRFPFSVGETASRDIVIYAFFSLIGAVAFGVFFRNMSKKAS
>2676340453
VKIFRLMGACGIATLMLMAQASAHGGVSVQENKCIMKIGPYFLSFTGYQPQNTYSQFCDDIPDRGKTVIVLD
AEQSSAGTGASGAANSNELRDMMIDFRVLKNVGQAKDEDDMEKNTEVYLQPKKYPSGTLTFQHDFEKGNFIG
LVTATNDHGQVFVSRFPFAVGATGGNLIWSYIIGGVALVGAAAAYFLFGRKSA
>2576792877
MIIRLVGACFIASGLLISQALAHGGVSVQDNRCLMKIGPYEMNFTGYQPQKSYSQYCDDVPDAGRTVIVLDV
QQTDSSTNIVGTANSNDLRDMAIDMRVLRNVGQASDDVDVEKNTEVYVAPKKYPQGSLHFEHEFAKGNYIGL
VRATNDHGQVFVSRFPFAVGETGTTILFIYGLAAVLLIGGIGAYFYSKRQKKAA
>2510254795
MKIFQTMGAACLATGLLVAQAHAHGGVSSAENKCVMKIGPYQLAFTGYQPDNSIEKFCDDIPQTGRTVIVLD
VEQGSAGSGNADVANSNDLRDMKIDLRILKNVGQASDDVDQEKNTLIYRTPQKYPTGTIQWNYNFGEPGNFI
GIVTATNDHGQVFVSRFPFAVGEGQNKVYIGVGVGAVLLAGAAAAFLYHRSKQKAA
>2676339916
MKHFALSAVCFVIGCLFASLASGREGVTAVRDRCSVRIGPYLLNYSGYQPESDAKGPFCGDLPSAGRTLIVL
DVEQDSGGMAFASDHYNELRDMLIDFRILRDAAQGDDEDDWEQYTEVYVPPKKYPAGSLSFQHDFKKGDYIG
VVRARDEHGRMFVARFPFRVAPASSVLFFAAAGLALAAGAGFFLAFRKPRASPRLSFPFFG
>2510255864
MTTKPLLLLALAIAALFASPARAFETATVVRDHCSIRIGPYLLNYSGFQPEVQSKEAFCADLPASGRTLIVL
DVEQNSGGMGLASDHYNELRDMQIDFRIVRNVGQDEEDPEEQTEVYLPPEKYPAGTLTLQHDFKNGSYIGVV
TARDYHGRIFVSRFPFRVGPSASALPYAVGSFVLGAAAVGFLIARRRSPALSRAVQRFRATTTIS
>2540712791
MSKPFSPIWLLMLAALVCAPLSLAFAHGAMQRQQNVCMLKIGPDFMYFSGYQPAASRNRFCEDIPTIGATIF
VLDYAQDEMREMSTDFRIIRDIGDKEPQDRLDAATVAYLPPKVYPAGTLNFEHVFNETGQFVGIVTVDGPNG
EHWVSRFPFTVGGRPLFARMPYFLFAAAGVLALVLFVWEKDDQSARRA
>2517636583
MSKPLSPIWLLMMAALVCAPLSIAFAHGAMQRQQNACMLKIGPDFMYFSGYQPAASRNRFCEDIPTIGATIF
VLDYAQDEMREMSTDFRIIRDIGDKEPQERLDAVTVAYLPPKVYPAGTLNFEHVFNETGPFVGIVTVDGPNG
EHWVSRFPFTVGGRTLFARMPYFLFAAAGVLALVLFVWGKDNQSARGG
>2700425993
MSKLLTPIWLLMMAALVSAPLSLAFAHGAMQRQQNACMLKIGPDVMYFSGYQPAASRNRFCEDIPTIGPTIF
VLDYAQDEMREMSTDFRIIRDIGDTEPQERLDAVTVAYLPPKVYPAGTLNFEHVFNETGQFVGIVTVDGPNG
EHWVSRFPFTVGGRPLFARMPYVLFAVAGVLALVLFVWGKDDQSARRA
>2517401320
MSKPLNPIWLLMIAALVCAPLSFAFAHGAMQRRQNACMLKIGPDIMYFSGYQPAASRNRFCEDIPTTGATIF
VLDYAQDELRDMSTDFRIIRDIGDKGSQERLDAITVAYLPPKVYPAGTLNFEHVFNETGRFVGIVTADGPNG
EHWVSRFPFTVGGRPLLARMPYFLFAAAGVLALVLFVWGKDDQSVRGG
>2518136168
MFNLRFPALCALAALGASGAAPALAHGAIRHEQEACVLKVGPDFMYFTGYQPSLSHRKFCEDIPATGDTIFI
LDYAQNEMRDMKTDFRIVRNVGEEEEEHEKLDRITVAYLPPRIYPTGTLNLEYDFKESGDYVGIVTVDGPNG
EHWVSRFPFSVGRLYSARTPYYLLTAAVLLALLALFWGKDSETAPARKR
>2745474365
MSRRRIAQLLLPAALVAMSAAHSALARGDLLPDKDSCVLKIGPELIYFAGYQPGAAQQKKFCEDAPQSGETI
FVFDYAAPELREMKAGFRILLQSDDSEDASSMEAATVASLPPQIYPKGTFSFAHVFTQPGDFIGVVTIDGAA
GEHWTARFPFSVGKRRFDISPYYLIAAAGLLAAFLFVSSRSKPAGSRR
>2563381929
MSRRRIAQLLLPAALVAMSAAHSALARGDLLPDKDSCVLKIGPELIYFAGYQPGAAQQKKFCEDAPQSGETI
FVFDYAAPELREMKAGFRILLQSDDSEDASSMEAATVASLPPQIYPKGTFSFAHVFTQPGDFIGVVTIDGAA
GEHWTARFPFSVGKRRFDISPYYLIAAAGLLAAFLFVSSRSKPAGSRR
>2517141023
MSRRRIAQLLLPAALVAMSAAHSALARGDLLPDKDSCVLKIGPELIYFAGYQPGAAQQKKFCEDAPQSGETI
FVFDYAAPELREMKAGFRILLQSDDSEDASSMEAATVASLPPQIYPKGTFSFAHVFTQPGDFIGVVTIDGAA
GEHWTARFPFSVGKRRFDISPYYLIAAAGLLAAFLFVSSRSKPAGSRR
>2585029725
MSRRRIAQLLLPAALVAMSAAHSALARGDLLPDKDSCVLKIGPEIIYFAGYQPGAAQQKKFCEDAPQSGETI
FVFDYAAPELREMKAGFRILLPSENSENASSMETATVASLPPQIYPKGTFSFAHVFAQPGDFIGVVTIDGAA
GEHWTARFPFSVGKRRFEISPYYLIAVAGLLAAFLFVSSRSKPAGSRR
>2516606470
MPRRRIAQRLVETLLPAVLVASGVVHSALARGDLLPDKDSCVLKIGPEIIYFAGYQPGAAQQKKFCEDAPQS
GETIFVFDYAAPELREMKAGFRILLPSETSEDEPSSESATVAALPPQIYPKGTFSFAHVFAQPGDFVGVVTI
DGAAGEHWTARFPFSVGKRRFEISPYYLIGAAGLLAFVLFVSSRSKPAGVRR
>2507407222
MSTRAILLVVMAIGLAFGAGPAIGRGDLVLDKDACVLKAGPELIYFAGYQPASSHRKFCEDAPAVGATIFVF
DYAEPELREMKVGFRILKDAEATEDPAALEAATAAYSPPQIYPKGTFSFEHLFVEPGEYVGLLTVDGSAGEH
WTARFPFSVGMSHFEATPYLLIGAAALLAVLLLVTRRHGGPSATARRASPRR
>2676341041
MHVRGAGGLLLTFFMSGASAYAHGGVSLDKDRCVLRIGSDLMHFTGYQPNQTQQEFCEDIPVVGPTVIVLDA
IDTELRDMTTEIRVIRDTVGGIVAKTPVLADNELSSENLDPLTVSHLPAKRYPSGTVNFEHVFTEAGKYIGI
VTVRNDHGQVYVSQFPFSVGRGWVKTVPIYLGVLAILIGGLLAYAKFSNLWFAPKTKP
>2576794748
MRGACAVFLILGFLVSGAQAHGGLSIDKDQCMLRIGPDLMHFTGYQPLQTTQMFCEDIPSVGATVIVLDAVD
SELRDMTTEVRIIRDVAARGMTGRTGVLRDDELSSDYLDPLTVSYLPPKRYPTGTLHFEHVFQEAGAYIGIV
TARNDHGQYYVSQFPFSVGRSWVKIGGYYALLVIGIVGALFLYWKLGLAQGWAPATKTSNKRLH
>2510255464
MFIRIAAAGLISTGLTVSVAHAHRASVNRDICMLGIGQDAMQVTAYQPQDGDAKLCRDVPEVGPAIIVLDYV
DSELRGMTTDIRIVRVSDDLGGASELTQMLNDAKVAPEALDPVTEKHIQAQRYPSGTINFEHVFTSPGKYHG
IVTVKNTHGQTYVSDFPLSVGRAREGALWGYGSAVTAVVAGVFIYCMHARGRRTGPSGKPT
>2510255738
MFVRAASLSLLAMTLLGTVARADAVLSSDNDSKCVVRVGPDLIHVTAYQAHDPRAEFCKDIPYTGPVTIVLD
YVDAELRGMMTDIRVIKDVGGGSDASGAPQILDEAQVAPEALDPVTEAHLPGRLYPTGTISFQHVFTTAGKY
QGIVTVKNDHGQVYVSQFPFSVGHGRRGAIMFYGMIATSIVGGAVVYWLYARWASRNAAAAKRART
>2576794350
MFVRAACAFLLATSLLAPAAQADGRMPLGIEKEICVLNVGPDAMHFTAYQPRFGAHRPQETAVEFCKDIPDV
GPVLIVLDYVDMELREMRTDVRVIKAVDGRTGSSEMSGILHDAQMAPEALDPVTEKYLPPRLYPTGIIKFEH
TFTSPGKYFGIVTVKNDHGQIYVSHFPFSVGQTHRRMILAYSLFAAPIIAGFFFYYWKFGRKHRLTASAKKA
>2700428683
MRGLLAGAVIAAAAFFVPPSAAFAHGGVMLEQDECVLRIGPNTMHFIGYQRSGEEAEFCEDIAKTGPTVIAL
TAVSPELRDMAIGIRIVKDVGEEKEKTNLNAVTVAFIEPKVYRNGTMTFEHDFKDAGRYVGIVTVRDDLGNE
WVSRFPFSVGLYTFWGLIEYILYAVGFFSLVGLMWWMLRAGAKKKTQAGDAIA
>2540715152
MTSVTGVRGLMAGAVVAAAAFFVAPSAAFAHGGVMLEQDECVLRIGPNTMHFIGYQRSGEEAEFCEDIAKTG
PTVIALTAVSPDLRDMAIGVRIVKDVGDEKEKANLDAVTVAFIEPKVYRNGTMTFEHDFKDAGRYVGIVTVR
DDLGNEWVSRFPFSVGLYTFWGLIEYILYAVGFFSLVGLMWWMLRAGAKKKTQAGDAIA
>2517637099
MASLTGVRGLLAGAVIAAAAFFVAPLAAFAHGGVMLEQDECVLRIGPNTMHFIGYQRSGEEAEFCEDIAKTG
PTVIALTAVSPDLRDMAIGIRVVKDVGGEKEKTNLDAVTVAYLEPKVYRNGIMTFEHDFKDAGRYVGIVTVR
DDLGNEWVSRFPFSVGLYTFWGLIEYILYAVGFFSLLGLMWWMLRAGAKKKTQAGDAIA
>2517403986
MASLTGVRGLLAGAVIAAAAFFVAPLAAFAHGGVMLEQDECVLRIGPNTMHFIGYQRSGEEAEFCEDIAKTG
PTVIALTAVSPDLRDMAIGIRIVKDVGEEKEKTNLNAVTIAYIEPKVYRNGIMTFEHDFKDAGRYVGIVTVR
DDLGNEWVSRFPFSVGLYTFWGLIEYILYAVGFFSLLGLMWWMLRAGAKKKTQAGDAIA
>2549983885
MRGLWKRGVTAAALGLAVAFGFAPTGASAHGGVKLEQDECVLHIGQSAMHFIGYQRTGEEQEFCEDIAQTGP
TVIALQAVSDELRDMAIGIRIIKDVGGEANEKGDLTAATIVKLDPKVYRNGIMTFEHDFKDAGHYVGIVTVR
DDLGNEWVSRFPFSVGLYTFWGMIEYILYAVGFVSLTVVMWLALRAKSNRQKAEHAARAAA
>2518133495
MKGLSLKSGLAAAALTLVAAVGVNLAPSAALAHGGVKLEQDECVLRIGPNTMHFIGYQRTGEEQEFCEDIAQ
TGPTVIALEAVSEELRDMAIGVRVIKDVGGEANEKGDLTAATVFFMEPKVYRNGIMTFEHDFKDAGHYVGIV
TVRDDLGNEWTSRFPFTVGLYTFWGMIEYILYGVGFVALVVGMWLAIRAKANKAAQPADVTA
>2517140141
MDTRSSRRNIFALSFLFALATAGSAFAHGGVKLEQDECVTTVGPVKVHFIGYQRKGEPEEFCDDIARTGPTV
IALTAIDSGRQPDSYMAQNREAAAPAGPAVDVRDIAIGVRIVKDGSDAAAPEFYAPPKIHNNATMTFEHDFK
EPGNYVAIITVADRDGREWSSRFPFRVGVLSLWNTIEYVLYGIGFLGLTAGLWLVAWRRGAQPEQTALHQAE
>2563380968
MDTRSSRRNIFALSFLFALATAGSAFAHGGVKLEQDECVTTVGPVKVHFIGYQRKGEPEEFCDDIARTGPTV
IALTAIDSGRQPDSYMAQNREAAAPAGPAVDVRDIAIGVRIVKDGSDAAAPEFYAPPKIHNNATMTFEHDFK
EPGNYVAIITVADRDGHEWSSRFPFRVGVLSLWNTIEYVLYGIGFLGLTAGLWLVAWRRGAQPEQTALHQAE
>2745470993
MDTRSSRRNIFALSFLFALATAGSAFAHGGVKLEQDECVTTVGPVKVHFIGYQRKGEPEEFCDDIARTGPTV
IALTAIDSGRQPDSYMAQNREAAAPAGPAVDVRDIAIGVRIVKDGSDAAAPEFYAPPKIHNNATMTFEHDFK
EAGNYVAIITVADRDGHEWSSRFPFRVGVLSLWNTIEYVLYGIGFLGLTAGLWLVAWRRGAQPEQTALHQAE
>2516605030
MDTRSSRRSLFMLTFLLASAMAENAFAHGGVKLEQDECVTTVGPVKVHFIGYQRKGEPEEFCDDIAQTGPTV
IALTAIELGRQPDSYMAQNQAPSSAPPAPAVDVRDIAIGVRIVKEGGEGADIEAATQFYAPPKTQRNATMTF
EHDFKEAGNYVAIITVADRDGHEWSSRFPFRVGVLSLWNTIEYVLYGIGFLGLSAGLWLIAWRRRPTEPAHG
AALHQAE
>2585028640
MDTRSSRRSLFMLTFLLASAMAGNAFAHGGVKLEQDECVTTVGPVKVHFIGYQRKGEPEEFCDDIAQTGPTV
IALTAIELGRQPDSYMAQNQAPSSAPPAPAVDVRDIAIGVRIVREGGEGADREAATQFYAPPKIHNNSTMTF
EHDFKEAGNYVAIITVADRDGHEWSSRFPFRVGVLSLWNTIEYVLYGIGFLGLSAGLWLIAWRRRPTEPAHG
AALHQAE
>2507406418
MDTRSSRRRIFLLAFLSGIATAGYAFAHDGVKLEQDTCVLKVGPVKVHFIGYQNKGEPQEFCDDIARTGPTV
IALSAMELDRLPDSYIVQNQAPAAPSAAPSVDLREIAIGVRIVKDVGEATEFYAPPKIYRNATMTFEHDFRE
AGKYAAIITVADRDGQEWSGRFPFTVGVFSVWNSIEYILYAIGFVALSAGLWRIAWRGKRPAKPEDPVTIFH
QAE
>2540715143
MKNWRSVAAAVLGALFSLAATAPLRAEGGAGPEAMSMGNMCMVMFGYDMIHITAYQPGKSRSEYCAEIPTSG
PTILVFDIENPAFRDMPLELRIIRDPLTPITKDTDLEALTEVHRPATKYTKGTFNLEHDFKNNGHYIGLVTL
TRPDGAQETSEFKFMVGETLWAWVPQIAGTVLIAGIVFVYWKHTHPAGKKKDADAAAVS
>2700428673
MKNWRSVAAAVFGALFSLALTAPLRASEGGAGPEAMSMGNMCMVMFGYDMIHITAYQPGKSRSEYCAEIPTS
GPTILVFDIENPAFRDMPLELRIIRDPLTPITKDTDLEALTEVYRPATKYTKGTFNLEHDFKNNGHYIGLVT
LTRPDGAQETSEFKFTVGETLWAWVPQIAGTVLITGIVFVYWKHTHPSGKKKDADAAAVS
>2517637108
MKNRRSVAAAVLGALFSLAFLAPLRASEGGAGPEAMSMGNMCMVMFGYDMIHITAYQPGKSRSEYCAEIPTS
GPTILVFDIENPTFRDMPLELRIIRDPLTPITKGTDLEALTEVHRPATKYVKGTFNLEHDFKNNGHYIGLVT
LTRPDGTQETSEFKFTVGETLWAWVPQIAGTVLIAGIVFVYWKHTHPTGKKKDAADATAS
>2517403995
MKNRRSVAAAVLGALFSLAFLAPLRASEGGAGPEAMSMGNMCMVMFGYDMIHITAYQPGKSRSEYCAEIPTS
GPTILVFDIENPTFRDMPLELRIIRDPLTPITKGTDLEALTEVHRPATKYVKGTFNLEHDFKENGHYIGLVT
LTRPDGTQETSEFKFTVGETLWAWVPQIAGTVLIAGIVFVYWKHTHPAGKKKDAADATAS
>2549983896
MKNWRSLAAAVLGAALSFVLAPQARAEGGAGPEAMSMGNMCMVMFGYDMIHITVFQPDKSRSEYCSEIPATG
RTIMVFDLETPSFRDLPLELRVIRDPLTPVLPTGAELEALTELHLPAKKYTKGTFSLEHNFENNGHYIGLVT
LTKENGEQQTELFKFMVGETLWAWVPQIAGTILIAGMVFVYWKHTHPSPKKTAPKETAAS
>2518133505
MMNWRSAVAAIFGVVLSMAFAPQSRAEGGAGPEAMSMGNMCMVMFGYDMIHITVFQPDKSRSEYCDEIPATG
RTIMAFDIENPAFRDLPLELRIIRDPLTPVLPTGEKELDALTELHLPAKKYSKGTFSVEHNFANNGHYIGLV
TLTRESGQQETAQFKFMVGETLWAWVPQIAGTILIAGIVFVYWKHTHPSGGKKKEATDLAAS
>2516605019
MIVRSVRPCLLALALLFASFAAPPARAGGDGPEAMVMDNMCMVMFGYDMIHVTAYEAEGAREQYCDHIPFVG
RVIFTFDIANPDFRDLPLELRIIRDPLTPISANTDLEPLTIVHLPAKLYKTGTFNFEHRFTEKGHFIGYVTL
TRANGEKETQQFKFMVGQTLWSFVPQALGAVLIALMVGAYWRHSHPKPKTAEPADALKSS
>2745470984
MIVRSVRPCLLALALFFASFAATPARAGGDGPEAMVMDNMCMVMFGYDMIHITAYEAEGARDQYCDHIPIVG
RIIFTFDIANPDFRDLPLELRIIRDPLTPISANTDLEPLTIIHLPPKLYRTGTFNFEHKFTEKGHFIGYVTL
TRANGEKETQQFKFMVGQTLWSFVPQALGVVLIALMVGAYWRHSHTKPKAADPADALKSS
>2517140151
MIVRSVRPCLLALALFFASFAATPARAGGDGPEAMVMDNMCMVMFGYDMIHITAYEAEGARDQYCDHIPIVG
RIIFTFDIANPDFRDLPLELRIIRDPLTPISANTDLEPLTIIHLPPKLYRTGTFNFEHKFTEKGHFIGYVTL
TRANGEKETQQFKFMVGQTLWSFVPQALGVVLIALMVGAYWRHSHTKPKAADPADALKSS
>2563380977
MIVRSVRPCLLALALFFASFAATPARAGGDGPEAMVMDNMCMVMFGYDMIHITAYEAEGARDQYCDHIPIVG
RIIFTFDIANPDFRDLPLELRIIRDPLTPISANTDLEPLTIIHLPPKLYRTGTFNFEHKFTEKGHFIGYVTL
TRANGEKETQQFKFMVGQTLWSFVPQALGVVLIALMVGAYWRHSHTKPKAADPADALKSS
>2585028650
MIVRSVRPCLLALALFFASFAASPARAGGDGPEAMVMDNMCMVMFGYDMIHITAYEAEGARDQYCDHIPIVG
RIIFTFDIANPDFRDLPLELRIIRDPLTPISADADLEPLTIIHLPPKRYRTGTFNFEHKFTEKGHFIGYVTL
TRANGEKETQQFKFMVGQTLWSFVPQALGVVLIALMVGAYWRHSHTKPKAADPADALKSS
>2507406429
MFVRAMKSCFSALALCFALASATPAMAGGDGPEAMVMDNMCMVMFGYDMIHITAYEANGARDQYCDHIPVVG
SIIFTFDIANPEFRDYPIEVRIIRDPLVPISADADLEPLTIIHLPPKLYRTGTFNFEHTFTEKGHFIGFVTL
TRPNGQKETQLYKFMVGQTLWAFVPQALGVVLIALMVAAYWRHSHPKTKTKTTEADAVKSS
>646691324
MKRVLFSCFALFGLLLVNTSAMAHGGGGIEADKCVVNIGNYRMHFTAYQPETIGGEELCWDLPTAGNSILVF
DLVERVLRDRPVEIRVVEEQETASGPSNYKTIVERPVQMYPKGTIELEAAFAKPGEYTAVVTLGGDQPLVFK
APLRVALQGEQTTQWIASIAFAAVIIGAMVWFNRRGKKEANA
>648071296
MKKILLSCLLSLGLLLLNTSAMAHGGGGIEVDTCVVNIGSYRMHFSAYQPETSGGEELCWDLPMTGSTILVF
DLVDRILRDRPVEVRIVEERKTAAGPANYKTIVERPAQKYPKGTIELDTEFTKAGAYTAVVIVGGEQALVFK
TPIRVGLGGGQDLQWIASIAGGALILGLAFWYSRRRGKEAKAT
>637738979
MKKVLLSCLVSFGLLLLNTSAMAHGGGGIETDQCVVNIGNYRMHFSAYQPETSGGEELCWDLPMTGSTILVF
DLVDRILRDRPVEVRIVEEQKTAAGPSNYNPIVERPVQKYPKGTIELDTDFTKAGEYTAVVILGGDQPMVFK
APLRVGLQGEQTVQWIASIAGGALILGLIFWYSRRGGKEAKAS
>647628086
MKKVLLSCLVSFGLLLLNTSAMAHGGGGIETDQCVVNIGNYRMHFSAYQPETSGGEELCWDLPMTGSTILVF
DLVDRILRDRPVEVRIVEEQKTAAGPSNYNPIVERPVQKYPKGTIELDTDFTKAGEYTAVVILGGDQPMVFK
APLRVGLQGEQTVQWIASIAGGALILGLIFWYSRRGGKEAKAS
>2612170927
MKKVLLSCLVSFGLLLLNTSAMAHGGGGIETDQCVVNIGNYRMHFSAYQPETSGGEELCWDLPMTGSTILVF
DLVDRILRDRPVEVRIVEEQKTAAGPSNYNPIVERPVQKYPKGTIELDTDFTKAGEYTAVVILGGDQPMVFK
APLRVGLQGEQTVQWIASIAGGALILGLIFWYSRRGGKEAKAS
>2612338018
MKKVLLSCLVSFGLLLLNTSAMAHGGGGIETDQCVVNIGNYRMHFSAYQPETSGGEELCWDLPMTGSTILVF
DLVDRILRDRPVEVRIVEEQKTAAGPSNYNPIVERPVQKYPKGTIELDTDFTKAGEYTAVVILGGDQPMVFK
APLRVGLQGEQTVQWIASIAGGALILGLIFWYSRRGGKEAKAS
>2676341460
VPRIGIGRFAAAFLLAISMFAPRAQAMEGMSGMYNTCMLMAGMHELHLSAYQVSSGSEEEFCADVPSTGPSI
ITINAVSPEILNMTTEIRIVRDDGSGKQPTGDLGPITIAYLPPKNYPSGIATLPVNFDKAGDYLVLVTVDDG
KGMSMTSRFVISAGKIFTKSLFVWIVYGGILLAVLGIFLWVERRRHRMKVTAT
>2510256671
MIGMSRLVGAFVLTIFLFGARAEAQDSSLMDMNMDMGCMMMAGMHEMRLAAYSHASDSREDVCSDIPAPGPV
TLTLNAVSKELRDMMIEVRVIRSTGTASPPTGAALEAATLAYLPPKTYRTGVVTLPVNFDKAGKYSVLLNVD
DGAGMAMASQYDLTVEQGAKQWYYVLAFAIAAVAAAGGFYVWDERRKKLKAPAKNG
>2576792420
MGIIGIGRLAGALFLAIALIGGRAQAQDTSLMDMNMDMGCMIMAGMHELRVSAYQHSSDARRDECEEIAAPG
PVSITINTISHELRDLPIEIRMIRDVGPDAEAEAGKLDQITLAHLPPKIYPTGVATFPVNLDKPGKYAILVT
VTDEKEKGMVMTGRHVITVEQPAKKWILVLIASGVVLAAGAAFYIWDERRRKLAGKSA
>2517138680
MVSPRLCSRLAVALALVGAALSAPAAKAAGWHYYDPECPVALGAGKAMKFVAMQPKKNIDRVCDVLPDTGAT
VIALDAPDAELREMNWDIRVVRDIDGDGEPAESDTVLRLPLQKFRNGMVNFDVNIQTAGKYALYARLSSDDG
AKAFVGRHHFTVGLIDNTELYAYVFFGLLVAGVGGRFGYVALKKRQAA
>2745470919
LVSPRLCSRLAVALALVGAALSAPAAKAAGWHYYDPECPVALGAGKAMKFVAMQPKKNIDRVCDVLPDTGAT
VIALDAPDAELREMNWDIRVVRDIDGDGEPAESDTVLRLPLQKFRNGMVNFDVNIQTAGKYALYARLSSDDG
AKEFVGRHHFTVGLIDNTELYAYVFFGLLVAGVGGRFGYVALKKRQAA
>2516604022
MVSPRLCSRLAVALALVGAAFSAPAAKAAGWHYYDPECPVALGAGKTMKFVAMQPKKNIDRVCDVLPDTGAT
VIALDAPDAELREMNWDIRVVRDAEGDGEPAESDTVMRLPSQKFRNGMVNFDVNIQTAGKYALYARLTSDDG
AKEYVGRHHFTVGLIDNTEFYAYVFFGLLVAGVGGRFGYVALKKRQAA
>2585031303
MVLPRLCSRLAVALALVGAAFSAPAAKAAGWHYYDPECPVALGAGKAMKFVAMQPKKNIDRVCDVLPDTGAT
VIALDAPDAELREMNWDIRVVRDVEGDGEPAESDTVLRVPLQKFRNGMVNFDVNIQTAGKYALYARLSSDDG
AKEYVGRHHFTVGLIDNTEFYAYVFFGLLVAGVGGRFGYVALKKRQAA
>2563379224
MVSPRLCSRLAVVLALAGAAFSAPAAKAAGWHYYDPECPVALGDGKAMKFVAMQPKKNIDRVCDVLPDTGAT
VIALDAPDAELREMNWDIRVVRDVEGDGEPAESDTVLRVPLQKFRNGMVNFDVNIQTAGKYALYARLSSDDG
AKAFVGRHHFTVGLIDNTEFYAYVFFGLLVAGVGGRFGYVAMKKRQAA
>2507406828
MVARRLSSPLRVASAAFAVLCAPQALAAGWHYYDPECPIALGGSKTMKFVAMQPKKNIDRVCDVLPDTGATV
IALDAPDAELREMNWDIRVIRDSEAAGAGEPSEADTVLRLPSQKYRNGMVNFDVNIAGPGKYSLYARLSSDD
GAKEFVGRHHFTVGLLDNTELYAYIFFAGLVAAVGGRFAYLRLRKESAATTKS
>2549984837
LGAAVSLLAATGVSSRALAAGWHYYDPECPVAIGEKSMKFVAMQPKKNIDRECVALPDIGPSVIVLDASDNE
LRDMNWDIRVLRAKGPDAQPDPDADAVSRLPVQKFRNGMVNFDQKFKDPGYYVLYAKLTSDDGAKSYEGRHP
FSVGMMTDEEFYLYLGFGLFAVVAGGAAFTLWRQGKLGFKIPNFGKPT
>2518134314
MSRLLFGAALFILSAATLSSQPARAAGWHYYDPDCPIALGEKSMKFVAMQPKKNIDRECVALPDTGPSVIVL
DASDNELRDMNWDIRILRSKGPNGEADPEADVVGRLPVQKFRNGMVNFDQDFKQPGNYVLYAKLVSDNGAKS
YEGRHPFSVGLMTDEEFYLYIGFGVFAVVAGGVAFTMWRQGKLFFRIPDFSKPS
>2700425822
MSKILLGLALVVVAALLLSPRAATAAGWHYYDPECPIDLGGNELGGKSMKFVAMQPKKNVDRECIALPDVGP
SVIVLDAADTELRDMNWDIRILRGKGPNGDADPKADIVGRLPVQKFRNGMVNFDQNFKEPGEYVLYAKLTSD
DGAKSFEGRHPFSVGLVTDEEFYLYIAFGVFAVAAGGVAFTLWRQGKLGFKIPDFSKTD
>2540712640
MTLSRILLGIALVFIAASLLSPRAATAAGWHYYDPECPIDLGGNELGGKDVGGKSMKFVAMQPKKNVDRECV
ALPDVGPSVIVLDAADAELRDMNWDIRILRGKGPKGEADPEADVVGRLPVQKFRNGMVNFDQNFKEPGEYVL
YAKLTSDDGAKSFEGRHPFSVGLVTDEELYLYIAFGVFVIVAGGVAFTLWRQGKLGFKIPDFSKTD
>2517637774
VKAELTLSKILLGFALVFVAASLLSPRAATAAGWHYYDPECPIDLGGKSMKFVAMQPKKNVDRECIALPDVG
PSVIVLDAADNELRDMNWDIRILRGKGPNGDADPEADIVGRLPVQKFRNGMVNFDQNFREPGAYVLYARLTS
DDGAKSFEGRHPFSVGLVTDEEIYLYIAFGVFVLVAGGVAFTLWHQGKLGFKIPDFSKTD
>2517405004
MKAELTLSKILLSFALVFVAASLLSPRAATAAGWHYYDPECPIDLGGKSMKFVAMQPKKNVDRECIALPDVG
PSVIVLDAADNELRDMNWDIRILRGKGPNGDADPEADIVGRLPVQKFRNGMVNFDQNFREPGAYVLYAKLTS
DDGAKSFEGRHPFSVGLVTDEEIYLYIAFGVFVVVAGGVAFTLWRQGKLGFKIPDFSKTD
>2510254110
MRRRAAAVALSSAFLEPLAAAWSPAAAVSMDKSRTKDECVVRIGAEAVQIAAYQPDYSLDKYCEALPTTGRT
ILAFDLATNALRDAPIEIKIVKDTLASLGDSEGSAEAVLPARAYPSGTFYFEHNFKQSGQYIVLMSVARLGG
ATETAQFKFAVGASVLRLTPVILVVALAAPVLLASWKFGRKRLPPGSRSGA
>2549982886
MSLLRSLARVSCAALFVALLAPSAARAISMDKASTIRDQCEISIGPDLIGIVSYMPDRSRDRYCGEFPATGR
IILTIDLIAERLRELPIEVRIVKEPRGPLSEEDDLAPFTVAYFAPRLYPGGAAPVEHVFEESGNYAAFISVT
ESSGAKRTTRFGFTVGGWLQFYATAILAGVFLTGMVFAYWQYSDAGVKGMRRKRL
>2518132568
MSLSGQLLRAICPALLVLFLACPRAEAISMDKSSTIRDQCEFSVGPDLVEVVAYMPDRSRDRFCADFPATGR
IIMTIDLIAARLRDLPIEVRVVKEPAGPLTEEDDLAPLTVAFMEPRVYPGGAVVVDHTFAESGNYAAFITVI
ESSGARRTTRFGFTVGGSLLFYAPAILGGVFLTGLLLAYWSYGAQRGERTGKNRKRLSLEHFPVFLNREGFL
F
>2700426171
MFRIRLFFILVAAIGSIARADAQAVRRDSAKAFQKVRECSAQMGPDVITFSFYQPTQSRSQFCEDIPETGPT
TMVIDTLQDELRDMTVEIRIVEADPKRDEDAAPNEAYLPPAQFRSGVIQLEHDFKRKGDFVALVRARSPDGR
KEYNARFAFSVGEEFLRDWTAVAIATGVALALGAGWYAHSLRRKGSEKTKLGKA
>2517401455
MFRIRLFFILLAAIGLIARADAQAVRRDSAKAFQKVRECSAQMGPNVITFRFYQPTQSRDQFCEDVPETGST
TIVVDTMQDELRDMMVEIRIIEAAPNGDDESAPNEAYLPPAQFQTGVIQLEHDFKEKGDYVALVRARSEDGR
KEYNARFAFSVGEEFLRAWTAVAIATVVALALGAGWYANAFGKRASQKRRPRNA
>2540712937
MSNSGENMFRIRLFFILLAAIGSIDCAEAQAVRRDSAKAFQKVRECSAQMGPNVITFSFYQPTQSRDQFCED
VPETGSTTIVVDTMQDELRDMMVEIRIVEAAPNGDDEAAPNEAYLPPARFQTGVIQLEHDFKKQGDYVALVR
ARSEDGRKEYNARFLFSVGEEFMRAWTAVAVATVVAIALGAGWYVHSFGKRASKKTKFRQA
>2518132192
MRLLLAFVAAIWLQTPVEAQQVTGGPIQQIEQCVTKIGPDVLTFTFYQPLKSRNQFCEEIPETGPTIIVIDS
MQDELRDMTIELRLIKATGNIDSEMVWNAKSLEAYLPPAKFNTGTLTYEHNFLERGSYIALIRAKDQNGSKE
YNATFEFTVGETSIRELIATSFLSISALGGFWLWYRRKFANPHIKKASRTYHRGER
>2517403170
MSGRLLLAALLACVCVNIAQAQIRAEHPRHCVMSVGPTQMMFSAFQENQTDEIFCRHVPTLGPTIIILDARQ
IELRDMNIEIRVLRNVGQADWRDDLDANTVAVLPPQKYLADKGTTSFTHNFVSDGSYVALVRATSDDGAKEY
VGQYDFSVGEGAEWSAAFGVLSLVGAGCALAMWRRKRAAPRPRFARDKSSPSALRQSR
>2517637293
MSGRLLLAALLACVCVNIAQAQIRAEHPRHCVMSVGPTQMMFSAFQENQTDEIFCRHVPTLGPTIIILDARQ
VELRDMNIEIRVLRNVGQADWRDDLDANTVAVLPPQKYLADKGTTSFTHNFVSDGSYVALVRATSDDGAKEY
IGQYDFSVGEGTEWSAAFGVLSLVGAGSALAMWRRKRATPRTRFGEGKPSPSALRQSR
>2540712459
MKGTLLLAALIACAPISAAKAQIKAEHPRHCVMSVGPTQMMFSAFQENQTDEIFCRHVPTLGLTMIILDARQ
VELRDMNLEVRILRNIGQSDWRDDLDANTVAVLPPKKYLADKGTASFTHNFTTDGNYIALVRATSDDGAKEY
IGQYDFSVGDTAGWYAAFGLLSLVGAVGALAVWRRKRAAASPRFAPDKPSPSALRQSS
>2518133664
MLKTLLFASLAALSAVSTGAQAQIKAEHPRFCVMSVGPTQMMFSAFQENKSDEIFCQHVPGTGPTMLILDAR
QPELRDMRIEVRVLRDVGQKDWRDDLDVNTVAMLPAGKHLVKTGTASFTHNFAEEGDYITLVRATSEDGLKE
YVGQYQFSVGESTEWVMAGGALVAFAAAAGFGVWRRGNATRKPPQPKAQPEDSEAKPETSPVRQST
>2516608085
MPRGRILSSKGALVRSWPSMRTRPSRSLVRAVAGAAILSLTPPAFIAQASAHGAKWESRCQIFVGPDVMNLA
SYSPDASRSEFCVDIPSTGHAIIALDAEQDELRGMAIEIRIVKDTGREEQEDIDAVTVAYKPPHVYPTGTIN
FEHVFPDAGYFVGIVTVTGDHGEHWVSRFPFSVGMTFMRLLPVYILQMIGVAVAFFLYLRRRPMKRNT
>2507410026
MPDGLVPSRRSIDGFRRLWSTPFAGLLGAALLLVAFAGPASAHGRLGAAEGRCRLFIGPDIMNFTGYLPDAS
KNEFCEDIPSTGHMIIALDAEQDELREMAIDFRIVKDVGGEAKENADLDAVTVAYRPPHVYPNGTINFEHVF
PEAGFFVGIVTATGPHGERWVSRFPFSVGESFFRTLPYYILMGLGVIGLFFVYLKHRPTAPLKTTTTRPEPA
E
>2563381491
MIHGGIIMSDSGLAPFWRSIDGFLRPATRSAPPVLLVLLLTLLGAAAPASAHGRLGSAEGRCRLFIGPDIMN
FTGYLPDASKNEFCEDIPATGHTIIALDAEQDELRDMAVEIRIVRDIGSEEKENADLDAVTVAYRGPRTYPT
GTINFEHDFPDAGYFVGIVTVTGDHGERWVSRFPFSVGKSFMRTLPLYLLMGVGVIAMFFIYLRHRPIHSLK
TADAEPAE
>2517140693
MIHGGIIMSDSGLAPFWRSIDGFLRPATRSAPPVLLVLLLTLLGAAAPASAHGRLGSAEGRCRLFIGPDIMN
FTGYLPDASKNEFCEDIPATGHTIIALDAEQDELRDMAVEIRIVRDIGSEEKENADLDAVTVAYRGPRTYPT
GTINFEHDFPDAGYFVGIVTVTGDHGERWVSRFPFSVGKSFMRTLPLYLLMGVGVIAMFFIYLRHRPIHSLK
TADAEPAE
>2745475113
MIHGGIIMSDSGLAPFWRSIDGFLRPATRSAPPVLLVLLLTLLGAAAPASAHGRLGSAEGRCRLFIGPDIMN
FTGYLPDASKNEFCEDIPATGHTIIALDAEQDELRDMAVEIRIVRDIGSEEKENADLDAVTVAYRGPRTYPT
GTINFEHDFPDAGYFVGIVTVTGDHGERWVSRFPFSVGKSFMRTLPLYLLMGVGVIAMFFIYLRHRPIHSLK
TADAEPAE
>2516606191
MLHGGIIMSDSGLAPFWRSIDGFLRPATRSAPPVLLVLLMTLLGAGTPASAHGRLGSAEGRCRLYVGPDIMN
FTGYMPDASKNEFCEDIPATGHMIIALDAEQDELRDMAVEIRIVKDIGGEEKENADLDAATVAYRGPRTYPT
GTINFEHDFPDAGYFVGIVTVTGEHGERWVSRFPFSVGKSFMRTLPLYLLMGVGVIAMFFIYLRHRPIHSLK
TAEAEPAE
>2585029227
MLHGGIIMSDSGLAPFWRSIDGFLRPATRSTPPVLLVLLLTLLGAAAPASAHGRLGSAEGRCRLFIGPDIMN
FTGYMPDASKNEFCEDIPATGHMIIALDAEQDELRDMAVEIRIVKDIGGEEKENADIDAATVAYRGPRTYPT
GTINFEHDFPDAGYFVGIVTVTGDHGERWVSRFPFSVGMSFMRTLPLYLLMGVGVIAMFFIYLRHRPIHSLK
TAEAEPAE
>2540714454
MRDGGNPEAHPAPDVGEARFTPQDACRFARGFRLAIFLAAAGAVAMVAGAPAPAEAHGRLGAAEGRCRLFIG
PDIMNFTGYLPEASKNEFCEDIPATGPIIMVFDAEQEELRDMKVELRIVKDVGGEEKENEDLQAVTVAYREP
KSYPTGTINFEHTFNDPGYFVGIVTVTGDHGERWVSRFPFSVGKSFMRDLPIYLTLGIGTVAAFAIYLVHRR
RETTAAAKAHKPPPPPPPTAPDEDHGPEATPAE
>2700427737
MRDGGNPEAHPAPDVGEDRFTPRDACRFARGFRLAIFMAAAAVVAMVAGAPAPAEAHGRLGAAEGRCRLFIG
PDIMNFTGYLPEASKNEFCEDIPATGPIIMVFDAEQEELRDMKVELRIVKDVGGEEKENEDLQAVTVAYREP
KSYPTGTINFEHTFNEPGYFVGIVTVTGDHGERWVSRFPFSVGKSFMRDLPIYLTLGLGTVAAFAIYLVHRR
RETTAAAKAHKPPPPPPPTAPDEDHGPEATPAE
>2517402657
MRDGGIPEAHPAPDVGEDRLAQRNACRFARGLRLAVLSAAAIVVAIVAGAPAPAEAHGRLGAAEGRCRLFIG
PDIMNFTGYLPEASKNEFCEDIPATGPIIMVFDAEQEELRDMKVELRIVKDIGGEEKENEDLQAVTVAYREP
KSYPTGTINFEHTFSEPGYFVGIVTVTGDHGERWVSRFPFSVGKSFMRDLPVYLTLGLGTIAAFLIYLVHRR
RDTTTAAKAHKPPPPPPPPSAPDEDHGPEATPAE
>2517635295
MRDGGNPEAHPAPDVSEDRFAQRNACRFARGLRLTVLSAAAVVVAMVAGAPAPAEAHGRLGAAEGRCRLFIG
PDIMNFTGYLPEASKNEFCEDIPATGPIIMVFDAEQEELRDMKVELRIVKDIGGEEKENEDLQAVTVAYREP
KSYPTGTINFEHTFNEPGYFVGIVTVTGDHGERWVSRFPFSVGKSFMRDLPVYLTLGLGTIAAFLIYLVHRR
RDTTTAAKAHKPPPPPPPPSAPDEDHGPEATPAE
>2549983402
MSDDASTPYQIMKPLKLLALAASLAFAALSAAPAEAHGRLGAAEGRCRLFIGPDIMNFTGYLPEASKNEFCE
DIPSTGPMIMVLDAEQEELRDMKIELRIVKDIGEEKEADGLDAITVAYQPPKTYPTGTVNFEHDFKEGGYFV
GIVTVTGDHGERWVSRFPFSVDRTFMRDLPVYVTLGLGVIAAFLIYLVHRRRNPPPQLSTAAMAFKSPPVPP
VDSSDDDAPSAQAEEPAPDAEEQEKPRSEKRDDDHDDMDKYRTAAE
>2518134095
MRDDESAQFSRLNERMSRLVLSFGRSVRGALSGAPTMSCRDPLRLLAATALLVVAGAAAAPAEAHGRLGAAE
GRCRLFIGPDIMNFTGYLPEASKNEFCEDIPSTGPMIMVLDAEQAELRDMKVELRIVKDVGGEEKENENLEA
VTVAYREPKIYPTGTINFEHTFNEPGYFVGIVTVIGEHGERWVSRFPFSVDKTFMRDLPVYLMMGLGVLAVA
GIYLVHRRRNPPPQIATAAAAFKSPPPLSDSGLGDDADPQGADHGETTANQDGEAESPDKPSAGKAKDDPDD
ADNYRAAAE
>2629467210
MPSWIAETAAQDGDFFTAGMPRTGFDARASSPPSLRSRIMHVPVKKTLSRAIGAAALVLTLLHAPDIQAHGG
LSVEEDTCVLRLGPYKMHFVGYQPDSTKQEFCEDIPETGHTIIVLDYFDPALRRMTAEVRIIKDVGAPETGD
LTPITVFHLPPALHPTGTFNFQYNFPQPEKFIGLITIRDGQREYVSRFPFSVGMPTSNWSLTRYAAIFAGLV
MALLLYFWYRRQHHTVKVASPAGASPDDGWVRDIPPPDPRRGPL
>2698301333
MTTEWTTIRLIVFLTLSVLFAQNATAHGGVVQEDDLCVIKVSYLRAHFKVYQPRASGHEQFCEDLPAASESV
FVMEYLHDALATMPIDFRIIRDVTGKGRFARLEDIEQIEDLDGATVFYQLAITEPDVFTVVHKFAEEGDFIG
IVSAVQPDTRKVYAAVFPFEVGFTGVGYWPFFIGVLVHAGA
>2712735256
MANPGNLISVFLFLSLVMVQPETRAHGSVTAEKDLCVIKIGYFKAHFKIYLPHARQQQEFCEDIPDTGESVF
VMEYIHGDLGMVPIDFRIIRNVTGLGTYARLEDIALIEDIESVTVFYQPPAVEPDVFTSIHQFDEPGEYLGI
VTAKRQDTGQIYSAVFPFAVGFIGYGYLPLFIVLALIIQLSYWLMKGGWSRQQKQPIEPITSHLQADHG
>2688062716
MRALLLFTILMTSQVWSGMAFAHGSVVDEGEACIIRMDFYSAHFTVFQPKTSGHREFCEDLPDVSESVFVLE
YQHDSLREVPIEFRIIRNSSRYGRFVKPEHIAELGNLEELTVYYQTVAPRPDGVLTVLHEFTQAGDYIGIIN
APHPSLDKHYQAVFPFSVGKALLPGWALPLGAVALLAGVIGFRRKSGGRKV
>2745914844
MWLSSPSNNPIGKKALLLLMMVTVLTRGSSAHAHGSVVDGGDGCTIQLDFYSAHFSIYQPDRSGHRAYCEDI
PVATDTLFVMEYQHNAMREVPIEFRIIRNDSPLGRFVRWSDIQQIEDIDAVTAYYQSAQPRPDGVLSIQHVF
QAEGDYVGIVSAPHPDGSPTYHAVFPFHVGRPLVPVWGWPILGIGILLLWWRYRKHTQPASAMSGNQPHETM
>2745918111
MWLSSPSNNPIGKKALLLLMMVTVLTRGSSAHAHGSVVDGGDGCTIQLDFYSAHFSIYQPDRSGHRAYCEDI
PVATDTLFVMEYQHNAMREVPIEFRIIRNDSPLGRFVRWSDIQQIEDIDAVTAYYQSAQPRPDGVLSIQHVF
QAEGDYVGIVSAPHPDGSPTYHAVFPFHVGRPLVPVWGWPILGIGILLLWWRYRKHTQPASAMSGNQPHETM
>2630389573
MAEDPCARHVGGNMVHLSAYQPQYDQKEQYCTEIPIAGDTYFVVDLVDQPLRGMPVSLKIFRGDDNEGETVA
QVMADYHPDGVISGIGKLDKGLYSVVVTAEGIPPLQYAYQLRVDMIDYGKVARAWAGPLIAVLFLSWLMYRL
IQSGRWRQWLGSRNQ
>2676402977
MAEDPCARHVGGNMVHLSAYQPQYDQKEQYCTEIPIAGDTYFVVDLVDQPLRGMPVSLKIFRGDDNEGETVA
QVMADYHPDGVISGIGKLDKGLYSVVVTAEGIPPLQYAYQLRVDMIDYGKVARAWAGPLIAVLFLSWLMYRL
IQSGRWRQWLGSRNQ
>2676383983
MAEDPCARHIGGNMVHLSAYQPQYDQKEQYCTEIPIAGDTYFVVDLVDQPLRGMPVSLKIFRGDDNEGETVA
QVKADYHPDGVISGIGKLDKGLYSVVVTAEGIPPLQYAYQLRVDMIDYGKVARTWAGPLIAVLFLSWLMYRL
IQSGRWRQWLGSRNQ
>2676398231
MAEDPCARYVGGNMVHLSAYQPQYDQKGQYCTEIPIAGDTYFVVDLIDQPLRGMPVSLKIFRGDDNEGETVA
QVKADYHPDGVISGIGKLDKGLYSVVVTAEGIPPLQYAYQLRVDMIDYGKVSRAWAGPLIAVLFLSWLMYRL
IQSGRWRQWLGSRNQ
>2724639693
MNRQDKDLFLVRRLNQASIAALLLITRLYAGAVTAHGKESLEEDSCVRRIGENMVHFSAYQPQHEPSAQYCS
EIPKGGDTYLVVDLVDEALRGMPIGMRVVRGTSEEDETVSYLRPSYHPDGVIKGETSLDQGLYTVIITAEGL
PPLRYQYPLRVQMINYANIFRTAVGP
>2671308848
MALLHTGTAAGHGNVSLEEDPCVRRIGESMVHLSAYQPQFEPTAQYCTEIPAVGDTYLVVDLIDPALRDMPI
SVRVTRGTGEAEDETLKYLAASYHPDGVISTETGLDQGLYTVLITAEGQPPLRFQYPLRVQMVNYAQLFRSA
VGPLIILLILTLLGYKLMKSKRVQQWRETRKRP
>2671307628
MALLHTGTAAGHGNVSLEEDPCVRRIGESMVHLSAYQPQFEPTAQYCTEIPAVGDTYLVVDLIDPALRDMPI
SVRVTRGTGEAEDETLKYLAASYHPDGVISTETGLDQGLYTVLITAEGQPPLRFQYPLRVQMVNYAQLFRSA
VGPLIILLILTLLGYKLMKSKRVQQWRETRKRP
>2676386006
MIKKVIQINIIITAALYCGMAGAHEKVSMEKETCTRRLDDGTMVHMSASQQQHEPSDQYCTEIPREGNTLLV
IDLVDQALRNIPVGMRVVRGTSEVDDETVTYLCPNSHPDRVMRGETSLGKGLYTVFITGDAVPPVHYEYPLR
VQMINYANIFRAAIEPMIALLLLTLLGYKLMKSRQV
>2737465872
MIKQVIQSTIIVVAALYCGAAGAHGKVSMEEDTCTRRLDDASMVHLSAYQPQHEPSDEYCTEIPREGNTLLV
IDLADQALRDIPVGIRVVRGTSEVDGETVAYMHPSYHPDGVMRGETSLDKGLYTVFITGEAVPPVRYEYPLR
VQMINYANIFSAAIGPLIVLLLLSLLGYKLMKSQQVQDWRASRRLR
>2737557449
MIKQVIQSTIIVVAALYCGAAGAHGKVSMEEDTCTRRLDDASMVHLSAYQPQHEPSDEYCTEIPREGNTLLV
IDLADQALRDIPVGIRVVRGTSEVDGETVAYMHPSYHPDGVMRGETSLDKGLYTVFITGEAVPPVRYEYPLR
VQMINYANIFSAAIGPLIVLLLLSLLGYKLMKSQQVQDWRASRRLR
>2724637946
MIKQVMRSTIIVVAALYCGMAGAHGKVSMEEDTCTRRLDDESMVHLSAYQPQHEPSSQYCTEIPREGNTLLV
IDLADQALRDIPVGIRVVRGTSEVDDETVAYLRPSYHPDGVMRGETSLDKGLYTVFITGEAVPPVHYEYSLR
VQMINYANIFRAAIGPLIALLLLSLLGYKLMKSERVQVWRASRRQG
>2738636265
MIKQVMRSTIIVVAALYCGMAGAHGKVSMEEDTCTRRLDDESMVHLSAYQPQHEPSSQYCTEIPREGNTLLV
IDLADQALRDIPVGIRVVRGTSEVDDETVAYLRPSYHPDGVMRGETSLDKGLYTVFITGEAVPPVHYEYSLR
VQMINYANIFRAAIGPLIALLLLSLLGYKLMKSERVQVWRASRRQG
>2737531889
MIKQMIQLTIIVTAALYCGMAGAHGKVSMNEDTCTRRLDDDSMVHLSAYQPQHEPSNQYCTEIPREGNTLLV
IDLADQALRDIPVGIRVVRGTSEVDDETVAYLRPSYHPDGVMRGETSLDKGLYTVFITGEAVPPVRYEYALR
VQMINYANIFRAAIGPLIALLLLTLLGYKLMKSQRVQNRWASRRPK
>2588205130
MIKQMIQLTIIVTAALYCGMAGAHGKVSMDEDTCTRRLDDDSMVHLSAYQPQHEPSNQYCTEIPREGNTLLV
IDLADQALRDIPVGIRVVRGTSEVDDETVAYLRPSYHPDGVMRGETSLDKGLYTVFITGEAVPPVRYEYALR
VQMINYANIFRAAIGPLIALLLLTLLGYKLMKSQQVQVWRASRRLR
>2747892644
MIKKVIQLTIIITAALYCGIASAHGKVSTEEDTCTRRLDDDSMVHMSAYQPQHEPSDQYCTEIPREGNTLLV
IDLVDQALRNIPVGIRVVRGTSEVDDETVTYLRPSYHPDGVMRGETSLDKGLYTVFITGEAVPPVHYRYPLR
VQMINYANVFRAAMGPLIALLLLTLLGYKLMKSQQVQDWRASRRLR
>2671440560
MIKKVIQLTIIITAALYCGIASAHGKVSIEEDTCTRRLDDDSMVHMSAYQPQHEPSDQYCTEIPREGNTLLV
IDLVDQALRNIPVGIRIVRGTSEVDDETVTYLRPSYHPDGVMRGETSLDKGLYTVFITGEAVPPVHYRYPLR
VQMINYANVFRAAMGPLIALLLLTLLGYKLMKSQQAQNWRASRRLR
>2671464219
MIKKVIQLTIIITAALYCGIASAHGKVSIEEDTCTRRLDDDSMVHMSAYQPQHEPSDQYCTEIPREGNTLLV
IDLVDQALRNIPVGIRVVRGTSEVDDETVTYLRPSYHPDGVMRGETSLDKGLYTVFITGEAVPPVHYRHPLR
VQMINYANVFRAAIGPLIALLLLTLLGYKLMKSQQAQDWRASRRLR
>2671347027
MIKQVIRSTIIVVAALYCGAAGAHGKVSMEEDACTRRLDDESMVHLSAYQPQHEPSGQYCTDIPREGNTLLV
IDLADQALRDIPVGIRVVRGTSEVDDETVAYLRPSYHPDGVMRGETSLDKGLYTVFITGEAVPPVHYEYSLR
VQMINYANIFRAAIGPLVVLLLLSLLGYKLMKSERVQVWRASTRRASRRRG
>2740184068
MIKQVIQLIIIVTAALYCGMAGAHGKVSMDEDTCARRLDDDSMVHLSAYQPQHEPSNQYCTEIPREGNTLLV
IDLADQALRDIPVGIRVVRGTSEVDDETVAYLRPSYHPDGVIRGETSLDKGLYTVFITGEAVPPVHYEYSLR
VQMINYANIFRAATGPLIALLLLSLLGYKLMKSERVQVWRASTRRASRRRG
>2676834121
MIKQVIQLIIIVTAALYCGMAGAHGKVSMDEDTCARRLDDDSMVHLSAYQPQHEPSNQYCTEIPREGNTLLV
IDLADQALRDIPVGIRVVRGTSEVDDETVAYLRPSYHPDGVIRGETSLDKGLYTVFITGEAVPPVHYEYSLR
VQMINYANIFRAATGPLIALLLLSLLGYKLMKSERVQVWRASTRRASRRRG
>2737466770
MKQAIQAGTSILVLVATLYSGSATAHGKVSMEEDSCMRRLGDSSMVHLSAYQPQYEPADQYCTEIPKGGNTF
LVVDLVDPALRDIPIGMRIVRGSNETEDETVSYVRPSYHPDGVIKGETALDKGEYTVFITGEAVPPVRYEYP
LRVEMINYAKTFRAAVGPMIAALLLTLLGYKIMQSKRVRQWRSSHKS
>2737558641
MKQAIQAGTSILVLVATLYSGSATAHGKVSMEEDSCMRRLGDSSMVHLSAYQPQYEPADQYCTEIPKGGNTF
LVVDLVDPALRDIPIGMRIVRGSNETEDETVSYVRPSYHPDGVIKGETALDKGEYTVFITGEAVPPVRYEYP
LRVEMINYAKTFRAAVGPMIAALLLTLLGYKIMQSKRVRQWRSSHKS
>2671449387
MKQAIQAGTSILVLVATLYSGSATAHGKVSMEEDSCMRRLGDSSMVHLSAYQPQYEPADQYCTEIPKGGNTF
LVIDLVDPALRDIPIGMRIVRGSNETEDETVSYVRPSYHPDGVIKGETALDKGEYTVFITGEAVPPVRYEYP
LRVEMINYAKTFRAAVGPMIAALLLTLLGYKIMQSKRVRQWKSSRRS
>637811486
MKQAIQAGTSILVLVATLYSGSATAHGKVSMEEDSCMRRLGDSSMVHLSAYQPQYEPADQYCTEIPKGGNTF
LVVDLVDPALRDIPIGMRIVRGSNETEDETVSYVRPSYHPDGVIKGETALDKGEYTVFITGEAVPPVRYEYP
LRVEMINYAKTFRAAVGPMIAALLLTLLGYKIMQSKRVRQWRSSRGS
>2747890494
MKQAIQAGTSILVLVATLYSGSATAHGKVSMEEDSCMRRLGDSSMVHLSAYQPQYEPADQYCTEIPKGGNTF
LVVDLVDPALRDIPIGMRIVRGSNETEDETVSYVRPSYHPDGVIKGETALDKGEYTVFITGEAVPPVRYEYP
LRVEMINYAKTFRAAVGPMIAALLLTLLGYKIMQSKRVRQWRSSRGS
>2671443369
MKQAIQAGTSILVLVATLYSGSATAHGKVSMEEDSCMRRLGDSSMVHLSAYQPQYEPADQYCTEIPKGGNTF
LVVDLVDPALRDIPIGMRIVRGSNETEDETVSYVRPSYHPDGVIKGETALDKGEYTVFITGEAVPPVRYEYP
LRVEMINYAKTFRAAVGPMIAALLLTLLGYKIMQSKRVRQWRSSRGS
>2737464511
MKQAIQAGTSILVLVATLYSGSATAHGKVSMEEDSCMRRLGDSSMVHLSAYQPQYEPADQYCTEIPKGGNTF
LVVDLVDPALRDIPIGMRIVRGSNETEDETVSYVRPSYHPDGVIKGETALDKGEYTVFITGEAVPPVRYEYP
LRVEMINYAKTFRAAVGPMIAALLLTLLGYKIMQSKRVRQWRSSRGS
>2671461452
MKQAIQAGTSILVLVATLYSGSATAHGKVSMEEDSCMRRLGDSSMVHLSAYQPQYEPADQYCTEIPKGGNTF
LVVDLVDPALRDIPIGMRIVRGSNETEDETVSYVRPSYHPDGVIKGETALDKGEYTVFITGEAVPPVRYEYP
LRVEMINYAKTFRAAVGPMIAALLLTLLGYKIMQSKRVRQWRSSRGS
>2671655818
MKQAIQAGTSILVLVATLYSGSATAHGKVSMEEDSCMRRLGDSSMVHLSAYQPQYEPADQYCTEIPKGGNTF
LVVDLVDPALRDIPIGMRIVRGSNETEDETVSYVRPSYHPDGVIKGETALDKGEYTVFITGEAVPPVRYEYP
LRVEMINYAKTFRAAVGPMIAALLLTLLGYKIMQSKRVRQWRSSRGS
>2671430275
MKQAIQAGTSILVLVATLYSGSATAHGKVSMEEDSCMRRLGDSSMVHLSAYQPQYEPSDQYCTEIPKGGNTF
LVVDLVDPALRDIPIGMRIVRGSNETEDETVSYVRPSYHPDGVIKGETALDKGEYTVFITGEAVPPVRYEYP
LRVEMINYAKTFRAAVGPMIAALLLTLLGYKIMQSKRVRQWRSSRGS
>2747897103
MKQAIQAGTSILVLVATLYSGSATAHGKVSMEEDSCMRRLGDSSMVHLSAYQPQYEPADQYCTEIPKGGNTF
LVVDLVDPALRDIPIGMRIVRGSNETEDETVSYVRPSYHPDGVIKGETALDKGEYTVFITGEAVPPVRYEYP
LRVEMINYAKTFRAAVGPMIAALLLTLLGYKIMQSKRARQWRSSRGS
>2671441279
MMIKEVIRVGVSTLVLAAALYSGAVAAHGRVSMEEDTCMRRLGDNSMVHLSAYQPQYEPSDQYCTEIPKGGD
TFLVVDLVDPALRDIPIGVRIVKGSHETEDETVTYLRPTYHPDGVIKGETSLDKGEYTVFITGEAVPPVRYQ
YPLRVELVNYAKTFRAAIGPLIAVLLLSLLGYKVMQSKRVKQWRASRNP
>2747891508
MMIKEMIRVGVSTLVLASALYSGAVAAHGRVSMEEDTCMRRLGDNSMVHLSAYQPQYEPSDQYCTEIPKGGD
TFLVVDLVDPALRDIPIGVRIVKGSHETEDETVTYLRPTYHPDGVIKGETSLDKGEYTVFITGEAVPPVRYQ
YPLRVELVNYAKTFRAAIGPLIAVLLLSLLGYKVMQSKRVKQWRASRNP
>2671462944
MMIKEVIRVGVSTLVLASALYSGAVAAHGRVSMEEDTCMRRLGDNSMVHLSAYQPQYEPSDQYCTEIPKGGD
TFLVVDLVDPALRDIPIGVRIVKGSHETEDETVTYLRPTYHPDGVIKGETSLDKGEYTVFITGEAVPPVRYQ
YPLRVELVNYAKTFRAAIGPLIAVLLLSLLGYKVMQSKRVKQWRASRHP
>2671453917
MMIKEVIRVGVSTLALAAALYSGVVAAHGRVSMEEDTCMRRLGDNSMVHLSAYQPQYEPSDQYCTEIPKGGD
TFLVVDLVDPALRDIPIGVRIVKGSHETEDETVTYLHPTYHPDGVIKGETSLDKGEYTVFITGEAVPPVRYQ
YPLRVELVNYAKTFRAAIGPLIVVLLLSLLGYKVMHSKRMKQWRASRRP
>2737533647
MMIKEVIRVGVSTLALAAALYSGAVAAHGRVSMEEDTCMRRLGDNSMVHLSAYQPQYEPSDQYCTEIPKGGD
TFLVVDLVDPALRDIPIGVRIVKGSHETEDETVTYLHPTYHPDGVIKGETSLDKGEYTVFITGEAVPPVRYQ
YPLRVELVNYAKTFRAAIGPLIAVLLLSLLGYKVMHSKRMKQWRASRRP
>2588205009
MMIKEVIRVGVSTLALAAALYSGVVAAHGRVSMEEDTCMRRLGDNSMVHLSAYQPQYEPSDQYCTEIPKGGD
TFLVVDLVDPALRDIPIGVRIVKGSHETEDETVTYLHPTYHPDGVIKGETSLDKGEYTVFITGEAVPPVRYQ
YPLRVELVNYAKTFRAAIGPLIVVLLLSLLGYKVMHSKRMKQWRASRRS
>2671431960
MIKQVIQAATVALALAAALYSGAAAAHGKVAMEEDTCMRRLGDNSMVHLSAYQPQYEPGDQYCTEIPKEGNT
FLVVDLVDPALRNIPIGVRVVRGTSEADDETVTYLRPSYHPDGVINGETSLDEGEYTVFITGDSVPPVRYEY
PLRVQMINYAKTFRAALGPLLAALLLSFMAYKIMNSKRVRQWRSSRRP
>2676835956
MIKQVIQAATVALALAAALYSGAAAAHGKVAMEEDTCMRRLGDNSMVHLSAYQPQYEPGDQYCTEIPKEGNT
FLVVDLVDPALRNIPIGVRVVRGTSEADDETVTYLRPSYHPDGVINGETSLDEGEYTVFITGDSVPPVRYEY
PLRVQMINYAKTFRAALGPLLAALLLSFMAYKIMNSKRVRQWRSSRRP
>2740182345
MMIKEMIQAGGAALALVAALYSGAAAAHGKVAMEEDTCMRRLGDSSMVHLSAYQPQYEPGDQYCTEIPKEGN
TFLVVDLVDPALRDIPIGVRVVRGTNEADDETVTYLRPSYHPDGVINGETSLDEGEYTVFITGDSVPPVRYE
YPLRVQMINYAKTFRSAIGPLIAALLLSFLAYKIMHSKRVRQWRASRRS
>2676832388
MMIKEMIQAGGAALALVAALYSGAAAAHGKVAMEEDTCMRRLGDSSMVHLSAYQPQYEPGDQYCTEIPKEGN
TFLVVDLVDPALRDIPIGVRVVRGTNEADDETVTYLRPSYHPDGVINGETSLDEGEYTVFITGDSVPPVRYE
YPLRVQMINYAKTFRSAIGPLIAALLLSFLAYKIMHSKRVRQWRASRRS
>2724638556
MMIKEMIQAGGAALALVAALYGGAAAAHGRVAMEEDTCMRRLGDSSMVHLSAYQPQYEPGDQYCTEIPKEGN
TFLVVDLVDPALRDIPIGVRVVRGTNEADDETVTYMRPSYHPDGVINGETSLDEGEYTVFITGDSVPPVRYE
YPLRVQMINYAKTFRTAIGPLIAALLLSFLAYKIMHSKRVRQWRASRRS
>2738634105
MMIKEMIQAGGAALALVAALYGGAAAAHGRVAMEEDTCMRRLGDSSMVHLSAYQPQYEPGDQYCTEIPKEGN
TFLVVDLVDPALRDIPIGVRVVRGTNEADDETVTYMRPSYHPDGVINGETSLDEGEYTVFITGDSVPPVRYE
YPLRVQMINYAKTFRTAIGPLIAALLLSFLAYKIMHSKRVRQWRASRRS
>2737611956
MVIKQAIQAGALALVLVSALYSGGVAAHGKVSMEEDTCVRRLGDNSLVHLSAYQPQFEPADQYCTEIPKEGN
TYLVVDLVDPALRDIPIGVRVVRGTNETEDETVTYLRPSHHPDGVIKGETSLDKGLYTVFITGDSVPPVRYE
YSLRVEMINYAKMFRSAIGPLIALMLLSLLAYKITQSKRVRQWRASRD
>2671458347
MMIKQAIQAGVLALVLVSAFYSGGVAAHGKVAMEEDTCVRRLGDNSLVHLSAYQPQYEPADQYCTEIPKQGN
TYLVVDLVDPALRDIPIGVRVVRGTNETEDETVTYLRPSYHPDGVIKGETSLDKGLYTVFITGDSVPPVRYE
YSLRVEMINYAKTFRSAVGPLIALLLLSLLAYKIMQSKRIQQWRSSRHS
>2671435353
MIKQAIQAGALALVFAAGLYSGTAAAHGRVAMEEDTCMRRLGDNSMVHLSAYQPQHEPSDQYCTDIPKEGNT
FLVVDLVDPALRDIPVGMRIVRGTSEQEDETVSYVRPSHHPDGVMRGETTLDKGQYTVFITGESVPPVHYQY
PLRVQMINYAKTFRAAVWPLIGMLLLTFLGYRIMQSKRVRQWRSSRRP
>2737471174
MIKQVVQASISALTLAMALYCGAAGAHGKVGMEEDTCMRRLGDNSMVHLSAYQPQHEPDDQYCTEIPKEGDT
FLVVDLVDQALREIPIGVRIVRGTSEVEDETVTYLRPSYHPDGVIRGETSLDKGVYTVFITGEAVPPVHYQY
PLRVKMINYTNIFRAAIGPLIALLLLTFFGYKLMKSKQVRNWRASRRS
>2667639281
MIKQVVQASISALTLAMALYCGAAGAHGKVGMEEDTCMRRLGDNSMVHLSAYQPQHEPDDQYCTEIPKEGDT
FLVVDLVDQALREIPIGVRIVRGTSEVEDETVTYLRPSYHPDGVIRGETSLDKGVYTVFITGEAVPPVHYQY
PLRVKMINYTNIFRAAIGPLIALLLLTFFGYKLMKSKQVRNWRASRRS
>2737562743
MIKQVVQASISALTLAMALYCGAAGAHGKVGMEEDTCMRRLGDNSMVHLSAYQPQHEPDDQYCTEIPKEGDT
FLVVDLVDQALREIPIGVRIVRGTSEVEDETVTYLRPSYHPDGVIRGETSLDKGVYTVFITGEAVPPVHYQY
PLRVKMINYTNIFRAAIGPLIALLLLTFFGYKLMKSKQVRNWRASRRS
>2671346611
MIIKQVLQAGASALVLATALYCGAAGAHGKVAMEEDTCMRRLGDNSMVHLSAYQPQHEPNGHYCTEIPKEGE
TFLVVDLVDQALRDIPVGVRVVRGTSELDDETVTYLRPSYHPDGVIKGETSLDQGVYTVFITGEAVPPVHYQ
YPLRVKMVNYTNIFRAAIGPLIALLLLTLFGYKILKSKRVQQWRASRRT
>2636912541
MIKQVMQAGVPVFTIVMALYCGAAVAHGKVAMEEDTCMRRLGDNSMVHLSAYQPQHEPSDQYCTEIPKEGNT
FLVVDLVDQALRDIPIGIRVVKGTSEVEDETVTYLRPSYHPDGVIRGETSLDQGLYTVFITGESVPPVHYQY
PLRVKMVNYANIFRASIGPLIAMLLLTLFAYKVMKSKRMQNWRSSRRS
>2737561394
MMIKQVMQGGVSILTVVMALYCGAAVAHGKVAMEEDTCMRRLGDNSMVHLSAYQPQHEPSDQYCTEIPKEGD
TFLVVDLVDQALRDIPIGIRVVKGTSEVEDETVTYLRPSYHPDGVIRGETSLDQGLYTVFITGESVPPVHYQ
YPLRVKMVNYANIFRASIGPLIAMLLLTLFTYKIMKSKRMQNWRSSRRS
>2737469541
MMIKQVMQGGVSILTVVMALYCGAAVAHGKVAMEEDTCMRRLGDNSMVHLSAYQPQHEPSDQYCTEIPKEGD
TFLVVDLVDQALRDIPIGIRVVKGTSEVEDETVTYLRPSYHPDGVIRGETSLDQGLYTVFITGESVPPVHYQ
YPLRVKMVNYANIFRASIGPLIAMLLLTLFTYKIMKSKRMQNWRSSRRS
>2667637949
MMIKQVMQGGVSILTVVMALYCGAAVAHGKVAMEEDTCMRRLGDNSMVHLSAYQPQHEPSDQYCTEIPKEGD
TFLVVDLVDQALRDIPIGIRVVKGTSEVEDETVTYLRPSYHPDGVIRGETSLDQGLYTVFITGESVPPVHYQ
YPLRVKMVNYANIFRASIGPLIAMLLLTLFTYKIMKSKRMQNWRSSRRS
>2671446190
MMIKQVMQGGVSILTVVMALYCGAAVAHGKVAMEEDTCMRRLGDNSMVHLSAYQPQHEPSDQYCTEIPKEGD
TFLVVDLVDQALRDIPIGIRVVKGTSEVEDETVTYLRPSYHPDGVIRGETSLDQGLYTVFITGESVPPVHYQ
YPLRVKMVNYANIFRASIGPLIAMLLLTLFAYKVMKSKRMQNWRSSRRS
>2630434625
MMIKQAMQAGVSVITVVMALYCGAAVAHGKVAMEEDTCMRRLGDNSMVHLSAYQPQHEPSDQYCTEIPKEGN
TFLVVDLVDQALRDIPIGVRVVRGTSEAEDETVTYLRPSYHPDGVIRGETSLDQGLYTVFITGESVPPVHYQ
YPLRVKMVNYANVFRASIGPLIAMLLLTLFTYKVMKSKRVQNWRSSRRS
>2671308911
MMIKQWVRASMAALAVAMALYCGAAAAHGRVAMEEDTCMRRLGDNSMVHLSAYQPQHEPGDQYCTEIPKEGD
TFLVVDLVDQALRDIPIALRVVRGTSEVDDETVTYLHPASHPDGVIRGETTLDQGVYTVFITGDSVPPVRYE
YPLRVKMVNYGNLLRASIKPLIIVLLLTFIAYKVASSKRTREWWATRRGR
>2630435105
MKQAGAAVLILVGALYAGAVAAHGKVSLEEDSCVRRIGDSMVHLSAYQPQFEPSAQYCTEIPKGGDTYLVVD
LVDLALRDMPIGLRVIKGTNETEDETVTYLRPSIHPDGVIKGETSLDQGLYTVIITAEGQPPLRYQYPLRVQ
MINYAHIFRTAVGPLIVLLVLTLLGYKLMKSKRMQRWRASRRS
>2667636519
MVRQVRQAGTAALILVTALYAGAVAAHGKVSLEEDNCVRRIGDSMVHLSAYQPQFEPSAQYCTEIPKSGDTY
LVVDLVDLALRDMPIGMRVIKGTSETDDETVTYLRPSIHPDGVIKGETSLDQGLYTVIIIAEGQPPLRYQYP
LRVQMINYAHIFRTAVGPLIALLVLTLLGYKLMKSKRMQRWRASRRS
>2667639231
MVRQVRQAGTAALILVTALYAGAVAAHGKVSLEEDNCVRRIGDSMVHLSAYQPQFEPSAQYCTEIPKSGDTY
LVVDLVDLALRDMPIGMRVIKGTSETDDETVTYLRPSIHPDGVIKGETSLDQGLYTVIIIAEGQPPLRYQYP
LRVQMINYAHIFRTAVGPLIALLVLTLLGYKLMKSKRMQRWRASRRS
>2737560630
VVRQVRQAGTAALILVTALYAGAVAAHGKVSLEEDNCVRRIGDSMVHLSAYQPQFEPSAQYCTEIPKSGDTY
LVVDLVDLALRDMPIGMRVIKGTSETDDETVTYLRPSIHPDGVIKGETSLDQGLYTVIIIAEGQPPLRYQYP
LRVQMINYAHIFRTAVGPLIALLVLTLLGYKLMKSKRMQRWRASRRS
>2737468666
VVRQVRQAGTAALILVTALYAGAVAAHGKVSLEEDNCVRRIGDSMVHLSAYQPQFEPSAQYCTEIPKSGDTY
LVVDLVDLALRDMPIGMRVIKGTSETDDETVTYLRPSIHPDGVIKGETSLDQGLYTVIIIAEGQPPLRYQYP
LRVQMINYAHIFRTAVGPLIALLVLTLLGYKLMKSKRMQRWRASRRS
>2671446641
VVRQVRQAGTAVLILVTALYAGAVAAHGKVSLEEDNCVRRIGDSMVHLSAYQPQFEPSAQYCTEIPKSGDTY
LVVDLVDLALRDMPIGMRVIKGTSETDDETVTYLRPSIHPDGVIRGETSLDQGLYTVIIIAEGQPPLRYQYP
LRVQMINYAHIFRTAVGPLIALLVLTLLGYKLMKSKRMQRWRASRRS
>2636913390
VVRQMRQACAAVLILAAALHAGAVAAHGKVSMEEDSCVRRIGDSMVHLSAYQPQFEPSAQYCTEIPKGGDTY
LVVDLVDLALRDMPIGLRVIKGTNETEDETVTYLRPSYHPDGVIKGEASLDQGLYTVIITAEGQPPLRYQYP
LRVQMINYAHIFRTAVGPLIALLVLTLFGYKLMKSKRMQRWRASRRS
>2671347532
VVRQVTQAGAAVLILIAALYAGAAAAHGKVALEEDSCVRRIGDSMVHLSAYQPQFEPSAQYCTDIPKGGNTY
LVVDLVDQALRDMPIGMRVIRGTSETEDETVTYLRPSYHPDGVIKGETSLDQGLYTIIITAEGQPPLRYQYP
LRVQMINYANIFRTAVGPLIGLLLLTLFAYKLMKSKRVQRWRASRRT
>2588206329
MIRQVTQAMLILTAALYAGAAGAHGKVSLEEDSCVRRIGENMVHLSAYQPQFEPSAQYCTEIPKSGDTYLVV
DLIDPALREMPIGMRVVRGTSETDDETVSYLRPSYHPDGVIKGETSLDQGLYTIIITAEGLPPLRYQYPLRV
QMINYANIFRTAVGPLIALLLLILLGYKLMKSKRMQRWRASRRP
>2588206877
MIRQVTQAMLILTAALYAGAAGAHGKVSLEEDSCVRRIGENMVHLSAYQPQFEPSAQYCTEIPKSGDTYLVV
DLIDPALREMPIGMRVVRGTSETDDETVSYLRPSYHPDGVIKGETSLDQGLYTIIITAEGLPPLRYQYPLRV
QMINYANIFRTAVGPLIALLLLILLGYKLMKSKRMQRWRASRRP
>2737533477
VIRQVTQAMLILTAALYAGAAGAHGKVSLEEDSCVRRIGENMVHLSAYQPQFEPSAQYCTEIPKSGDTYLVV
DLIDPALREMPIGMRVVRGTSETDDETVSYLRPSYHPDGVIKGETSLDQGLYTIIITAEGLPPLRYQYPLRV
QMINYANIFRTAVGPLIALLLLILLGYKLMKSKRMQRWRASRRP
>2671454321
VIRQVIQAMLILTAALYAGAAGAHGKVSLEEDSCVRRIGENMVHLSAYQPQFEPSAQYCTEIPKSGDTYLVV
DLIDPALREMPIGMRVVRGTSETDDETVSYLRPSYHPDGVIKGETSLDQGLYTIIITAEGLPPLRYQYPLRV
QMINYANIFRTAVGPLIALLLLILLGYKLMKSKRMQRWRASRRP
>2671462997
VIRQVTQASAAALILSAALYAGAAGAHGKVSLEEDSCVRRIGENMVHLSAYQPQFEPTAQYCTEIPKSGDTY
LVVDLVDPGLREMPIGMRVIKGTSETDDETVSYLRPSYHPDGVIKGETSLDQGLYTVIITAEGLPPLRYQYP
LRVQMINYANIFRTAVGPLIALLLLILLGYKLMKSKRMQRWRASRRP
>2671441033
VIRQVTQASAAALILSAALYAGAAGAHGKVSLEEDSCVRRIGENMVHLSAYQPQFEPTAQYCTEIPKSGDTY
LVVDLVDPGLREMPIGMRVIKGTSETDDETVSYLRPSYHPDGVIKGETSLDQGLYTVIITAEGLPPLRYQYP
LRVQMINYANIFRTAVGPLIALLLLILLGYKLMKSKRMQRWRASRRP
>2747892769
VIRQVTQASAAALILSAALYAGAAGAHGKVSLEEDSCVRRIGENMVHLSAYQPQFEPSAQYCTEIPKSGDTY
LVVDLVDPALREMPIGMRVIRGTSEADDETVSYLRPSYHPDGVIKGETSLDQGLYTVIITAEGLPPLRYQYP
LRVQMINYANIFRTAVGPLIALLLLILLGYKLMKSKRMQRWRASRRP
>2676837326
MLRQQASRQITRASVVLVLIAALHAGTAAAHGKVSLEEDSCVRRIGESMVHFSAYQPQFEPTAQYCTEIPKG
GDTYLVVDLVDEALRGMPIGMRVVRGTSETEDETVSYLRPSYHPDGVIRGETNLDQGLYTVIITAEGLPPLR
YQYPLRVQMINYGNIFRAAVGPLIGLLLLALLGYKLMKSKRVQRWRASRRP
>2671433194
VLRQQASRQITRASAIVLVLIAALHAGTAGAHGKVSLEEDSCVRRIGESMVHFSAYQPQFEPTAQYCTEIPK
GGDTYLVVDLVDEALRGMPIGMRVVRGTSETEDETVSYLRPSYHPDGVIRGETNLDQGLYTVIITAEGLPPL
RYQYPLRVQMINYGNIFRAAVGPLIGLLLLALLGYKLMKSKRVQRWRASRRP
>2671457571
VVRQVTQAGALILIAALYAGNAAAHGRESMEEDSCVRRIGENMVHLSAYQPQFDTSAQYCTEIPKVGDTYLV
VDLIDPAMREMPIGMRVIKGTNETEDETVSYVRPSYHPDGVIRGETSLDQGLYTVIITAEGLPPLRYQYPLR
VQMVNYGNIFRTAVGPLIGLLLLTLLGYKLMKSKRVERWRARRRS
>2737613604
VVRQVTQAGALILIAALYAGNVAAHGRESMEEDSCVRRIGENMVHLSAYQPQFDASAQYCTEIPKIGDTTLV
VDLIDPAMREMSIGMRVIKGTNAEEDETVSHVRPSVHPDGVIRGETSLDQGLYTVIITAEGLPPLRYQYPLR
VQMVNYSNIFRAAVVPLIGLLLLTLLGYKLMKSKRVERWRAQRRS
>2738635680
VNRQDKDLFLVRRLNQASIAALLLITALYAGAVTAHGKESLEEDSCVRRIGENMVHFSAYQPQHEPSAQYCS
EIPKGGDTYLVVDLVDEALRGMPIGMRVVRGTSETEDETVSYLRPSYHPDGVIKGETSLDQGLYTVIITAEG
LPPLRYQYPLRVQMINYANIFRTAVGPLIGLLLLTLLGYKLMKSKRMERWRASRRQ
>2724637130
MNIVNRQDKDLFLVRRLNQASIAALLLITALYAGAVTAHGKESLEEDSCVRRIGENMVHFSAYQPQHEPSAQ
YCSEIPKGGDTYLVVDLVDEALRGMPIGMRVVRGTSETEDETVSYLRPSYHPDGVIKGETSLDQGLYTVIIT
AEGLPPLRYQYPLRVQMINYANIFRTAVGPLIGLLLLTLLGYKLMKSKRMERWRASRRQ
>2724636600
MNIVNRQDKDLFLVRRLNQASIAALLLITALYAGAVTAHGKESLEEDSCVRRIGENMVHFSAYQPQHEPSAQ
YCSEIPKGGDTYLVVDLVDEALRGMPIGMRVVRGTSETEDETVSYLRPSYHPDGVIKGETSLDQGLYTVIIT
AEGLPPLRYQYPLRVQMINYANIFRTAVGPLIGLLLLTLLGYKLMKSKRMERWRASRRQ
>2740183466
MNIVNRQDKDLFLARRRNQASAAALLLITALYAGAATAHGKESLEEDSCVRRIGENMVHFSAYQPQHDPSAQ
YCSEIPKGGETYLVVDLVDEALRGMPIGMRVVRGTSETEDETVSYLRPSYHPDGVIKGETSLDQGLYTVIIT
AEGLPPLRYQYSLRVQMINYANIFRTAVGPLIGLLLLTLLGYKLMKSKRMERWRASRRQ
>2676833507
MNIVNRQDKDLFLARRRNQASAAALLLITALYAGAATAHGKESLEEDSCVRRIGENMVHFSAYQPQHDPSAQ
YCSEIPKGGETYLVVDLVDEALRGMPIGMRVVRGTSETEDETVSYLRPSYHPDGVIKGETSLDQGLYTVIIT
AEGLPPLRYQYSLRVQMINYANIFRTAVGPLIGLLLLTLLGYKLMKSKRMERWRASRRQ
>2671436082
VVRRMRRTAMRAPIQAMARPLATAAFILIAALHAGAAGAHGKESLEEDSCVRRIGENMVHLSAYQPQFDAGA
QYCTEIPKGGDTYLVVDLVDPALRDMPIGMRVVKGTNEAEDETVSLQRPSHHPDGVIRGEASLDQGLYTVII
TAEGTPPLTYRYPLRVQMINYANIFRTAVGPLIALLLLALLGYKLMKSKRMQRWRSGTRP
>2671655621
MQAKGTSSRQGSRAGALALLLITTLYSGFVSAHGKESLEEDSCVRRIGENMVHLSAYQPQFEPTAQYCTEIP
KGGDTFLVIDLIDPAMRDMPIGMKVVRGTSEEDEMVTQLRPVHHPDGVIQGQTTLEQGLYTVFITAEGVPPL
RYQYPLRVQMINYSEIFRAAVGPLIALLLLAVLGYKLVKSPRVQRWRSSRNP
>637812855
MQAKGTSSRQGSRAGALALLLITTLYSGFVSAHGKESLEEDSCVRRIGENMVHLSAYQPQFEPTAQYCTEIP
KGGDTFLVIDLIDPAMRDMPIGMKVVRGTSEEDEMVTQLRPVHHPDGVIQGQTTLEQGLYTVFITAEGVPPL
RYQYPLRVQMINYSEIFRAAVGPLIALLLLAVLGYKLVKSPRVQRWRSSRNP
>637812411
MQAKGTSSRQGSRAGALALLLITTLYSGFVSAHGKESLEEDSCVRRIGENMVHLSAYQPQFEPTAQYCTEIP
KGGDTFLVIDLIDPAMRDMPIGMKVVRGTSEEDEMVTQLRPVHHPDGVIQGQTTLEQGLYTVFITAEGVPPL
RYQYPLRVQMINYSEIFRAAVGPLIALLLLAVLGYKLVKSPRVQRWRSSRNP
>2671444850
MQAKGTSSRQGSRAGALALLLITTLYSGFVSAHGKESLEEDSCVRRIGENMVHLSAYQPQFEPTAQYCTEIP
KGGDTFLVIDLIDPAMRDMPIGMKVVRGTSEEDEMVTQLRPVHHPDGVIQGQTTLEQGLYTVFITAEGVPPL
RYQYPLRVQMINYSEIFRAAVGPLIGLLLLAVLGYKLVKSPRVQRWRSSRNP
>2671428571
MQAKGTSSRQGSRAGALALLLITTLYSGFVSAHGKESLEEDSCVRRIGENMVHLSAYQPQFEPTAQYCTEIP
KGGDTFLVIDLIDPAMRDMPIGMKVVRGTSEEDETVTQLRPVHHPDGVIQGQTNLDQGLYTVFITAEGVPPL
RYQYPLRVQMINYAEIFRAAVGPLIGLLLLAVLGYKLMKSPRVQRWRSSRNP
>2671450132
MQAKGTSSRQGSRAGALALLLITTLYSGFVSAHGKESLEEDSCVRRIGENMVHLSAYQPQFEPTAQYCTEIP
KGGDTFLVIDLVDPAMRDMPIGMKVVRGTSEEDETVTQLRPVHHPDGVIQGQTTLDQGLYTVFITAEGVPPL
RYQYPLRVQMINYAEIFRAAVGPLIGLLLLAVLGYKLMKSPRVQRWRSSRNP
>2747894629
MQAKGTSSRQGSRAGALALLLITTLYSGFVSAHGRESLEEDSCVRRIGENMVHLSAYQPQFEPTAQYCTEIP
KGGDTFLVIDLVDPAMRDMQIGMKVVRGTSEEDETVAQLSPAYHPDGVIQGQTSLDQGLYTVFITAEGVPPL
RYQYPLRVQMINYAEIFRAAVGPLIALLLLAVLGYKLMKSPRVQRWRSSRKP
>2671461171
MATRKHRSATVTDGKVDRCFFNESREMQAKGTSSRQGSRAGTLALLLITTLYSGFVGAHGRESLEEDSCVRR
IGENMVHLSAYQPQFEPTAQYCTEIPKGGDTFLVIDLVDPAMRDMPIGMKVVRGTSEEDETIAQLSPAYHPD
GVIQGQTSLDQGLYTVFITAEGVPPLRYQYPLRVQMINYAEIFRAAVGPLIALLLLAVLGYKLMKSPRVQRW
RSSRKP
>2737467576
MATRKHRSATVTDGKVDRCFFNESREMQAKGTSSRQGSRAGALALLLITTLYSGFVSAHGRESLEEDSCVRR
IGENMVHLSAYQPQFEPTAQYCTEIPKGGDTFLVIDLVDPAMRDMPIGMKVVRGTSEEDETVAQLSPAYHPD
GVIQGQTSLDQGLYTVFITAEGVPPLRYQYPLRVQMINYAEIFRAAVGPLIALLLLAVLGYKLMKSPRVQRW
RSSRKP
>2737559217
MATRKHRSATVTDGKVDRCFFNESREMQAKGTSSRQGSRAGALALLLITTLYSGFVSAHGRESLEEDSCVRR
IGENMVHLSAYQPQFEPTAQYCTEIPKGGDTFLVIDLVDPAMRDMPIGMKVVRGTSEEDETVAQLSPAYHPD
GVIQGQTSLDQGLYTVFITAEGVPPLRYQYPLRVQMINYAEIFRAAVGPLIALLLLAVLGYKLMKSPRVQRW
RSSRKP
>2747889186
MATRKHRSATVTDGKVDRCFFNESREMQAKGTSSRQGSRAGALALLLITTLYSGFVGAHGRESLEEDSCVRR
IGENMVHLSAYQPQFEPTAQYCTEIPKGGDTFLVIDLVDPAMRDMPIGMKVVRGTSEEDETVTQLSPAYHPD
GVIQGQTSLDQGLYTVFITAEGVPPLRYQYPLRVQMINYAEIFRAAVGPLIALLLLAVLGYKLIKSPRVQRW
RSSRKP
>2737462936
MATRKHRSATVTDGKGGRCFFNESREMQAKGTSSRQGSRAGALALLLITTLYSGFVSAHGRESLEEDSCVRR
IGENMVHLSAYQPQFEPTAQYCTEIPKGGDTFLVIDLVDPAMRDMQIGMKVVRGTSEEDETVAQLSPAYHPD
GVIQGQTSLDQGLYTVFITAEGVPPLRYQYPLRVQMINYAEIFRAAVGPLIALLLLAVLGYKLMKSPRVQRW
RSSRKP
>2671308572
MKAGRAIQAGMGALAMTVLLHCGVAGAHGKVTIEEDACVRRGGDNSLVHLSVYQPQYEPGDEYCTEIPREGE
AFLVVDLVDQALRDIPVAVRVVRGIHEAEAETVAYLHPSHHPDGVIRGEASLDQGLYTVFITGDAVPPVRYQ
YPLRVKMVNYAEVLRSLVAPLITAAVLMLLGYQILRSRRKDG
>2671678289
VLKRAMKIGATVIMCAAALLYTGAVFAHGAEALEDDSCMRRVGENMIHLSVYQPQNDMAGHYCTDIPAVGET
VLVVDLVEPMLREMPVGLKLIRGSSEDGDVIADILSNIYEDGVINTQQALEEGRHLLVVTAEGVQPLKYVYH
LRVDMVNYAEVFRATIGPVVGLLLTVLIGYKLFRSKRFKDWLAARR
>2671469821
MVKGRCDSAQEERLVLKRAMKIGATVIMCAAALLYTGAVFAHGAEALEDDSCMRRVGENMIHLSVYQPQNDI
AGHYCTDIPAVGDTVLVVDLVEPMLREMPVGLKLIRGSSEDGDVIADIRSNIYEDGVINTQQALEEGRHLLV
VTAEGVQPLKYVYHLRIDMVNYAEVFRATIGPAVGLLLTVLIGYKLFRSKRFKDWLATRR
>2676376707
VLKRARKIGATVIICAAALYTGAVFAHGAEALEDDSCMRRVGENMIHLSVYQPQIDIAGHYCTDIPAAGNTV
LVVDLVEPMLREIPVGIKLIRGGREDGDVIADIRSSIYTDGVINTQQELEDGRHLLVVTAEGVQPLKYVYHL
RVDMVNYAEVFRATIGPVVGLLLIALIGYKLFRSKRFKNWMAAKRKKTTL
>2737571696
MQEKGQTKSKQSTDKCKEPVLCSGQEETGVFRRASKIGAAIIVLIAALYTGAVFAHGKEALEDDSCMRRIGE
NMIHLSVYQPQVDEAGHYCTDIPASGNTVLVVDLVDPLLREVPIGVKLIRGSNEEGDVIANIRTDIYADGVI
NTQQVLDEGRHVLVITADGMPPLKYLYHLRVEMINYADVFRATIGPVVGLLLTMLIGYKLFKSKRFKNWMAS
RRDKKTA
>2671683711
MQEKGQTISKQSTDKCKEPVLCSGQEETGVFRRASKIGAAILVLIAALYTGAVFAHGKEALEDDSCMRRIGE
NMIHLSVYQPQVDEAGHYCTDIPASGNTVLVVDLVDPLLREVPIGVKLIRGSSEEGDVIANIRTDIYADGVI
NTQQVLDEGRHVLVITADGMPPLKYLYHLRVEMINYADVFRATIGPVVGLLLTMLIGYKLFKSKRFKNWMAS
RRDKKTA
>2747899092
LVRHVTQVGIAIILLAAMLYSAAVAAHGRVEMEDDICMRQVGENMIHLSAYQPQNDIEGHYCTDIPMTGDTV
LVVDLVDPSMREMSVALKVFKGRDEAEGEVITELGPSYYRDGVISTMTPLTEKGVYSVAVTADGMPPLQYRY
HLRVEMVNWGNVFRATIGPVVGLLIILFIIYKIMKSKRMRNWLASRRAG
>2676382450
VVRQIIQAGIAVFILIMALHTSTVGAHGKVAMEEDNCMRRIGENMIHLSAYQPQVDKEGHYCTDIPKAGNAI
LVIDLVDPELRDIPVGVKIIRGSNATEGEAITSLRPALYEDGVISTQNVLDQGKYLVLITAEGLPPLNYEYH
LRVEMVNYANVFRATVGPAVGLLLATILIYKLLRSRRFKNWLVSRRAKPN
>2737564111
VVRQIIQAGIAVFILIMALHTSTVGAHGKVAMEEDNCMRRIGENMIHLSAYQPQVDKEGHYCTDIPKAGNAI
LVIDLVDPELRDIPVGVKIIRGSNATEGEAITSLRPALYEDGVISTQNVLDQGKYLVLITAEGLPPLNYEYH
LRVEMVNYANVFRATVGPAVGLLLATILIYKLLRSRRFKNWLVSRRAKPN
>2671281176
VVRQIIQAGIAVFILIMALHTSTVGAHGKVAMEEDNCMRRIGENMIHLSAYQPQVDKEGHYCTDIPKAGNAI
LVIDLVDPELRDIPVGVKIIRGSNATEGEAITSLRPALYEDGVISTQNVLDQGKYLVLITAEGLPPLNYEYH
LRVEMVNYANVFRATVGPAVGLLLATILIYKLLRSRRFKNWLVSRRAKPN
>2737590822
VVRQIIQAGIAVFILIMALHTSTVGAHGKVAMEEDNCMRRIGENMIHLSAYQPQVDKEGHYCTDIPKAGNAI
LVIDLVDPELRDIPVGVKIIRGSNATEGEAITSLRPALYEDGVISTQNVLDQGKYLVLITAEGLPPLNYEYH
LRVEMVNYANVFRATVGPAVGLLLATILIYKLLRSRRFKNWLVSRRAKPN
>2735374446
MVRQIIQAGIAVFILIMALHTSTVGAHGKVAMEEDNCMRRIGENMIHLSAYQPQVDKEGHYCTDIPKAGNAI
LVIDLVDPELRDIPVGVKIIRGSNATEGEAITSLRPALYEDGVISTQNVLDQGKYLVLITAEGLPPLNYEYH
LRVEMVNYANVFRATVGPAVGLLLATILIYKLLRSRRFKNWLVSRRAKPN
>2735374002
MVRQIIQAGIAVFILIMALHTSTVGAHGKVAMEEDNCMRRIGENMIHLSAYQPQVDKEGHYCTDIPKAGNAI
LVIDLVDPELRDIPVGVKIIRGSNATEGEAITSLRPALYEDGVISTQNVLDQGKYLVLITAEGLPPLNYEYH
LRVEMVNYANVFRATVGPAVGLLLATILIYKLLRSRRFKNWLVSRRAKPN
>2727951590
MVRQITQAGIAVFILVMALYTSTVGAHGKVAMEEDNCMRRIGENMIHLSTYQPQIDKEGHYCTDIPKAGNAI
LVIDLVDPELRDIPVGVKIIKGSNAAEGEAITSLRPALYEDGVISTQNVLDQGKYLVLITAEGLPPLNYEYH
LRVEMVNYANVFRATVGPAVGLLLATILVYKLFRSRRFKSWLASRRAKPN
>2727952743
MVRQITQAGIAVFILVMALYTSTVGAHGKVAMEEDNCMRRIGENMIHLSTYQPQIDKEGHYCTDIPKAGNAI
LVIDLVDPELRDIPVGVKIIKGSNAAEGEAITSLRPALYEDGVISTQNVLDQGKYLVLITAEGLPPLNYEYH
LRVEMVNYANVFRATVGPAVGLLLATILVYKLFRSRRFKSWLASRRAKPN
>650755076
MIRQIIQPGIAIFILVMAAFYTSTVGAHGKVAMEEDNCMRRIGENMIHLSTYQPQIDKEGHYCTDIPKAGNA
ILVIDLVDPELRDMPVGVKIIKGSNATEGEAITSLRPALYEDGVISTQNVLNQGKYLVLITAEGMPPLSYEY
HLRVEMVNYANVFRATVGPAVGLLLATILVYKLLRSRRFKNWLASRRAKPN
>650753377
MIRQIIQPGIAIFILVMAAFYTSTVGAHGKVAMEEDNCMRRIGENMIHLSTYQPQIDKEGHYCTDIPKAGNA
ILVIDLVDPELRDMPVGVKIIKGSNATEGEAITSLRPALYEDGVISTQNVLNQGKYLVLITAEGMPPLSYEY
HLRVEMVNYANVFRATVGPAVGLLLATILVYKLLRSRRFKNWLASRRAKPN
>2671665410
VVRQIIQPGIAVFILVMAALYTSTVGAHGKVAMEDDNCMRRIGENMIHLSTYQPQIDKEGHYCTDIPKAGNA
ILVIDLVDPELRDMPVGVKIIKGSNAAEGEAITSLRPALYEDGVISTQNVLDQGKYLVLITAEGLPPLSYEY
HLRVEMVNYANVFRATVGPAVGLLLATILVYKLLRSRRFKNWLASRRAKPS
>2737536966
VVRQITQTGISVFVLIMALYTNTAGAHGKVAMEEDSCMRRIGENMIHLSTYQPQVAEDGHYCTDIPKAGNAI
LVIDLVDPALRDMPIGIKVIKGSKADEGETIAHIRSAVYQDGVINTQSAFDQGKYLVLVTAEGVPPLNYEYH
LRVEMINYAQVFRASIGPVVGLLLTTILGYKLIRSRRFREWMASRGSKKN
>2737540133
VVRQITQTGISVFVLIMALYTNTAGAHGKVAMEEDSCMRRIGENMIHLSTYQPQVAEDGHYCTDIPKAGNAI
LVIDLVDPALRDMPIGIKVIKGSKADEGETIAHIRSAVYQDGVINTQSAFDQGKYLVLVTAEGVPPLNYEYH
LRVEMINYAQVFRASIGPVVGLLLTTILGYKLIRSRRFREWMASRGSKKN
>2676368991
VVRQITHAGISVFILVMMAFYASTVGAHGKVTMEEDTCMRRIGENMIHLSTYQPQVDEEGHYCTDIPKAGNA
ILVIDLVDPSLRDMPIGMKVIKGSKVDEGETVTNIRPALYHDGVISTQGVLDQGKYLVLVTAEGVPPLNYEY
HLRVEMVNYAAVFRAWIGPVVGLLLTAILGYKLIRSRRFRDWIASRGSEKK
>2737553294
VVRQIAQTGTAVFTLVMALYAGTAGAHGKVAMEEDSCMRRIGENMIHLSTYQPQINEEGHYCTEIPKAGNAI
LVIDLVDPALREMPIGVKVMKGSKAGEGDTVTNLHPAMYQDGVISTQSPLEQGKYLVLITAEGVPPLNYEYH
LRVEMINYAEVFRATIGPAVGLLLTTILGYKLIRSRRFRDWLATRRANKN
>2737569073
VVRQIAQTGTAVFTLVMALYAGTAGAHGKVAMEEDSCMRRIGENMIHLSTYQPQINEEGHYCTEIPQAGNAI
LVIDLVDPALREMPIGVKVMKGSKAGEGDTVTNLHPAMYQDGVISTQSPLEQGKYLVLITAEGVPPLNYEYH
LRVEMINYAEVFRATIGPAVGLLLTTILGYKLIRSRRFRDWLATRRANKN
>2737608264
VVRQIAQTGTAVFTLVMALYAGTAGAHGKVAMEEDSCMRRIGENMIHLSTYQPQVNEEGHYCTEIPKAGNAI
LVIDLVDPALREMPIGVKVMKGSKAGEGDTVTNLQPAMYQDGVISTQSPLEQGKYLVLITAEGVPPLNYEYH
LRVEMINYAEVFRATIGPAVGLLLTTILGYKLIRSRRFRDWLATRRANKN
>2671671537
VVRQIAQTGTAVFTLVMALYAGTAGAHGKVAMEEDNCMRRIGENMIHLSTYQPQVNEEGHYCTEIPKAGNAI
LVIDLVDPALREMPIGVKVMKGSKAGEGDTITSLHPAMYQDGVISTQSPLEQGKYLVLITAEGVPPLNYEYH
LRVEMINYAEVFRATIGPAVGLLLTTILGYKLIRSRRFRDWLATRRANKN
>2671665749
VVRQIAQTGTAVFTLVMALYAGTAGAHGKVAMEEDNCMRRIGENMIHLSTYQPQVNEEGHYCTEIPKAGNAI
LVIDLVDPALREMPIGVKVMKGSKAGEGDTITSLHPAMYQDGVISTQSPLEQGKYLVLITAEGVPPLNYEYH
LRVEMINYAEVFRATIGPAVGLLLTTILGYKLIRSRRFRDWLATRRANKN
>2737569106
VVRQIAQTGTAVFTLVMALYAGTAGAHGKVAMEEDNCMRRIGENMIHLSTYQPQVNEEGHYCTEIPKAGNAI
LVIDLVDPALREMPIGVKVMKGSKAGEGDTITNLHPAMYQDGVISTQSPLEQGKYLVLITAEGVPPLNYEYH
LRVEMINYAEVFRATIGPAVGLLLTTILGYKLIRSRRFRDWLATRRANKN
>2727727283
MVRQIAQTGTAVFTLVMALYAGTAGAHGKVAMEEDNCMRRIGENMIHLSTYQPQVNEEGHYCTEIPKAGNAI
LVIDLVDPALREMPIGVKVMKGSKAGEGDTITNLHPAMYQDGVISTQSPLEQGKYLVLITAEGVPPLNYEYH
LRVEMINYAEVFRATIGPAVGLLLTTILGYKLIRSRRFRDWLATRRANKS
>2727726038
MVRQIAQTGTAVFTLVMALYAGTAGAHGKVAMEEDNCMRRIGENMIHLSTYQPQVNEEGHYCTEIPKAGNAI
LVIDLVDPALREMPIGVKVMKGSKAGEGDTITNLHPAMYQDGVISTQSPLEQGKYLVLITAEGVPPLNYEYH
LRVEMINYAEVFRATIGPAVGLLLTTILGYKLIRSRRFRDWLATRRANKS
>651001909
MTRQITQAGIAVFILVMALYTNTVSAHGKVAMEEDSCMRRIGENMIHLSTYQPQVDEGGHYCTDIPKAGSTV
LVIDLVDPALRDMPIGVKVIKGSKASEGETVTNARPALYQDGVISMSSALDPGKYLVVVTAEGVPPLNYEYH
LRVEMINYAEVFRATIGPAVGLLLTTILGYKLIRSRRFRDWIASRRAKKS
>651004222
MTRQITQAGIAVFILVMALYTNTVSAHGKVAMEEDSCMRRIGENMIHLSTYQPQVDEGGHYCTDIPKAGSTV
LVIDLVDPALRDMPIGVKVIKGSKASEGETVTNARPALYQDGVISMSSALDPGKYLVVVTAEGVPPLNYEYH
LRVEMINYAEVFRATIGPAVGLLLTTILGYKLIRSRRFRDWIASRRAKKS
>2588256509
MVRQIIQISIAAFILATTLYAGMALAHGKVAIEEDSCMRRIGENMIHFSAYQPQNDIGAHYCTDIPHTGNTV
LVVDLIDPALRDMPIGMKVIKGNNATDGETIINIQPGYFKDGVINTESTLEQGEHLVVVTAEGVPPLNYQYQ
LRVEMINYAAVFRAAIGPVIGLLLMIVLGYKLMKSKRLKSWLASRRSKING
>2671682821
VVRQIIQISIAAFILATTLYAGMALAHGKVAIEEDSCMRRIGENMIHFSAYQPQNDIGAHYCTDIPHTGNTV
LVVDLIDPALRDMPIGMKVIKGNNATDGETIINIQPGYFKDGVINTESTLEQGEHLVVVTAEGVPPLNYQYQ
LRVEMINYAAVFRAAIGPVIGLLLMIVLGYKLMKSKRLKSWLASRRSKING
>2588255931
MVRQIIQVSIAALILATTLYAGAALAHGKVAIEEDSCMRRIGENMIHFSAYQPQNDIGGHYCTDIPHAGDTV
LVVDLIDPALRDMPIGMKVIKGNNATDGETIINIQPGYFKDGVINTESTLEQGEHVVIVTAEGVPPLNYQYQ
LRVEMINYAAVFRAAIGPVIGLLLMIVLGYKLVKSKRLKSWLASRHSKINEQSGD
>2671682800
VVRQIIQVSIAALILATTLYAGAALAHGKVAIEEDSCMRRIGENMIHFSAYQPQNDIGGHYCTDIPHAGDTV
LVVDLIDPALRDMPIGMKVIKGNNATDGETIINIQPGYFKDGVINTESTLEQGEHVVIVTAEGVPPLNYQYQ
LRVEMINYAAVFRAAIGPVIGLLLMIVLGYKLVKSKRLKSWLASRHSKINEQSGD
>2676391720
MQSIITTCVLVVTFYASTAMGHGKIPLAEDVCTRYVGGNMVHLTAYQPQYDQKEQYCTEIPVAGDTYLVVDL
VDQPLRNMPVSLKVFRGNDNEGEGETIAQVKADYHPEGVISGIGKLDKGLYSVVVTAEGIPPLNYSYQLRVE
MVDYGKVARAWAGPLIAMLFLSWLMYRLVQSGRWRAWFDSRHP
>2676394387
LSKQSIQSIVAVCFLVVAFYASTAMGHGRVAMAEDPCARHAGGNMVHLSAYQPQYDQQEQYCTEIPVAGDTY
FVVDLVDQPLRGMPVSLKVFRGDDNEGETVAQVKADYHPDGVISGIGRLDKGLYSVVVTAEGIPPLKYSYQL
RVDMIDYGKIARAWAGPLIAVLFLSWLMYRLVQSGRWRQWLGSRYQ
>2671880856
VLRQSIQTTLIASIFVAAFYAGAAMGHGKVSLEEDNCVRQAGGNMVHLSTYQPQYDQNEQYCTNLPAAGDTY
LVVDLLDQNLRNMPVGIKVFRGSAEEGEAVAQINANYHPDGVVSGVGKLDKGLYSVVVTAEGIPPLNYHYQL
RVEMIDYGKVARTWAGPGLVMLLLSWLMYRFVQSGRLRSLLGTRSQ
>2737542550
VLRQSIQTTLIASIFVAAFYAGAAMGHGKVSLEEDNCVRQAGGNMVHLSTYQPQYDQNEQYCTNLPAAGDTY
LVVDLLDQNLRNMPVGIKVFRGSAEEGEAVAQINANYHPDGVVSGVGKLDKGLYSVVVTAEGIPPLNYHYQL
RVEMIDYGKVARTWAGPGLVMLLLSWLMYRFVQSGRLRSLLGTRSQ
>2737603283
VLRQSIQTTLIASIFVAAFYAGAAMGHGKVSLEEDNCVRQAGGNMVHLSTYQPQYDQNEQYCTNLPAAGDTY
LVVDLLDQNLRNMPVGIKVFRGSAEEGEAVAQINANYHPDGVVSGVGKLDKGLYSVVVTAEGIPPLNYHYQL
RVEMIDYGKVARTWAGPGLVMLLLSWLMYRFVQSGRLRSLLGTRSQ
>2676390259
VVRQSIKSAIAACVLVLGAYAGTALGHGRVSLEEDTCVRQVGENMVHLSAYQPQFDQAGHYCTDIPVAGDTY
LVIDLVDQALRNMPVSMKVMREDAGESATVTQINADYYPDGVISGIGTLDKGLYSVVVTAEGIPPLNYHYRL
RVEMVDYGKIARAWTGPVIALLLLSWLIYKLIQSGRLRGWFGSRRT
>638132534
MLKQSVQLAFMTCVLAILCYTNTALGHGRVSLEEDTCVRQIGENMVHLNTYQPQFDRGGHYCTEIPMAGDTY
LVVDLIDLGLRDMPVGMKVFRGEEKEGDMIIQVNAAHHPDGVINGIGRLDKGLYSVIVTAEGVPPLNYYYQL
RVEMVDYGKLARTWAGPAIALLFLSWLLYKLIQSGRLKSWFKSEDD
>638132298
MLKQSVQLAFMTCVLAILCYTNTALGHGRVSLEEDTCVRQIGENMVHLNTYQPQFDQGGHYCTEIPMAGDTY
LVVDLIDLGLRDMPVGMKVFRGEEKEGDMIIQVNAAHHPDGVINGIGRLDKGLYSVIVTAEGVPPLNYYYQL
RVEMVDYGKLARTWAGPAIALLFLSWLLYKLIQSGRLKSWFKSEDD
>2737531649
MGREHLLEKQKSGFLSRQEQGVIMLKQSVQLAFMTCVLAILCYTNTALGHGRVSLEEDTCVRQIGENMVHLN
TYQPQFDRGGHYCTEIPMAGDTYLVVDLIDLGLRDMPVGMKVFRGEEKEGDMIIQVNAAHHPDGVINGIGRL
DKGLYSVIVTAEGVPPLNYYYQLRVEMVDYGKLARTWAGPAIALLFLSWLLYKLIQSGRLKSWFKSEDD
>2671662363
MGREHLLEKQKSGFLSRQEQGVIMLKQSVQLAFMTCVLAILCYTNTALGHGRVSLEEDTCVRQIGENMVHLN
TYQPQFDRGGHYCTEIPMAGDTYLVVDLIDLGLRDMPVGMKVFRGEEKEGDMIIQVNAAHHPDGVINGIGRL
DKGLYSVIVTAEGVPPLNYYYQLRVEMVDYGKLARTWAGPAIALLFLSWLLYKLIQSGRLKSWFKSEDD
>2671659916
MGREHLLEKQKSGFLSRQEQGVIMLKQSVQLAFMTCVLAILCYTNTALGHGRVSLEEDTCVRQIGENMVHLN
TYQPQFDQGGHYCTEIPMAGDTYLVVDLIDLGLRDMPVGMKVFRGEEKEGDMIIQVNAAHHPDGVINGIGRL
DKGLYSVIVTAEGVPPLNYYYQLRVEMVDYGKLARTWAGPAIALLFLSWLLYKLIQSGRLKSWFKSEDD
>2737607580
MGREHLLEKQKSGFLSRQEQGVIMLKQSVQLAFMTCVLAILCYTNTALGHGRVSLEEDTCVRQIGENMVHLN
TYQPQFDQGGHYCTEIPMAGDTYLVVDLIDLGLRDMPVGMKVFRGEEKEGDMIIQVNAAHHPDGVINGIGRL
DKGLYSVIVTAEGVPPLNYYYQLRVEMVDYGKLARTWAGPAIALLFLSWLLYKLIQSGRLKSWFKSEDD
>2671467724
MGREHLLEKQKSSFLSRQEQGVIMLKQSVQLAFMTCVLAILCYTNTALGHGRVSLEEDTCVRQIGENMVHLN
TYQPQFDQGGHYCTEIPMAGDTYLVVDLIDLGLRDMPVGMKVFRGEEKEGDMIIQVNAAHHPDGVINGIGRL
DKGLYSVIVTAEGVPPLNYYYQLRVEMVDYGKLARTWAGPAIALLFLSWLLYKLIQSGRLKSWFKSEDD
>2671439676
MGREHLLEKQKSGFLLRQEQGIVMLKRSVQLAFMTCVLAIVCYTNTALGHGRVSLEEDTCVRQIGENMVHLN
TYQPQFDRGGHYCTEIPMAGDTYLVVDLIDLALRDMPVGMKVFRGEEKEGDAIIQVNAAHHPDGVINGIGRL
DKGLYSVIVTAEGVPPLNYYYQLRVEMIDYGKLARTWAGPAIALLFLSWLLYKLIQSGRLRSWFKSEDD
>637427312
MRRESLLKKHEGVVKSTGGGVVLKQSLYSIVTAFVFVILCSASTVWGHGRVSLEEDNCVRQVGENMVHLNTY
QPQYDQAGHYCTEIPAAGDTYLVVDLIDPALRNMPVSMKVFRGEEKGGEAILQVKADYHPDGVINGIGKLDK
GLYSVMVTAEGVPPLNYYYQLRVEMVDYGKLVRTWAGPAVAILFLGWLMYKLVQSGRLRSWFKSQDD
>2671674461
MRRESLLKKHEGVVKSTGGGVVLKQSLYSIVTAFVFVILCSASTVWGHGRVSLEEDNCVRQVGENMVHLNTY
QPQYDQAGHYCTEIPAAGDTYLVVDLIDPALRNMPVSMKVFRGEEKGGEAILQVKADYHPDGVINGIGKLDK
GLYSVMVTAEGVPPLNYYYQLRVEMVDYGKLVRTWAGPAVAILFLGWLMYKLVQSGRLRSWFKSQDD
>2671677123
MRRESLLKKHEGVVKSTGGGVVLKQSLYSIVTAFVFVILCSASTVWGHGRVSLEEDNCVRQVGENMVHLNTY
QPQYDQAGHYCTEIPAAGDTYLVVDLIDPALRNMPVSMKVFRGEEKGGEAILQVKADYHPDGVINGIGKLDK
GLYSVMVTAEGVPPLNYYYQLRVEMVDYGKLVRTWAGPAVAILFLGWLMYKLVQSGRLRSWFKSQDD
>637428386
MRRESLLKKHEGVVKSTGGGVVLKQSLYSIVTAFVFVILCSASTVWGHGRVSLEEDNCVRQVGENMVHLNTY
QPQYDQAGHYCTEIPAAGDTYLVVDLIDPALRNMPVSMKVFRGEEKGGEAILQVKADYHPDGVINGIGKLDK
GLYSVMVTAEGVPPLNYYYQLRVEMVDYGKLVRTWAGPAVAILFLGWLMYKLVQSGRLRSWFKSQDD
>2585360436
MRRESLLKKHEGVVKSTGGGVVLKQSLYSIVTAFVFVILCSASTVWGHGRVSLEEDNCVRQVGENMVHLNTY
QPQYDQAGHYCTEIPAAGDTYLVVDLIDPALRNMPVSMKVFRGEEKGGEAILQVKADYHPDGVINGIGKLDK
GLYSVMVTAEGVPPLNYYYQLRVEMVDYGKLVRTWAGPAVAILFLGWLMYKLVQSGRLRSWFKSQDD
>2676397762
VVKQLTQAGIAAFVLVAMLYAGSVIAHGKVSLEEDPCTRQINENMVHLSAYQPQYDKSAHYCTEIPLAGDTY
LVIDLIDSAIRNMPVTVKVYRGNETDGESVLQLPAKLHPDGVINGTTNLEKGLYSVIVTAEGIPPLKYQYRL
RVEMVDYMKLLRASIVPVMGLLLLAWLIYKIKPLQRLRKWRTPQR
>2630391656
VVKQLTQAGIAAFVLVAMLYAGSVIAHGKVSLEEDPCTRQINENMVHLSTYQPQHDKSAHYCTEIPLAGDTY
LVIDLIDAAIRNMPVKVNVYRGSETEGESVLQLPAELHPDGVINGITNLEKGLYSVIVTAEGVPPLKYQYRL
RVEMVDYMKIVRASILPVMVLLLLAWLIYKIKPLQRLRKWRTAQRSQD
>2630388649
VVKQLTQAGIAAFVLVAMLYAGSVIAHGKVSLEEDPCTRQINENMVHLSTYQPQHDKSAHYCTEIPLAGDTY
LVIDLIDAAIRNMPVKVNVYRGSETEGESVLQLPAELHPDGVINGITNLEKGLYSVIVTAEGVPPLKYQYRL
RVEMVDYMKIVRASILPVMVLLLLAWLIYKIKPLQRLRKWRTAQRSQD
>2676405020
VVKQLTQAGIAAFVLVAMLYAGSVIAHGKVSLEEDPCTRQINENMVHLSTYQPQHDKSAHYCTEIPLAGDTY
LVIDLIDAAIRNMPVKVNVYRGSETEGESVLQLPAELHPDGVINGITNLEKGLYSVIVTAEGVPPLKYQYRL
RVEMVDYMKIVRASILPVMVLLLLAWLIYKIKPLQRLRKWRTAQRSQD
>2676401294
VVKQLTQAGIAAFVLVAMLYAGSVIAHGKVSLEEDPCTRQINENMVHLSTYQPQHDKSAHYCTEIPLAGDTY
LVIDLIDSAIRNMPVKVNVYRGSETDGESVLQLPAELHPDGVINGITNLEKGLYSVIVTAEGVPPLKYQYRL
RVEMVDYMKLLRASILPVMVLLLLAWLIYKIKPLQRLRKWRTAQRSQD
>2676387165
VVKQLTQASIAAFVLVAMLYAGSVIAHGKVSLEEDPCTRQINENMVHLSAYQPQHDKSAHYCTEIPLAGDTY
LVIDLIDSAIRNMPVKVNVYRGSETDGESVLQLPAKLHPDGVINGITNLEKGLYSVIVTAEGVPPLKYQYRL
RVEMVDYMKLLRASILPVMVLLLLAWLIYKIKPLQRLRKWRTAQRSQD
>2676393352
VVKQLTQASIAAFVLVAMLYAGSVIAHGKVSLEEDPCVRQIGENMVHLSTYQPQYDEGGHYCTDIPLAGDTY
LVIDLIDSAVRNMPVGVKVYRGSETDGDIVMQLPAKLHPDGVINGTGKLEKGLYSVIVTAEGIPPLKYQYRL
RVEMVDYMKLLRASIAPVMGLLILAWLIHKLKLLKRLRKWRAAHH
>2676374072
VIKQLTQAGIAAFVLVAMLYAGSAVAHGKVSLEEDPCVRKIGENMVHLSAYQPQYDESGHYCTDIPLAGDTY
LVIDLIDSALRNMPVTVKVSRGGEADGETVMQLPVEYHPDGVVNGISKLEKGAYSVIVTAEGIPPLKYQFQL
RVEMVDYMKLLRASIAPVMGLLLLAWLIYRLTQSKRFREWRTSRR
>2676380193
VIKQLTQAGIAAFVLVAMLYAGSAVAHGKVSLEEDPCVRKIGENMVHLSAYQPQYDESGHYCTDIPLAGDTY
LVIDLIDSALRNMPVTVKVSRGGEADGETVMQLPVEYHPDGVVNGISKLEKGAYSVIVTAEGIPPLKYQFQL
RVEMVDYMKLLRASIAPVMGLLLLAWLIYKLTQSKRFREWRTSRR
>2671881603
VVKQLIQTGIAAIVLVATLYTGNVIAHGRVSLEEDSCVRQIGENMVHLSAYQPQYDESGHYCTDIPMAGDTY
LVIDLIDSALRNMPVAVKVFRGSESEGETVLQLPAEYHPDGVINGVGTLEKGLYSLVITAEGIPPLKYQYRL
RVEMVDYMKLLRASIAPMMGLLLLIWLAFRIKRSERFRNWLASRRSGR
>2737604919
VVKQLIQTGIAAIVLVATLYTGNVIAHGRVSLEEDSCVRQIGENMVHLSAYQPQYDESGHYCTDIPMAGDTY
LVIDLIDSALRNMPVAVKVFRGSESEGETVLQLPAEYHPDGVINGVGTLEKGLYSLVITAEGIPPLKYQYRL
RVEMVDYMKLLRASIAPMMGLLLLIWLAFRIKRSERFRNWLASRRSGR
>2737544076
VVKQLIQTGIAAIVLVATLYTGNVIAHGRVSLEEDSCVRQIGENMVHLSAYQPQYDESGHYCTDIPMAGDTY
LVIDLIDSALRNMPVAVKVFRGSESEGETVLQLPAEYHPDGVINGVGTLEKGLYSLVITAEGIPPLKYQYRL
RVEMVDYMKLLRASIAPMMGLLLLIWLAFRIKRSERFRNWLTSRRSGR
>2676389230
MLRQSIRSTVGFFAVLGMFYTGMALGHENINPEDDICVRKGGENMVRLSAYQPQNNLFGETCEEIPAAGETY
LVVDLLDLAMRDIPVSLKVFRGAANEGETIAQVDASYHPDGVISGVGMLDKGLYSLVVTAESVPPMNYHYQL
RVDMVDYGKIARAWTGPAIVLLFLSWLVYNFLQSRRWRSMLDHYR
>650755281
MRLIIKIWISVAILTAVFYSGLTAAHGRVSLESDICMRNISGSMVHLSTYQPHHDPEAEYCTEIPNEGETLW
VLDLVDQALRDMPIAIKIVRGTGQALSDTITTLYSTNHSDGIIKGAFNLDEGQYTLFVTGEGVPPLQYEYPL
RIKMTNYQEAFFTAIPYIIAFLLIALFTDKLLKRRQIKQ
>2727952546
MRLIIKIWISVAILTAVFYSGLTAAHGRVSLESDICMRNISGSMVHLSTYQPHHDPEAEYCTEIPNEGETLW
VLDLVDQALRDMPIAIKIVRGTGQALSDTITTLYSTNHSDGIIKGAFNLDEGQYTLFVTGEGVPPLQYEYPL
RIKMTNYQEAFFTAIPYIIAFLLIALFTDKLLKRRQIKQ
>2676382907
MRLIIKIWISVAILTAVFYSGLAAAHGRVSLESDICMRNISGSMVHLSTYQPHHDPEAEYCTEIPNEGETLW
VLDLVDQALRDMPIAIKIVRGTGQALSDTITTLYSTNHSDGIIKGAFNLDEGQYTLFVTGEGVPPLQYEYPL
RIKMTNYQEAFFTAIPYIIAFLLIALFTDKLLKRRQIKH
>2671278726
MRLIIKIWISVAILTAVFYSGLAAAHGRVSLESDICMRNISGSMVHLSTYQPHHDPEAEYCTEIPNEGETLW
VLDLVDQALRDMPIAIKIVRGTGQALSDTITTLYSTNHSDGIIKGAFNLDEGQYTLFVTGEGVPPLQYEYPL
RIKMTNYQEAFFTAIPYIIAFLLIALFTDKLLKRRQIKH
>2737591047
MRLIIKIWISVAILTAVFYSGLAAAHGRVSLESDICMRNISGSMVHLSTYQPHHDPEAEYCTEIPNEGETLW
VLDLVDQALRDMPIAIKIVRGTGQALSDTITTLYSTNHSDGIIKGAFNLDEGQYTLFVTGEGVPPLQYEYPL
RIKMTNYQEAFFTAIPYIIAFLLIALFTDKLLKRRQIKH
>2737564001
MRLIIKIWISVAILTAVFYSGLAAAHGRVSLESDICMRNISGSMVHLSTYQPHHDPEAEYCTEIPNEGETLW
VLDLVDQALRDMPIAIKIVRGTGQALSDTITTLYSTNHSDGIIKGAFNLDEGQYTLFVTGEGVPPLQYEYPL
RIKMTNYQEAFFTAIPYIIAFLLIALFTDKLLKRRQIKH
>2735375640
MRLIIRIWISVAILTAVFYSGLAAAHGRVSLESDICMRNISGSMVHLSTYQPHHDPEAEYCTEIPNEGETLW
VLDLVDQALRDMPIAIKIVRGTGQALSDTITTLYSTNHSDGIIKGAFNLDEGQYTLFVTGEGVPPLQYEYPL
RIKMTNYQEAFFTAIPYIIAFLLIALFTDKLLKRRQIKH
>2671663243
MSPIIKIWISVIILAAAFYSGLAAAHGKVSLESDICMRNISGSMVHLSTYQPHRDPEAEYCTEIPNEGETLW
VLDLVDQALRDMPIAIKIVRGTGQALSDTITTLYSTNHSDGIIKGAFNLDEGQYTLFVTGEGVPPLQYEYPL
RIQMTNYQEAFFTAIPYIIAFLLIALFTDKLLKRRQIKQRQ
>2737540403
MRQKIKIWVSVAILSAVFHSGLVAAHGKVSLESDVCVRNVSGSMVHLSTYQPQNDPEAEYCTEIPKEGETLW
VLDLVDQALRDMPIVIKIVRGSGKALSDTVTSLYSTNHSDGVIKGEFNLDEGQYTLLVTGEGVPPLHYEYPL
RIQMTNYQEAFFTAAPYIITLLLLALFTDRLLKRRRMQQ
>2737537239
MRQKIKIWVSVAILSAVFHSGLVAAHGKVSLESDVCVRNVSGSMVHLSTYQPQNDPEAEYCTEIPKEGETLW
VLDLVDQALRDMPIVIKIVRGSGKALSDTVTSLYSTNHSDGVIKGEFNLDEGQYTLLVTGEGVPPLHYEYPL
RIQMTNYQEAFFTAAPYIITLLLLALFTDRLLKRRRMQQ
>2737566857
MIKQVIKIWASAALLSVALYSGLAAAHGKVNLEADICMRNVSGSMVHLSTYQPQYDPEAEYCTEIPKEGETL
WVLDLVDQALRDMPIVVKIVRGTGQALSDTVTTLYSTNHSNGTIKGEFNLDPGQYTLFVTGEGVPPLHYEYP
LRIQVTNYQDLFLKSIPYIITFLLLAFFTDKLLKRRQLES
>2727726856
MIKQVIKIWASAALLSVALYSGLAAAHGKVNLEADICMRNVSGSMVHLSTYQPQYDPEAEYCTEIPKEGETL
WVLDLVDQALRDMPIVVKIVRGTGQALSDTVTTLYSTNHSNGTIKGEFNLDPGQYTLFVTGEGVPPLHYEYP
LRIQVTNYQDLFLKSIPYIITFLLLAFFTDKLLKRRQLES
>2671667692
MIKQVIKIWASVALLSVAFYSGLAAAHGKVNLEADICMRNVSGSMVHLSTYQPQYDPEAEYCTEIPKEGETL
WVLDLVDQALRDMPIAVKIVRGTGQALSDTVTTLYSTNHSNGTIKGEFNLDPGQYTLFVTGEGVPPLHYEYP
LRIQVTNYQDLFLKSVPYIITFLLLAFFTDKLLKRRQLES
>2671670981
MIKQVIKIWASVALLSVAFYSGLAAAHGKVNLEADICMRNVSGSMVHLSTYQPQYDPEAEYCTEIPKEGETL
WVLDLVDQALRDMPIAVKIVRGTGQALSDTVTTLYSTNHSNGTIKGEFNLDPGQYTLFVTGEGVPPLHYEYP
LRIQVTNYQDLFLKSVPYIITFLLLAFFTDKLLKRRQLES
>2737553459
MIKQVIKIWASAALLSVAFYSGLAAAHGKVNLEADICMRNVSGSMVHLSTYQPQYDPEAEYCTEIPKEGETL
WVLDLVDQALRDMPIVVKIVRGTGQALSDTVTTLYSTNHSNGTIKGEFDLDPGQYTLFVTGEGVPPLHYEYP
LRIQVTNYQDLFLKSVPYIITFLLIAFFTDRLLKRRKLES
>2737609542
MIKQVIKIWASAALLSVAFYSGLAAAHGKVNLEADICMRNVSGSMVHLSTYQPQYDPEAEYCTEIPKEGETL
WVLDLVDQALRDMPIVVKIVRGTGQALSDTVTTLYSTNHSNGTIKGEFNLDPGQYTLFVTGEGVPPLHYEYP
LRIQVTNYQDLFLKSVPYIITFLLIAFFTDRLLKRRQLES
>651002645
MIRQIIKIWALAAMLSVALYSGFAAAHGKVSLEADACVRNISGSMVHLSTYQPQHDPEAEYCTEIPKEGETL
WVLDLVDQALRDMPIIIKIVRGSGQALSDTVTSLYSTNHSDGVIKGEFNLDEGQYTLFVTGEGVPPLHYEYP
LRIQMTNYKDTFLTAVPYIITFLLLALLTDKLLKRRRMQH
>2671678829
MKKIKKIWMTGVILLSFFYSGLIAAHGNVPLENDVCVRMMAGSMVHLSTYQPQYDPQAEYCTEIPHEGETFW
VLDIIDHALRTMPIDIRIVRGSGDSTGDTVASMYSTEHSDGVIKGAFNLDKGDYTLLVTGVGIPSFHYEYPL
SIQTTNYTNLFISAIPYILAFLLIAFLTDKFLKRRQMLH
>2671469909
MKKIKKIWMTGVLLFTFFYSGFVAAHGNVPLENDVCVRMMAGSMVHLSTYQPQYDPQAEYCTEIPHEGETFW
VLDIIDHALRTMPIDIRIVRGSGDSTGDTVASMYSTEHTDGVIKGAFNLDKGDYTLLVTGVGIPSFHYEYPL
SIQTTNYTNLFISVIPYILAFLLIAFLTDKFLKRRQMLH
>2737572059
MTQYVKKILTLGVILSTFFYTGLVTAHGNVTLESDVCVRNMSGSMVHLSTYQPQYDPQAEYCTEIPHEGETF
WVLDLIDHALRSMPIDIKVVRGNGDSSSDTVASLYSTDHSDGVIKGAFNLKKGDYTLFVTGIGIPSLHYEYP
LHIQTANYKDMLVAALPYIIAFMLIAFLTDKYLKRRQLLH
>2671686110
MTQYVKKILTLGVILSTIFYTGLVTAHGNVTLESDVCVRNMSGSMVHLSTYQPQYDPQAEYCTEIPHEGETF
WVLDLIDHALRSMPIDVKVVRGSGDSSSDTVASLYSTDHSDGVIKGAFNLEKGDYTLFVTGIGIPSLHYEYP
LHIQTANYKDMLVAALPYIIAFMLIAFLTDKYLKRRQLLH
>2737540517
MTKQRMFIFVLILTFSTVFPVSSVFAHGKVTLESDICVKNIAGSMVHLSTYQPQHDPEAEYCTEIPKEGEIL
WVLDLVDQALRDMPIAIQLVRGSEKNNSKTISSFYSRNHSDGVIKGEFNLDEGNYTMFITGEGVPPLLYEFP
LKIQKVNYVAAFSTAVPYLLTFLLLAFLSNKLLKRKKAR
>2737537352
MTKQRMFIFVLILTFSTVFPVSSVFAHGKVTLESDICVKNIAGSMVHLSTYQPQHDPEAEYCTEIPKEGEIL
WVLDLVDQALRDMPIAIQLVRGSEKNNSKTISSFYSRNHSDGVIKGEFNLDEGNYTMFITGEGVPPLLYEFP
LKIQKVNYVAAFSTAVPYLLTFLLLAFLSNKLLKRKKAR
>2737590856
MTKQRMFIFVLILTFSTVFPVSAVFAHGKVTLESDICVKNIAGSMVHLSTYQPQHDPEAEYCTEIPKEGEIL
WVLDLVDQALRDMPIAIQLVRGSEKNNSKTISSFYSRNHSDGVIKGEFNLDEGNYTMFITGEGVPPLLYEFP
LKIQKVNYVAAFSTAVPYLLTFLLLAFLSNKLLKRKKAR
>2671665326
MTRPIIQVWSLVITFFSLFYINAVFAHGRVSLESDICVRNMGGSMVHLSTYQPQYDPEAEYCTEIPQAGEFF
WVLDLVDDALRNMPIIIQLVTGSENDDSKTLISFNSKNHPDGVIKGEFNLNEGDYTMRIIGEGVPPLHYEYP
LRVQMVNYMDAFRTAMPYLIMVLLLSWLSTKFMKRKKVLINK
>2747899495
MIKELTQKSMASFILFAALLLFANTVSAHGKVSLEDDSCVRGVEGSMVHLSAYQPQYDPKAEYCEEIPNEGK
TFWVIDLIDQALRDMPIAVKIVKGTGEQLSETVANLRSTYHPEGVIKGESILDGGKYTVFVTGEGIPPIQYE
YPLRVQMINYAEALRAAIVPMIILLLLALITRKYLKSRSMQQS
>2686679852
MVALLAVAGLSPEMVGAHGKVELEDDVCVRRLGGSMVHLSAYQPQWAPKTEYCTEIPDEGDTFLVIDLIDPK
LRAVPIGVQIIKASSAAPKDEEGQTIAYWKPASHPDGVVRGEANLEKGLYKLVVTAEGLSPSYYILRVQQVD
YSQFGRKAMGPIVVLLVLAVIVYEFSKTGRLRNWWASRRT
>2691601630
MIMHALRISLPLLVLVAVVGPSTAAAHGNVAIEEDICVRRIGGNMVHFSAYQPQIEPKAQYCTEIPDVGETF
LVVDLVDPSLRNTPIGVKIIQGVNENEQDEAKTVAYWKPVSHPDGVVRGEATLEKGLYKLIITAEGLSPSTY
LLRVQQADYSKIGRAALGPLALLLVLGVVGYELSKSGRVRGWFASRRRS
>2619755410
MIKCVIQISLPLLAFVLVAVIGPTAAVAHGNVSIEDDICVRRIGGNMVHFSAYQPQIEPKAQYCTEIPDVGD
TFLVVDLVDPSLRTMPVGVKIIQGVNENEQDEAKTVAYWKPASHPDGVVRGEATLEKGLYKLIITAEGLSPS
TYLLRVQQADYSKIGRSALGPLALLLVLAVVGYELSKSVRVRGWLASRRRS
>2691454940
MIKQITRVGVPLLILAISVVSSPGLVAAHGNVSIEEDICVRKVGGNLVHLSAYQPQIEPKAEYCTDIPDVGD
TFLVVDLVDPGLRTVPVGVRIIRGVNDNEQDEAKTVAYWKPVSHPDGILRGEARLEKGLYKLIITAEGLSPS
AYLLRVQQVDYSKLGRSALGPLALLLVLGVVGYELSKSSRMRNWWASRRRS
>2686680430
MVAFSVVFILVAALFPGVAAAHGNVALEDDICVRRVGGNLVHFNAYQPQHEAKAQYCTEIPGEGDTFLVLDL
VDPVLRTLPVGVRVVRGTDGLSEEQTVAYWPPVTHPDGVLRGEANLSKGLYTFVIMPEGFSHSSYLLRVQQA
DYGKISQKAVGPLMILLLLALIGYEISKSRRWGGRRAPGRS
>2619755427
MMTVLLMMAALSALAGVMYRVAMSLRTIRFKEEVYFRRVVSALAVLAILLPGLAYAHGTVAMEEDPCVRRVG
GSLVHFNAYQPQNEAKAQYCTEIPGEGDTFLVVDLVDAGLRHTPVGVRVVRGLSETTEGETVADWPPATHPD
GVVRGEARLEKGLYKLIISPEGFSPSSYHLRVQQVDYAKMGRQAMVPLVVFLVLALIGYEFSKSKRFMRWRA
SGNS
>2691600230
MMTGLLMMVALSAGAGVMYRVTMSLRTVRFKPGVYFHRVVGALAVLAILLPCLASAHGNVAMEEDSCVQRVG
GSLVHFNAYQPQHEANAQYCTEIPGEGDTFLVVDLVDPGLRNLPVGIRVVRGLGETAEDQTVAYWPPVTHPD
GVVRGEATLAKGLYQVIIIPEGFSPSSYLLRVQQIDYATIMRKAIGPMAMLLLLALIGYEVSKSTRWRNWRV
FGSS
>2691456261
MLTIFIAIVALSIITAIIYRPTVTLVPIKLKRVTQFQKLCSVLVVFPLMSPGLAGAHGNVTLEEDVCVQRVG
GNLVHFNAYQPQHAAKAQYCTDIPAEGDTFLVLDLVDPILRNLPIGVRVIKGMSEATEEATVAYWPPRIHPD
GVLRGEAKLAKGLYRVIITPEGFSPSSYLLRVQQIDYANVAKTAIGPLTVLLLLIVIGYEVSKSTRLRSWWA
SSRA
>2634985570
MIHQPALAHNGVDHNNSCFLTVGDTQLRISGYQFQPELEGKHFCHFFPELGQIALAVEPLEEKQGKTLVTLE
LAALTSWLNPSEAFTVIKQQPEQAIDTGLASISQTIRQRGIYRLNIMLKDDMGHQQQQRFVFLVGVPVTKIL
VMIAGGLLVLVIGFVGINALKAKVEDNN
>2634935385
MIHQPALAHNGVDHNNSCFLTVGDTQLRISGYQFQPELEGKHFCHFFPELGQIALAVEPLEEKQGKTLVTLE
LAALTSWLNPSEAFTVIKQQPEQAIDTGLASISQTIRQRGIYRLNIMLKDDMGHQQQQRFVFLVGVPVTKIL
VMIAGGLLVLVIGFVGINALKAKVEDNN
>2706250828
LKRLKNQLSAHLLFIALFSVMMHQPVFAHAGDHNNSCFLSVGDTRLRISGYQFQRELEGKHFCHFFPELGQI
VLAVEPLAAGEEKTLVTLELAALTSWFNPGQAFTVIKQQPEELLGTGLASISQSIGQRGVYRLNVTLHDGSG
DIQQQRFLFLVGFPVTKIMVMIAGLLVLVIGFAGLKEFKKKGR
>2634847455
LRHLIINQPSKACRAGLLIIALFSLMIDQPVFAHAGVDHDNSCFLAVGDTRLRISGYQFQPELEGKHFCHFF
PELGQIVLAVEPLAEGQEKTWVTLELAALTSWLNPAEAFTVIKQQPAQPIGTGLASISQTIEQRGVYRLNVT
LQEGSGKSRQQRLVFLVGIPVTKILVMIAGGLLVFVLGFAGLSGLKKEG
>648843536
MRHLIINQPSKACRAGLLIIALFSLMIDQPVFAHAGVDHDNSCFLTVGDTRLRISGYQFQPELEGKHFCHFF
PELGQIVLAVEPLAEGQEKTWVTLELAALTSWLNPAEAFTVIKQQPAQPIGTGLASISQTIEQRGVYKLNVT
LQEGSGKSRQQRLIFLVGIPVTKILVMIAGGLLVFVLGFAGLSGLKKEG
>2574196820
MRHWIINQPSKACRAGLLIIALFSLMIDQPVFAHAGVDHDNSCFLTVGDTRLRISGYQFQPELEGKHFCHFF
PELGQIVLAVEPLAEGQEKTLVTLELAALTSWLNPAEAFTVIKQQPAQPIGTGLASISQTIEQRGVYRLNVT
LQEGSGKSRQQSLIFLVGIPVTKILVMIAGGLLVFVLGFAGLNGLKKEG
>2563532020
MRHLIINQPGKACRARLLIIVLFSLMIDQPVFAHAGVDHDNSCFLTVGDTRLRISGYQFQPELEGKHFCHFF
PELGQIVLAVEPLAEGQEKTWVTLELAALTSWLDPAEAFTVIKQQPAQPIGTGLASISQTIEQRGVYRLNVT
LQEGSGKSRQQSLIFLVGIPVTKILVMIAGGLLVFVLGFAGLNGLKKEG
>2576840506
MRHLIINQPGKACRARLLIIVLFSLMIDQPVFAHAGVDHDNSCFLTVGDTRLRISGYQFQPELEGKHFCHFF
PELGQIVLAVEPLAEGQEKTWVTLELAALTSWLDPAEAFTVIKQQPAQPIGTGLASISQTIEQRGVYRLNVT
LQEGSGKSRQQSLIFLVGIPVTKILVMIAGGLLVFVLGFAGLNGLKKEG
>2706253365
LRHLIINQPSKACRACLLIIALFSLMIDQPVFAHAGVDHDNSCFLTVGDTRLRISGYQFQPELEGKHFCHFF
PELGQIVLAVEPLAEGQEKTLVTLELAALTSWLNPAEAFTVIKQQPEQPIGTGLASISQTIEQRGVYRLNVT
LQEGSDKSRQQRLIFLVGIPVTKILVMIAGGLLVFVLGFAGLSSLKKKG
>2634826494
VRRLIITWPSKACRARLLTIVLFSLMINQPASAHNGVDHNNSCFLTVGDTRLRISGYQFQPELEGKHFCHFF
PELGQIVLAVEPLAEGQEKTWVTLELAALTSWLNPAEAFTVIKQQPAQPIGTGLASISQTIAQRGIYKLNID
LKDDFGNRRQQSMVFLVGIPVTKILVMIAGGLLVFVLGFAGLNGLKKEG
>2517428767
MLTRLISKLFMAALFGLVMSEPVFAHAGEHHSQNCFIDVGDTRLRVSGYQFQPGLENEHFCRVFPELGQIII
AVEPLEEGLENSQIALELLELSSWSDWLLNAEKAFTVIKQQPAKQFGAGLVSIQQAIRQRGVHALKVIIQDE
SGHLRHQYFVFLVGVPVNKILAVLAGLVMLGLGFIWSRKIAAGGDRAA
>2634918089
MMGMLTRLIAKLLMAALCGLVMSGTVFAHAGEHHSQNCFVGVGDTRLRLSGYQFQPGLENEHFCRFFPELGQ
IIIAVEPLQEGLENRQIALELLELSSWTDWLLNAEKAFAVIKQQPAKAFGSGLVSIQQTIEQHGVYALKVIM
QDDAGHLRHQYFVFLVGIPAKKILAVLVGLVLLGVGFIWNRKIALKSNGAT
>2585412008
MVHCCFFVFMIDMLTRLFARLSMALWLSAVLSGQAAAHVGEHHSQNCFAEVGGIRLRLSGYQFQPGLENEHF
CRIFPELGQIIIAVEPLEEGQEDKLIALELLELSSWTDGLLNNGTAFTVIKQQPAKPFGDGLISIQQTIGQR
GVYGLDMTIQDEAGQLQHQRFLFLVGIPVKKILAALAGLVLLGLAGWKITKKD
>2582539438
MVHCCFFVFMIDMLTRLFARLSMALWLSAVLSGQAAAHVGEHHSQNCFAEVGGIRLRLSGYQFQPGLENEHF
CRIFPELGQIIIAVEPLEEGQEDKLIALELLELSSWTDGLLNNGTAFTVIKQQPAKPFGDGLISIQQTIGQR
GVYGLDMTIQDEAGQLQHQRFLFLVGIPVKKILAALAGLVLLGLAGWKITKKD
>2517431800
MVHCCFFVFMIDMLTRLFARLSMALWLSAVLSGQAAAHVGEHHSQNCFAEVGGIRLRLSGYQFQPGLENEHF
CRIFPELGQIIIAVEPLEEGQEDKLIALELLELLSWTDGLLNNGTAFTVIKQQPAKPFGDGLISIQQTIGQR
GIYGLDMTIQDEAGQLLHQRFLFLVGIPVKKILAALAGLVLLGLAGWKITKKD
>2522497726
MKASFKKHLPTYSIKSHGLRLALFLVMVGVISTNANAHRGALDEVDACNTRLGFERVHLTAYTPTLSGDREY
CNIIPGVGPTKLVFDYEGKSMRNFSVEFEITKEPEGTRIFYQEPQLIKTGTTNGSVDFSQYGAGHYLAHIAI
VDKDTCYARRLYRRLCRSSGVIA
>2745456779
LKKVAYKRIRWLSLLPVVFLVGLMPTIVQAHRGAPDEADACVTRVGFERVHFTAYTPTLSGDREYCSIIPEI
GPTNLVFDYEGKSLRNVSVEFEITKEPEGQRVFYQQPKKVKNGTFDSLVDFSQYGAGNYLAHIAIVDKDKRL
DTHIPFSVGLESVPGKSYMLQIVMIGSLLLLAYILLKLANKDASNHSSEA
>2745448684
MSNSINTLKKVAYKRIRWLSLLPVVFLVGLMPTIVQAHRGAPDEADACVTRVGFERVHFTAYTPTLSGDREY
CSIIPEIGPTNLVFDYEGKSLRNLSVEFEITKEPEGQRVFYQQPKKVKNGTFDSLVDFSQYGAGNYLAHIAI
VDKDKRLDTHIPFSVGLESVPGKSYMLQIVMIGSLLLLAYILLKLANKDASNHSSEA
>2745467129
MSNSINKLKKVAYKRIRWLGLLPVVFWGGLMPTIAQAHRGAPDEADACVTRVGFERVHFTAYTPTLSGDREY
CSIIPEIGPTNLVFDYEGKSLRNVSVEFEITKEPEGQRVFYQQPKKVKNGTFDSMVDFSQYGAGNYLAHIAI
VDKDKSLDTHIPFSVGLESVPGKSYMLHIVIIGSLLLLAYIVMKLANKEAPNHSPEA
>2745446304
MSNSINKLKKVAYKRIRWLGLLPVVFWVGLMPTIAQAHRGAPDEADACVTRVGFERVHFTAYTPTLSGDREY
CSIIPEIGPTNLVFDYEGKSLRNVSVEFEITKEPEGQRVFYQQPKKVKNGTFDSMVDFSQYGAGNYLAHIAI
VDKDKRLDTHIPFSVGLESVPGKGYMLQIVMIGSLLLLAYIVMKLANKEAPNHSPGA
>2561707606
MSNSINKLKKVAYKRIRWLGLLPVVFWVGLMPTIAQAHRGAPDEADACVTRVGFERVHFTAYTPTLSGDREY
CSIIPEIGPTNLVFDYEGKSLRNVSVEFEITKEPEGQRVFYQQPKKVKNGTFDSMVDFSQYGAGNYLAHIAI
VDKDKRLDTHIPFSVGLESVPGKSYMLQIVIIGSLLLLAYIVMKLANKEAPNHSPEA
>2634877617
MSNSINKLKKVAYKRIRWLGLLPVVFWVGLMPTIAQAHRGAPDEADACVTRVGFERVHFTAYTPTLSGDREY
CSIIPEIGPTNLVFDYEGKSLRNVSVEFEITKEPEGQRVFYQQPKKVKNGTFDSMVDFSQYGAGNYLAHIAI
VDKDKRLDTHIPFSVGLESVPGKSYMLQIVIIGSLLLLAYIVMKLANKEAPNHSPEA
>2731413607
MSNSINKLKKVAYKRIRWLGLLPVVFWVGLMPTIAQAHRGAPDEADACVTRVGFERVHFTAYTPTLSGDREY
CSIIPEIGPTNLVFDYEGKSLRNVSVEFEITKEPEGQRVFYQQPKKVKNGTFDSMVDFSQYGAGNYLAHIAI
VDKDKRLDTHIPFSVGLESVPGKSYMLHIVIIGSLLLLAYIVMKLANKEAPNHSPEWYRRVKRT
>2522501805
MNTGHNRYKSQGAKIALILALTCLPLGNIHAHRGAAEVVDNCNARVGFERVHLTAYTPTLSGNLEYCNIIPG
VGPTKLVFDYEGKSLRHVSVEFEITKEPDGTRVFYREPQKVKTGTANLSVDFSRYGAGNYLAHIAIVDKDKR
LDTHIPFSVGLESVPGKNYTPLLITIASLSLLAYGLFRAALKHTPEQNPEA
>2745455002
MNTGHNRYKSQGAKIALILALTCLPLGNIHAHRGAAEVVDNCNARVGFERVHLTAYTPTLSGNLEYCNIIPG
VGPTKLVFDYEGKSLRHVSVEFEITKEPDGTRVFYREPQKVKTGTANLSVDFSRYGAGNYLAHIAIVDKDKR
LDTHIPFSVGLESVPGKNYTPLLITIASLSLLAYGLFRAALKHTPEQNPEA
>2745469467
MNTGHNRYKSQGAKIALILALTCLPLGNAHAHRGAAEEVDNCNARVGFERVHLTAYTPTLSGNREYCNIIPG
VGPTKLVFDYEGKSLRHVSVEFEITKEPDGTRVFYREPQKVKTGTANVSVDFSRYGAGNYLAHIAIVDKDKR
LDTHIPFSVGLESVPGKNYTPLLITIASLSLLAYGLFRAALTLTPKQNPEA
>2522497387
MNTAHNSYKSQGTRLALTLALACLLLGNAHAHRGAAEEVDNCNARVGFERVHFTAYTPTLSGNREYCNIIPG
VGPTKLVFDYEGKSLRHVSVEFEITKEPYGTRVFYQEPQKVKTGTANVSVDFSRYGAGNYLAHIAIVDKDKR
LDTHIPFSVGLELVPGKNYTPLLITIASLSLLAYGLFRAALKLTPKQNPEA
>2516189366
MNTAHNSYKSQGTRFALTLALACLLLGNAHAHRGAAEEVDNCNARVGFERVHFTAYTPTLSGNREYCNIIPG
VGPTKLVFDYEGKSLRHVSVEFEITKEPDGTRVFYQEPQKVKTGTANVSVDFSRYGAGNYLAHIAIVDKDKR
LDTHIPFSVGLESVPGKNYTPLLITIASLSLLAYGLFRAALKLTPKQNPEA
>2745450124
MNTGHNSYKSQGARLALILALTCLLLGNAHAHRGAAEEVDNCNARVGFERVHFTAYTPTLSGNREYCNIIPG
VGPTKLVFDYEGKSLRHVSVEFEITKEPDGTRVFYREPQKVKTGTANVSVDFGRYGAGNYLAHIAIVDKDKR
LDTHIPFSVGLESVPGKNYTPLLITIASLSLLAYGLFRAALKLTPNRNPEA
>2522497715
MKTSLEEYLSAYGIKSSGFKLAVILVLSGLTSINAYAHRGAQEEVDACKTRLGFERVHFTAYTPTLTGDAEY
CDIIPGLGPTKLVFDYEGKRLRNLNIEFEITKEPEGTRIFYQEPQLIKTGTTNGSVDFSQYGAGHYLAHIAI
VDKDKRLDSHIPFSVGLESLPGKSYMPQLVIIGSLFLMVYGLFRVAQKETPNHTPET
>2745452448
MKTSLEEYLSAYGIKSSGFKLAVILVLLGLTSINAYAHRGAQEEVDACKTRLGFERVHFTAYTPTLTGDAEY
CDIIPGLGPTKLVFDYEGKRLRNLNIEFEITKEPEGTRIFYQEPQLIKTGTTNGSVDFSQYGAGHYLAHIAI
VDKDKRLDSHIPFSVGLESLPGKSYMPQLVIIGSLFLMVYGLFRVAQKETPNHTPET
>2745450056
MKTSLEEYLSAYGIKSSGFKLAVILVLLGLTSINAYAHRGAQEEVDACKTRLGFERVHFTAYTPTLTGDAEY
CDIIPGLGPTKLVFDYEGKRLRNLNIEFEITKEPEGTRIFYQEPQLIKTGTTNGSVDFSQYGAGHYLAHIAI
VDKDKRLDSHIPFSVGLESLPGKSYMPQLVIIGSLFLMVYGLFRVAQKETPNHTPET
>2599349662
MKVNIKKYLQTYSFKGFGFKIALTLTVVGLMSTNANAHRGALEEIDVCKTRLGFERVHLTAYTPTLSGDREY
CNIIPGVGPTKLVFDYEGKSMRNLNVEFEITKEPEGIRVFYQEPQKVKTGTMNSSVDFNQYGAGHYLAHIAI
VDKDKRLDSHIPFSVGLESLPGKNYVQRIVIIGSLCLLVYGLFSVTQKDKINHTRKT
>2745445294
MKVNIKKYLQTYSFKGFGFKIALTLTVVGLMSTNANAHRGALEEIDVCKTRLGFERVHLTAYTPTLSGDREY
CNIIPGVGPTKLVFDYEGKSMRNLNVEFEITKEPEGIRVFYQEPQKVKTGTMNSSVDFNQYGAGHYLAHIAI
VDKDKRLDSHIPFSVGLESLPGKNYVQRIVIIGSLCLLVYGLFSVTQKDKINHTRKT
>2634916556
MNKHHASGNRRQCRRNYDIRLILLFLLLAGVLPFTAQAHRGAADEIDACNIRVGLERVHFTAYTPALSGNKE
YCKAIPQLGQTHLVFDYEGKQLRNFSVEFEITKEPEGTRIFYQEPQKIKTGTTNGVVDFRQHGAGNYLAHIA
IVDKDKRLDTHIPFSVGIEDADQKSFSPLLATTLGLLLVICLLIGFVLMKEKSRA
>2517425461
MNKHHTPGNRRHCRRNYDIRLILLFFLLAGVPFAAQAHRGAVDEIDACNIRVGLERVHFTAYTPALSGNKEY
CKAIPQLGQTHLVFDYEGKQLRNFSVEFEITKEPDGTRIFYQEPQKIKTGTTTGVVDFRQHGAGNYLAHIAI
VDKDKRLDTHIPFSVGIEDADQKSFSPLLATTLGLMLAVYALIRFVLMKEKSQETPKA
>2517027230
MNKGKITINRSRILPYRRFFEQLLIAAFLLSCLIIVSPAHAHRGAVDEIDACNIRVGVDSVHFTAYTPELSG
SKGYCNAIPQVGQTHLVFDYGGKALRTIDVEFEITKEPEGTRIFYQEPQKVKTGSFSGIVDFSQYGAGNYLA
HITIVDNDKQLDSHIPFSVGLEDPDSFNFKPLLFVFGLSAFVVLAFMYVSKDNDKPSNTPEA
>2540615748
MNKGIITTKRSRILTYRLFFEQLLIAAFLLSSLIIVSPAHAHRGAVDEIDACNIRVGVDSVHFTAYTPELSG
SKGYCNAIPEVGQTHLVFDYGGKALRTIDVEFEITKEPEGTRIFHQEPQKVKTGSFSGIVDFSQYGAGNYLA
HITIVDNDKQLDSHIPFSVGLEDPDSFNFKPLLFVFGLSAFVVLAFMYVSKDNDKPSDTPEA
>2590636614
MNKTKITINRSRMLSNHRFFESLLIAAFLLSCMMGMTPAHAHRGAVDEIDPCNIRVGVDSVHFTAYTPELSG
SKGYCNAIPQVGKTHLVFDYGGKALRTINVEFEITKEPEGARIFYQEPHKVKTGSFNGVIDFSEHGAGNYLA
HITIVDNDKQLDSHIPFSVGLEDPSGFNFKPLLFVLGLSVFVVLAFMYVSKDNDKPSDTPEA
>2634930998
MKKNTLLFKLINILACIGLFGLLPIALPSTAYAHRGATNEVDACNILVGHERVHFTAYTPTFNNIEYCQSIP
HLGTTNLVFDYGGKTLRNLTVEFEVTKEPEGIRVFYLEPTKIKSGTVNSTVDFSKFGAGNYLVHVAIVHKDK
SIDNHIPLSIGLESEPSDNLPIKALFILALIAAAFYLMKHAAGKDTRSSDA
>2634985056
MKNNILLSKLINILTCSCRTFGLVGLLTVALPSTVYAHRGTSNEVDACNILVGHERVHFTAYTPTFNNKEYC
QLIPHLGTTNLVFDYGGKSLRNLTVEFEVTKEPEGTRVFYLEPTKIKSGTVNGTVDFNKFGAGNYLVHVAIV
HKDKSIDNHIPLSVGLESEPSDNLPIKALFIVALIAAAIYLMKRAAGKNATRTSDV
>2522720343
MKKNFSLPALFNTIAHACRAIALFGLLTITLPSVVYAHRGANDEVDACNILVGHERVHFTAYTPTFTTKEYC
QSIPQIGATNLVFDYEGKGLRNLTVEFEVTKEPEGTRIFYKEPTKIKSGTVNGVVDFSKFGAGNYLAHVAIV
HKDKSIDSHIPFSVGLEEESSGNLPINLLFIFVLIAAVFYLMKREANKPVVGPSDV
>2517433293
MKKNFPLPALFNTIAHACRAIALFGLLTITLPSVVYAHRGANDEVDACNILVGHERVHFTAYTPTFTTKEYC
QSIPHLGMTNLVFDYDGKGLRNLTVEFEVTKEPEGTRIFYKEPTKIKSGTVNGVVDFSKFGAGNYLAHVAIV
HKDKSIDSHIPFSVGLEEEYSDNLPLKSLLIFVFIAAVFYLMKRAANKPVAGPSDV
>2582539453
MKKNFPLPALFNTIAHACRAIALFGLLTITLPSVVYAHRGANDEVDACNILVGHERVHFTAYTPTFTTKEYC
QSIPHLGMTNLVFDYDGKGLRNLTVEFEVTKEPEGTRIFYKEPTKIKSGTVNGVVDFSKFGAGNYLAHVAIV
HKDKSIDSHIPFSVGLEEEYSDNLPLKSLLIFVFIAAVFYLMKRAANKPVAGPSDV
>2585412846
MKKNFPLPALFNTIAHACRAIALFGLLTITLPSVVYAHRGANDEVDACNILVGHERVHFTAYTPTFTTKEYC
QSIPHLGMTNLVFDYDGKGLRNLTVEFEVTKEPEGTRIFYKEPTKIKSGTVNGVVDFSKFGAGNYLAHVAIV
HKDKSIDSHIPFSVGLEEEYSDNLPLKSLLIFVFIAAVFYLMKRAANKPVAGPSDV
>648845124
MKKNILFPPLINTLACSCRALGLFGLLAVALPSAVYAHRGANNEVDACNILVGHERVHFTAYTPALSNDKEY
CQIIPHLGSTNLVFDYEGKGLRNLTVEFEVTKEPEGTRVFYLEPTKIKSGTVNGVVDFSKFGAGNYLAHVAI
VHQDKSIDSHIPLSIGLEQEASDNLPIKSLFVVVLIAGVVYLMKRAVGKHAARPSDA
>2576837923
MKKNILFPPLINTLACSCRALGLFGLLAVALPSAVYAHRGANNEVDACNILVGHERVHFTAYTPALSNDKEY
CQIIPHLGSTNLVFDYEGKGLRNLTVEFEVTKEPEGIRVFYLEPTKIKSGTVNGVVDFSKFGAGNYLAHVAI
VHQDKSIDSHIPLSIGLEEEASDNLPIKSLFVVVLIAGVVYLMKRAAGKHAARPSDA
>2574195143
MKKNILFPPLINTLACSCRALGLFGLLAVALPSAVYAHRGANNEVDACNILVGHERVHFTAYTPALSNDKEY
CQIIPHLGSTNLVFDYEGKGLRNLTVEFEVTKEPEGIRVFYLEPTKIKSGTVNGVVDFSKFGAGNYLAHVAI
VHQDKSIDSHIPLSIGLEEEASDNLPIKSLFVVVLIAGVVYLMKRAAGKHAARPSDA
>2563530539
MKKNILFPPLINTLACSCRALGLFGLLAVALPSAVYAHRGANNEVDACNILVGHERVHFTAYTPALSNDKEY
CQIIPHLGSTNLVFDYEGKGLRNLTVEFEVTKEPEGIRVFYLEPTKIKSGTVNGVVDFSKFGAGNYLAHVAI
VHQDKSIDSHIPLSIGLEEEASDNLPIKSLFVVVLIAGVVYLMKRAAGKHAARPSDA
>2634827071
MKKNILFPPLINTLACSCRALGLFGLLAVALPSAVYAHRGANNEVDACNILVGHERVHFTAYTPALSNDKEY
CQIIPHLGSTNLVFDYEGKGLRNLTVEFEVTKEPEGIRVFYLEPTKIKSGTVNGVVDFSKFGAGNYLAHVAI
VHQDKSIDSHIPLSIGLEQEASDNLPIKSLFVVVLIAGVVYLMKRAAGKHAAGPSDA
>2574470259
MNKQYHRLPACLAAFPRTLIALLLLTAATSALAHRGPADEVDTCRIRVGPEVIHFTAYTPTFSQGTGYCQAI
PFVGPTNLVFDYEGHKLRDVTVEFEITKEPEGTQIFHQGPKKIKTGTVNATVDFSQHGAGDYLVHVTIMHEG
EKQDTHLPFSVGVEPESSNTGVLKIVIPIVFIAIMLFFMLRRSKDEPEASD
>2634986791
MQTQFLSALPDKIHNNNKRSTTKISRFWTVLSALFLTLLFSAPSYSHRGALDEVDVCRIRVGTGKIHFTAYT
PTFTQSEGYCRFIRNVGLTNLVFDYEGKKLRDVSVEFEVTKEPEGTRIFYLEPQKTKTGTIKADIDFSKYGA
GDYLAHVTIGHDGEKLDTHLPFVVGAEEAKTPWGKYLFFVISVAVLTAIGITVLTRKYSNQENTDS
>2634934078
MQTQFLSALPDKIHNNNKRSTTKISRFWTVLSALFLTLLFSAPSYSHRGALDEVDVCRIRVGTGKIHFTAYT
PTFTQSEGYCRFIRNVGLTNLVFDYEGKKLRDVSVEFEVTKEPEGTRIFYLEPQKTKTGTIKADIDFSKYGA
GDYLAHVTIGHDGEKLDTHLPFVVGAEEAKTPWGKYLFFVISVAVLTAIGITVLTRKYSNQENTDS
>2706250222
MKTQFLSTLANNPQNKNNKGSATRIFRFWTVLSVLFLSMSFSAPGYSHRGALDEVDVCRIRVGTEKIHFTAY
TPTFTQSEGYCRFIPNVGLTNLIFDYEGKKLRDVSVEFEVTKEPEGTRIFYLEPQKTKSGSVKADIDFSKYG
AGDYLAHVTILHDGEKLDTHLPFVVGAEEDKTHWKRYLYMLVAVVILVAIGITVLTRKYGDKENTGL
>2634829109
MQTHSLSTLSYTPQNLNNKRAAPRVSWVRVVLSALFLSMTFSAPSYSHRGAADEVDVCRIRVGAEKIHFTAY
TPTFTQSEGFCRFIPNVGMTNLIFDYEGKKLRDVSIEFEVTKEPEGSRIFYQEPQKAKTGSVKADIDFSKYG
AGDYLAHVTIVHDGEKLDTHLPFAVGVVEDKSHWKRNLFMFIAVVVLVTIGITILTRRNQAGQENSDL
>2634876071
MKRKNQHGQKAVSAFNNYNAPDLALSIFLVLMLVSVLQQPAFAHRSNEDQNDPCRIQVGSEWIHFAAYTPAF
TESKSYCRSIPKVGMTNLVFDYEGKQLRHVSIEFEVTKEPEGTRIFYRPPNTSKSGTVEGAVDFKQFGPGNY
QAHVTLIENDNKADTHIPFSVGIEGDESYNGLKRVLFTFLVSAAIIYLCIRFARSKGKDPKTP
>2517247179
MKRRKQHEQKTGSFFNGGPNLILRSAKLFACLLYALMLAFVLQQPVFAHRGDLDDVDLCRIKIGNEWIHFAA
YTPTLSESKSYCKSIPKLGMTNLVFDYEGKQLRHVSIEFEVTKEPEGTRVYYRPPSTTKTGTVEGSVDFNQF
GPGDYQAHVTLIENDQKVDTHIPFSVGIEGDESFDNLKKNLFTIGICVVILYLCYRYARGKGDEPKNA
>2634941119
MKRRKQHEQKTGSFFNGGPNLILRSAKLFACLLYALMLAFVLQQPVFAHRGDLDDVDLCRIKIGNEWIHFAA
YTPTLSESKSYCKSIPKLGMTNLVFDYEGKQLRHVSIEFEVTKEPEGTRVYYRPPSTTKTGTVEGSVDFNQF
GPGDYQAHVTLIENDQKVDTHIPFSVGIEGDESFDNLKKNLFTIGICVVILYLCYRYARGKGDEPKNA
>2574334893
MKITKRHGQKTGSSWSRGQSLVLRSAKRVVRLAHLLMFALILQQPVYAHRGDANDADPCRIKVSNEWIHFAA
YTPTFSENKSYCRSIPKVGMTNLVFDYEGKQLRHVSIEFEVTKEPEGTRIFYRPPSASKTGTVEGAVDFNQF
GAGNYLVHVTIDNDNEKVDTHIPFSVGIEGDESFVKVKKFLFTVAVCIVIGYLCFRYARSGKSGQPNSA
>2508548375
MKITKRHGQKTGSSWSRGQSLVLRSAKRVVRLAHLLMFALILQQPVYAHRGDANDADPCRIKVSNEWIHFAA
YTPTFSENKSYCRSIPKVGMTNLVFDYEGKQLRHVSIEFEVTKEPEGTRIFYRPPSASKTGTVEGAVDFNQF
GAGNYLVHVTIDNDNEKVDTHIPFSVGIEGDESFVKVKKFLFTVAVCIVIGYLCFRYARSGKSGQPNSA
>2517554849
MNNNDPCGKIMTWTARASGLPGKKPKKRSLLILSALMLFLGLPSVVHAHRGSSDEADPCRVKIGDEWLHFSA
YTPKFSGSKSFCRSIPKVGMTNLVFDYEGDKLRAVSMEFEVTKEPEGTRVYYRAPDTTKTGTVDGTVDFSQF
GPGNYRAHVTLVDQGEKVDTHIPFSVGIEGDETFIKIKKFLYTFLICVVIVLASIKFARGKTKKDKLAESSE
G
>2625228574
MRKITRLLFTLFLSIVPPLAMAHGGGSGVEGTACRLKVGNYVVRFTAYQPQVTGDKEYCTRLPSLGPTNLVI
DYESRALRGIEVEFEVTRESDGERLFYQPPEKLKTGNFNTVVDFKEPGKYDIHIKLKAGVEEVDEHIPLLVG
VAEKVNTRIIIVATVLVLGALYIFYLSSAGFRRRVDSLFGKLAKF
>2595103732
MHKTNFLKKGLLALSLLLPGALPTTTWAHGGASVDTDQCRIFVGPHLVHFTAYQPQLTGTTEYCNSIPELGS
AVLVFDYEGKALRDMTVEFEITKEPEGTRVYYAPPSAHSKGTFNTTVNFTEPSKYLGHVTLINEGQKIDAHI
PFTVGSAQGGPSATTYIIFGVVLLAAGYIGYLSNASFKNAVDGLLNKKA
>2508831911
MRKLICFKNHLLALSLVISAVIPVSGWAHGGASGVDVDACRIPVGPHWVHFTAYQPQLTGTTEYCNSIPEIG
STTLVFDYEGKALRNMTVEFEVTKEPEGTRIFYKEPSTYPTGSANTTINFTEPGSYLAHVTLVNEGQKVDAH
VPFTVGTSAGGPSTSTYIIVAVILIAGGYIFYLSNASFKGAVDRMLKKQS
>2585139091
MRNLTFVRSWVATLAIVLSALLPTSSSWAHGGASVDTDQCRIFVGPHLVHFTAYQPQLTGTTEYCDAIPELG
PSTLVFDYEGKALRAMTVELEVTKEPEGTRVYYQEPSTHPSGTFNINLNFTEPSKYLAHVTLINEGQKVDAH
VPFKVGTNVSGGGLSTNAIIILMVILVAGGYIFYLSNAQFKALIDGLLKKKSA
>2525744528
MIRTKFLKCGLLAAILGLGALIPATLWAHGGGSGVDVDSCRIPVGGFWVHFTAYQPQLTGTTEYCDKIPETG
STTLVFDYEGKALRNMTVEFEITKEPEGSRVFYQAPAAYPTGTVNATINFTEPSDYLAHVTLVNEGQKIDAH
IPFKVGVNQTSVSGSTWIIILVIVIALGYILYLSNAGFKKVVDSLLLIKKKT
>2547694219
MIRTKFLKCGLLAAILGLGALIPATLWAHGGGSGVDVDSCRIPVGGFWVHFTAYQPQLTGTTEYCDKIPETG
STTLVFDYEGKALRNMTVEFEITKEPEGSRVFYQAPAAYPTGTVNATINFTEPSDYLAHVTLVNEGQKIDAH
IPFKVGVNQTSVSGSTWIIILVIVIALGYILYLSNAGFKKVVDSLLLIKKKT
>637171280
MIRTKFLKCGLLAAILGLGALIPATLWAHGGGSGVDVDSCRIPVGGFWVHFTAYQPQLTGTTEYCDKIPETG
STTLVFDYEGKALRNMTVEFEITKEPEGSRVFYQAPAAYPTGTVNATINFTEPSDYLAHVTLVNEGQKIDAH
IPFKVGVNQTSVSGSTWIIILVIVIALGYILYLSNAGFKKVVDSLLLIKKKT
>2508830407
MCGNRYLNKIVSALAVLILASFSGVIRAHGGGSGIDADSCRIAVGSHWVHFTAYQPQLTGTTEYCKAIPDVG
QSTLVFDYEGKALRRMTVEFEITREPDGTRMYYQPPTIHSSGSTNATINFTEPGNYLAHVTLINEGEEVDAH
VPFSVGTAQAGPSLLATLAITMLVLAVIYILYLTNVSFKGTVDRLCRKPARSGTSALKP
>2677969078
MRKTKTFKNTLLALGLTVSAVLPFSSAWAHGGGAAQEFDTCRIEVGGHWVHFTAYQPNLSGMEEFCGNLPSP
GQSNLVIDYEGKALRQMEVEFELTKEPEGTSLVKVPMDKHSNGVITTPYNFQAPGKYLAHITLVNEGQRIDA
HLPIVVGTGRDSGGVNTYLIAAVVLTALGYVLYLSNAGFKGLIDKLLGRAKEF
>2585413471
MNRALILKKIFLGLLGLFFSASLWAHGGAAGTDTDQCKFELEPGHWLHYTAYQPKAFPAEDFCGNIPNTDTL
TQLVFDYQDVRYRSMAVEFEVTKEPEGTRVFFEEAKKHKSGTVVLTLPNGVPEVGKYLIHITLVPDQGERLD
AHMGFVAGKGQQVSSSSILLYAFFAFAGLYVLYLSNAGFKRTIDGLVAKIKS
>2517431268
MNRALILKKIFLGLLGLFFSASLWAHGGAAGTDTDQCKFELEPGHWLHYTAYQPKAFPAEDFCGNIPNTDTL
TQLVFDYQDVRYRSMAVEFEVTKEPEGTRVFFEEAKKHKSGTVVLTLPNGVPEVGKYLIHITLVPDQGERLD
AHMGFVAGKGQQVSSSSILLYAFFAFAGLYVLYLSNAGFKRTIDGLVAKIKS
>2582539513
MNRALILKKIFLGLLGLFFSASLWAHGGAAGTDTDQCKFELEPGHWLHYTAYQPKAFPAEDFCGNIPNTDTL
TQLVFDYQDVRYRSMAVEFEVTKEPEGTRVFFEEAKKHKSGTVVLTLPNGVPEVGKYLIHITLVPDQGERLD
AHMGFVAGKGQQVSSSSILLYAFFAFAGLYVLYLSNAGFKRTIDGLVAKIKS
>2517427866
MNRAQLLRRVVLGFLGLFFSASLWAHGGAAGTDTDQCKFELEPDHWIHYTAYQPKAFPAEDFCGNIPSTDTL
TQLVFDYQDVRYRNMAVEFEVTKEPEGTRVFFQEAKKHKSGTVVLALPSGVPEVGKYLIHITLVPDQGDRLD
AHMSFMAGKGQQVSSGNMLLYAFFVFAGLYVLYLSNAGFKRLIDGMIAKIKNV
>2634919081
MNRAQILRRVGLGFLGLFFSASLWAHGGAAGTDTDQCKFELEKDHWIHYTAYQPKDFPAEDFCGNIPNTNTL
TQLVFDYQDVRYRNMAVEFEVTKEPEGTRVFFQEANKHKSGTVVLSLPNGVPEVGKYLIHITLVPDQGDRLD
AHMSFMAGKGQEVKSGSILLYAFFAFAGLYVLYLSHAGFKRLIDGILAKVKGF
>2634879688
MNTALILRKGLLTFLGLFFSAALWAHGGAAGTDTDQCKFELEPNHWIHYTAYQPKAFPAEDFCGSIPATDSL
IQLVFDYQDMRYRNMAVEFEVTKEPEGTRVFFEPAKKHKSGTIMLTLPNGVPDVGKYLIHITLVPDQGERLD
AHMSFVAGKGQTTSTAGLLLYVFFAFAGLYVLYLSSAGFKNVVDKALGKIKEV
>2582897797
MNTARILRKGCLIFLGLFFSASLWAHGGAAGTDTDQCKFELEPGHWIHYTAYQPKDFPAEDFCGNLPNTNSL
IQLVFDYQDMRYRNMSVEFEVTKEPEGTRVFFQPAAKHKSGTVMLDLKNGVPEPGKYLIHITLVPDQGDRLD
AHMSFKAGTGKAVSKNNILLYVFFAFAGLYVLYLSHAGFKRLVDNALSKLKNA
>2522718925
MNKSGLVRKGLLTIIGLAFSATLWAHGGAAGTDTDQCKFELEPSHWIHYTAYQPKAFPAEDFCGSIPSTGTL
TQLVFDYQDVRYRNMSIEFEVTKEPEGKRVFFQEAAKHKSGTVVLSLENGVPEPGKYLIHITLVPDQGERLD
AHMSFTAGGGKAASKGSYGLYAFFLLAGLYVFYLSNAGFKKKIDDLITKLKNA
>2517029721
MNRKNIVRNSLLALMGLVFSASVWAHGGAAGTDTDQCKFELEPGHWVHYTAYQPNAFPAEEFCANIPSINTL
TQLVFDYQDPRYRKMSVEFEVTKEPEGTRVFHLPASKHKSGTVTLTLDKGVPEVGNYLIHITLVPDEGERLD
VHMGFVAGKGQQTSTGLMALYAFFVFAGLYILYLSHAGFKKKVDELLGKIKEA
>2540614021
MNRKNIVRNSLLALMGLVFSASVWAHGGAAGTDTDQCKFELEPGHWVHYTAYQPTAFPAEEFCANIPNTNTL
TQLVFDYQDPRYRKMSVEFEVTKEPEGTRVFHMPAQKHKSGTVTLTLDKGVPEVGNYLIHITLVPDEGERLD
VHMGFVAGKGQETSTGLMALYAFFVFAALYILYLSHAGFKKKVDELLGKVKEV
>2590635106
MNRKNIVRSSFLALMGLVFSASVWAHGGAAGTDTDQCKFELEPGHWIHYTAYQPSAFPAEEFCANIPNLNTL
TQLVFDYQDPRYRKMSVEFEVTKEPEGTRVFHMPAQKHKSGTVTLTLDKGVPEVGNYLIHITLVPDEGERLD
VHMGFVAGKGQETSMGSIALYGFFLFAGLYILYLSHAGFKAKVDELLKKLKEA
>2745468635
MKSSRMIRNGFLGLLGLVFSAAVSAHGGAAGTDTDQCKFELEKDHWIHYTAYQPKAYPAEEFCGNIPDTGSL
TQLVFDYQDQRYRGMAVEFEVTKEPEGKRVFFQGAEKHKSGTVVLNLPEGVPEVGKYLIHITLLQDNGERLD
AHMSFKAGGGQPTSKSSYGLYALVLFAGLYIFYLSNAGFKSKVDGMLGKAKEL
>2731415663
MKSSRMIRNGFLGLLGLVFSAAVSAHGGAAGTDTDQCKFELEKDHWIHYTAYQPKAYPAEEFCGNIPDTGSL
TQLVFDYQDQRYRGMAVEFEVTKEPEGKRVFFQGAEKHKSGTVVLNLPEGVPEVGKYLIHITLLQDNGERLD
AHMSFKAGGGQPTSKSSYGLYALVLFAGLYIFYLSNAGFKSKVDGMLGKAKEL
>2745445192
MRSSRILRNGLLGLLGLIFSSALWAHGGAAGTDTDQCKFELEKDHWIHYTAYQPNAYPAEEFCGNIPDVNTL
TQLVFDYQDQRYRGMAIEFEVTKEPEGKRVFFQAAEKHKSGTVILNLPQGVQEAGKHLIHITLLQDNGERLD
AHMSFKAGAGQPTSKGSYGLYALVLFAGLYIFYLSNAGFKRKVDEMIGKAKEI
>2599348726
MRSSRILRNGLLGLLGLIFSSALWAHGGAAGTDTDQCKFELEKDHWIHYTAYQPNAYPAEEFCGNIPDVNTL
TQLVFDYQDQRYRGMAIEFEVTKEPEGKRVFFQAAEKHKSGTVILNLPQGVQEAGKHLIHITLLQDNGERLD
AHMSFKAGAGQPTSKGSYGLYALVLFAGLYIFYLSNAGFKRKVDEMIGKAKEI
>2745454367
MRSSRILRNGLLGLLGLIFSSAVLAHGGAAGTDTDQCKFELEKDHWIHYTAYQPNAYPAEEFCGNIPDTNTL
TQLVFDYQDQRYRGMAIEFEVTKEPEGKRVFFQAAEKHKSGTVILNLPQGVQEAGKHLIHITLLQDNGERLD
AHMSFKAGAGQPTSKGSYGLYALVLFAGLYIFYLSNAGFKRKVDELIGKAKEI
>2745448875
MRSSRILRNGLLGLLGLIFSSAVLAHGGAAGTDTDQCKFELEKDHWIHYTAYQPNAYPAEEFCGNIPDTNTL
TQLVFDYQDQRYRGMAIEFEVTKEPEGKRVFFQAAEKHKSGTVILNLPQGVQEAGKHLIHITLLQDNGERLD
AHMSFKAGAGQPTSKASYGLYALVLFAGLYIFYLSNAGFKRKVDEMIGKAKEI
>2522500427
MRSSRILRNGLLGLLGLIFSSAVLAHGGAAGTDTDQCKFELEKDHWIHYTAYQPNAYPAEEFCGNIPDVNTL
TQLVFDYQDQRYRGMAIEFEVTKEPEGKRVFFQAAEKHKSGTVILNLPSGVQEAGKHLIHITLLQDNGERLD
AHMSFKAGAGQPTSKGSYALYALVLFAGLYIFYLSNAGFKRKVDEMIGKAKEI
>2516191148
MRSSRILRNGLLGLLGLIFSSAVLAHGGAAGTDTDQCKFELEKDHWIHYTAYQPNAYPAEEFCGNIPDVNTL
TQLVFDYQDQRYRGMAIEFEVTKEPEGKRVFFQAAEKHKSGTVILNLPSGVQEAGKHLIHITLLQDNGERLD
AHMSFKAGAGQPTSKGSYALYALVLFAGLYIFYLSNAGFKRKVDEMIGKAKEI
>2561706579
MRSSRILRNGLLGLLGLIFSSTVLAHGGAAGTDTDQCKFELEKDHWIHYTAYQPNAYPAEEFCGNIPDINTL
TQLVFDYQDQRYRGMAIEFEVTKEPEGKRVFFQAAEKHKSGTVILNLPQGVPEAGKHLIHITLLQDNGERLD
AHMSFKAGAGQPTSKGSYALYALVLFAGLYVLYLSNAGFKRKVDGIIGKAKEI
>2574135944
MRNSRIVRKGLLVLWGLFFSSALWAHGGAAGTDTDQCKFELEKDHWIHYTAYQPQAYPAEEFCGNIPDTATL
TQLVFDYQDQRYRGMAVEFEVTKEPEGKRVFFQGAEKHKSGTVVLSLPQGVPEQGKYLIHITLLQDNGERLD
AHMGFKAGAGQPTSKGSMGLYALVLFAGLYILYLSNAGFKRQIDGLLGKAKEF
>2745463893
MRNSRIVRKGLLVLWGLFFSSALWAHGGAAGTDTDQCKFELEKDHWIHYTAYQPQAYPAEEFCGNIPDTATL
TQLVFDYQDQRYRGMAVEFEVTKEPEGKRVFFQGAEKHKSGTVVLSLPQGVPEQGKYLIHITLLQDNGERLD
AHMGFKAGAGQPTSKGSMGLYALVLFAGLYILYLSNAGFKRQIDGLLGKAKEF
>2745460274
MKTTRLFRSGLIGFMGLIFSSVLWAHGGAAGTDTDQCKFELEKDHWIHYTAYQPKAYPAEEFCGNLPDIDTK
TQLVFDYQDQRYRGMSVEFEVTKEPEGTRVFYEEPKKHKSGTVILDLPNGVPEIGKYLIHITLMQDNGERLD
AHMGFKAGEGQPTSSGSLALYALVLFAALYIFYLSNANFKRKVDEMISKAKEV
>2504962722
MKTTRIFRNSLFALVGLIFSATAWSHGGAAGTDTDQCKFELEKDHWIHYTAYQPKAYPAEEFCGNIPDTDSL
IQLVFDYQDQRYRGMSVEFEVTKEPEGTRVFYEAPKKHKSGTVILNLPNGVPEAGKYLIHITLLQDSGERLD
AHMSFKAGGGQPTSAGSYGLYALVLFAGLYITYLSHAGFKRKVDELMGKAKEL
>2574471231
MSKKHILRNGFLGLLGLIFSSALWAHGGAAGTDTDQCKFELEPGHWLHYTAYQPKAYPAEEFCGNLPDLNTL
TQLVFDYQDIRYRDRRIEFEVTKEPEGKRVFFQEAAKHPSGTVVLSLPNGITEAGKYLIHITLLQDNGERLD
AHMGFKAGSGQPVSSGSMGLYALIALAALYVFYLSNEGFKRKVDELIGKAKDA
>2582739411
MNIAQIIKKSSLGLTALLFSSALWAHGGAAGTDTDQCKFELEKDHWIHYTAYQPKAFPAEDFCGNIPSTGSS
IQLVFDYQDMKYRNRAVEFEVTKEPEGSRVFFQEAAKHKSGTVMLSLPEGVAEAGKYLIHITLLPEEGSAGS
ERLDAHMSFQAGKGQQTTRNQFFLYALFGFAGLYVAYLSSAGFKRTVDGLLGKIKE
>2634941655
MNRAHFFAKGFLGLSALLLSAAVWAHGGAAGTDTDQCKFELEPSHWIHYTAYQPKSYPAEEFCGKLPGTNTP
TQLVFDYQDMRYRKMSIEFEVTKEPEGTRVFFLPSKKHSSGTVNLELPNGVPDAGKYLIHITLVPDQGERLD
AHMSFTAGTGAKTSTSNFVLYVLFVLGGLYVLYLSSAPVRNTVNSLIGKKKS
>2517248871
MNRAHFFAKGFLGLSALLLSAAVWAHGGAAGTDTDQCKFELEPSHWIHYTAYQPKSYPAEEFCGKLPGTNTP
TQLVFDYQDMRYRKMSIEFEVTKEPEGTRVFFLPSKKHSSGTVNLELPNGVPDAGKYLIHITLVPDQGERLD
AHMSFTAGTGAKTSTSNFVLYVLFVLGGLYVLYLSSAPVRNTVNSLIGKKKS
>2634875827
MNRAQFFAKGFLGISALLLSASVWAHGGAAGTDTDQCKFELEPSHWIHYTAYQPKSYPAEEFCGKLPGTATP
TQLVFDYQDMRYRKMAIEFEVTKEPEGTRVFFLPSKKHSSGTVNLELPNGVPDAGKYLIHITLVPDQGERLD
AHMSFTAGTGAPAGKYSTYLYLLFAAGGLYGLYLFSAGFRDKVDALIGKKKA
>2574333743
MNRAHFIAKGFLGMLGLLLSAAVWAHGGAAGTDTDQCKFELEPSHWIHYTAYQPKSYPAEEFCGKLPGAATP
TQLVFDYQDMRYRNMSVEFEVTKEPEGTRVFFLPASKHKSGTVNLDLPNGVPEAGKYLIHITLVPDQGDRLD
AHMSFTAGTGAPTSTSSYVLYILFAFAGVYGLYLSNAAFKNKVDGLLGKKTSA
>2508547200
MNRAHFIAKGFLGMLGLLLSAAVWAHGGAAGTDTDQCKFELEPSHWIHYTAYQPKSYPAEEFCGKLPGAATP
TQLVFDYQDMRYRNMSVEFEVTKEPEGTRVFFLPASKHKSGTVNLDLPNGVPEAGKYLIHITLVPDQGDRLD
AHMSFTAGTGAPTSTSSYVLYILFAFAGVYGLYLSNAAFKNKVDGLLGKKTSA
>2517554891
MNKVQLLTKGLLGLSALLFSATLWAHGGAAGTDTDQCKFELEPSHWIHYTAYQPKSYPAEEFCGSLPGAATP
TQLVFDYQDMRYRNMSIEFEVTKEPEGQRVFFMPAQKHKSGTVNLDLPNGVPAPGKYLIHITLVPDQGDRLD
AHMSFTAGAGEKTSTTSYLLYLLFGFAGLYMLYLSNASFKNKIDGLLRKAKS
>2516960196
MKTAHIFKKGCLVLLGLFFSATLWAHGGAAGTDTDQCKFELEPSHWIHYTAYQPVAYSAEEFCGSLPGTNTR
TQLVFDYQDMRYRNMTVEFEVTKEPEGTRVFFLPAAKHKAGTVNLDLPNGVPEAGKYLIHITLVPDQGERLD
AHMSFKAGGGVAVSKNNILLYVFFALAGLYVLYLSHAGFKSKIDEIIVKVKK
>2634923351
MRKAHILRNGFLGLLGLVFSSVLWAHGGAAGTDTDQCKFELEPTHWIHYTAYQPKSYPAEEFCGKLPGTNTP
TQLVFDYQDMRYRKMSIEFEVTKEPEGTRVFFLPASKHSSGTVNLDLPNGVPDAGKYLIHITLVPDQGERLD
AHMSFKAGGGVAVSKNNILLYVFFALAGLYVLYLSHAGFKNKIDEIIVKVKK
>2595262870
MNTAQLLKKVYLVLLGVFFSASVWAHGGAAGTDTDQCKFELQPTHWIHYTAYQPKAFPAEEFCGNLPGTNTL
TQLVFDYQDMKYRNMLVEFEVTKEPEGTRVFFLPSAKHKKGSINLELPNGVPEPGQYLIHITLVPDAADTEN
RTQGERLDVHMGFKAGGGQQVSRNSMLLYAFFAFAGLYVVYLSNAGFKRKVDEIIGKVKD
>2582885682
MNTAQLLKKVYLVLLGVFFSASVWAHGGAAGTDTDQCKFELQPTHWIHYTAYQPKAFPAEEFCGNLPGTNTL
TQLVFDYQDMKYRNMLVEFEVTKEPEGTRVFFLPSAKHKKGSINLELPNGVPEPGQYLIHITLVPDAADTEN
RTQGERLDVHMGFKAGGGQQVSRNSMLLYAFFAFAGLYVVYLSNAGFKRKVDEIIGKVKD
>2595239367
MNTAQLLKKVYLVLMGVFFSASVWAHGGAAGTDTDQCKFELEPTHWIHYTAYQPKAFPAEEFCGNLPGTDTL
TQLVFDYQDMKYRNMLVEFEVTKEPEGTRVFFLPSAKHKKGSINLELPNGVPEAGQYLIHITLVPDSTDTEN
RTQGQRLDVHMGFKAGGGQQVSKNNLLLYAFFALAGLYALYLSNAGFKRKVNEIVGKVKE
>2582841029
MNTAQLLKKVYLVLMGVFFSASVWAHGGAAGTDTDQCKFELEPTHWIHYTAYQPKAFPAEEFCGNLPGTDTL
TQLVFDYQDMKYRNMLVEFEVTKEPEGTRVFFLPSAKHKKGSINLELPNGVPEAGQYLIHITLVPDSTDTEN
RTQGQRLDVHMGFKAGGGQQVSKNNLLLYAFFALAGLYALYLSNAGFKRKVNEIVGKVKE
>2582980382
MNKTQLIRKGCLGLIGLFFSASIWAHGGAAGTDTDQCKFELEPTHWIHYTAYQPSAYPAEEFCGKLPGTNTL
TQLVFDYQDMKYRNMLVEFEVTKEPEGKQVFLLPSAKHKKGSVNLELPNGVAEPGQYLIHITLIPDPADKEA
GSSTQRLDVHMGFKAGGGEPVSKNSMLLYAFFTFAGLYLLYLSSAGFKRQVDAIISKIKA
>2745452442
MKTTQIFRKSFLGFLGMIFSTILWAHGGAAGTDTDQCKFELEKDHWLHYTAYQPKAYPAKDFCGSLPDINTL
TQLVFDYQDQRYRNMAIEFEVTKEPEGKRVFFSEAEKHKSGTVVLNMPDGVAEQGKYLIHITLLQDNGDRLD
AHMNFKAGVGQPASKSKIGIYIVAFLTILYLVYLTNARFKRTIGKLVRRTHAESKI
>2522497709
MKTTQIFRKSFLGFLGMIFSTILWAHGGAAGTDTDQCKFELEKDHWLHYTAYQPKAYPAKDFCGSLPDINTL
TQLVFDYQDQRYRNMAIEFEVTKEPEGKRVFFSEAEKHKSGTVVLNMPDGVAEQGKYLIHITLLQDNGDRLD
AHMNFKAGVGQPASKSKIGIYIVAFLTILYLVYLTNARFKRTIGKLVRRTHAESKI
>2745450062
MKTTQIFRKSFLGFLGMIFSTILWAHGGAAGTDTDQCKFELEKDHWLHYTAYQPKAYPAKDFCGSLPDINTL
TQLVFDYQDQRYRNMAIEFEVTKEPEGKRVFFSEAEKHKSGTVVLNMPDGVAEQGKYLIHITLLQDNGDRLD
AHMNFKAGVGQPASKSKIGIYIVAFLTILYLVYLTNARFKRTIGKLVRRTHAESKI
>2706251640
MNSTHILRKGFLVLLGLLFSASLWAHGGAAGTDTDQCKFELEPGHWLHYTAYQPNAFPAEDFCANIPRTDEM
TLLVFDYQDMKYRDMSVEFEVTKEPEGTRVFFLPAQKHKKGTVELKLPNGVPEPGKYLIHITLVPDSGQRLD
AHMGFKAGGGQAVSKNNMMLYALFAFAGLYVLYLSHAGFKSKVDEIIAKIKG
>2634827165
MNSTHILRKGFLILLGLLFSASLWAHGGAAGTDTDQCKFELEPTHWLHYTAYQPNAFPAEDFCANLPRADEM
TLLVFDYQDMKYRDMSVEFEVTKEPEGTRVFFLPAAKHKKGTVELKLPNGVPEAGKYLIHITLVPDSGNRLD
AHMSFTAGGGKAVSKNNLLLYAFFVFAGLYILYLSHAGFKSKIDEAIAKLKS
>2634986971
MNSTHILRKGFLGLLGLLFSASLWAHGGAAGTDTDQCKFELEPTHWLHYTAYQPNAFPAEDFCANLPRANEM
TLLVFDYQDMKYRDMSVEFEVTKEPEGTRVFFLPAAKHKKGTVELKLPNGVPEAGKYLIHITLVPDADKMDS
RTEGARLDAHMGFTAGGGKAVSKNNLLLYAFFAFAGLYVVYLSHAGFKSKVDGIIAKLKS
>2634937447
MNSTHILRKGFLGLLGLLFSASLWAHGGAAGTDTDQCKFELEPTHWLHYTAYQPNAFPAEDFCANLPRANEM
TLLVFDYQDMKYRDMSVEFEVTKEPEGTRVFFLPAAKHKKGTVELKLPNGVPEAGKYLIHITLVPDADKMDS
RTEGARLDAHMGFTAGGGKAVSKNNLLLYAFFAFAGLYVVYLSHAGFKSKVDGIIAKLKS
>2563531319
MLIFDGFKIDSIYIFLIIIILSKLEGIMNSTHILKKGFLVLLGLLFSASLWAHGGAAGTDTDQCKFELEPTH
WLHYTAYQPNAFPAEDFCANLPRANEMTLLVFDYQDMKYRDMAVEFEVTKEPEGTRVFFLPAAKHKKGTVEL
KLPNGVPEPGKYLIHITLVPDAGNRLDAHMGFSAGGGKAVSKNNLLLYAFFALAGLYVLYLSHAGFKSKVDE
AIAKLKS
>2574196104
MLIFDGFKIDSIYIFLIIIILSKLEGIMNSTHILKKGFLVLLGLLFSASLWAHGGAAGTDTDQCKFELEPTH
WLHYTAYQPNAFPAEDFCANLPRANEMTLLVFDYQDMKYRDMAVEFEVTKEPEGTRVFFLPAAKHKKGTVEL
KLPNGVPEPGKYLIHITLVPDAGNRLDAHMGFSAGGGKAVSKNNLLLYAFFALAGLYVLYLSHAGFKSKVDE
AIAKLKS
>2576841208
MLIFDGFKIDSIYIFLIIIILSKLEGIMNSTHILKKGFLVLLGLLFSASLWAHGGAAGTDTDQCKFELEPTH
WLHYTAYQPNAFPAEDFCANLPRANEMTLLVFDYQDMKYRDMAVEFEVTKEPEGTRVFFLPAAKHKKGTVEL
KLPNGVPEPGKYLIHITLVPDAGNRLDAHMGFSAGGGKAVSKNNLLLYAFFALAGLYVLYLSHAGFKSKVDE
AIAKLKS
>2706257387
MLIFDGFKIDSIYIFLIIIILSKLEGIMNSTHILRKGFLVLLGLLFSASLWAHGGAAGTDTDQCKFELEPTH
WLHYTAYQPNAFPAEDFCANLPRANEMTLLVFDYQDMKYRDMAVEFEVTKEPEGTRVFFLPAAKHKKGTVEL
KLPNGVPEPGKYLIHITLVPDAGNRLDAHMGFSAGGGKAVSKNNLLLYAFFALAGLYVLYLSHAGFKSKVDE
AIAKLKS
>2634849181
MLIFDGFKIDSIYIFLIIIILSKLEGIMNSTHILRKGFLVLLGLLFSASLWAHGGAAGTDTDQCKFELEPTH
WLHYTAYQPNAFPAEDFCANLPRANEMTLLVFDYQDMKYRDMAVEFEVTKEPEGTRVFFLPAAKHKKGTVEL
KLPNGVPEPGKYLIHITLVPDAGNRLDAHMGFSAGGGKAVSKNNLLLYAFFALAGLYVLYLSHAGFKSKVDE
AIAKLKS
>648844788
MLIFDRFKIDSIYIFLIIIILSKLEGIMNSTHILRKGFLVLLGLLFSASLWAHGGAAGTDTDQCKFELEPTH
WLHYTAYQPNAFPAEDFCANLPRANEMTLLVFDYQDMKYRDMAVEFEVTKEPEGTRVFFLPAAKHKKGTVEL
KLPNGVPEPGKYLIHITLVPDAGNRLDAHMGFSAGGGKAVSKNNLLLYAFFALAGLYVLYLSHAGFKSKVDE
AIAKLKS
>2528841250
MFVNFMFSHRMMFFEKNILIIIRLEGARIMNTSQLFKKILLGAVAVLFSASVWAHGGAKGTDTDQCKFELEP
DHWIHYTAYQPNAFPAEEFCADIPRDKEALILVFDYQDQKYKDDTVEFEVTKEPEGTRVFFLQGAKHKKGTV
ELKLPNGVPEPGKYLIHITLVPDQGERKDVHMAFKAGGGPSASNSTKFIYLLLGFAALYVLYLYNATFKGIV
DGIIGKAKA
>2525295350
MRTMTRSILMLWMLLLGTPAFADGGGGGGVGGGCRLPVGDFFLMFSAYQPQVTGNVKYCTTLPNLGHTNLVF
DYETLEGTTAQKSKLDLDRQIKQMMIEVEVVKDGQTIYERPAESMEKGTIESVVDFQEAGEYEVHVTLADPN
GKSIENHMALQVGKDTGETTRNAIIAAVIIFAVLYFVYLSSAGFRKQVDALIAKFKKF
>2525295349
MRTTIKPVLFLCAILFGTAAFADGGGGGGVGTGCRLPMGKFVLMFSAYQPQLTGSKKYCTTLPKLGRSNLVF
DFETMGDTTETLLKGTKGSTVLGTPEGTKNTLENLDDRMKEMSGLMKQMTMSMEVVDNNGRTVFERPPEKMD
RGTVESVVDFKEAGKYEVHVTLTDPKGKSMENHLAIQVGKDPGETTRNMIIAIVVIFAVLYFIYMSSPGFRK
QVDGVIAKLKNF
>2625228575
MRKFISFFSIPVLCLISSLAFADGGGGGGMGSSCRVDLEDFTFMFSAYQPHLTGDKKYCTDIPGLGRTNLVL
DYEAKEGSTSVGKKRIVDQRIKEMMVGVEVVRSSDGKVLAEIPPKKIRSGVLDTVVDFDQKGMYELHLKMVD
ADGKEVGETHFPIKVGYDSGAQFRTVLVGGTVLFALLYILYLTSAGFKQQVDKVLGKLKGF
>2599910645
MYSKAALCSLAILIFTPNVFAHGGVTIDRDQCVFRAEGHTIHFTAYQPIETQQEEHCRKIPTISKTLMVLDF
IDESLRNIPIEIRVERKQDEQFVEYLAAKAERYTSGSANLELIGITEGQYRVSVGLLESEKHNHQEREHKTG
SFDFFVEDISKRGEVGFLNKNVWVFYLAAFGLFVYLLARKYMGKA
>2599910641
MRASLVVLLFISNYVFAHGNIDNKHGACTLKLAEGRGIHLTAYQASTHKGEVFCQSAPDLVETTIVLDFMEE
DSKGFPFSFSIAYINGETIEPLAALPLALYPQGSMLLSFMPKQKGKYHGKVIFLDKSGHDATREFDFYVGEL
GPNSREPSSTQQIVKWLLISLLILSVLYIWYVKKVNKDQDQ
>2638948866
MTQIILFIFLLASNDAFAHSNIDTKHGACTLMIGKERGIHITVYQPSTQEGEVFCQQAPDLVETTVVLDFME
EDSKKLPFAFSIGYMNDDVLEPLSSLDFDVYPQGSMLLKFTPKQTGKYHGKVIFLNKDGHDKARDFDFYIGE
RHPSSAEPSSTQELIKWVMLFILVFGGVYVAYSKRINKDEDDF
>2652068794
MTQIILFIFLLASNDAFAHSNIDTKHGACTLMIGKERGIHITVYQPSTQEGEVFCQQAPDLVETTVVLDFME
EDSKKLPFAFSIGYMNDDVLEPLSSLDFDVYPQGSMLLKFTPKQTGKYHGKVIFLNKDGHDKARDFDFYIGE
RHPSSAEPSSTQELIKWVMLFILVFGGVYVAYSKRINKDEDDF
>2638953301
MIIKIILTMLLFVSNYAFSHGNIDNKDGACTLNIGHERSIHLSAYQPSTHEGEVFCQGVPDVVDTTIVLDFM
EEDSKGFAFAFSIGYMNNEVLEPLSSLPFQLYPQGSILLNFTPQAEGKYRAKVMYLDKEGHDTSKEFDFYIG
ELGPNSREPSSTQQIVKWIFIFMLVFGGIYLVYTKRVNREKGEL
>2638944235
LTDVLNDTLYKTSRGSTNLKLKNLNIGKEINIKFELIAFKIHYVKNIGNFRMIIKIILTMLLFVSNYAFSHG
NIDNKDGACTLNIGHERSIHLSAYQPSTHEGEVFCQGVPDVVDTTIVLDFMEEDSKGFAFAFSIGYMNNEVL
EPLSSLPFQLYPQGSILLNFTPQAEGKYRAKVMYLDKEGHDTSKEFDFYIGELGPNSREPSSTQQIVKWIFI
FMLVFGGIYLVYTKRVNREKGEL
>2652065724
LTDVLNDTLYKTSRGSTNLKLKNLNIGKEINIKFELIAFKIHYVKNIGNFRMIIKIILTMLLFVSNYAFSHG
NIDNKDGACTLNIGHERSIHLSAYQPSTHEGEVFCQGVPDVVDTTIVLDFMEEDSKGFAFAFSIGYMNNEVL
EPLSSLPFQLYPQGSILLNFTPQAEGKYRAKVMYLDKEGHDTSKEFDFYIGELGPNSREPSSTQQIVKWIFI
FMLVFGGIYLVYTKRVNREKGEL
>2652070964
LTDVLNDTLYKTSRGSTNLKLKNLNIGKEINIKFELIAFKIHYVKNIGNFRMIIKIILTMLLFVSNYAFSHG
NIDNKDGACTLNIGHERSIHLSAYQPSTHEGEVFCQGVPDVVDTTIVLDFMEEDSKGFAFAFSIGYMNNEVL
EPLSSLPFQLYPQGSILLNFTPQAEGKYRAKVMYLDKEGHDTSKEFDFYIGELGPNSREPSSTQQIVKWIFI
FMLVFGGIYLVYTKRVNREKGEL
>642665698
MIFLVSATFPLLCFGHGGSDNGGMECGILSKGGYAIHLDVYVYGRMGQFKTYCQNIPNTGKMTMVFDLITPD
LKSIPLEVKVLDLSTGKPILEVPPKLYSTGVASIDVTFEKTGKYRADITLVKGDGTNPMVFQFPINVGLASF
LTSPTAIIIMVFGAVVVGLVVFVLLSRKKKAVPSPIASSKA
>2632639689
MIFTLPLALKRLCRQKESTDCNDVCLIKKKRTGFGSWVSKNVKKNIAFIFAFLSFPLLCFGHGGSDNGGMEC
GILSQGGYAIHLDVYVYGRMGQFKTYCQNIPNTGKMTMVFDLITPDLRTIPLEVKVVDESTGKPILEVPPKL
YSSGVASIDVTFEKTGKYMTHITLVKGDGSNPIVFKFPINVGLTSFLTSPIVMGSIVLGIVVVGAFIFFFVS
KRRREAASSIASSKA
>2539612046
MIFTLPLALKRLCRQKESTDCNDVCLIKKKRTGFGSWVSKNVKKNIAFIFAFLSFPLLCFGHGGSDNGGMEC
GILSQGGYAIHLDVYVYGRMGQFKTYCQNIPNTGKMTMVFDLITPDLRTIPLEVKVVDESTGKPILEVPPKL
YSSGVASIDVTFEKTGKYMTHITLVKGDGSNPIVFKFPINVGLTSFLTSPIVMGSIVLGIVVVGAFIFFFVS
KRRREAASSIASSKA
>2630033940
MIFTLPLALKRLCKQKESTDCNDDCFIRKRRTGFGSWISKNVKKNIAFIFAFLSFPLFCFGHGGSDNGGMEC
GILSQGGYAIHLDVYVYGRMGQFKTYCQNIPNTGKMTMVFDLITPDLRTIPLEVKVVDESTGKPILEVPPKL
YSSGVASIDVTFEKTGKYMTHITLVKGDGSNPIVFKFPINVGLSSFLTSPIVMGGIVLGIVVVGALIFFFVS
KRRREAASSIASSKA
>2518029435
MQKKWLGWGRILGVLLGLTWGLQPRISWAHGGGGLGDLGCGMLQQGGYAIHMDVYVYSYGGTGGFKSYCQNV
PTTGKMSLVLDLVTPQLRKIPIECKVFSSSGNLVSHFQPQVYSSGVASLDLNLPDRGRYLVELALVGKTGAD
GKPLVFRFPITIGMGMIWMVVAAAGLLVVGGAGAYAYQRIARGQRPTAGPREIKASAP
>2541015328
MRKKWLTLGRILGISLALAWGAQPRLSWAHGGGSGALECGMMQQAGYAIHMDVYVYSNGGMGGMGGMGNFKT
YCRNVPTTGKMSLVLDLVTPQLRKIPIECKVLSSDSTVVAHFPAQIYSSGVASLDLDLPNRGRYMVELTLVD
KAGPDGKPLVFRFPITIGMGVVWMGLGAAGLLVVTGVGIFVYRRMARRTRLAGPHGIEASAS
>2541015327
MLRFAFCLFAACLLLPNSASAHRHRPKGPIDCGIVSEGGYTAHLDICKYEPMKMYESYCENVPKTGEATLVL
DLISHPLWKVPVVLTLVREASREVAAEAPAHVYREGIASFRVYFSTPGRYILEVKPQGVVSAANQPVVLRFP
IAVGFPSPKSFASLGVGEVVAVAILGFLGYRFWRKRLLERARRPRP
>2518029434
MGVAPLSLWICLASLLLLPNSSFAHRHRPKGPIDCGIVTRDGYSAHLDICKYEPFKMYESYCENVPNTGEAT
LVIDLLSHPLWKMPIALTVFREGSTAIVAQAPPHIYREGIASLRVYFSTPGRYDLEIKGPELLDGAKRPVVL
KFPMIVGFPSPKKFPSLGVGELAAIGILGFLLYRFWRKRQESPKGPRRF
>2630033919
MQIKILAILCVLLFSPFFSLSSLFAHGRLVPAKPLCPIQQKGDFAIHMDVFPHSKLSDLEKCGTVYCHEVPF
TGNMTLVFDLYSVQNVLNHTPVRIEVIEEPLHRSIASIPPTIYSNGIAKIPVNFNHPGHYKIVLHVPKSASE
ELLNKVDSISQDQVAQDVDFIFPLAVGMQKYTLGWVATWAMGILLATFVLSFILYDERSFYVKWKMRKMAEE
EESE
>2632639715
MKKSPKSNKKIQIKILAILCVLLFSPFFSLSSLFAHGRLVPAKPLCPIQQKGDFAIHMDVFPHSKLTALEKC
GTVYCHEVPFTGNMTLVFDLYSVQNVLNHTPVRIEVIEEPLHRTIASIPPTIYANGIAKIPVNFNHPGHYKI
VLHVPKSASEELLNKVDSISQAQVAQDVDFVFPLAVGMQKYTLGWVATWAMGILFTTFVLSFILYDERSFYV
KWKMRKMAEEEGSE
>2539612813
MKKSPKSNKKIQIKILAILCVLLFSPFFSLSSLFAHGRLVPAKPLCPIQQKGDFAIHMDVFPHSKLTALEKC
GTVYCHEVPFTGNMTLVFDLYSVQNVLNHTPVRIEVIEEPLHRTIASIPPTIYANGIAKIPVNFNHPGHYKI
VLHVPKSASEELLNKVDSISQAQVAQDVDFVFPLAVGMQKYTLGWVATWAMGILFTTFVLSFILYDERSFYV
KWKMRKMAEEEGSE
>642665728
MKNFLKKSKNKNRFNWATLLVAFFFSFFLCFSSGWAHGRFIPSKPLCPIQKKGDFAIHMDVFPHSKLTDLEK
CGTVYCHEVPFVGDMTLVFDLYSVQNVLNHTPVRIEIYEEPLHRVTTAIPPTVYANGIATIPVKFSHPGRYK
IILHVPRSASEELLNKVESITQDQLAQDIDFVFPLAVGMQKYTLGWVASWGMGLLLLTFIVSFLLYDERSFL
VKWRMKKMAEDDEEAE
>642665524
MKSLVLFLIGTVGTLFILPCSSFADCGHVCNKNAGRFKCPVMEKDGYSVHMDLYTQKSIYQGDTFCDNVPDP
GQATIVVDLINDKARTTPVMVKLFSEKNELVKSLPLQTYPGGTISFPAYLEKGRYRLEVIMQKKKGEELTFD
FPIVVAIKPWSYYFTASQTGILLWAVGLATVLSFSLFRMDGLLRK
>2630034137
MRLFFCPLFIWIFGWIFGLSSPSFADCGHVCNKNAGRFKCPVMEKEGYSVHMDLYTQQSIYQGQTFCDNMPD
PGQATIVVDLISDKARAASVAVKLFSDNDKLLKSLAFRSYPNGTISLPVYLEKGRYRLEVILKDKPNNQLTF
DFPITVAIKPWNYYLVESKMGILLWATSLAMILSFSLFRLDRAVRR
>2632639486
MRLFFYPFLIWIFGWIFGLTSPSFADCGHVCNKNAGRFKCPVMEKEGYSVHMDLYTQKSIYQGQTFCDNVPD
SGQATIVVDLISDKARTALVAVKLFSENNKLLKSLAFQSCPSGTISMPVYLGKGRYRLEVILKDKATNNQLA
FDFPITVAIKPWNYYFVESKMGILLWATSVAMVLSFSLFRLDRAIRR
>2539612971
MRLFFYPFLIWIFGWIFGLTSPSFADCGHVCNKNAGRFKCPVMEKEGYSVHMDLYTQKSIYQGQTFCDNVPD
SGQATIVVDLISDKARTALVAVKLFSENNKLLKSLAFQSCPSGTISMPVYLGKGRYRLEVILKDKATNNQLA
FDFPITVAIKPWNYYFVESKMGILLWATSVAMVLSFSLFRLDRAIRR
>2651356499
MLKSVIVVLMVLISISQAMASIPLGAGRKTATGTVDMYGCLQANDYYIVNFAAYPIAAIESKKPVVPDCINI
TATGNTVLSLDLLDRDVRAKKVALKVLTEAGQLLYQAPFAMAKQGVISAQVNLTRPGRYQAMLYVQDQDLKI
DENLSALLIPLTVAMPEAEPAARNTVYGLFILISLMVLSLAIVVPRLLQAKSV
>2582740337
MKSFLKMLLLFVLTSNAFASVPLAPRAGVGGKIDMFGCMQTNDFYIVNFAVYPTSQIKDKKIAASIAGLCED
LPYLGAAQITIDLLDRDVRSKPVWVKVFDSKKNVIAETAPKIEKQAVLSLPVNFQNQGKYDVVLYVEDDDLH
TKPEMSALHIPLVVAMTVAGEPESAGGFLKVALIVVVFAFGIGFLVNRQLKPKDV
>2634877484
MTSINMLVKILFLLMVSSIATASVPLAKRTGAGGKMDMYGCMQSNDYYIANFAAYQGDLQQPKNESALLTAL
CEELPAVGSTQISIDLLDRDVRRKPVTIKVLDSNAKVILETPPTVPKQGVLTANVNFPVPGHYQVVLYIDDN
ELKVAPEIGALHIPLTVALVTPGTSASMSNLSIIVLAILVIALVFGWLMPRWLKPEHA
>2504961555
MNSVRSYLIFTLLFVAIGQASASVPLGGNRKGVGGNYDMYGCMQSNDYYVVNFSAYQTSPDQAKDSRSLPEA
ECIDLPDAGKTQIAIDLLDLDVRKKPVALKILREDGKTIAELPMAIVKQGVLSITVDFKTAGKYQAVLTVDD
KDLHTPLAVSALHIPITVAMVAEQSGGQNGLLILFSVIGLLVVAAAYFVPRLLKPQNVESAH
>2745460971
MNTARAFLIFTLLVTVGQTVASVPLGGNRKGAGGSYDMYGCMQTNDYYVVNFAGYQVAPNQAKDSKSLPEAE
CIDLPATGKTQISIDLLDLDLRKKPVALKILREDGQTVAELPMAIAKQGVLSTMVDFKTAGKYQAVLMVDDT
DLHTPPEVSALHIPITVALVAEQSGGQNGLLILFSIIGLIVAAAAYCVPRLLKPQSAESAHSSKF
>2745465009
MNRARLIFGLILCAGGIEQAAASVPLGGNRKGAGGSYDLYGCMLSNDYYVVNFAAYQFDPTQAKDSKALPQA
ECVDIPATGKTQLSVDLLDLDVRKKPVALKILREDGQIIAELPMTVAKQGVLTTTVDFKTPGKYQAILSVDD
TDLNTAPEVGALHMPLTVGLAVESTGPASRLSVLIGAVGIAIAGAAYFVPRLLKPRPADSTG
>2574136388
MNRARLIFGLILCTVGIEQAAASVPLGGNRKGASGSYDLYGCMLSNDYYVVNFAAYQFDPTQAKDSKALPQA
ECVDIPATGKTQISVDLLDLDVRKKPVALKILREDGQIIAELPMTVAKQGVLTTTVDFKTPGKYQAILSVDD
TDLHTAPEVGALHMPLTVGLAVESTGPASRLSVLIGAVGIAIAGAAYFVPRLLKPRPADSTG
>2731415416
MKLLAALILAVTAVGQAQASVPLGGNRKGADGSYDLYGCMLSNDYYVVNFAAYQLDPNQAKDDKSIPQAECV
DLPRLGKTQIAVDLLDLDVRKKPVGLKILREDGQTIAEVPMAVVKQGVLTASVDFKTAGKYQAVLLVEDSDL
HTPADTSALHMPLTVAMAVAPSAANAGSGKGLGVVFGALGLCLALAAYYIPRLLKPHGESSPP
>2745467787
MKLLAALILAVTAVGQAQASVPLGGNRKGADGSYDLYGCMLSNDYYVVNFAAYQLDPNQAKDDKSIPQAECV
DLPRLGKTQIAVDLLDLDVRKKPVGLKILREDGQAIAEVPMAVVKQGVLTASVDFKTAGKYQAVLLVEDSDL
HIPPDTSALHMPLTVAMAVAPSAANAGSGKGLGVVFGALGLCLALAAYYIPRLLKPHGESSPP
>2561703509
MIRISRLSAALLLFTTGLQLAMASVPLGGNRKGANGSYDLYGCMLTNDYYVVNFAAYQIDPNRAKDDKSVPQ
AECVDLPHVGKTQIAIDLLDLDVRKKPVALKILREDGQSIAELPMAVVKQGVLTTTVDFKTPGKYQAVLFVK
DDDLHTPPEISALHMPLTVGLLVEPTATSGNSLWILVGLLGGLIALAAYLVPRWLKPNPAHTPR
>2522501268
MTTLKICLVALLMLGFTWQAGASVPLGGNRKGVGGAFDMYGCMQSNEYYVVNFAAYQSDLSQSKDMKTLPTA
ECIDIPLVGKTQITLDLLDRDVRKKQVALKILREDGQTLAELPMAVAKQGVVSVSVDFKSAGKYQAVLQVKD
TDLNIDPEISALHIPLTVALAVEQPASEKPLWIFFIVIGLLVAGLAYFLPRLLNSKPTATTPE
>2745447653
MTTLKICLVALLMLGFTWQADASVPLGGNRKGVGGAFDMYGCMQSNDYYVVNFAAYQSDLSQTKDMKTLPTA
ECIDIPLVGKTQITLDLLDRDVRKKQVALKILREDGQTLAELPMAVAKQGVVSVSVDFKSAGKYQAVLQVKD
TDLNIDPEISALHIPLTVALAVEQPASEKPLWIFFIVIGLLVAGLAYFLPRLLNSKPTATTPE
>2625227006
MTVLHRWLLLALLLPLTGHAAPPKGSGGADCMATSGFYIVHFNAFQPGVNKDKDSGNQRKRDFQPYCRELPQ
TGKTYFGIDFIDRDVRKMPIVMRVVEEKTSDNNDQNNITRTLVKTPARIYSNGVAELAVDFDKPGNYALLIQ
FGEEPGFGDDILRIPLQVATNNVQIPFLAYAAVGAGGIFFAMMWFFLLMAFRGGKLELERKA
>2585139097
MSKFDRAPARLACFLSVTLLAGLLGGPALGANAPRDPLNGRQSYSGSNMNCLIANDFYVIHFTALQPGTFKN
EATPFEKYCQEVPQIGKTYLTMDLLDRDVRSTPISLRVVEEEFGVDGTPTREIATLAEVPAKIYKNGTADTQ
VDITKPGHYALIASIGEDAITEDDRLRIPFSVGLPSPSKSTDWMGKLTAFITIAFFGTMALIGFRTWRAYRR
PKAAEADALRYPPA
>2595101446
MSDKTRLAGFPVLLAALALHTPAEAATAPRDPFNARQSYSGSNMDCLVANDFYAVHFSALQEGRNKGENTNF
AKYCQEVPNLGKVYLSIDLLDRDTRSTPIALSVVEEDVDPNGGRPPEAKSTLAETPAKIYRSGTADTHIEIT
HPGHYALIATIGDGPITEDDRLRIPFSVGLPPPTDYNKFAGRFTGAVVILFFGVMGIIGFRTWQKYWPKSRP
TPIPPEGGTTQVKTG
>2525744487
MTHRSAFFCRTVPVLIGLALTAGTAFGAGAPRDPGNGRQMYQGASMSCLVANDFYAVHFTAMQEGRYENERH
EFTKYCQEIPGTGKTYLSIDLLDRDVRNIPVALRVIEEDLGEGGQLPKEKRTLAEVPAKIYKSGTVETYTNI
TEPGHYALIAVFGDEAVTEDDRLRIPFSVGVPSPVQPNRWPGALAALIGGLVLATLCYVAYRNLGLRRAAPA
VGDGAEKAPRRFPV
>2547691400
MTHRSAFFCRTVPVLIGLALTAGTAFGAGAPRDPGNGRQMYQGASMSCLVANDFYAVHFTAMQEGRYENERH
EFTKYCQEIPGTGKTYLSIDLLDRDVRNIPVALRVIEEDLGEGGQLPKEKRTLAEVPAKIYKSGTVETYTNI
TEPGHYALIAVFGDEAVTEDDRLRIPFSVGVPSPVQPNRWPGALAALIGGLVLATLCYVAYRNLGLRRAAPA
VGDGAEKAPRRFPV
>2508832372
MMISHELRFLHRLSKCAVVATLTLAAGAVSAAVLPRDTSNGRQMYQGASMTCLAANDFYAVHFTALQEGRHE
GEQTDFIKYCREIPKPGKTYLTLDLLDRDARRMPVSLRVVEEDLGEDGRLAKEKRTLVETLPTVYKSGTAEI
QANITEPGHYAVIAVFGENDGFISEDDRLRIPFSVGIASPNQPNRWPGAIFALVIAILLSVMAWRGYHGLRS
RVPARAASNDGEQPVSARQMP
>648073529
MKTVMKQLLQSTPFLMATIFFCIPYAWAQEENPVQEPMLGIPCVTKAKGYVVHFTAYQRAEKGGKEEEGKKK
LEFERFCHNLPITGTTLITIDLVDHYTRSRPVALRIVETASGEEQGTVTETRTLVELPEKNYRAGLLETQVD
FNKRGVYAAVLTIGGEEISIPIRVGIKEEASLARRLLPIIFGILILAALGYAFYRYRSTKGKKAEMKAKKET
EEK
>2612171450
MKTVMKKLLQNTSFFIAAIFFCTPFAWAQDEDPVQEPELGIPCVTKAKGYAVHFTAYQRTEMGEKEEEGKRK
LEFQRFCHNLPATGTTLITIDLVDHYTRSRPVALRIVEAAPGEERGTVTETRTLAELPEKNYRAGLLETQVD
FNKRGLYAAVLTIGGEELSIPIRVGIEEEASLARRLLPIIFGILILAALGYAFYRFRSTSGEKEKIKAKEEK
SEGKDKD
>637739480
MKTVMKKLLQNTSFFIAAIFFCTPFAWAQDEDPVQEPELGIPCVTKAKGYAVHFTAYQRTEMGEKEEEGKRK
LEFQRFCHNLPATGTTLITIDLVDHYTRSRPVALRIVEAAPGEERGTVTETRTLAELPEKNYRAGLLETQVD
FNKRGLYAAVLTIGGEELSIPIRVGIEEEASLARRLLPIIFGILILAALGYAFYRFRSTSGEKEKIKAKEEK
SEGKDKD
>2612338569
MKTVMKKLLQNTSFFIAAIFFCTPFAWAQDEDPVQEPELGIPCVTKAKGYAVHFTAYQRTEMGEKEEEGKRK
LEFQRFCHNLPATGTTLITIDLVDHYTRSRPVALRIVEAAPGEERGTVTETRTLAELPEKNYRAGLLETQVD
FNKRGLYAAVLTIGGEELSIPIRVGIEEEASLARRLLPIIFGILILAALGYAFYRFRSTSGEKEKMKAKEEK
SEGKDKD
>647628532
MINLLSCSEGGGQTRKAGVKMKTVMKKLLQNTSFFIAAIFFCTPFAWAQDEDPVQEPELGIPCVTKAKGYAV
HFTAYQRTEMGEKEEEGKRKLEFQRFCHNLPATGTTLITIDLVDHYTRSRPVALRIVEAAPGEERGTVTETR
TLAELPEKNYRAGLLETQVDFNKRGLYAAVLTIGGEELSIPIRVGIEEEASLARRLLPIIFGILILAALGYA
FYRFRSTSGEKEKIKAKEEKSEGKDKD
>646694314
MNKVMKKLSQNVFFLIVAVLFCTPFGWAQEEDPVQAPEVGIPCVTKAKGFMVHFTAYQQVDIEKEEEEEGKR
KLEFERFCHDLPITGITLITIDLMDRYTRSRPVALRIVEIATGEKPGNVMETRTLVQAPEKKYRAGLIETRV
DFDKRGLYAAILTIEGEEISIPIRVGIEEEIPLVRRMLPIIFGLLILAALGYAIYRFRSSSAAKAKDKKEEE
KEENEEKEEEKDKD
>2585137103
MNKPKNLSERLSLHWVLGVCLAVLASCTSPGYNDNPSQQISNPRLGCPVATEFFSVYFNIHVQPPAGEQDAR
VTSDVFRAYCNAIPVPGRVFLTIDLVGPELPRTPLALRVSELGGDAETYAAPPLLDLPAQRYPKGMIEASFE
PSRVGDYAIYLSREGSTAEDEQLVIPLHVGDAEAAGGLLRGLATLIGVILAVSFSAYLLLRIGRRRGLP
>2595105278
MLYFHRKTLRPALSLSLLLIAGCGSPGHNDNPSQQITTGRVGCLASAEFFSVYFSTHLKPAGETPGSNITRT
RFRPYCGDLPQPGEVFFTADIIDPEIRKTPIAIQVVAMDAMENPGNPRTLFDAPARSFGKGTLEATFAIDKP
GPYAIHLIRQDSNTGGERDRLTIPLNIGLTADRGILQRFLSPQFLLLVGLGVVGLVVFLKAYRFDPMKKP
>2516191222
MACVFLLSGCDKLGFGTKQSNALGNRPDLDCIIANDFYAVHFSAYLQPDKNDKNPDPKAAFVPFCQKIPRAG
KMFFTADLIDRDIRATPIGIKLVEVEKTGQKAPDDVREIRTVTEIPSKLYPKGAVEAQADVDKNGDYVLYLL
IGEAMEDDDKFRIALEVGVDPNGADLPLVAIGGVVALVLLVLGFLVYLHKRKKAAQINGNGEQP
>2561706236
MNIQRLPVFFIAGLVACVVLLSGCDKLGFGTKQSNALGNRPDLDCIIANDFYAVHFSAYLQPDKNDKNPDPK
AAFVPFCQKIPRAGKMFFTADLIDRDIRATPIGIKLVEVEKTGQKAPDDVREIRTVAEIPSKLYPKGAVEAQ
ADVDKTGDYVLYLLIGEAMEDDDKFRIALEVGVDPQGADLPLVAIGGVVALVLLVLGFLVYLHKRRKAAQIN
GNGEQP
>2745454302
MTIQRLPALFIAGLLACVVLLSGCDKLGFGTKQSNALGNRPDLDCIIANDFYAVHFSAYLQPDKNDKNPDPK
AAFVPFCQKIPRAGKMFFTADLIDRDIRATPIGIKLVEVEKTGQKAPDDVREIRTVTEIPSKLYPKGAVEAQ
ADLDKNGNYVLYLLIGEAMEDDDKFRIALEVGVDPNGADLPLVAIGGVVALVLLVLGFLVYLHKRKKAAQTN
GNGEQP
>2745449355
MTIQRLPALFIAGLLACVVLLSGCDKLGFGTKQSNALGNRPDLDCIIANDFYAVHFSAYLQPDKNDKNPDPK
AAFVPFCQKIPRAGKMFFTADLIDRDIRATPIGIKLVEVEKTGQKAPDDVREIRTVTEIPSKLYPKGAVEAQ
ADVDKNGNYVLYLLIGEAMEDDDKFRIALEVGVDPTSADLPLLAIGGVVALVLLVLGFLVYLHKRKKAAQTN
GNGEQP
>2522500354
MTIQRHPALFIAGLLACVVLLSGCDKLGFGTKQSNALGNRPDLDCIIANDFYAVHFSAYLQPDKNDKNPDPK
AAFVPFCQKIPRAGKMFFTADLIDRDIRATPIGIKLVEVEKTGQKAPDDVREIRTVTEIPSKLYPKGAVEAQ
ADVDKNGDYVLYLLIGEAMEDDDKFRIALEVGVDPNGADLPLVAIGGVVALVLLVLGFLVYLHKRKKAAQIN
GNGEQP
>2599349705
MNTQRLPAFLIAGLLACVFLLSGCDKLGFGTKQSNALGNRPDLDCIIANDFYAVHFSAYLQPSKDDKNVDPK
AAFVPFCQKIPRAGKMFFTADLIDRDIRATPIGIKLVEVEKTGQKAPDDVREIRTVTEIPSKLYPKGAVEAQ
ADVDKNGDYVLYLLIGEAMEDDDKFRIALEVGVDPNGAELPIVAIGGLVALLLVVLGFLIYLHKRKKAAQAN
SDKDQA
>2745445250
MNTQRLPAFLIAGLLACVFLLSGCDKLGFGTKQSNALGNRPDLDCIIANDFYAVHFSAYLQPSKDDKNVDPK
AAFVPFCQKIPRAGKMFFTADLIDRDIRATPIGIKLVEVEKTGQKAPDDVREIRTVTEIPSKLYPKGAVEAQ
ADVDKNGDYVLYLLIGEAMEDDDKFRIALEVGVDPNGAELPIVAIGGLVALLLVVLGFLIYLHKRKKAAQAN
SDKDQA
>2745467766
MTNLRFPAFWLSALLCAVLLSGCDKLGFGAKQSNALGNRPDLDCIIANDFYAVHFSAYLQPDKNDKTADAKA
AFVPFCQQIPRAGKMFFTADLIDRDIRTTPIGIRLVEVEKTGQKAPDDIREIRTVTEIPAKLYPKGAVEAQA
DVDKTGDYVLYLLIGDAIEEDDKFRVALEVGVAPGGSQTPWLAIGGVATAIALVATFLIFLIRRRHKAAAEQ
E
>2731414736
MTNLRFPAFWLSALLCAVLLSGCDKLGFGAKQSNALGNRPDLDCIIANDFYAVHFSAYLQPDKNDKTADAKA
AFVPFCQQIPRAGKMFFTADLIDRDIRSTPIGIRLVEVEKTGQKAPDDIREIRTVTEIPAKLYPKGAVEAQA
DVDKTGDYVLYLLIGDAIEEDDKFRVALEVGVAPGGSQTPWLAIGGVATAIALVATFLIFLIRRRRKAAAEQ
E
>2745462069
MTRFSFSLTAALLAALPLLSGCDKLGFGAKQSNALGNRPDLDCIIANDFYAVHFSAYIQPEKTDNAADAKAA
FVPFCQQIPRAGKMFFTADLIDRDIRATPIGVKLVEVEKTGQQPPNDIREIRTVAEFPAKLYPRGAVEAQAD
VDKTGDYVLYFLIGDAIEEDDKFRVPLEVGVAPAGAQPPLVLIGGSVGGLLLAGFGVWFFLRKRKPSPPSEG
QEN
>2574134173
MTRFSFSLTAALLAALPILSGCDKLGFGAKQSNALGNRPDLDCIIANDFYAVHFSAYIQPEKTDNAADAKAA
FVPFCQQIPRAGKMFFTADLIDRDIRATPIGVKLVEVEKTGQQPPNDIREIRTVAEFPAKLYPRGAVEAQAD
VDKTGDYVLYFLIGDAIEEDDKFRVPLEVGVAPAGAQPPLVLIGGSVGGLLLAGFGVWFFLRKRKPSPPSEG
QEN
>2745457807
MNINRLPSFSLSFLLICTFLLSGCEQLGFGEKQSNALGNRPELDCIIANDFYAVHFSAYLQPGKDEIKSNAK
EAFVPYCQKIPHAGKMYFTADLFDRDIRTTPIGIRLVEVEKTGQKAPDDFREIRTISETPAKLYPRGAVEAQ
ADIDKNGDYVLYFLIGDAIEEDDKFRVPLEVGVDPNDNSMQWIAGIAAALAVMLGLGFLLYLYKFKPQKKDD
FQA
>2504962881
MNIQRLFTFLVPVIMMGFLLLTGCEQLGFGAKQSNALGNRPDLDCIIANDFYAVHFSAYLQPSKEELSPENK
AAFVPFCQKIPRAGKMFFTADLIDRDIRATPIGIKLVEVEKTGEKAPEDIREIRTIVEIPAKLYPRGAVEAQ
ADVDKNGDYVLYFLIGDAVEEDDRFRVPLEVGVDPDDNALVWVAGIAVVLAIMFGVGFLLYLYKFKPQKNDD
IQG
>2651358511
MIKRTLNIIPLLICFSISVITGCEYFNPTQVKQYSNRPDLDCIVANDFYAMHFSVYVQPKNADSAKDKNTFV
PYCQEIPIEGQMFFSADLIDRDIRETPIKVRLVEVEYKNENGSESINEIRVLKEVEQKLYTKGIVEAQADID
KKGSYILYLLIGEGIEEDDRFKIKLTVGDNSKQYLIISIGAAVLVALVLIGWLIRMIYLKKKAS
>2582740179
MKKKYFVATLISTLLLTSCSNDKLGTPPQIADINSVGCLIANDFYAVHFSAYLKPTTPREGNDREALLKPYC
QELPTIGKAYFSADLIDRDIRKTPIGIRVVEIEKTGEKPSAFKEIRTLNEVQPKIYSKGVVEAQADLDKVGD
YSLILAIGGDEAISEEDRLKINFHVGESSILSKLSENMQIAIAAGIPALLAFIFGIFYFRIKRKTH
>2634878982
MKNTIATLCGILLFSTLLHGCDKLKFDDKPQIEDINSVGCLITNDFYAVHFSAYLKSSGGNDRDALLRPYCQ
DIPGVGKAFFAADLIDRDIRKTPIGVRVVEVQKTGSKPDEFTELRTIAEFPAKLYPRGVVEAQADIDKNGDY
VLVLIVGGEDALAEEDKLKIPFTVGGNPFGLSTIELSALAGGGLLLVVGVVFLVVFLRKKRAARRALEG
>2528840310
MKLPYPHLAFLLFIGSLLLTACESPGYNDNPSQQMTKATVGCLVATDFFAVYFSAYIKPANDSNTKMTVKDR
KALFRSYCKNIPTTGTAFFTADVVGDELRQTPIGIRIVEQELTGGDEDKAENFKDIRTIAEIPAKLYPRGAV
EAQAQLDKNGYYAIYLMVGGEEALSDEDKLRIPLHVGVDPDANPIRTYIAIGIGGTVGLALIGFVAYRFMRR
QNSQ
>2671470623
MKTLLTAKPYLPLVLFVILFLAACNRISPVQHHYSTNVGCVIANDLYAVYFSAYVAPENNSSDPAKVDESLY
TSYCGSIPRTGSVFFTADLIDEDLREMPISLRLVEQEPTGDSNTPDYSDGHVLSKVNPRIYSQGTIEAQAFI
DKKGHYALYLIVGEEAVFEDDILKIPFTVGMETAAQPIRYYVIKVTTLLMTFAFPAFILLLIMLPMFPKLRL
MALSKILSNAQNR
>2620002758
MKTLLAEKPHLLLLLFTILLLAACNRISPVQHHYSTNVGCVIANDLYAVYFSAYVAPENSTSDPDEVDESLY
TSYCRSIPRTGTVFFTADLIDEDLREMPISLRLVEQKPTDDSKTSDYSDSHILTNVNARIYSQGTIETQVFI
DKKGHYALYLIVGEEAAFEDDILKIPFTVGMETTTQPMRYYVIQVTDLLMTFVFPAFILLLIMLPMLPKLRL
MALSKILSSAQNREN
>2671686118
MTKLYVTAKLRLLFLMVCVLMLTACNRVSPVQHHYSTNVGCIVANDFYAVYFSSYVEPEDNTSDSTENREAL
FKSHCRNIPSTGTVYFTADLVDEDLRETPISLRLVEQEFIGEDENLASDYRDIRTIEEVNSKIYSQGTIEMQ
TVIESKGHYALYLIVGGDKPLFEDDILRVPLNVGMGTDATPIWLYILKVTEIIMTFMFPAFVLLLITLPMLP
KLRLAVLSKILSGAQSRWS
>2737572066
MTKLYVTAKLRLLFLMVCVLMLTACNRVSPVQHHYSTNVGCIVANDFYAIYFSAYVEPEDNTSDSTENREAL
FKSHCRNIPSTGTVYFTADLVDEDLRETPIRLRLVEQEFIGEDENLASDYRDIRTIEEVNSKIYSQGTIEMQ
TVIESKGHYALYLIVGGDKPLFEDDILRVPLNVGMGTDATPIWLYILKVTEIIMTFMFPAFVLLLITLPMLP
KLRLAVLSKILSGAQSRWS
>2747897416
MKLISIKLLYLILFIGIFLMTACEKNGPVQHHYSNSVGCLMTNDFYATYFSVYIEPTNIDDEDTKEEIFKSF
CNRIPRTGTVYFTADLVDDDLRDTPISLRLVEQEIIGVDETNVEKFRDIRTVSMVPAKLYPQGTIEMQAELD
KNGFYALYLMIGGEEGLFDDDKLRIPVYVGVDLDAKSIWKFIRNIAEFLMTFIFPLMMLMIILAPFLPIKKW
IASMLNFSGGNKRLT
>2737552037
MKSLTTKQLLTILLCGAILLLFACSKKNVTAPVQFDYTETVGCLVTNDLYAIYFSAYLKPEGDLENIKGKDR
NKLLRSYCKKIPKTGSLYFTADLVDEDVRETPISVRLVKQELIGEDEKKVENFKDTGTIFEVPAKLYPQGMV
ETHIELDKEGFYALYLSVGEGNTITEENILRIPLHVGVDPDAVSPWHIALKILAVSLGLIIPVILGLIMFSP
IIPTKRWVQEISRRGFFLNQKQGIETQK
>2671667134
MKSLTTKQLLTILLCGSILLLPACSKKNVTASVQFDYTETVGCLVTNDLYAIYFSAYLKPEGDLENIKGKDR
NKLLRSYCKKIPKTGSLYFTADLVDEDVRETPISVRLVKQELIGEDERKVENFKDTGTIFEVPAKLYPRGMV
ETHIELDKEGFYALYLSVGEENTMTEENILRIPLHVGVDPDAVSPWHIALRILAVCLGLIIPVILGLIMFSP
IIPAKQWVQEISRRSFFLNHKQGIETQK
>2671670468
MKSLTTKQLLTILLCGSILLLPACSKKNVTASVQFDYTETVGCLVTNDLYAIYFSAYLKPEGDLENIKGKDR
NKLLRSYCKKIPKTGSLYFTADLVDEDVRETPISVRLVKQELIGEDERKVENFKDTGTIFEVPAKLYPRGMV
ETHIELDKEGFYALYLSVGEENTMTEENILRIPLHVGVDPDAVSPWHIALRILAVCLGLIIPVILGLIMFSP
IIPAKQWVQEISRRSFFLNHKQGIETQK
>2737568763
MKSLTTKQLLTILLCGTIFLLPACSKKNVTAPVQFDYTETVGCLFTNDLYAIYFSAYLKPEGDLENIKGKDR
NKLLRSYCKKIPKTGSLYFTADLVDEDVRETPISVRLVKQELIGEDERKVENFKDTGTIFEVPAKLYPQGMV
ETHIELDKEGFYALYLSVGEENTMTEENILRIPLHVGVDPDAVSPWHIALRILAVCLGLIIPVILGLIMFSP
IIPAKQWVQEISRRSFFLNHKQGIETQK
>2727728593
MKSLTTKQLLTILLCGTILLLPACSKKNVTAPVQFDYTETVGCLVTNDLYVIYFSAYLKPEGDLENIKGKDR
NKLLRSYCKKIPKTGSLYFTADLVDEDVRETPISVRLVKQELIGEDERKVENFKDTGTIFEVPAKLYPQGMV
ETHIELDKEGFYALYLSVGEENTMTEENILRIPLHVGVDPDAVSPWHIALRILAVCLGLIIPVILGLIMFSP
IIPAKQWVQEISRKTFFLNHKQGIETQK
>2599848632
VEYRKSNKRARSYATRVIMTLVAFLAITSHTSVYAQKAGSQEELVGCIFSLEGKRILFAAYQPHIDNKRLCR
KLPGATGATYFSLDLVDKPLRERALKIRVTTIKQGDTDLQSASPIVDFEVASSPSGVVDFEHDFNGAKGHYR
LEVINEMDNTQGGFNFEVGAEEFKWKGKFGQRVAFGMFGGFALVGLGYLAFRKKKA
>2638954244
MECRISNKRTRGYAIRVFMTLIAFIAIANTNQVYAGQVASQRDERQSSCSFKMDKESINFSAYQPHINNKSL
CSKFPETTGITYFSLDLLDEKLRGRVLQIKVTPITKVGGELQTSKPVVSMEITSSPTGVVTFDYDFKGDIGR
YRLDVLNEVDNTQGSFEFEVGAKEFEWDGKFGQKVAFGVFGAFAVFMLSARLRRKNKA
>2652069942
MECRISNKRTRGYAIRVFMTLIAFIAIANTNQVYAGQVASQRDERQSSCSFKMDKESINFSAYQPHINNKSL
CSKFPETTGITYFSLDLLDEKLRGRVLQIKVTPITKVGGELQTSKPVVSMEITSSPTGVVTFDYDFKGDIGR
YRLDVLNEVDNTQGSFEFEVGAKEFEWDGKFGQKVAFGVFGAFAVFMLSARLRRKNKA
>2652067745
MECRISNKRTRGYAIRVFMTLIAFIAIANTNQVYAGQVASQRDERQSSCSFKMDKESINFSAYQPHINNKSL
CSKFPETTGITYFSLDLLDEKLRGRVLQIKVTPITKVGGELQTSKPVVSMEITSSPTGVVTFDYDFKGDIGR
YRLDVLNEVDNTQGSFEFEVGAKEFEWDGKFGQKVAFGVFGAFAVFMLSARLRRKNKA
>2638943484
MECRISNKRTRGYAIRVFMTLIAFIAIANTNQVYAGQVASQRDERQSSCSFKMDKESINFSAYQPHINNKSL
CSKFPETTGITYFSLDLLDEKLRGRVLQIKVTPITKVGGELQTSKPVVSMEITSSPTGVVTFDYDFKGDIGR
YRLDVLNEVDNTQGSFEFEVGAKEFEWDGKFGQKVAFGVFGAFAVFMLSARLRRKNKA
>2676389795
MLAHEGHHDAGGCKIETGDFPVTVSVYEVPEGDIPPMHSFCNHVPDAGKINMTIEISDLDTREIPIAVRVVM
EGHEGSEHGEHEVLYMPAEQYLSGIIVVATELEHLGQYFVLLETEDNAGNVKTAVRVPLHVGGGGHGNHGSG
LGMLEMIFIVAAVGGLAFFFMRKKNAEKELSKESQS
>2671660943
MKKVFRNRYVAGLCLAISMFLVSLPASAQLMLAHEGHHDDSGCKVDDGDFPVAISIYEVPEGNIPPMHSYCS
HVPNAGKINMTIELSDAKTREVPIAVRVLMEGHEGSEHGAHEVLYMPAEKYSSGIIVVATNLEQVGQYNVQL
ETDDGAGNVKTAVKIPLHIGEGSGHSHGSNFGTMELILLAGVGIAGAFIFLRKKDPAKA
>638130511
MKKVFRNRYVAGLCLAISMFLVSLPASAQLMLAHEGHHDDSGCKVDDGDFPVAISIYEVPEGNIPPMHSYCS
HVPNAGKINMTIELSDAKTREVPIAVRVLMEGHEGSEHGAHEVLYMPAEKYSSGIIVVATNLEQVGQYNVQL
ETDDGAGNVKTAVKIPLHIGEGSGHSHGSNFGTMELILLAGVGIAGAFIFLRKKDPAKA
>2671658422
MKKVFRNRYVAGLCLAISMFLVSLPASAQLMLAHEGHHDDSGCKVDDGDFPVAISIYEVPEGNIPPMHSYCS
HVPNAGKINMTIELSDAKTREVPIAVRVLMEGHEGSEHGAHEVLYMPAEKYSSGIIVVATNLEQVGQYNVQL
ETDDGAGNVKTAVKIPLHIGEGSGHSHGSNFGTMELILLAGVGIAGAFIFLRKKDPAKA
>2671465842
MKKVFRNRYVAGLCLAISMFLVSLPASAQLMLAHEGHHDDSGCKVDDGDFPVAISIYEVPEGNIPPMHSYCS
HVPNAGKINMTIELSDAKTREVPIAVRVLMEGHEGSEHGAHEVLYMPAEKYSSGIIVVATNLEQVGQYNVQL
ETDDGAGNVKTAVKIPLHIGEGSGHSHGSNFGTMELILLAGVGIAGAFIFLRKKDPAKA
>2737605897
MKKVFRNRYVAGLCLAISMFLVSLPASAQLMLAHEGHHDDSGCKVDDGDFPVAISIYEVPEGNIPPMHSYCS
HVPNAGKINMTIELSDAKTREVPIAVRVLMEGHEGSEHGAHEVLYMPAEKYSSGIIVVATNLEQVGQYNVQL
ETDDGAGNVKTAVKIPLHIGEGSGHSHGSNFGTMELILLAGVGIAGAFIFLRKKDPAKA
>2737530356
MKKVFRNRYVAGLCLAISMFLVSLPASAQLMLAHEGHHDDSGCKVDDGDFPVAISIYEVPEGNIPPMHSYCS
HVPNAGKINMTIELSDAKTREVPIAVRVLMEGHEGSEHGAHEVLYMPAEKYSSGIIVVATNLEQVGQYNVQL
ETDDGAGNVKTAVKIPLHIGEGSGHSHGSNFGTMELILLAGVGIAGAFIFLRKKDPAKA
>2671439054
MKKVFRNRYVAGLCLAISMSLASLPASAQLMLAHEGHHDDSGCQIENGDFPVAISIYEVPEGNIPPMHSYCS
HVPNAGKINMTIELSDAKTREVPIAVRMLMEGHEGSEHGAHEVLYMPAEKYSSGIIVIATNLEQVGQYKVQL
ETDDGAGNVKTAVNIPLHIGEGGGHDHGSNFGMIELILLAGVGIAGAFIFLRKKDPAKA
>2671674007
MNKVLRNSGIAGLCLALSIFLLSAPASAQLMLAHEGHHDAGGCKIEGGDFPVTVSVYEVPEGNIPPMHSYCN
HLPDAGKINMTVELSDSQTREVPIAVRVLMEGHENSDHGAHEVLYMPAEKYSSGIIVVATNLEHLGQYTVQL
ETEDSAGQVKTAVKIPLHVGGGGGHDHGSNFGMLEMILLAVVGGVGTFIFMRSKKAANA
>2585360010
MNKVLRNSGIAGLCLALSIFLLSAPASAQLMLAHEGHHDAGGCKIEGGDFPVTVSVYEVPEGNIPPMHSYCN
HLPDAGKINMTVELSDSQTREVPIAVRVLMEGHENSDHGAHEVLYMPAEKYSSGIIVVATNLEHLGQYTVQL
ETEDSAGQVKTAVKIPLHVGGGGGHDHGSNFGMLEMILLAVVGGVGTFIFMRSKKAANA
>637426561
MNKVLRNSGIAGLCLALSIFLLSAPASAQLMLAHEGHHDAGGCKIEGGDFPVTVSVYEVPEGNIPPMHSYCN
HLPDAGKINMTVELSDSQTREVPIAVRVLMEGHENSDHGAHEVLYMPAEKYSSGIIVVATNLEHLGQYTVQL
ETEDSAGQVKTAVKIPLHVGGGGGHDHGSNFGMLEMILLAVVGGVGTFIFMRSKKAANA
>2671676686
MNKVLRNSGIAGLCLALSIFLLSAPASAQLMLAHEGHHDAGGCKIEGGDFPVTVSVYEVPEGNIPPMHSYCN
HLPDAGKINMTVELSDSQTREVPIAVRVLMEGHENSDHGAHEVLYMPAEKYSSGIIVVATNLEHLGQYTVQL
ETEDSAGQVKTAVKIPLHVGGGGGHDHGSNFGMLEMILLAVVGGVGTFIFMRSKKAANA
>2676837026
MKKIFGWAAGLTWAILIALPAHAQLMLAHEGHHSGDCAIKSGAFPVAFSVYEKPKGDLPPTHAYCDHVPETG
ELYFTVDLTDLDSREIPIALRMVMEGHGEGGHEILSIPAKPYPSGSITFSATVEELGQYALLLETEKDGKMT
TAVRIPVHVGGGGGHDGHGGGIGATEIVLLLGIAGAAAFFFMRRRTSAKMS
>2671433880
MKKIFGWAAGLTWAILIALPAHAQLMLAHEGHHSGDCAIKSGAFPVAFSVYEKPKGDLPPTHAYCDHVPETG
ELYFTVDLTDLDSREIPIALRMVMEGHGEGGHEILSIPAKPYPSGSITFSATVEELGQYALLLETEKDGKMT
TAVRIPVHVGGGGGHDGHGGGIGATEIVLLLGIAGAAAFFFMRRRTSAKMS
>2737463630
MKKIFEWVAGLATAALIAFAAAPIHAQLMLAHEGHHSGDCAIKSGAFPVSFTAYEKPKGELPPTHAYCDHVP
ETGELYFTVDLTDPESREIPIAMRLVMEGHGEGEHEIMSIPAKPYPSGSITFAVNLEELGQYALLLETEKDG
KMTPAVRIPVHVGGGGGHDGHGGGIGMTEIALILGVGGVAAFFLLRRRTSAKMS
>2747893991
MKKIFEWVAGLATAALIAFAAAPIHAQLMLAHEGHHSGDCAIKSGAFPVSFTAYEKPKGELPPTHAYCDHVP
ETGELYFTVDLTDPESREIPIAMRLVMEGHGEGEHEIMSIPAKPYPSGSITFAVNLEELGQYALLLETEKDG
KMTPAVRIPVHVGGGGGHDGHGGGIGMTEIALILGVGGVAAFFLLRRRTSAKMS
>2747890177
MKKIFEWVAGLASAALIAFAAAPIHAQLMLAHEGHHSGDCAIKSGAFPVSFTAYEKPKGELPPTHAYCDHVP
ETGELYFTVDLTDPESREIPIAMRLVMEGHGEGGHEIMSIPAKPYPSGSITFTVNLEELGQYALLLETEKDG
KMTPAVRIPVHVGGGGGHDGHGGGIGMTEIALILGVGGVAAFFLLRRRTSAKMS
>2737466862
MKKIFEWVAGLASAALIAFAAAPIHAQLMLAHEGHHSGDCAIKSGAFPVSFTAYEKPKGELPPTHAYCDHVP
ETGELYFTVDLTDPESREIPIAMRLVMEGHGEGGHEIMSIPAKPYPSGSITFSVNLEELGQYALLLETEKDG
KMTPAVRIPVHVGGGGGHDGHGGGIGMTEIALILGVGGVAAFFLLRRRTSAKMS
>2737557707
MKKIFEWVAGLASAALIAFAAAPIHAQLMLAHEGHHSGDCAIKSGAFPVSFTAYEKPKGELPPTHAYCDHVP
ETGELYFTVDLTDPESREIPIAMRLVMEGHGEGGHEIMSIPAKPYPSGSITFSVNLEELGQYALLLETEKDG
KMTPAVRIPVHVGGGGGHDGHGGGIGMTEIALILGVGGVAAFFLLRRRTSAKMS
>2671443214
MKKIFEWAAGLAGAMMIALVVVPAHAQLMLAHEGHHSGDCAIKSGAFPVSFSAYEKPKGELPPTHAYCDHVP
ETGELYFTVDLTDPESREIPIAMRLVMEGHGEGGHEIMSIPAKPYPSGSITFTVNLEELGQYALLLETEKDG
KMTPAVRIPVHVGGGGGHDGHGGGIGMTEIALIVGVAGVAAFFLLRRRTSAKMS
>2671656137
MKKIFEWAAGLAGAMMIALVVVPAHAQLMLAHEGHHSGDCAIKSGAFPVSFSAYEKPKGELPPTHAYCDHVP
ETGELYFTVDLTDPESREIPIAMRLVMEGHGEGGHEIMSIPAKPYPSGSITFTVNLEELGQYALLLETEKDG
KMTPAVRIPVHVGGGGGHDGHGGGIGMTEIALIVGVAGVAAFFLLRRRTSAKMS
>637810299
MKKIFEWAAGLAGAMMIALVVVPAHAQLMLAHEGHHSGDCAIKSGAFPVSFSAYEKPKGELPPTHAYCDHVP
ETGELYFTVDLTDPESREIPIAMRLVMEGHGEGGHEIMSIPAKPYPSGSITFTVNLEELGQYALLLETEKDG
KMTPAVRIPVHVGGGGGHDGHGGGIGMTEIALIVGVAGVAAFFLLRRRTSAKMS
>2671451973
MKKIFEWAAGLAGAMMIALVAVPTHAQLMLAHEGHHSGDCAIKSGAFPVSFSAYEKPKGELPPTHAYCDHVP
ETGELYFTVDLTDPESREIPIAMRLVMEGHGEGGHEIMSIPAKPYPSGSITFTVNLEELGQYALLLETEKDG
KMTPAVRIPVHVGGGGGHDGHGGGIGMTEIALILGVAGVAAFFLLRRRTSAKMS
>2671429251
MKKIFEWAAGLAGAMMIALVAVPAHAQLMLAHEGHHSGDCAIKSGAFPVSFTAYEKPKGELPPTHAYCDHVP
ETGELYFTVDLTDPESREIPIAMRLVMEGHGEEGHEIMSIPAKPYPSGSITFTVNLEELGQYALLLETEKDG
KMTPAVRIPVHVGGGGGHDGHGGGIGMTEIALILGVAGVAAFFLLRRRTSAKMS
>2724636968
MKRIFGCAAGLALAALVAMVALPAHAQLMLAHEGHHSGDCAIKSGAFPVAFSAYEKPKGDLPPTHAYCDHVP
ETGELYFTVDLTDLDSREIPIALRLVMEGHGEGGHEIMSVPAKPYPSGSITFSVNLEELGQYALLLETEKAG
KMTTAVRIPIHVGGGGGHDGHGSGFGMTEIALLLGIGGAAAFFLLRRRTSAKMS
>2738636161
MKRIFGCAAGLALAALVAMVALPAHAQLMLAHEGHHSGDCAIKSGAFPVAFSAYEKPKGDLPPTHAYCDHVP
ETGELYFTVDLTDLDSREIPIALRLVMEGHGEGGHEIMSVPAKPYPSGSITFSVNLEELGQYALLLETEKAG
KMTTAVRIPIHVGGGGGHDGHGSGFGMTEIALLLGIGGAAAFFLLRRRTSAKMS
>2740184591
MKRIFGWAAGLAWATLVALVALPAHAQLMLAHEGHHSGDCAIKSGAFPVAFSAYEKPKGDLPPTHAYCDHVP
ETGELYFTVDLTDLDSREIPIALRLVMEGHGEGGHEIMSVPAKPYPSGSITFSVNLEELGQYALLLETEKAG
KMTTAVRIPIHVGGGGGHDGHGSGFGMTEIALLLGIGGAAAFFLLRRRTSAKMS
>2676834646
MKRIFGWAAGLAWATLVALVALPAHAQLMLAHEGHHSGDCAIKSGAFPVAFSAYEKPKGDLPPTHAYCDHVP
ETGELYFTVDLTDLDSREIPIALRLVMEGHGEGGHEIMSVPAKPYPSGSITFSVNLEELGQYALLLETEKAG
KMTTAVRIPIHVGGGGGHDGHGSGFGMTEIALLLGIGGAAAFFLLRRRTSAKMS
>2737471433
MNRMFERAVGLACTMLVALAAVPVHAQLMLAHEGHHSGDCAIKSGAFPVAFSAYEKPKGDLPPTHAYCDHVP
ETGELYFSVDLTDAESREIPIAVRLVMEGHGEGGHEILSVPAKQYPSGSIAFTVNLEELGQYAVLLETEKAG
KMTTAVRIPVHVGGGGGHGSHGGGFGMTEIALLLGVGGVGAFFWLRRRTSAKAS
>2667636307
MNRMFERAVGLACTMLVALAAVPVHAQLMLAHEGHHSGDCAIKSGAFPVAFSAYEKPKGDLPPTHAYCDHVP
ETGELYFSVDLTDAESREIPIAVRLVMEGHGEGGHEILSVPAKQYPSGSIAFTVNLEELGQYAVLLETEKAG
KMTTAVRIPVHVGGGGGHGSHGGGFGMTEIALLLGVGGVGAFFWLRRRTSAKAS
>2737563016
MNRMFERAVGLACTMLVALAAVPVHAQLMLAHEGHHSGDCAIKSGAFPVAFSAYEKPKGDLPPTHAYCDHVP
ETGELYFSVDLTDAESREIPIAVRLVMEGHGEGGHEILSVPAKQYPSGSIAFTVNLEELGQYAVLLETEKAG
KMTTAVRIPVHVGGGGGHGSHGGGFGMTEIALLLGVGGVGAFFWLRRRTSAKAS
>2671449173
MNRMFERAVGLACTMLVALAAVPVHAQLMLAHEGHHSGDCAIKSGAFPVAFSAYEKPKGDLPPTHAYCDHVP
ETGELYFSVDLTDAESREIPIAVRLVMEGHGEGGHEILSVPAKQYPSGSIAFTVNLEELGQYAVLLETEKAG
KMTTAVRIPVHVGGGGGHGSHGGGFGMTEIALLLGVGGIGAFFWLRRRTSAKAS
>2630434886
MDRTFGWAIRLACTMLIALVAVPVHAQLMLAHEGHHSGDCAIKTGAFPVAFSAYEKPKGDLPPTHAYCDHVP
ETGELYFSVDLTDPESREIPIAIRLVMEGHGEGGHEILSVPAKQYPSGSIAFTVNLEELGQYAVLLETEKAG
KMTTAVRIPVHVGGGGGHGSHGSGFGATEIALLVGVGGIAAFFWMRRRTSAKAS
>2671348558
MNRMFEWAAGLACAMLVALVAVPVHAQLMLAHEGHHSGDCAIKTGAFPVAFSAYEKPKGDLPPTHAYCDHVP
ETGELYFTVDLTDPESREVPIAIRLVMEGHGEGGHEIMSVPAKEYPSGSISFTVNLDELGQYALLLETEKAG
KMTTAVRIPIHVGGGGGHGGHGSGFGMTEIALLLGVAGIAVFFWLRRRPSAKAS
>2737532921
MKKMFEWAAGLACAALVALVALPVHAQLMLAHEGHHSGDCAIKSGAFPVAFSAYEKPKGALPPTHAYCDHVP
EVGELYFTVDLTDLDSREIPIAVRMVMEGHGEGGGEHEIMSIPAKEYASGSITFSLNLEELGQYALLLETEK
GGKMTTAVRIPVHVGGGGGHDGHNSGFGATEIVLLLGAAGAAAFFFLRRRTASPKTS
>2588206535
MKKMFEWAAGLACATLVALVALPVHAQLMLAHEGHHSGDCAIKSGAFPVAFSAYEKPKGALPPTHAYCDHVP
EVGELYFTVDLTDLDSREIPIAVRMVMEGHGEGGGEHEIMSIPAKEYASGSITFSLNLEELGQYALLLETEK
GGKMTTAVRIPVHVGGGGGHDGHNSGFGATEIVLLLGAAGAAAFFFLRRRTTSPKTS
>2671454197
MKKMFEWAAGLACATLVALVALPVHAQLMLAHEGHHSGDCAIKSGAFPVAFSAYEKPKGALPPTHAYCDHVP
EVGELYFTVDLTDLDSREIPIAVRMVMEGHGEGGGEHEIMSIPAKEYASGSITFSLNLEELGQYALLLETEK
GGKMTTAVRIPVHVGGGGGHDGHNSGFGATEIVLLLGAAGAAAFFFLRRRTTSPKTS
>2747893778
MKKMFEWVAGLACATLVALVTLPVHAQLMLAHEGHHSGDCAIKSGAFPVAFSAYEKPKGALPPTHAYCDHVP
EVGELYFTVDLTDLDSREIPIAVRMVMEGHGEGGGEHEIMSIPAKEYASGSITFSLNLEELGQYALLLETEK
GGKMTTAVRIPVHVGGGGGHDGHGSGFGATEIVLLLGAAGAAAFFFLRRRTTSPKTS
>2671464620
MKKMFEWVAGLACATSVALVALPVHAQLMLAHEGHHSGDCAIKSGAFPVAFSAYEKPKGALPPTHAYCDHVP
EVGELYFTVDLTDLDSREIPIAVRMVMEGHGEGGGEHEIMSIPAKEYASGSITFSLNLEELGQYALLLETEK
GGKMTTAVRIPVHVGGGGGHDGHGSGFGATEIVLLLGAAGAAAFFFLRRRTTSPKTS
>2671442111
MKKMFEWVAGLACATSVALVALPVHAQLMLAHEGHHSGDCAIKSGAFPVAFSAYEKPKGALPPTHAYCDHVP
EVGELYFTVDLTDLDSREIPIAVRMVMEGHGEGGGEHEIMSIPAKEYASGSITFSLNLEELGQYALLLETEK
GGKMTTAVRIPVHVGGGGGHDGHGSGFGATEIVLLLGAAGAAAFFFLRRRTTSPKTS
>2737612825
MDKTVEWIVRLACATLIAMATLPTHAQLMLAHEGHHSGDCAIKTGAFPVAFSAYEKPKGALPPTHAFCDHVP
EPGELHLTVDLTDPDSREIPIAVRLVMEGHGEGGHEIVSLPAKAYPSGSITFGANLEDLGQYALLLETEKDG
KMTTAVRIPIHVGGGGGHGSHGGGIGVTEIALLVGVAGIGAFLWSRRRPSPKAS
>2671459015
MEKTVEWVARLACATLIAMTALPTHAQLMLAHEGHHSGDCAIKTGAFPVAFSAYEKPKGQLPPTHAFCDHVP
EPGELHLTVDLTDPDSREIPIAVRLVMEGHGEGGHEIVSLPAKAYPSGSITFGANLEDLGQYALLLETEKDG
KMTTAVRIPIHVGGGGGHGSHGGGIGATEIALLVGVAGIGAFLWSRRRPSAKAS
>2671437331
MKKTFERALNLVWISLVALVALPAHAQLMLAHEGHHSGDCAIKSGAFPVAFSAYEKPKGNLPPMHAFCDHVP
EGAGELHLTVDLTDPDSREIPIAVRLVMEGHGEGGHEILSLPAKAYPSGSITFEASFDDLGQYALLLDTEKN
GKMTTAVRIPIHVGGGGGHGSHGSGFGVTEIALLLAVGGIAGFFLMRRRASAKAS
>2671308971
MNKKFGWVAGMACSALLALAMMPAQAQLMLAHEGHHSGDCAIKTGDFPVAFSAYEKPKGDLPPMHAYCDHVP
ETGELFMSVDLTDPESREIPIAARLVMEGHGEGGHEILSVPAQAYPSGSITFTVNLEDLGQYAILLETEKNG
KLATAVRIPIHVGGGGGHGGHGGGVGVTEIALLLGAVGIGVFFWMRSRASAKAS
>2671460146
MNILCFLFQTGLLYNRKLFPLARGDRLNCGHKTGDIMKKIFEWVAGLASAALIAFAAAPIHAQLMLAHEGHH
SGDCAIKSGAFPVSFTAYEKPKGELPPTHAYCDHVPETGELYFTVDLTDPESREIPIAMRLVMEGHGEGGHE
IMSIPAKPYPSGSITFTVNLEELGQYALLLETEKDGKMTPAVRIPVHVGGGGGHDGHGGGIGMTEIALILGV
GGVAAFFLLRRRTSAKMS
>2737536910
MKVVSTRSWATKLSGAVLASFLALPAYAQLMLAHEGHHDAGGCTIKTGEFPVTFSAYEVPEGGIPPMHSFCE
NLPNTGKVNLTIELPQEARQIPLAVRLVKEGHEGHGAKPAATEQKPADAEDHAGMNHDEHAGHGAAEHGIVY
MPAEEHSSGIIVVAANIQEKGQYAIQLEKKDDAGSTKTVVRIPLSVGKGGGHGSHGGGFGMMEIALVVIVGG
GAAAYYFMRRKKAETPA
>2737540076
MKVVSTRSWATKLSGAVLASFLALPAYAQLMLAHEGHHDAGGCTIKTGEFPVTFSAYEVPEGGIPPMHSFCE
NLPNTGKVNLTIELPQEARQIPLAVRLVKEGHEGHGAKPAATEQKPADAEDHAGMNHDEHAGHGAAEHGIVY
MPAEEHSSGIIVVAANIQEKGQYAIQLEKKDDAGSTKTVVRIPLSVGKGGGHGSHGGGFGMMEIALVVIVGG
GAAAYYFMRRKKAETPA
>2737608089
MKVVSKSSWVAKFGGAVLASFIALPSYAQLMLAHEGHHDAGGCTIKTGEFPVTFSAYEVPEGGIPPMHSFCE
NLPKTGKVNLTIELPHEAREIPLAVRLVKDGHEGHGAKSAAPAEQKAADAGDHAGHEGMNHDEHAGHATEHG
LVYMPAQKHNSGIIVVAANIQEIGQYAIQLEKKDDAGNVKTVVKIPLGVGKGGGHGSHGGGLGVMEIAVLVL
VAGGGAAFYFVRRKKASEASA
>2737551478
MKVVSKSSWVAKFGGAVLASFIALPSYAQLMLAHEGHHDAGGCTIKTGEFPVTFSAYEVPEGGIPPMHSFCE
NLPKTGKVNLTIELPHEAREIPLAVRLVKDGHEGHSAKAAAPAEQKAADAGDHAGHEGMNHDEHAGHAAAEH
GLVYMPAQKHNSGIIVVAANIQEIGQYAIQLEKKDDAGNVKTVVKIPLGVGKGGGHGSHGGGLGVMEIAVLV
IVAGGGAAFYFVRRKKASEASA
>2727728325
MKVVSKSSWVAKFGGAVLASFIALPSYAQLMLAHEGHHDAGGCTIKTGEFPVTFSAYEVPEGGIPPMHSFCE
NLPNTGKVNLTIELPHEAREIPLAVRLVKDGHEGHGAKPAASAEQKAADAGDHAGHEGMNHDEHAGHAAAEH
GLVYMPAQKHSSGIIVVAANIQEVGQYAVQLERKDDAGNVKTVVKIPLGVGKGGGHGSHGGGLGVMEIAVLV
LVAGGGAAFYFMRRKKESEASA
>2737568970
MKVVSKSSWVAKFGGAVLASFIALPSYAQLMLAHEGHHDAGGCTIKTGEFPVTFSAYEVPEGGIPPMHSFCE
NLPNTGKVNLTIELPHEAREIPLAVRLVKDGHEGHGAKPAAPAEQKAADAGDHAGHEGMNHDEHAGHAAAEH
GLVYMPAQKHSSGIIVVAANIQEVGQYAVQLERKDDAGNVKTVVKIPLGVGKGGGHGSHGGGLGVMEIAVLV
LVAGGGAAFYFMRRKKESEASA
>2671670821
MKVVSKSSWVAKFGGAVLASFIALPSYAQLMLAHEGHHDAGGCTIKTGEFPVTFSAYEVPEGGIPPMHSFCE
NLPNTGKVNLTIELPHEAREIPLAVRLVKDGHEGHGAKPAAPAEQNAADAGDHAGHEGMNHDEHAGHAAAEH
GLVYMPAQKHSSGIIVVAANIQEVGQYAVQLERKDDAGNVKTIVKIPLGVGKGGGHGSHGGGLGVMEIAVLV
LVAGGGAAFYFVRRKKASEASA
>2671667531
MKVVSKSSWVAKFGGAVLASFIALPSYAQLMLAHEGHHDAGGCTIKTGEFPVTFSAYEVPEGGIPPMHSFCE
NLPNTGKVNLTIELPHEAREIPLAVRLVKDGHEGHGAKPAAPAEQNAADAGDHAGHEGMNHDEHAGHAAAEH
GLVYMPAQKHSSGIIVVAANIQEVGQYAVQLERKDDAGNVKTIVKIPLGVGKGGGHGSHGGGLGVMEIAVLV
LVAGGGAAFYFVRRKKASEASA
>2676368161
MKVVSRSSWITKFGGAVLGAFLALPSYAQLMLAHEGHHDAGGCTIKTGEFPVTFSAYEVPEGNIPPMHSYCE
NLPATGKVNLTIELPHEARTIPLAVRLVKEGHDGHSGKHDAAAGQKQASTEMDHDGHEGMNHDEHAGHGAAE
PGIVYMPSQVHNSGIIVIAANLDEKGHYAVQLEKKDEAGNVKTVVRIPLGVGMGGGHAGHGGGLGMMEIALI
VIAGGGAAAFYFMRRKKISEASA
>2671665372
MKAVSRNIWVTKFGGVVLASLLVLPVHAQLMLAHEGHHDAGGCAIKTGEFPVTFSAYEVPEGGIPPMHSFCE
NLPNTGKVNLTVELPQQARQMLLAVRLVKEDHDGHSEKQHNSAAADNKPADGDHHSGHEGMEHGEHMEHGIT
EHGIVYMPPEMHRSGIIVVAANIEEKGQYAIQLERKDDAGNVKTVVKIPLNVGKGGGHGSHGGGIGLMEIAL
LVVAGGGAAFYFVRRKKASEASA
>2735375713
MKAVSRNIWVTNFGGVILASLLALPVHAQLMLAHEGHHDAGGCTIKTGEFPITFSAYEVPEGGIPPMHSFCE
NLPNTGKVNLTVELPQQARQMLLAVRLVKEGHDGGHSGEQHSSAAINHKPAVVDDHSGHEGMEHGEHMEHEI
TEHGIVYMPPEMHRSGIIVVAANIEEKGQYAIHLERKDDAGNVKTVVKIPLNVGKGGGHGSHGGGIGLMEIA
LLVIAGGGAAFYFMRRKKASEASV
>2737565967
MKAVSRNIWVTNFGGVILASLLALPVHAQLMLAHEGHHDAGGCTIKTGEFPITFSAYEVPEGGIPPMHSFCE
NLPNTGKVNLTVELPQQARQMLLAVRLVKEGHDGGHSGEQHSSAAINHKPAVVDDHSGHEGMEHGEHMEHEI
TEHGIVYMPPEMHRSGIIVVAANIEEKGQYAIHLERKDDAGNVKTVVKIPLNVGKGGGHGSHGGGIGLMEIA
LLVIAGGGAAFYFMRRKKASEASV
>2737589845
MKAVSRNIWVTNFGGVILASLLALPVHAQLMLAHEGHHDAGGCTIKTGEFPITFSAYEVPEGGIPPMHSFCE
NLPNTGKVNLTVELPQQARQMLLAVRLVKEGHDGGHSGEQHSSAAINHKPAVVDDHSGHEGMEHGEHMEHEI
TEHGIVYMPPEMHRSGIIVVAANIEEKGQYAIHLERKDDAGNVKTVVKIPLNVGKGGGHGSHGGGIGLMEIA
LLVIAGGGAAFYFMRRKKASEASV
>2676381752
MKAVSRNIWVTNFGGVILASLLALPVHAQLMLAHEGHHDAGGCTIKTGEFPITFSAYEVPEGGIPPMHSFCE
NLPNTGKVNLTVELPQQARQMLLAVRLVKEGHDGGHSGEQHSSAAINHKPAVVDDHSGHEGMEHGEHMEHEI
TEHGIVYMPPEMHRSGIIVVAANIEEKGQYAIHLERKDDAGNVKTVVKIPLNVGKGGGHGSHGGGIGLMEIA
LLVIAGGGAAFYFMRRKKASEASV
>2671279741
MKAVSRNIWVTNFGGVILASLLVLPVHAQLMLAHEGHHDAGGCTIKTGEFPITFSAYEVPEGGIPPMHSFCE
NLPNTGKVNLTVELPQQARQMLLAVRLVKEGHDGGHSGEQHSSAAINHKPAVVDDHSGHEGMEHGEHMEHEI
TEHGIVYMPPEMHRSGIIVVAANIEEKGQYAIHLERKDDAGNVKTVVKIPLNVGKGGGHGSHGGGIGLMEIA
LLVIAGGGAAFYFMRRKKASEASV
>2727952616
MKAVSRNIWVTKFGGVILASLLTLPVHAQLMLAHEGHHDAGGCTIKTGEFPVTFSAYEVPEGGIPPMHSFCE
NLPNTGKVNLTVELPQQARQMLLAVRLVKEGHEGHSGEQHNSAAINHKPADVDDHSGHEGMEHGDEHIEHGI
AEHGIVYMPPEMHRSGIIVVAANIEEKGQYAIHLERKDDAGDVKTVVKIPLSVGKGGGHGSHGGGIGLMEIA
LLVAVGGGAAFYFMRRKKASEASA
>650755214
MKAVSRNIWVTKFGGVILASLLTLPVHAQLMLAHEGHHDAGGCTIKTGEFPVTFSAYEVPEGGIPPMHSFCE
NLPNTGKVNLTVELPQQARQMLLAVRLVKEGHDGHSGEQHNSAAINHKPADVDDHSGHEGMEHGDEHMEHGF
AEHGIVYMPPEMHRSGIIVVAANIEEKGQYAIHLERKDDAGDVKTVVKIPLSVGKGGGHGSHGGGIGLMEIA
LLVAVGGGAAFYFMRRKKASEASA
>2671681768
MKEVSKGGWVAKISGAVLVSLLALPSYAQLMLAHEGHHGGGGCVIDTGDFSVTFSAYEVPEGDIPPMHSYCD
HLPGVGKVNLTVELSDYAAREIPLAVRLIKEGHESGNHDDVATSGKGENESEEADHSAHEGVDHDGHAAKEQ
GIVYMPAEVHRSGIIVVAAELKELGQYAVLLEKKDDAGNVSTAVRIPLHVGGGGHGGHGGGFGMMEIAILLI
VTGGAAFYFLRRKNNPE
>2588255318
MKEVSKGGWVAKISGAVLVSLLALPSYAQLMLAHEGHHGGGGCVIDTGDFSVTFSAYEVPEGDIPPMHSYCD
HLPGVGKVNLTVELSDYAAREIPLAVRLIKEGHESGNHDDVATSGKGENESEEADHSAHEGVDHDGHAAKEQ
GIVYMPAEVHRSGIIVVAAELKELGQYAVLLEKKDDAGNVSTAVRIPLHVGGGGHGGHGGGFGMMEIAILLI
VTGGAAFYFLRRKNNPE
>2747898243
MKVKESAGFGWITRIVGTVLISLLALPSYAQLMLAHEGHHDAGGCVIKTGEFPVTFSAYEVPEGDIPPMHSF
CENVPGIGKVNLTIELMDRDSRELPLAVRLVKEGHGGHGDKHAKDTPETAAVSQEKESNQDNHNAHDMDEHE
GHNMADEHAGHNSSNSNTEHGVVYMPPQKHNSGIIVVSATIEEKGQYAVLLEKQDDAGNVNTVVRIPISFGK
GGHGGHGGGFGMMEILLLAVVAGGGIFFYMRRKKANEAADKS
>2737572281
MKEVSGCGWAMKFGGAILVLFMALPVYAQLMLAHEGHHDAGGCEIKGGEFPITFSGYEVPKGDIPPMHSFCS
NIPTPGKVQLTVELPDWDSREIPLAVRLVAAGHKGHGGHSDHKKHNKEADNTQSVASEAAEGEGGHSDHDMH
DHEGHESKAEGDPSANDIVYMPYAAHSSGIVVVSADLQKGSYEILLERKNDGGDIVVAGRVPFVVGGSGGGH
AGHGGGFGMMEIGLLVIAAGGAAFYFMRRKKVGDESKS
>2671685141
MKEVSGCGWAMKFGGAILVLFMALPVYAQLMLAHEGHHDAGGCEIKGGEFPITFSGYEVPKGDIPPMHSFCS
NIPTPGKVQLTVELPDWDSREIPLAVRLVAAGHKGHGGHSDHKKHNKETDNTQSVASEAAEGEGGHSDHDMH
DHEGHESKAEGDPSTNDIVYMPYAAHSSGIVVVSADLQKGSYEILLERKNDAGDIVVAGRVPFVVGGSGGGH
AGHGGGFGMMEIGLLVIAAGGAAFYFMRRKKVGDESKS
>2676376373
MKVVSGCRWIAKLVGIILISVLALPVYAQLMLAHEGHHDAGGCEIKDGEFPMTFSGYEVPEGDIPPLHSYCS
NIPKPGKVQLTVELPDWDSREIPLAVRLVEAGHSGQGHSGHEKHQNGEADDANTSASETAEKETDHSGHDAH
EMHGDHGVHDKSEGDPGENDIVYMPYAAHNSGIIVVSAELQKGHYEILLERKNDADEVVVAGRVPFAVGGSG
GGHAGHGGGFGVMEIGLVALVVGGAAFYFMRRKTAAKGENKS
>2671680154
MKEVSGCWWVTKLIGAILITVLALPAYAQLMLAHEGHHDAGGCEIKNGEFPITFSGYEVPEGDIPPMHSYCS
NIPKPGKVQLTVELPDWDSREIPLAVRLVKVGHGNHGSDGHKNHQKKEENPTLGSAGESTEEAVDHSEHDAH
DHEGHEMQDGHAAHGKSEGDPRENDLVYMPYAEHNSGIIVVSADLQKGNYEILLERKNEAGEIVVAGRVPFA
IGGSGGGHAGHGGGFGIIEIGLIALVVGGAAFYFMRRKNASDSESKS
>2671470144
MKEVSGCWWVTKLIGAILIAVLALPAYAQLMLAHEGHHDAGGCEIKNGEFPMTFSGYEVPEGDIPPMHSYCS
NIPKPGKVQLTIELPDWDSREIPLAVRLVKVGHGDHGSDGHKDHQKKEENPTLGSEAGSTEKEIDHSEHGAH
DHEGHEMQDDHANHGKSDGDPSENDLVYMPYAEHNSGIIVVSADLQKGNYEILLERKNDGGEIVVAGRVPFA
VGGSGGGHAGHGGGFGVMEIGLIALVVGGAAFYFMRRKNASDSESKS
>651004283
MKVVPRSGWVARLSGAILASFLALPVYAQLMLAHEGHHDAGGCTITNAEFPIAFSAYEVPENDLPPMHSYCS
NIPTPGRVQLTIELSDWDSREIPLAVRLVKAGHDGHGGGHSDGHKSAAVSKSKEGSNNEEDHSGHDMGDHQD
HVMEHEGPGHTDPSAGEHGINYIPYMKHASGIIVVSAVLEKGNYEILLERKDDAGNVVVAGRVPFGVGGSGG
HGSHGGGFGLMEFVVLLLVSVGGGFYFLHHRKSKQLADKS
>2676373042
MRKASRNRWAMQLCVAVVLSLAAFSLYAQLMLAHEGHHAGHGGCQVETGDFPVTVSVYEVPEGNIPPMHSYC
DHVPNIGKVNVTIELPANAREIPLAVRLVKAGHEGHGEARGDVAAPGNASKEKDHEMEHDEHNSHDGHDVEK
HKEHKAVSHGAGEHHGFYMPPETYPSGIIVVATELKELGQYVILLEKVEGDTVRPVVRVPLHVGGDGGHGGH
GSGFGMLEIMLLLGVAGGLTFFFLQRKSPSKETVGKS
>2676379965
MRKASRNRWVMQLCVAVVLSLAAFSLYAQLMLAHEGHHAGHGGCQVETGDFPVTVSVYEVPEGNIPPMHSYC
DHVPNIGKVNVTIELPANAREIPLAVRLVKAGHEGHGEARGDVAAPGNASKEKDHEMEHDEHNSHDGHDVEK
HKEHKAVSHGAGEHHGFYMPPETYPSGIIVVATELKELGQYVILLEKVEGDTVRPVVRVPLHVGGDGGHGGH
GSGFGMLEIMLLLGVAGGLTFFFLQRKSPNKETVEKS
>2676393049
MKKASRRNRLVVQLCAAVVLSLAAFSLHAQLMLAHEGHHAGHGGCQVKSGDFPVTVSVYEVPEGDIPPMHSY
CDHVPNIGKINMTLELPTDAREIPLAVRLVKEGHEGHGGEARADIAANNSVSKEQDHQMDHGEHKGHAGHHS
HEGHEVDKHEEHKDAEHAAGKHEGFYMPATTYPSGIIVVATELKELGQYTVLLEKVEGDTVRTAVRVPLHVG
GDGGHGGHGGGFGMLEIMLLLGVAGGLAFFFLRRKGPAKNS
>2676397969
MRKASRNKWIVQLCVAVVLLLATFSLHAQLMLAHEGHHAGHGGCQVKAGEFPVTISVYEVPEGNIPPMHSYC
DHVPNVGKVNVTIELPAEAREIPLAVRLVKEGHEGHGGEVKGNTAAHNSANKEQDHEMKHDEHKGHAEHEVN
KSEEHKDKAHDAVANDGFYMSPTTYPSGIIVVATELKELGQYAILLEKVEGDTVRTAVRVPLHVGGEGGHGG
HGGGIGMLEIMLLLVLGGGVAYFFLRPKKNSAKEITEKS
>2676385100
MRKASRNRWVVQLCVAAIFSLAAFSLHAQLMLAHEGHHAGHGGCQVKEGEFPVTVSIYEVPEGDIPPMHSYC
DHVPNIGKVNVTIELPTEAREIPLAVRLVKEGHEGHGGEIKGNTAANNRANKEQDHEMNHDEHKGHANHDAH
AGHEVNKNEEHKDKAHDGFYMAPTTYPSGIVVVATELKELGQYAILLEKVEGDTVRTAVRVPLHVGGEGGHG
GHGGGIGMLEIMLLLGLAGGVAYFFLRSKKNSAKEIAEKS
>2676401364
MRKASRNRWVVQLCVAAIFSLAAFSLHAQLMLAHEGHHAGHGGCQVKEGEFPVTVSIYEVPEGDIPPMHSYC
DHVPNIGKVNVTIELPTEAREIPLAVRLVKEGHEGHGGEVKGNTAANNSANKEQDHEMNHNEHKGHANHDAH
AGHEVNKNEEHKDKAHDGFYMAPTTYPSGIVVVATELKELGQYAILLEKVEGDTVRTAVRVPLHVGGEGGHG
GHGGGIGMLEIMLLLGLAGGVAYFFLRSKKNSAKEIAEKS
>2676404228
MRKASRNRWVVQLCVAAIFSLAAFSLHAQLMLAHEGHHAGHGGCQVKEGEFPVTVSIYEVPEGDIPPMHSYC
DHVPNIGKVNVTIELPTEAREIPLAVRLVKEGHEGHGGEVKGNTAANNSDNKEQDHEMNHNEHKGHANHDAH
AGHQVNKNEEHKDKAHDGFYMAPTTYPSGIVVVATELKELGQYAILLEKVEGDTVRTAVRVPLHVGGEGGHG
GHGGGIGMLEIMLLLGLAGGVAYFFLRSKKNSAKEITEKS
>2630388920
MRKASRNRWVVQLCVAAIFSLAAFSLHAQLMLAHEGHHAGHGGCQVKEGEFPVTVSIYEVPEGDIPPMHSYC
DHVPNIGKVNVTIELPTEAREIPLAVRLVKEGHEGHGGEVKGNTAANNSDNKEQDHEMNHNEHKGHANHDAH
AGHQVNKNEEHKDKAHDGFYMAPTTYPSGIVVVATELKELGQYAILLEKVEGDTVRTAVRVPLHVGGEGGHG
GHGGGIGMLEIMLLLGLAGGVAYFFLRSKKNSAKEITEKS
>2737541485
MRKASLNKWIVQSCAAVALLLTAFSLHAQLMLAHEGHHAGHGGCQVKSGDFPVTVSIYEVPEGDIPPMHSYC
DHVPNVGKINVTIELPADAREIPLAVRLVKEGHGNHGGHDGAAHDKTAAASVASESDDHKMAHDGHGDHDGH
NERANHDDHAGHDEKHGEHKDAAHHDVGEHAGFYMPPTTHSSGIIVVAAEVTELGEYAVLLEKVEGETTRTA
VRVPIHVGKGGGHGGHGSGFGLFEVLLLLGAAGGLGFYFLKRKKA
>2737603558
MRKASLNKWIVQSCAAVALLLTAFSLHAQLMLAHEGHHAGHGGCQVKSGDFPVTVSIYEVPEGDIPPMHSYC
DHVPNVGKINVTIELPADAREIPLAVRLVKEGHGNHGGHDGAAHDKTAAASVASESDDHKMAHDGHGDHDGH
NERANHDDHAGHDEKHGEHKDAAHHDVGEHAGFYMPPTTHSSGIIVVAAEVTELGEYAVLLEKVEGETTRTA
VRVPIHVGKGGGHGGHGSGFGLFEVLLLLGAAGGLGFYFLKRKKA
>2671879837
MRKASLNKWIVQSCAAVALLLTAFSLHAQLMLAHEGHHAGHGGCQVKSGDFPVTVSIYEVPEGDIPPMHSYC
DHVPNVGKINVTIELPADAREIPLAVRLVKEGHGNHGGHDGAAHDKTAAASVASESDDHKMAHDGHGDHDGH
NERANHDDHAGYDEKHGEHKDAAHHDVGEHAGFYMPPTTHSSGIIVVAAEVTELGEYAVLLEKVEGETTRTA
VRVPIHVGKGGGHGGHGSGFGLFEVLLLLGAAGGLGFYFLKRKKA
>2737533710
MMSFGSVAHAQQAEVISGGTASLYRPDNQAKQKEAFTGGTCVIETGAFPIGFNAYVVPDGDHPSYPPFCSPV
PAGPLNLVMDILVSEIREMPLIVRLVKIEGGEAREVMSMPAQAYTSGNIPLAVNLEPLAKYELLLIGDDGNG
KVANLVSIPFDVRRAGDFVNTGTGMGFDFLFLVLGLAGLVGGLIHFWRPKSSTTNNAVNRL
>2747892714
VNLPERNLLVAFGLAFGIMMSFQPAALAQQGEVISGGTASLYRPDNQAKQKEAFTGGTCVIETGAFPIGFNA
YVVPDGDHPSYPPFCSPVPAGPLNLVMDILVSEVREMPLIVRLVKIEGGEAREVVSMPAQAYTSGNIPLAVN
LEPLAKYEVLLIGDDGSGNVANLVSIPFDVRRAGDFVNTGTGMGMGFLILVLGIAGLTGGLIHFWRPKPSTT
NNSVNRTL
>2671440497
VNLPERNLLVAFGLAFGIMMSFEPAALAQQGEVISGGTASLYRPDNQAKQKEAFTGGTCVIETGAFPIGFNA
YVVPDGDHPSYPPFCSPVPAGPLNLVMDILVSEVREMPLIVRLVKIEGGEAREVVSMPAQAYTSGNIPLAVN
LEPLAKYEVLLIGDDGSGNVANLVSIPFDVRRAGDFVNTGTGMGMGFLILVLGIAGFTGGLIHFWRPKPSTT
NNSVNRTL
>2671463329
VNLPERNLLMAFGLAFGIMMSFEPAALAQQGEVISGGTASLYRPDNQPKQKEAFTGGTCVIETGAFPIGFNA
YVVPDGDHPSYPPFCSPVPAGPLNLVMDILVSEVREMPLIVRLVKIEGGEAREVVSMPAQAYTSGNIPLAVN
LEPLAKYEVLLIGDDGSGNIANLVSIPFDVRRAGDFVNTGTGMGMGFLILVLGIAGLTGGLIHFWRPKPSTT
NNSVNRTL
>2588205066
MRDRVNLPERNLLIAFGLAFDIMMSFGSAAHAQQAEVISGGTASLYRPDNQAKQKEAFTGGTCVIETGAFPI
GFNAYVVPDGDHPSYPPFCSPVPAGPLNLVMDILVSEIREIPLIVRLVKIEGGEAREVVSMPAQAYTSGNIP
LAVNLEPLAKYEVLLIGDDGSGNVANLVSIPFDVRRAGDFVNTGTGMGFGFLFLVLGLAGLVGGLIHFWRPK
PSTTNSSVNRL
>2676832861
MTQQLFCSVLYFRYAILMSLAFSQVTHAQQTEALQLHRPDNHATQKESISGGACIVQTGAFPVGFNAYVVPD
GDHPSYPPFCSPVPAGALNLVIDILASEFREMPLAVRLMKIENGEEREVLSVPAVEYTSGNIPLVVNLEPLG
RYRVLLVGDDASGNTGNLVTIPLDVRKAGDYVHTGNGGTGWGFLLLVVGLAGLAGGLIHFWRPKSATTGTGA
SS
>2740182820
MTQQLFCSVLYFRYAILMSLAFSQVTHAQQTEALQLHRPDNHATQKESISGGACIVQTGAFPVGFNAYVVPD
GDHPSYPPFCSPVPAGALNLVIDILASEFREMPLAVRLMKIENGEEREVLSVPAVEYTSGNIPLVVNLEPLG
RYRVLLVGDDASGNTGNLVTIPLDVRKAGDYVHTGNGGTGWGFLLLVVGLAGLAGGLIHFWRPKSATTGTGA
SS
>2738635603
MTQQLFRSVLYFGYAILITLAFSPATHAQQTEALQLHRPDNHATQKESISGGACIVQTGAFPVGFNAYVVPD
GDHPSYPPFCSPVPAGALNLVIDILASEFREMPLAVRLMKIENGEEREVLSVPAVEYTSGNIPLVVNLEPLG
RYRVLLVGDDASGNTGNLVTIPLDVRKAGDYVHTGNGGTGWGFLLLVVGLAGLAGGLIHFWRPKSATTGAGA
SS
>2724638930
MTQQLFRSVLYFGYAILITLAFSPATHAQQTEALQLHRPDNHATQKESISGGACIVQTGAFPVGFNAYVVPD
GDHPSYPPFCSPVPAGALNLVIDILASEFREMPLAVRLMKIENGEEREVLSVPAVEYTSGNIPLVVNLEPLG
RYRVLLVGDDASGNTGNLVTIPLDVRKAGDYVHTGNGGTGWGFLLLVVGLAGLAGGLIHFWRPKSATTGAGA
SS
>2671433560
MAQRIFRMALNLALPLMALAFSPSVLAQQAEASSGILQLHRPDNHATQKESISGGACVVETGAFPVGFNAYV
VPDGDHPSYPPFCSPVPAGALNLVIDILAREVRDTPLAVRLMKVEGGEEREVLSVPATEYTSGNIPLAVNLE
PLAKYKVLLIGNDASGKTDNLVSIPLEVRKAGDYVHTGNGGTGWGFLLLVAGLAGLVGGFIHFWRPKPATTN
TGVP
>2676836356
MAQRIFRIALNLALPLMALAFSPSVLAQQAEASSGILQLHRPDNHATQKESISGGACVVETGAFPVGFNAYV
VPDGDHPSYPPFCSPVPAGALNLVIDILAREVRDTPLAVRLMKVEGGEEREVLSVPATEYTSGNIPLAVNLE
PLAKYKVLLIGNDASGKTDNLVSIPLEVRKAGDYVHTGNGGTGWGFLLLVAGLAGLVGGFIHFWRPKPATTN
TGVP
>2737562981
MIPGIFPRVFYLGCVVLMTLGFLPAIHAQQTGNIPGDTWQPHRPDNQPKQKEAISGGACIVQTGAFPVGFNA
YVVPDGDHPSFPPFCSPVPAGPLNLVIDILAPDVREAPLAVRLMKVEGGEEREVLSVPAKEYTSGNIPLAVN
LEPLGKYNVLLLGNDASGNIISLVSIPLDVRKAGDFVHTGNGGTGWGFLLLVVGLAGLTGGLLYFWRPKPKP
VVTHTHTGGAG
>2737471380
MIPGIFPRVFYLGCVVLMTLGFLPAIHAQQTGNIPGDTWQPHRPDNQPKQKEAISGGACIVQTGAFPVGFNA
YVVPDGDHPSFPPFCSPVPAGPLNLVIDILAPDVREAPLAVRLMKVEGGEEREVLSVPAKEYTSGNIPLAVN
LEPLGKYNVLLLGNDASGNIISLVSIPLDVRKAGDFVHTGNGGTGWGFLLLVVGLAGLTGGLLYFWRPKPKP
VVTHTHTGGAG
>2667638479
MIPGIFPRVFYLGCVVLMTLGFLPAIHAQQTGNIPGDTWQPHRPDNQPKQKEAISGGACIVQTGAFPVGFNA
YVVPDGDHPSFPPFCSPVPAGPLNLVIDILAPDVREAPLAVRLMKVEGGEEREVLSVPAKEYTSGNIPLAVN
LEPLGKYNVLLLGNDASGNIISLVSIPLDVRKAGDFVHTGNGGTGWGFLLLVVGLAGLTGGLLYFWRPKPKP
VVTHTHTGGAG
>2671449109
MIPGIFPKVFYLGCVVLMTVGFLPATHAQQTGNIPGDAWQPHRPDNQPKQKEAISGGACIVQTGAFPVGFNA
YVVPDGDHPSFPPFCSPVPAGPLNLVIDILAPDVREAPLAVRLMKIEGGEEREVLSIPAKEYTSGNIPLAVN
LEPLGKYNVLLIGNDASGNVNSLVSIPLDVRKAGDFIHTGNGGTGWGFLLLVVGLAGLTGGLLYFWRPKPKP
AVTHTHTGGAS
>2671347077
MTQRIFPTMLYPGCAMLMALAFLPVSHAQQTGGTSGNEWQLFRPDNQAKQKESISGGACVVQTGAFPVGFNA
YVVPDGDHPSYPPFCSPVPAGPLNLVIDILAPDMREAPLAVRLMKIEGGEEREVLSVPATEYTSGNIPLAVN
LEPLGKYKVLLAGNDASGNAGNLVSIPLDVRKAGDYVHTGNGGTGWGFLVLVVGLAGLTGGAVHFWRPKPAT
TTGTSSTSSAGTGTSR
>2747896751
MIQRILPVSLIGGWTLLMALAWLPGAHAQQDGVIDDAWRLHRPDNHATQKESISGGACAIQTGAFPVGFNAY
VVPDGDHPSYPPFCSPVPAGLLNLVIDILSPEVREMPLMVKLMKVDGGEEQEIMSVPATPYSSGNIPLAVNL
EPLAKYNVLLIGDDEHGNQRNLVTIPLEVRRAGDFVHTGNSGMGMGFLVMVVGLVGMVGGIMHFWRPKSAAR
SKTD
>2671462382
MIQRILPVSLIGGWTLLMALAWLPGAHAQQDGVIDDAWRLHRPDNHATQKESISGGACAIQTGAFPVGFNAY
VVPDGDHPSYPPFCSPVPAGLLNLVIDILSPEVREMPLMVKLMKVDGGEEQEIMSVPATPYSSGNIPLAVNL
EPLAKYNVLLIGDDERGNQRNLVTIPLEVRRAGDFVHTGNSGMGMGFLVMVVGLVGMVGGIMHFWRPRSAAR
SKTD
>2737468072
MIQRILPVSLIGGWTLLMALAWLPGAHAQQDSVIDDAWRLHRPDNHATQKESISGGACAVQTGAFPVGFNAY
VVPDGDHPSYPPFCSPVPAGLLNLVIDILSPEVREMPLMVKLMKVDGGEEQEIMSVPATPYSSGNIPLAVNL
EPLAKYNVLLIGDDEHGNQRNLVTIPLEVRRAGDFVHTGNSRMGLGFLLMVVGLVGMVGGIMHFWRPKSAAR
SKTD
>2737559667
MIQRILPVSLIGGWTLLMALAWLPGAHAQQDSVIDDAWRLHRPDNHATQKESISGGACAVQTGAFPVGFNAY
VVPDGDHPSYPPFCSPVPAGLLNLVIDILSPEVREMPLMVKLMKVDGGEEQEIMSVPATPYSSGNIPLAVNL
EPLAKYNVLLIGDDEHGNQRNLVTIPLEVRRAGDFVHTGNSRMGLGFLLMVVGLVGMVGGIMHFWRPKSAAR
SKTD
>2671307310
MIFRSLLVAMLCLGIAALAAFPAASGAQEAEDFSSSLRAPRPENRTRQKESFSSGACVVETGAFPVGFNAYV
VPDGDHPSYPPFCSPVPAGPLNIVMDLFAPEIREVPLTVRLMKVEGGDEREVLVVPAQAYGSGNIALAVDLE
PLAKYNLLIIGDDEAGRPETLVTIPLEVRRAGDFVHSGKGTGWGFLVMVVALAGLVGGAIHKWNPKKPAA
>2630434835
MIFRTMLVITLYWGGVALAICSTVSNAQEAEDFSNSLRAPRPENRTRQKESVSSGACVVESGAFPVGFNAYV
VPDGDHPSYPPFCSPVPAGPLNIVMDLFAPEIREFPLAVRLMKVEGGEEREVLSVPAQEYGSGNISIAVDLE
PLAKYNILLIGNNEAGHPETLVTIPLEIRRAGDFVHTGKGTGWGFLLMVVALAGLVGGIIHRWNPKKPSG
>2747900383
MVKPVLRRAFYCILNLFIMISMVFACLSITYAQQDKNIANKTQHFNSKQKEEISGGACVIQTNAFPVGFNAY
VVPEGNHPSYPPFCSPVPAGPLNIVLDILEQNMRKVPLTLKLLKLEDGRELEVSSLPEDLYPFGSISFAADL
EPLTSYKLLILFDNTSLESENNRVEIPFEVRRKGDFVHTGTGGSTWGFFFFVLGILGLGGWIIRQILRSQSP
NSEPKH
>2518136710
MPGRLSIAILVAAVYMGAALAETAAPGLFSLGPYRFSFSATQKGSDRPAEKYRREIPGVGPTTLTIEPADAS
EAKSPAGEVRLLREKNQFDPPEVLATFAWPQGGPLSFDYNFAVEGKYIVAVNAMDETGDAYRAQYPFFVIQM
EESHPLLVGVFSLACVGAVIAIWRGMSKTTSGAPRRM
>2540714557
MGQGGRSGRREEVRMFSRAPIVALILLFAGAGLMARAAAPDVCKGVFAVGPYLAAFFATQAHEEGTAQRYCR
EIPSFGPTHLYIEIAAREDDPTRPPQFEEIKDLDIEARLYWARNDLKTPELLKTYRAHGVASISFDYDFSED
GKYVVGVSIRKPDGAVHEGEYIFFVIAAAESGLVLAVVAALFLVGFAVLVWRLRKPLTPPAPPR
>2676342063
MNVNGRLILMLLMAIVVLIGGNVIVFLYPRWEASQPARERLEAENQGSCLKVSDFYSVHLTSFFYGTSDDAV
SSKDKDQSHGQYCDRIPGTGLVVFTVDLMEQEARDQAVALSLSRYDSQGQLKLLRELPAKIHPDGVLTMNAA
VPEKGRYILKVAFGAAKTKDDIIEMPIMVAP
>2540712599
MSPGRLNALVFAGIVLLIGVNGAAFSYRLWGPALNQYVDDFWKAHTLKPAMKAGDRTISECLGVSDFYSVHL
TTYFLPDSEESAGGATDDLSKYAEYCDRVPGTGKVIFSITLMEKDARNESVALSFYQVDTDGGLKQINALPP
RPRSSGFVTLDANVAHRGKYLLKLAFGEAKNAEDTIEMPISVGQ
>2517404531
MRPTVRLNLLLFAGIVLIAGVNIAMFSYSFWGPAFNQRLNDFWKAHVLQPAVKAGDRTISECLGVSDFYSVH
LTTYFLPDSEESAGGPTDDLSKYAEYCDRVPGTGKLIFSITLMEKDARNESVALSFYQVDADGGLKQINALP
SRPRSSGFVTLDANAAHKGKYLLKLAFGEAKNAEDTIEMPIFVGR
>2517635726
MRPTVRLNLLLFAGIVLIAGVNIAMFSYSFWGPAFNQRLNDFWKAHVLQPAVKAGDRTISECLGVSDFYSVH
LTTYFLPDSEESAGGPTDDLSKYDEFCDRVPGTGKVIFSVTLMEKEARNESVALSFYQYDAEGSLKQINALP
SHPHSSGFVTLDATVAHKGKYLLKLAFGEAKNAEDTIEMPIFVGR
>2549984961
MIPTRRLNLILFVGIVALLGVNGVVFSYGLWGPRFNQYMSDFWKAHVLQPAVKAGDRTISECLGVSDFYSAH
LTTYFLADSADSAGGATDDMSKYDEYCDRVPGTGKVIFAVTLMEKEARNEAVALSFHAYQSGGTLKPLASLP
PRPHGAGMLTLDATVPHKGKYLLKLAFGEAKNKEDIIEMPISVGE
>2518134614
MTPTGRLNLILFLGIVLLGGVNGAVFSYGWWGPAFNQYVSDFWKAHTLKPAVKAGDRTISECLGVSDFYSVH
LTTYFLADSSESAGGATDDLTKYDEYCDRVPGTGKVIFSITLMEKEARGETVALSFFQEESDGALRPINSLP
SKPYPSGFATLDATVPHKGKYVLKVAFGEAKNKEDTIEMPIRVGQ
>2507406087
MNSNLRLNLLLLAGIGLVIGLNVAGFSYSYWGPSFNLMWNDFLNANFYRPAVKAGDRTMADCLKVSDFYSAR
LTTYFLADSDDNAGGAIDDMSRYSELCDRVPGTGRAIFSVTLMEEDVRSLPVGLSFYKLDQKGARELLNSVP
AKPHPAGFVTLDSPLSHRGKYVLELAFGEGKSAEDKIEMPISVGQ
>2585026971
MSPNGRMNLMLFLAVVVIAAGNVGAFSYSLWGPSFSLYWNDFLDAHLYRPAVKAGDRTIANCLKVSDFYSAR
LTTYFLGDSDSSAGGPTTDLSKYDEYCDRVPGTGKVIFSVTLMEKDVRSQSVALAFYKSDAKGGLELLTSVP
SKPHPAGFVTLESSVDHKGKYLLELAFGEGKSEEDKIAMPISVGQ
>2745473008
MSPNGRMNLMLFLAVVVIAAGNVGAFTYSLWGPSFSLYWNDFLDAHLYRPAVKAGDRTIANCLKVSDFYSAR
LTTYFLGDSDKSAGGPTTDLSKYDEYCDRVPGTGKVIFSVTLMEKDVRSQSVALAFYKSDAKGGLELLTSVP
SKPHPAGFVTLESSVDHKGKYLLELAFGEGKSEEDRIAMPISVGQ
>2563380910
MSPNGRMNLMLFLAVVVIAAGNVGAFTYSLWGPSFSLYWNDFLDAHLYRPAVKAGDRTIANCLKVSDFYSAR
LTTYFLGDSDKSAGGPTTDLSKYDEYCDRVPGTGKVIFSVTLMEKDVRSQSVALAFYKSDAKGGLELLTSVP
SKPHPAGFVTLESSVDHKGKYLLELAFGEGKSEEDRIAMPISVGQ
>2517140082
MNPNGRMNLMLFLAVVVIAAGNVGAFTYSLWGPSFSLYWNDFLDAHLYRPAVKAGDRTIANCLKVSDFYSAR
LTTYFLGDSDKSAGGPTTDLSKYDEYCDRVPGTGKVIFSVTLMEKDVRSQSVALAFYKSDAKGGLELLTSVP
SKPHPAGFVTLESSVDHKGKYLLELAFGEGKSEEDRIAMPISVGQ
>2516605087
MSPNGRMNLLLFLAVVAIAAGNAAAFTYSLWGPSFSLYWNDLLDAHLYRPAVKAGDRTMANCLKVSDFYSAR
LTTYFLGDSDSSAGGPITDLSKYDEYCDRVPGTGKVIFSVTLMEKDVRSQSVALAFYKSDAKGGLELLTSVP
SKPHPAGFVTLESSVDHKGKYLLELAFGEGKGEEDKIAMPISVGQ
>2671662920
MQFHVSSQGDGSETYPKGFRGGTCTIESETLLIGYSAYFIPHDYKVPDDALSAMSVPILCGKVPSPGLLSIT
IDLLHPVSMREQPVALSLFKEIGGAPAQSLLSIPARNYQSGIIYQDIRIDEPGEYVIRLSGVDEHQADFTLE
IPITVGTKWYEPFVQFWPLLLLSAVAVFLSNLKRIID
>2671458573
MRTRPLLTVIGMLVVMVFTGIQLHVSGQGDLSETYPKGFRGGTCTIESDTLLIGYSAYFIPADYAIPENAIS
ALSVPVLCGKVPEPGILDVTIDLLYPESARNWALALSLVRMGKDGSAKAVFSVPPRSYERGSITQAIRIGET
GDYRLHLYGKDENQADFRMEIPVTVGTKWYESITSFWPMLLLIMAAVIFYNFRKIFG
>2737611909
MIETEKNLSMRARLLFIGIATLAVMLFVGTQFQVSSQGDSSTTYPKGFRGGTCTIESDALLVGYSAYFIPAD
YAIPENAISAVSVPVLCGKVPKPGTLGVTIDLLYPESARNRPLALSLVRMEENASKRTILSIPPRSYETGIL
THVMQIDSTGEYRLYLSGKNENQVEFRLEIPVTVGTPWYGGIATFWPMLLLTIAAIVFYNFRKIFD
>2671346583
MDGIWANLSTGMRRFLILTGALTVISAVGLQFHVSSQGDQSNTYPKGFRGGTCTIESGSLVVGYSGYFIPGN
YEIPENANSAMSVPVLCGKIPTPGTLDVTIDLLYPESAREWLLAMRLAKMEGGTPSKTLLTTPAEIYGAGTI
TQALRIGETGEYKLYLSGKDENHADFTLEIPIAVGTQWYENVAQFWPLLLLIVVAIVFHIFRKL
>2737559941
MDGIWGSLSTGMRRFLILTGALAIIVAVGLQFHVSSQGDQSNTYPKGFRGGTCTIESGSLVIGYSGYFIPGD
YEIPENANSAMSVPVLCGKIPAPGTLDVTIDLLYPESAREWPLAIRLARMEGYTPSETLLTIPAEVYEAGTI
TRALRMGEMGEYRLYLSGKDENQVDFTLEIPITVGTQWYENVAQFWPLLLLIVTAIVFHIFRKL
>2737468361
MDGIWGSLSTGMRRFLILTGALAIIVAVGLQFHVSSQGDQSNTYPKGFRGGTCTIESGSLVIGYSGYFIPGD
YEIPENANSAMSVPVLCGKIPAPGTLDVTIDLLYPESAREWPLAIRLARMEGYTPSETLLTIPAEVYEAGTI
TRALRMGEMGEYRLYLSGKDENQVDFTLEIPITVGTQWYENVAQFWPLLLLIVTAIVFHIFRKL
>2667638342
MDGIWGSLSTGMRRFLILTGALAIIVAVGLQFHVSSQGDQSNTYPKGFRGGTCTIESGSLVIGYSGYFIPGD
YEIPENANSAMSVPVLCGKIPAPGTLDVTIDLLYPESAREWPLAIRLARMEGYTPSETLLTIPAEVYEAGTI
TRALRMGEMGEYRLYLSGKDENQVDFTLEIPITVGTQWYENVAQFWPLLLLIVTAIVFHIFRKL
>2737470563
MNGIWANLSTGMRRFLVLTASLAVIVAVGLQFHVSSQGDLSDTYPKGFRDGTCTIESKSLVVGYSGYFIPGD
YEIPENASSAMSVPVLCGKIPGPGILDVTIDLLYPESAREWPLAMTLAKTDGSTPPKTLLAVPPKTYESGII
TQVLSIGETGEYRLHLSGKDGSQADFTLEIPITVGVQWYEGIAQFWPMLLLVVAAILYHVFRRL
>2737562159
MNGIWANLSTGMRRFLVLTASLAVIVAVGLQFHVSSQGDLSDTYPKGFRDGTCTIESKSLVVGYSGYFIPGD
YEIPENASSAMSVPVLCGKIPGPGILDVTIDLLYPESAREWPLAMTLAKTDGSTPPKTLLAVPPKTYESGII
TQVLSIGETGEYRLHLSGKDGSQADFTLEIPITVGVQWYEGIAQFWPMLLLVVAAILYHVFRRL
>2667638663
MNGIWANLSTGMRRFLVLTASLAVIVAVGLQFHVSSQGDLSDTYPKGFRDGTCTIESKSLVVGYSGYFIPGD
YEIPENASSAMSVPVLCGKIPGPGILDVTIDLLYPESAREWPLAMTLAKTDGSTPPKTLLAVPPKTYESGII
TQVLSIGETGEYRLHLSGKDGSQADFTLEIPITVGVQWYEGIAQFWPMLLLVVAAILYHVFRRL
>2676832666
MDSIWANLSTGMRRFLVAAGSLVVIAAIGLQFHVSSQGDLSNTYPKGFRGGTCTIESESVVVGYSGYFIPGD
YAIPENATSAMSVPVLCGKIPGPGTLDVTIDLLYPESTREWPLAMTLAKMDGGAPSKTLLAVPPKTYESGII
TQVLSIGETGEYRLYLSGKDEKQADFTLEIPITVGTQWYEGIAQLWPMLLLILGAVFFHILRKL
>2740182624
MDSIWANLSTGMRRFLVAAGSLVVIAAIGLQFHVSSQGDLSNTYPKGFRGGTCTIESESVVVGYSGYFIPGD
YAIPENATSAMSVPVLCGKIPGPGTLDVTIDLLYPESTREWPLAMTLAKMDGGAPSKTLLAVPPKTYESGII
TQVLSIGETGEYRLYLSGKDEKQADFTLEIPITVGTQWYEGIAQLWPMLLLILGAVFFHILRKL
>2738636099
MDSIWANLSTGMRRFLVVAGSLAVIAAIGLQFHVSSQGDLSNTYPKGFRGGTCTIESESVVVGYSGYFIPGD
YAIPENATSAMSVPVLCGKIPGPGTLDVTIDLLYPESAREWPLAMTLAKMDGGAPSKTLLAVPPKTYESGII
TQVLSIGETGEYRLYLSGKDEKQADFTLEIPIMVGTQWYEGIAQLWPMLLLILGAVFFHIFRKL
>2724638778
MDSIWANLSTGMRRFLVVAGSLAVIAAIGLQFHVSSQGDLSNTYPKGFRGGTCTIESESVVVGYSGYFIPGD
YAIPENATSAMSVPVLCGKIPGPGTLDVTIDLLYPESAREWPLAMTLAKMDGGAPSKTLLAVPPKTYESGII
TQVLSIGETGEYRLYLSGKDEKQADFTLEIPIMVGTQWYEGIAQLWPMLLLILGAVFFHIFRKL
>2737534127
MDSIWANLSTGMRRFLILTGSLAVIVAVGLQFNVSSQGDQSNTYPKGFRGGTCTIESESLVVGYSGYFIPGN
YEIPENASSAMSVPVLCGKIPSPGTLDFTIDLLYPESAREWPLAMRLAKMEGSAPSKTLVTIPAGVYESGII
TQVLSIGETGEYRLYLSGTDKNQTDFTLEIPITVGTSLYESIAQFWPLLLLIAAAVFFHIFRKL
>2676836062
MDSVWANLSTGMRRFLVLAGSLAVVVAVGWQFHVSSQGDQSNTYPKGFRGGTCTIESESLVIGYSGYFIPGN
YEIPENTSSAMSVPVLCGKIPGPGLLNVTVDLLYPESARKQPLAMSLVKMEGSTPSKTLVTIPAGIYESGII
TQVLNIRETGEYRLYLSGKDRNQTDFTLEIPITVGTSLYESIAQFWPLLLLIASAVLFNIFRRL
>2630433525
MDSIWANLSTGMRRFLVLTGALALIVAVGLQFHVSSQGDLSNTYPKGFRGGTCTIESEFLVIGYSGYFIPGD
YEIPENASSAMSVPVLCGNIPGPGILDVTIDLLYPESARKWPLAMRLAKMEGSTPSKTLVTIPPGIHELGII
TQVLNIGETGEYTLYLSGKDENQADFMLEIPITVGTTWYEGITQFWPMLLLIVAAILYQVFRRL
>2671460581
MDSIGANLSTGMRRFLILTGSLAVIVAVGLQFHVSSQGDMSGTYPKGFRGGTCTIESDSLVIGYSGYFIPTN
YEIPEDATGAMAVPVLCGKIPSPGTLDVTIDLLYPESAREWPLTMRLAKMEGGVPVKTLMTVPSKTYETGII
THVLNMGETGEYRLYLSGKDGNQADFTLEIPITVGAPWYDSIPQLWPVFLLIAGAILYRIFRKL
>2737462479
MDSIWANLSTGMRRFLVLTGSLAVIVAVGLQFHVSSQGDMSGTYPKGFRGGTCTIESDSLVIGYSGYFIPTN
YEIPEDATGAMSVPVLCGKIPSPGTLDVTIDLLYPESAREWPLTMRLAKMEGGVPVKTLMTVPSKTYETGII
THVLNMGETGEYRLYLSGKDGNQADFTLEIPIIVGAPWYDSIPQLWPVFLLIAGAILYRIFRKF
>2671428989
MDSIWANLSTGMRRFLILSGSLAVIVAVGLQFHVSSQGDVSDTYPKGFRGGTCTIESDSLVIGYSGYFIPGD
YEIPEEATGAMSVPVLCGKIPSPGILDVTIDLLYPESAREWPLTMALTKMEGGTPSNTLLTIPPRTYESGTI
TQVLRIAELGEYRLYLSGKDENQTDFTLKIPITVGTPWYEGFAQFWPMFVLVVAAILYQVFRKL
>2671655361
MDSIWANLSTGMRRFLALIGSLAVIVAVGLQFHVSSQGDQSNTYPKGFRGGTCTIESDSLVIGYSGYFIPGD
YEIPEDATGAMSVPVLCGKIPSPGVLDVTIDLLYPESAREWLLTMALTKMEGGMPSNTLLAIPSRTYESGTI
TQVLRIAELGEYRLYLSGKDRNQTDFTLEIPITVGTPWYEGVAQFWPMFVLMVAAILYQAFRKLRLLK
>637812019
MDSIWANLSTGMRRFLALIGSLAVIVAVGLQFHVSSQGDQSNTYPKGFRGGTCTIESDSLVIGYSGYFIPGD
YEIPEDATGAMSVPVLCGKIPSPGVLDVTIDLLYPESAREWLLTMALTKMEGGMPSNTLLAIPSRTYESGTI
TQVLRIAELGEYRLYLSGKDRNQTDFTLEIPITVGTPWYEGVAQFWPMFVLMVAAILYQAFRKLRLLK
>2747889360
MDTIWTNLSTGMRRFLILSGSLAVIVAVGLQFHVSSQGDVSGTYPKGFRGGTCTMESGSLVIGYSGYFIPGD
YEIPEDATGAMFVPVLCGKIPSPGILDVTIDLLYPESARERPLTMRLAKMEGSAPSSTLLTISPRTYESGTI
TQVLRIAELGEYRLYLSGKDGNQADFTLEIPITVGTPWYEGIVQFWPMLLLVVAAIFYQVFRKL
>2671308450
MNEIWRSLSIRTRRLMVGMGALGVTVLIGMQFHVSSQGDMSTTYPKGFRGGTCTMESEALLVGYSAYFIPGN
YEIPEDAVGAMSVPVLCGKIPGPGTLDVTIDLLYPKSARERPLSLRLARMEGGAPGRTLLSVPATIYESGII
TQAMRIEELGEYRLYLSGKDAGQADFTLEIPIVVGTAWHETALQLWPLFLLSMVAVFFYNFRRIFG
>2676387479
MMETWQELSLNTRRLLVTLGIISVIVLIGMQFHVSSQGDMSDTYPKGFRGGTCTIETDSLLIGFSAYLIPKD
YEIPQDAMSALSVPVLCGKVPGPGMLDVTIDLLYPEAIRDKPLALRLAKLEAAGSERDILSLPASLYRSGTI
SQALQLDQPGQYSLYIQGQNLDNQDFSLEMPIKVGTEWWEELLTNWPLVLILAGALFFYNFRRVVD
>2737540912
MTAIWQNLSIHTRRLMIAISTLMVIILIGMQFHVSSQGDMSETYPKGFRGGTCTIESDTLLIGYSAYFIPKD
YEIPQDALSAMSVPILCGKVPSPGILSITIDLLYPVSVRERSVALSLFREADGKLGKALFSIPAKNYHSGSI
SLEIHVDEPGEYVLHLSGVDENQLDFRLVIPITVGSRWYEGIVQFWPLLLLCAAAVSFYNFRRIID
>2737604462
MTAIWQNLSIHTRRLMIAISTLMVIILIGMQFHVSSQGDMSETYPKGFRGGTCTIESDTLLIGYSAYFIPKD
YEIPQDALSAMSVPILCGKVPSPGILSITIDLLYPVSVRERSVALSLFREADGKLGKALFSIPAKNYHSGSI
SLEIHVDEPGEYVLHLSGVDENQLDFRLVIPITVGSRWYEGIVQFWPLLLLCAAAVSFYNFRRIID
>2737537187
MTAIWQNLSIHTRRLMIAISTLMVIILIGMQFHVSSQGDMSETYPKGFRGGTCTIESDTLLIGYSAYFIPKD
YEIPQDALSAMSVPILCGKVPSPGILSITIDLLYPVSVRERSVALSLFREADGKLGKALFSIPAKNYHSGSI
SLEIHVDEPGEYVLHLSGVDENQLDFRLVIPITVGSRWYEGIVQFWPLLLLCAAAVSFYNFRRIID
>2676377373
MTAIWQNLSILTRRLMIAISTLMGIILIGMQFHVSSQGDMSETYPKGFRGGTCTIESDTLLIGYSAYFIPKN
YEIPQDALSAMSVPILCGKVPSPGILSITIDLLYPVSARERSVALSLFREVDGELGKALFSIPAKNYHSGSI
SHEIHVDEPGEYVLHLSGVDENQLDFRLVIPITVGPQWYEGIVQFWPLLLLCAAAVSFYNFRRIFD
>2676373502
MTAIWQNLSILTRRLMIAISTLMGIILIGMQFHVSSQGDMSETYPKGFRGGTCTIESDTLLIGYSAYFIPKN
YEIPQDALSAMSVPILCGKVPSPGILSITIDLLYPVSARERSVALSLFREVDGELGKALFSIPAKNYHSGSI
SHEIHVDEPGEYVLHLSGVDENQLDFRLVIPITVGPRWYEGIVQFWPLLLLCAAAVSFYNFRRIFD
>2737551396
MTTIWQNLSIHTRRLVIVTGILMSIVVIGMQFHVSSQGDRSETYPKGFRGGTCTIESDTLLIGYSAYFIPDD
YEIPEDALSAMAAPILCGKIPGPGLLSITIDLLYPVTIREQPVALTLFREVDGKSGQPLLSAPAGNYHSGII
SQEIRIKETGEYIFRLSGIDEHQAEFNLEIPITVGTEWYEPFIQFWPLLLLSAVAVFLYNLRRMVD
>637427557
MITIWQNLSINIQRLFIALCILTGIVLIGMQFHVNSQGSMSDTYPKGFRGGTCTIESDTLLVGYSAYFIPVD
YEIPDDSMSALSVVPVLCDKVPGPGLLSITVDLLYPASIREQPVAVSLARKNGERIMEPLLSIPARNYQSGI
ISQEVRIDESGEYVLQLSGTDEYQSEFHLDIPVTIGTKWYEPFVPYWPMLVLGVVAAFFYNLRRIVN
>2671675620
MITIWQNLSINIQRLFIALCILTGIVLIGMQFHVNSQGSMSDTYPKGFRGGTCTIESDTLLVGYSAYFIPVD
YEIPDDSMSALSVVPVLCDKVPGPGLLSITVDLLYPASIREQPVAVSLARKNGERIMEPLLSIPARNYQSGI
ISQEVRIDESGEYVLQLSGTDEYQSEFHLDIPVTIGTKWYEPFVPYWPMLVLGVVAAFFYNLRRIVN
>2671673094
MITIWQNLSINIQRLFIALCILTGIVLIGMQFHVNSQGSMSDTYPKGFRGGTCTIESDTLLVGYSAYFIPVD
YEIPDDSMSALSVVPVLCDKVPGPGLLSITVDLLYPASIREQPVAVSLARKNGERIMEPLLSIPARNYQSGI
ISQEVRIDESGEYVLQLSGTDEYQSEFHLDIPVTIGTKWYEPFVPYWPMLVLGVVAAFFYNLRRIVN
>2585359048
MITIWQNLSINIQRLFIALCILTGIVLIGMQFHVNSQGSMSDTYPKGFRGGTCTIESDTLLVGYSAYFIPVD
YEIPDDSMSALSVVPVLCDKVPGPGLLSITVDLLYPASIREQPVAVSLARKNGERIMEPLLSIPARNYQSGI
ISQEVRIDESGEYVLQLSGTDEYQSEFHLDIPVTIGTKWYEPFVPYWPMLVLGVVAAFFYNLRRIVN
>2671460000
MNFWRRLPPGMRLLVVTGFVALMVAVGAQFHVSSQGDRSSTYPKGYRGGTCTIETETLLVGYSAYFIPSDYE
IPDDPTSAKAVPVLCGKVPSPGTLNVTLDLLYPESARHVPLALRLVKLSDKNGEQELLSTPPQAYASGTLTQ
AFKFDSVGQYALYLDGKRPAGTEFKLQIPIKVGTDWKDYAARYWPQALMFLFIVIVLSNWKRIFG
>2737467924
MNFWRRLPPGMRLLVVTGFVALMVAVGAQFHVSSQGDRSSTYPKGYRGGTCTIETETLLVGYSAYFIPSDYE
IPDDPTSAKAVPVLCGKVPSPGTLNVTLDLLYPESARHVPLALRLVKLSDKNGEQELLSTPPQAYASGTLTQ
AFKFDSVGQYALYLDGKRPAGTEFKLQIPIKVGTDWKDYAARYWPQALVFLFIVIVLSNWKRIFG
>2737559519
MNFWRRLPPGMRLLVVTGFVALMVAVGAQFHVSSQGDRSSTYPKGYRGGTCTIETETLLVGYSAYFIPSDYE
IPDDPTSAKAVPVLCGKVPSPGTLNVTLDLLYPESARHVPLALRLVKLSDKNGEQELLSTPPQAYASGTLTQ
AFKFDSVGQYALYLDGKRPAGTEFKLQIPIKVGTDWKDYAARYWPQALVFLFIVIVLSNWKRIFG
>2747895888
MNFWRRLPPGMRLLVVTGFVALMVAVGAQFHVSSQGDRSSTYPKGYRGGTCTIETETLLVGYSAYFIPSDYE
IPDDPTSAKAVPVLCGKVPSPGTLNVTLDLLYPESARHVPLALRLVKLSDKNGEQELLSTPPQAYASGTLTQ
AFKFDSVGQYALYLDGKRPAGTEFKLQIPIKVGTDWKDYAARYWPQALVFLFIVIVLSNWKRIFG
>2747888740
MNFWRRLPPGMRLLVVTGFVALMVAVGAQFHVSSQGDRSSTYPKGYRGGTCTIETETLLVGYSAYFIPSDYE
IPDDPTSAKAVPVLCGKVPSPGTLNVTLDLLYPESARHVPLALRLVKLSDKNGEQELLSTPPQAYASGTLTQ
AFKFDSVGQYALYLDGKRPAGTEFKLQIPIKVGTDWKDYAARYWPQALVFLFIVIVLSNWKRIFG
>2737463240
MNFWRRLPPGMRLLVVTGFVALMVAVGAQFHVSSQGDQSSTYPKGYRGGTCTIETETLLVGYSAYFIPSDYE
IPDDPTSAKAVPVLCGKVPSPGTLNVTLDLLYPESARHVPLALRLVKLSDKNGEQELLSTPPQAYASGTLTQ
AFKFDSVGQYALYLDGKRPTGTEFKLQIPIKVGTDWKDYAARYWPQALVFLFIVIVLSNWKRIFG
>2671430471
MDFWRRLPPRMRLLVVTGFVALMVAVGAQFHVSSQGDRSSTYPKGYRGGTCTIETEALLVGYSAYFIPSDYE
IPDDPTSAKAVPVLCGKVPSPGTLNVTLDLLYPESARHVPLALRLVKLSDKNGEQELLSIPPQAYASGTLTQ
AFKFDSVGQYALYLDGKRPAGTEFRLQIPIKVGTDWKDYAAKYWPQALMFLFIVIVLSNWKRIFG
>2671450564
MDFWRRLPPRMRLLVVTGFVALIVVVGAQFHVSSQGDRSSTYPKGYRGGTCTIETEALLVGYSAYFIPSDYE
IPNDPTSAKAVPVLCGKVPSPGTLNVTLDLLYPESARHVPLALRLVKLSDKNGEQELLSIPPQAYESGTLTQ
AFKFDSVGQYALYLDGKRPAGTEFKLQIPIKVGTDWKDYVAKYWPQALVFLFIVIVLSNWKRIFG
>637811028
MDFWRRLPPRMRLLVVTGFVALMVAVGAQFHVSSQGDRSSTYPKGYRGGTCTIETDALLVGYSAYFIPSDYE
IPDDPTSAKAVPVLCGKVPSPGTLNVTLDLLYPESVRHVPLALRLIKLSDKNGEQELLSIPPQAYASGTLTQ
AFRFDAVGQYALYLDGKRPGGTEFELQIPIKVGTDWKDYVAKYWPQALVFLFIVIVLVNWKRIFG
>2671654958
MDFWRRLPPRMRLLVVTGFVALMVAVGAQFHVSSQGDRSSTYPKGYRGGTCTIETDALLVGYSAYFIPSDYE
IPDDPTSAKAVPVLCGKVPSPGTLNVTLDLLYPESVRHVPLALRLIKLSDKNGEQELLSIPPQAYASGTLTQ
AFRFDAVGQYALYLDGKRPGGTEFELQIPIKVGTDWKDYVAKYWPQALVFLFIVIVLVNWKRIFG
>2671443970
MDFWRRLPPRMRLLVVTGFVALMVAVGAQFHVSSQGDRSSTYPKGYRGGTCTIETDALLVGYSAYFIPSDYE
IPDDPTSAKAVPVLCGKVPSPGTLNVTLDLLYPESVRHVPLALRLIKLSDKNGEQELLSIPPQAYASGTLTQ
AFRFDAVGQYALYLDGKRPGGTEFELQIPIKVGTDWKDYVVKYWPQALVFLFIVIVLANWKRIFG
>2671435719
MDFWRRLPSRTRLLAVAGVVAIMVAAGAQFHVSSQGDRSSTYPKGYRGGTCTIETEALLVGYSAYFIPNDYE
IPDDPSSAKAVPVLCGKVPSPGTLNVTLDLLHPESARNAPLALRLVKLSPENAEHELLSVPPQTYRSGTLTQ
AFKFDAAGQYALYLDGKLPNEAQFNMQIPIKVGTDWQDHLSKYWLQALVFVFIVLVLSNWKRIFG
>650754129
MFVILIGVIFSVLAFGMLYGTSSQGDSAETYPKGFRGGACTIETENLIIGYSGYYLPADYESPEDTLRSPHV
PVQCGKVPEPAAVNISIDLLYPESARNFLLSQRLVKIVTIENTEKELEILSVPAEQHPSGVITQAFKLSEAG
QYILYLEGNTENTNIQVKVPLKVGLDWQDHFKKLFSTFLKKD
>2737564488
MFVILIGIIFSVLMFGMLYGTSSQGDSAETYPKGFRGGACTIETENLIIGYSGYYLPADYESPEDTLRSPHV
PVQCGKVPEPAAVNISIDLLYPESARNFLLSQRLVRIVTTEDTEKELEILSTPAQQHLSGVVTQAFKLSEAG
QYILYLEGKNTENTSIQVKVPLKVGLDWQDHLKKLFSTFLRKD
>2735376245
MFVILIGIIFSVLMFGMLYGTSSQGDSAETYPKGFRGGACTIETENLIIGYSGYYLPADYESPEDTLRSPHV
PVQCGKVPEPAAVNISIDLLYPESARNFLLSQRLVRIVTTEDTEKELEILSTPAQQHLSGVVTQAFKLSEAG
QYILYLEGKNTENTSIQVKVPLKVGLDWQDHLKKLFSTFLRKD
>2676383417
MFVILIGIIFSVLMFGMLYGTSSQGDSAETYPKGFRGGACTIETENLIIGYSGYYLPADYESPEDTLRSPHV
PVQCGKVPEPAAVNISIDLLYPESARNFLLSQRLVRIVTTEDTEKELEILSTPAQQHLSGVVTQAFKLSEAG
QYILYLEGKNTENTSIQVKVPLKVGLDWQDHLKKLFSTFLRKD
>2671279205
MFVILIGIIFSVLMFGMLYGTSSQGDSAETYPKGFRGGACTIETENLIIGYSGYYLPADYESPEDTLRSPHV
PVQCGKVPEPAAVNISIDLLYPESARNFLLSQRLVRIVTTEDTEKELEILSTPAQQHLSGVVTQAFKLSEAG
QYILYLEGKNTENTSIQVKVPLKVGLDWQDHLKKLFSTFLRKD
>2737590646
MFVILIGIIFSVLMFGMLYGTSSQGDSAETYPKGFRGGACTIETENLIIGYSGYYLPADYESPEDTLRSPHV
PVQCGKVPEPAAVNISIDLLYPESARNFLLSQRLVRIVTTEDTEKELEILSTPAQQHLSGVVTQAFKLSEAG
QYILYLEGKNTENTSIQVKVPLKVGLDWQDHLKKLFSTFLRKD
>2671663999
MFVILIGIIFSVLAFGMFYGTSSQGDSAETYPKGFRGGACTIETENLIIGYSGYYLPEGYESPEDTLRSPHV
PVQCGKVPEPSAVNISIDLLYPESARNFLLSQRLVRIVTVDDMEKELEILSAPMQQHPSGVITQAFKLSEAG
QYILYLEGKNTENASIQVKVPLKVGLDWQDHFKKLFSTFLKKD
>2727950562
MFTRSKFSSHKFMFVILIGIIFSVLAFGMLYGTSSQGDSAETYPKGFRGGACTIETENLIIGYSGYYLPADY
ESPEDTLRSPHVPVQCGKVPEPAAVNISIDLLYPESARNFLLSQRLVKIVTIENTEKELEILSAPAEQHPSG
VITQAFKLSEVGQYILYLEGSTENTNIQVKVPLKVGLDWQDHFKKLFSTFLKKD
>2671670986
MLTPSKFSVRKFQFALLIAVVSAFIVFGLLYRTSSQGDFSDTYPKGFRGGACTIESEALIIGYSGYYLPEGY
ESPDDLRSPHVPVQCGKIPEPASLNISIDLLYPESARDFSLALRLVKLEIDEKEHQQEHEVMTTPAQQHPSG
VITTAFKLDELGQYILYLEGKNTENADLQVKIPLQVGLDWKNHLKNALSPLLKKD
>2671667697
MLTPSKFSVRKFQFALLIAVVSAFIVFGLLYRTSSQGDFSDTYPKGFRGGACTIESEALIIGYSGYYLPEGY
ESPDDLRSPHVPVQCGKIPEPASLNISIDLLYPESARDFSLALRLVKLEIDEKEHQQEHEVMTTPAQQHPSG
VITTAFKLDELGQYILYLEGKNTENADLQVKIPLQVGLDWKNHLKNALSPLLKKD
>2737566862
MLTPSKFSVRKFQFALLIAVISAFIVFGLLYRTSSQGDFSDTYPKGFRGGACTIESEALIIGYSGYYLPEGY
ESPDDLRSPHVPVQCGKMPEPASLNISIDLLYPESARDFSLALRLVKLEIDEKEHQQEHEVMSTPAQQHPSG
VITTAFKLDELGQYILYLEGKNTENADLQVKIPLQVGLDWKNHLKNALSPLLKKD
>2727726861
MLTPSKFSVRKFQFALLIAVISAFIVFGLLYRTSSQGDLSDTYPKGFRGGACTIESEALIIGYSGYYLPEGY
QSPDDLRSPHVPVQCGKIPEPASLNISIDLLYPESARDFSLALRLVKLEIDEKEHQQEHEVMSTPAQQHPSG
VITTAFKLGELGQYILYLEGKNTENADLQVKIPLQVGLDWKNHLKNALSPLLKKD
>2737610166
MSTTSKFSVRKFQFALLIAVVSAFIIFGLLYRTSSQGDFSDTYPKGFRGGACTIESEALIIGYSGYYLPEGY
QSPDDLRSPHVPVQCGKIPEPASLNITIDLLYPESARDFSLALRLVKLEIDEKEHQQEHEVMSTPAQQHPSG
VITTAFKLGELGQYVLYLEGKNTEDADLQVKIPLQVGLDWKNHLKNALSPLLKKD
>2737553029
MLTTSKFSVRKFQFALLIAVISAFIVFGLLYRTSSQGDFSDTYPKGFRGGACTIESEALIIGYSGYYLPEGY
ESPDDLRSPHVPVQCGKIPEPASLNITIDLLYPESARDFSLALRLVKLEIDEKEHQQEHEVMSTPARQHPSG
VITTAFKLGELGQYILYLEGKNTENADLQVKIPLQVGLDWKNHLKNALSPLLKKD
>651002658
MLSTPKLPARKFPIAIWVSVIAVFVAFGTLYRTSSQGDLSETYPKGFRGGACTIETEALTIGYSGYYLPKDY
ESSEDIIRSPYVPVQCGKVPEPATLNISIDLLYPESARDYLLAMRLVQIEVDEKEHQKEHEILSIPAQQHRT
GVITLAFKLREPGQYILYLNGQNTENTDLQVKIPLQVGLNWKDHLRKNFSTFLKNH
>2619774502
MLSRTKLPAHKFLIAMWVGVIAVFIAFGMLYHTSSQGDLSETYPKGFRGGACTIETDALTIGYSGYYLPKDY
ESSIDTIRSPYVPVQCGKVPEPATLNISIDLLYPDSARDFMLGLRLVQVEIDEKENQKEHEILSTPTQQHRS
GVITLAFKLREPGQYILYLNGKNTEGTELQVKIPLQVGLNWTDHLRKNFSTFLKNY
>2737538594
MPVQSKLLSRKSQFAILFGILAIFVAFGALYHASSQGDLSETYPKGFRGGACTIQTEALTVGYSGYYLPNDY
VAPQDTIRSPHIPVQCGKIPEPGTLNITIDLLYPESARNIPLALRLVKVEFHDDKEKEHEILSVPAQQHPFG
VITQSFRMSEVGQYILYLDSNNAGTMDFQVKVPIKVGFDWKDHLKRIFSTFLRKD
>2737535355
MPVQSKLLSRKSQFAILFGILAIFVAFGALYHASSQGDLSETYPKGFRGGACTIQTEALTVGYSGYYLPNDY
VAPQDTIRSPHIPVQCGKIPEPGTLNITIDLLYPESARNIPLALRLVKVEFHDDKEKEHEILSVPAQQHPFG
VITQSFRMSEVGQYILYLDSNNAGTMDFQVKVPIKVGFDWKDHLKRIFSTFLRKD
>2737571904
MLPTTRVSSRRFQLIIGISIFAAFIMFGALLQVSSQGDSSETYPKGFRGTTCTIETETLTIGYSSYYLSDDY
EVSEDEPRTPYIPVQCGKIPQPGTLNISIDLLHPDAIRDVSLALRLVKLTLLEDQNHEEHEIFSIPARTHPS
GVITQVFRLDEIGNYYVYLDGKSTDNIHYLARVPITVGHDWRDNVRNFLPPLFRKYL
>2671684397
MLPTTRVSSRRFQLIIGISIFATFIMFGALLQVSSQGDSSETYPKGFRGTTCTIETDTLTIGYSSYYLSDDY
EVSEDEPRTPYIPVQCGKIPQPGTLNISIDLLHPDAIRDVSLALRLVKLTLLEDQNHEEHEIFSIPARTHPS
GVITQVFRLDEIGNYYVYLDGKSADNIHYLARVPITVGHDWRDNVRNFLPPLFRKYL
>2671677266
MQTRAKASTRKFQMIAGAGIFAAFIALGALLQVSSQGDSSDTYPKGFRGNTCTVETETLTIGYSSYYLSDEY
EISEDEPRTPYIPVQCGKIPQPGMLNISIDLLHPDSSRNVPLAMRLAKLVYVADETVEEREILSVPARPHPS
GVITHAFRLDEIGHYVIYLDGTSPENIHYLVRVPVIVGHDWRDNLRNFLPPFLRKYI
>2671470179
MQTRAKASIRKFKMIAGVGIFAAFIAFGALLQVSSQGDSSDTYPKGFRGNTCTVETETLTIGYSSYYLSDEY
EISEDEPRTPYIPVQCGKIPQPGMLNISIDLLHPDSSRNVPLAMRLAKLVYVADETVEEREILSVPARPHPS
GVITHAFRLDEIGHYVIYLDGTSPENIHYLVRVPVTVGHDWQDNMRNFLPPFLRKYI
>2676376323
MRTRAKSLSRKFQMIAGIGIFAAFITFGAFLQVSSQGDLSDTYPKGFRGSTCTVETETLTIGYSSYYLSDEY
EISEDEPRTPYIPVQCGKIPQPGMLNISIDLLHPASSRNVPLALRLVRLAFNDDETFEEHAILSVPARTHPS
GVITHAFRLDEIGHYFIYLDGTSSDNTQYLVRVPVTVGHEWRDDVRNFLPPFLRKYF
>2630034064
MYLVICKYTISNGETIDKCGFVVNNYFAAHFTIYPEYPIPYNRGCLMNAYCNKIPHSGMVSLVYDIVGIGNI
LNDHKINIYITYKNEPEKYLYSWSEVPVNGVIWKRVYLKPGSYISKINIFCDQGILTKLNQYGILLEDKNVN
FVFPFIVDRENVLSWIKYKIMIITIITILICVIIGMIFRMVQKNTCK
>2632639550
MYVVVCKCAISNCETYDKCGFVVNNYFAAHFTIYPEYPLPYKRGCFMNAYCNKIPHSGMVSLVYDIVGIGNI
LNDHKINIYITYKNEPDKYLYSWSEVPVNGVIWKRVYLKPGSYISKINIFCDQGIITKLNQYGILIEDKNVN
FVFPFIVNSGNILSWIKYKIMIIPIIAIIICIIIGIIFRVVQKNNNYVKN
>2539612853
MYVVVCKCAISNCETYDKCGFVVNNYFAAHFTIYPEYPLPYKRGCFMNAYCNKIPHSGMVSLVYDIVGIGNI
LNDHKINIYITYKNEPDKYLYSWSEVPVNGVIWKRVYLKPGSYISKINIFCDQGIITKLNQYGILIEDKNVN
FVFPFIVNSGNILSWIKYKIMIIPIIAIIICIIIGIIFRVVQKNNNYVKN
>2517504423
MKQCVSIGVVALMAVMGASQAWAHGGGGMGGITENDLCSREKGQYLIHFSAYQHGTADRASQLAQLKELKDA
DLRRYVDAMKEEFQSYCRDIPRTGKATLTFDLISDALRKTPVAVRVVEATEREDAQTVLYIPQQVYPSGVVR
AETDFGKAGKYRAVLEVEEQGARSRAGGDAPEAVSHSHDGAEQHTSTAEEEAYHAHDSTFSFPFTVGLKTPR
GGGARGPSMMSNPAILVMTVAGVGIGAVLYVRRKKKAA
>2713529938
MKQCVSIGVVALMAVMGASQAWAHGGGGMGGITENDLCSREKGQYLIHFSAYQHGTADRASQLAQLKELKDA
DLRRYVDAMKEEFQSYCRDIPRTGKATLTFDLISDALRKTPVAVRVVEATEREDAQTVLYIPQQVYPSGVVR
AETDFGKAGKYRAVLEVEEQGARSRAGGDAPEAVSHSHDGAEQHTSTAEEEAYHAHDSTFSFPFTVGLKTPR
GGGARGPSMMSNPAILVMTVAGVGIGAVLYVRRKKKAA
>2713529832
MKYVAAIGCAILMAASGVSQAWAHGGGGMGGITESDLCSMEKGQYFIHFSAYQHGTVDRASQPAQLKELKDA
DLRRYVDAMKEEFQSYCRDIPRTGKATLTFDLISDAFRRIPVAVRVVEASEREGGETVLYVPQQVYPSGVVR
AETDFAKAGKYRAVVEVEEQGGLHGGGVDAEAVVSHVHDAAVSEQHTSTAEEEAYHAHDSTFSFPFTVGLKT
PRGGARGPSMMSNPAILVTAVAGVGIGAVLYVRRKKKAAQTYS
>2517504317
MKYVAAIGCAILMAASGVSQAWAHGGGGMGGITESDLCSMEKGQYFIHFSAYQHGTVDRASQPAQLKELKDA
DLRRYVDAMKEEFQSYCRDIPRTGKATLTFDLISDAFRRIPVAVRVVEASEREGGETVLYVPQQVYPSGVVR
AETDFAKAGKYRAVVEVEEQGGLHGGGVDAEAVVSHVHDAAVSEQHTSTAEEEAYHAHDSTFSFPFTVGLKT
PRGGARGPSMMSNPAILVTAVAGVGIGAVLYVRRKKKAAQTYS
>2517304606
MMKYVVAIASVVLLAASGTSQVWAHGGGGMGGITENDICSMERGQYFIHFSAYQHAAAGNVAQLAVLKDLKE
ADLRRYVDAMKEEFRSYCRDIPKTGKATLTFDLISDALRKIPVAVRVVEASERGNAETVLYIPQQVYPSGVV
KAETDFTHAGKYKAVVEVEEQHPGQSPIGHGADAADHQHDSTVMVGVKHASSAEEEVYHAHDSTFSFPFTVG
LKTPRSGGRGSSMFSNPSILVTAIAGVAIGAVLYVRQKKKAA
>2517304415
MKRVMLLAVSALIPMFVASQAFGHGGGDVMGDWDAADKCTAVKGHYTVHFTAYQELIGSGMIPLMHEVGSEQ
VKKEFQSYCEGVPKIGKFSIAFDLYNEEMRSLPISVQIVEAEAHEDKGGGEHSHVVFSRPPTVYGDGSIRID
AEIPNPGHYIAIMKLEKVGPGIAHKPHRGSEIGEWQRVSHTHGPGTDPTEAQMQAVDPIYSFPFTVGLEVRA
YSRLPWFLSNLGFQLAVSLLVLCALAFGVRYLMNGRRSKPA
>2713529960
MKRLMLLFSVVLVPVFVASQAFGHGGGDVMGDWDAADACTAVKGHYTVHFTAYQELIGAGMIPLMHEVGSEQ
VKKEFQSYCEGVPKTGKLSIAFDLYNEEMRALPISVRIVEAVAAHEDTEGGGHSHAVFSLPAAVYGDGSIRI
DTEITKPGHYIALMTLEKAGPGIAHKPHRGSEVGEWQRVSHTHGPGTDPTEAQIKAVDHTYSFPFSVGLAVR
AHSRLPWLVSNLGFQLAITLLAICALVGGVKYYMNGRRKKPA
>2517504445
MKRLMLLFSVVLVPVFVASQAFGHGGGDVMGDWDAADACTAVKGHYTVHFTAYQELIGAGMIPLMHEVGSEQ
VKKEFQSYCEGVPKTGKLSIAFDLYNEEMRALPISVRIVEAVAAHEDTEGGGHSHAVFSLPAAVYGDGSIRI
DTEITKPGHYIALMTLEKAGPGIAHKPHRGSEVGEWQRVSHTHGPGTDPTEAQIKAVDHTYSFPFSVGLAVR
AHSRLPWLVSNLGFQLAITLLAICALVGGVKYYMNGRRKKPA
>2517304011
MKRLMLLGCAMLLLAFGASQARAHGGGGDAMGDWDKADACSQEKGHYAVHMTTYQQKRAASETLKLQEVGSV
QFKEEFQSYCGGVPKTGRMWMAFDLYNEELRALPISIRIVEDEAGGHEHAAGEGGHDHAIVSVPPTIYRDGT
ARVYVEIPEAGHYAAIVKLEKVGPAIAHGPHRAGDPGEWNRVVHRHGSSDPTQAEIDAVDPTYRFPFTVGLA
MKRELPWFVSNPGFQTAGALLVISGLIGGVQFYRNGKRKTRA
>2713530128
MKYLISLCCAIFLFIAWTSQAGAHGGEGMGGMDKMDACVQKKGHYTVHFSAYQQQYGESAIGMLQEVGSEKL
KREFQSYCEGLPKTGKMAITFDLLNEEMRDLPISVQIVSADEDRSKGHEDGDSAHSHAIVSLPPTVYRDGSI
RLTADIPTAGHYKAIMKLEEVGPGIAHKPHTAADPGELDLVRHSHGGGSDPTDVEMHAVDPTFTMPFTVGLT
QAAGSSFVSTVGLQVIGIVFGLSVLVGGLIFFRNGKQKKEA
>2517504613
MKYLISLCCAIFLFIAWTSQAGAHGGEGMGGMDKMDACVQKKGHYTVHFSAYQQQYGESAIGMLQEVGSEKL
KREFQSYCEGLPKTGKMAITFDLLNEEMRDLPISVQIVSADEDRSKGHEDGDSAHSHAIVSLPPTVYRDGSI
RLTADIPTAGHYKAIMKLEEVGPGIAHKPHTAADPGELDLVRHSHGGGSDPTDVEMHAVDPTFTMPFTVGLT
QAAGSSFVSTVGLQVIGIVFGLSVLVGGLIFFRNGKQKKEA
>2517302834
MVKHLMSVCCAMLLLVAWTSQARAHGGEGMGGMDKMDACVQKKGHYTVHFSAYQQQYGEAALGMLQEVGSEG
LKREFQSYCEAVPKTGKMAITFDLLNEEMRELPISVQIVEANEEPGKTHGEGHGDHSHAIISLPPAVYRDGS
VRVVADIPTSGHYKAIMKLEGVGPGIAHKPHTASDPGEWDLVKHSHGSGGDPTQAEIQAVDPTFTMPFTVGL
QTQAAGSSFLSKVGLQVVGIVFGLTVLVGGLIFFRNGKQKKAA
>2617350415
MEADQCKLKVDSYFMHFTGYQPQSSRAEFCEDIPEVGRTIIVLDFVDESLRDIPVSVNLARDDGVQRMEMTD
TSSSILYIPPRKYPNGTIKIEVNFEKAGRYVGVVAIEGRGQSVANFPFDVGRSWSLIRLLAWCLVIVSGAVG
TFLWARRRYSIGRELSSANHRQRRVDSMKRFVLVLMAVLIGMPSAVLAHAHLIRSTPQDGSEISAPIDPIVL
YFTEALEQRLINVALSRDNKSVSGLSQPVLSGNGRIVNVSLPHLFAGLYTVSWSVVSIDGHRTEGKFKFLYR
EP
>2698301170
LALSHGGVVEEEDLCVIKVNYLRGHFKIYQPLIDGHKEYCEDLPNATESVFVMEYLHESLGEAAVDFRIIRD
VTGKGRFARWEDVAEIDDLEAVTILYREPTVDPDVLTVIHDFQEEGDFIGIVTANVDGDQKIYRAVFPFEVG
YTGLGYWPFFILLLLAIQLQYLFMSGRLKRRRESPTVATIVALLLLCAPVSDALADEWVSSRGIYTVSFESS
LEPIEINRIHSWILHITSGGEPVTGASLSVSGGMPAHDHGMPTRPRVTAELGNGEYRLEGIRFHMGGDWQVS
IEIKANGKTDTVVVSLAL
>2698300776
MIMKGMAIRFFAILALSVLVPQIVAAHGGVVQEGDICVIKVNFLRAHFKVYQPRVSGHEQFCEDLPNASESV
FVMEYLHDALATMPIDFRIIRDVTGKGRFARIEDVQQIADLDAATVFYQPAITEPDVFTVIHDFDEEGDFIG
IVSAVQPETQKVYAAVFPFEVGFTGLGYWPFFVGALILLQLQYLLMSGRFRRWFGRDGKGAATTLCICLMLA
TSFAAVAEEEGLRVTYSTPSGPPEINRMHSWILHVESLDGAPVENAEILVSGGMPKHDHGLPTRPRVTSELG
GGDYRLDGMRFHMRGFWEIEVTVVTSQGSTVIVIPLQL
>2739858951
MSMLLAPVTAFPHGGVVLEEDICLIKVGFYQAHFTVFQPESRQHEQFCEDLPDIGESIFVLEYLHDGLESLA
VDFRIIENTTGNGSFANKEDVDRLDDIEAVTVFYQPPLKNPDVFAVLHEFDQEGEFIGVVTARDDNTSKIYT
AVFPFETGFTGGDVQDIAVFTIIMAIFLGWLSFLGFKRYRSRATLLPVLSVLTILIAMQSLPAFAQPGATNN
LTGSNENFVVEVTPSLRPIAINQIHSWLLTIHPNEGSSKNDMQITVSGGMPLHDHGMQTTPMVAAKNSQNEY
QVDGMKFHMRGYWEVTVKIDTGSTTEEIVIGFNL
