# Supplementary material for: Characterization of a long overlooked copper protein from methane- and ammonia-oxidizing bacteria
Source: Nat Commun. 2018 Oct 15;9:4276. doi: 10.1038/s41467-018-06681-5 (PMC6189053; doi:10.1038/s41467-018-06681-5)
Supplement: Supplementary file 6 — Supplementary Data 4 [file 41467_2018_6681_MOESM6_ESM.txt]

HMMER3/f [3.1b2 | February 2015]
NAME  20171010_img_pmoD-blast_trim_mafft-linsi
LENG  194
ALPH  amino
RF    no
MM    no
CONS  yes
CS    no
MAP   yes
DATE  Sat Mar  3 02:56:16 2018
NSEQ  860
EFFN  5.462265
CKSUM 1729520610
STATS LOCAL MSV      -10.3758  0.70572
STATS LOCAL VITERBI  -11.2934  0.70572
STATS LOCAL FORWARD   -5.2679  0.70572
HMM          A        C        D        E        F        G        H        I        K        L        M        N        P        Q        R        S        T        V        W        Y   
            m->m     m->i     m->d     i->m     i->i     d->m     d->d
  COMPO   2.50846  4.08666  3.02256  2.71973  3.16796  2.70024  3.68966  2.85468  2.75568  2.48393  3.62982  3.20847  3.15903  3.15558  2.98270  2.69070  2.80238  2.57784  4.82405  3.40278
          2.68677  4.42210  2.77624  2.73295  3.46280  2.40612  3.72632  3.29218  2.67711  2.69310  4.22568  2.90477  2.73832  3.18231  2.89534  2.37850  2.77580  2.98533  4.58458  3.61739
          1.68292  0.72504  1.10908  2.32419  0.10299  0.00000        *
      1   2.56980  4.88687  3.38668  2.66127  3.81065  2.97792  3.67664  2.60465  2.35153  2.77006  2.72254  3.14076  3.90487  3.05781  2.34148  2.58465  2.78951  2.99629  5.49174  3.97232     56 r - - -
          2.68618  4.42225  2.77519  2.73123  3.46354  2.40513  3.72494  3.29354  2.67741  2.69355  4.24690  2.90347  2.73739  3.18146  2.89801  2.37887  2.77519  2.98518  4.58477  3.61503
          0.02583  5.02579  3.96662  0.61958  0.77255  1.30472  0.31642
      2   2.76385  4.12574  3.38369  2.80225  3.06356  3.50675  3.91289  2.99972  2.27534  2.74299  3.66615  2.42006  3.48634  2.68120  2.33595  2.64344  2.97905  2.92648  5.15720  3.86506     57 k - - -
          2.68618  4.42225  2.77519  2.73123  3.46354  2.40513  3.72494  3.29354  2.67741  2.69355  4.24690  2.90347  2.73739  3.18146  2.89801  2.37887  2.77519  2.98518  4.58477  3.61503
          0.01609  5.02338  4.66975  0.61958  0.77255  0.98775  0.46587
      3   2.52698  4.77791  3.49571  2.83031  3.76280  3.24261  4.03076  2.88135  2.55045  2.37821  2.51134  3.06616  3.41833  3.20711  2.40742  2.59018  2.69004  3.03492  4.22267  3.97217     58 l - - -
          2.68635  4.42238  2.77541  2.73146  3.46375  2.40532  3.72518  3.29340  2.67734  2.69344  4.24654  2.90307  2.73756  3.18144  2.89797  2.37887  2.77536  2.98515  4.58044  3.61499
          1.61187  0.63657  1.30422  0.05052  3.01062  0.88784  0.53025
      4   2.52396  4.10550  4.47409  3.87982  2.90784  3.34379  4.21043  2.23253  3.37827  2.13921  2.22652  3.88472  3.80900  3.92979  3.28090  2.78801  2.58737  2.04284  4.76491  3.70254     60 v - - -
          2.68618  4.42225  2.77519  2.73123  3.46354  2.40513  3.72494  3.29354  2.67741  2.69355  4.24690  2.90347  2.73739  3.18146  2.89801  2.37887  2.77519  2.98518  4.58477  3.61503
          0.03362  4.90987  3.66176  0.61958  0.77255  1.09075  0.40942
      5   2.39143  4.52855  3.58668  3.01482  3.50787  3.25809  3.80717  3.09148  2.14381  2.50381  2.34771  3.37677  4.07931  3.33333  2.83307  2.63655  2.60734  2.61614  5.05602  3.91464     61 k - - -
          2.68618  4.42225  2.77519  2.73123  3.46354  2.40513  3.72494  3.29354  2.67741  2.69355  4.24690  2.90347  2.73739  3.18146  2.89801  2.37887  2.77519  2.98518  4.58477  3.61503
          0.01089  5.00036  5.49735  0.61958  0.77255  1.33553  0.30519
      6   2.54618  5.01894  3.16574  2.59787  4.16723  3.14184  3.43678  3.61259  2.10596  2.93278  3.72055  2.87836  3.67108  2.40836  2.06631  2.78104  2.95886  3.56786  5.21856  3.33617     62 r - - -
          2.68618  4.42225  2.77519  2.73123  3.46354  2.40513  3.72494  3.29354  2.67741  2.69355  4.24690  2.90347  2.73739  3.18146  2.89801  2.37887  2.77519  2.98518  4.58477  3.61503
          0.01719  5.01288  4.56701  0.61958  0.77255  0.55681  0.85105
      7   2.39076  3.73194  4.88230  4.27494  2.54168  3.82665  4.52142  2.19009  3.51354  1.55663  3.14956  4.07332  4.39787  3.86156  3.31441  2.99896  2.60725  2.21349  4.76787  3.57237     63 l - - -
          2.68618  4.42225  2.77519  2.73123  3.46354  2.40513  3.72494  3.29354  2.67741  2.69355  4.24690  2.90347  2.73739  3.18146  2.89801  2.37887  2.77519  2.98518  4.58477  3.61503
          0.00782  5.25070  5.97305  0.61958  0.77255  0.67447  0.71218
      8   2.27047  3.28860  4.79408  4.19404  2.66532  2.80480  4.42532  2.49513  3.64770  1.88617  2.88564  4.25983  3.87435  3.89692  2.74203  2.91874  2.62011  2.31655  4.48540  3.83160     64 l - - -
          2.68618  4.42225  2.77519  2.73123  3.46354  2.40513  3.72494  3.29354  2.67741  2.69355  4.24690  2.90347  2.73739  3.18146  2.89801  2.37887  2.77519  2.98518  4.58477  3.61503
          0.00733  5.31509  6.03744  0.61958  0.77255  0.77143  0.62055
      9   2.08187  3.59477  4.84177  4.23947  2.78247  2.66562  4.46102  2.10211  3.35782  1.87977  3.07735  4.31974  4.40230  3.69786  3.30300  2.92976  2.85343  2.40601  4.44319  3.62202     65 l - - -
          2.68618  4.42225  2.77519  2.73123  3.46354  2.40513  3.72494  3.29354  2.67741  2.69355  4.24690  2.90347  2.73739  3.18146  2.89801  2.37887  2.77519  2.98518  4.58477  3.61503
          0.00724  5.32806  6.05040  0.61958  0.77255  0.76698  0.62440
     10   1.69995  4.59643  4.39625  3.79824  3.18782  3.60546  4.34246  2.27303  2.66374  1.91350  3.42332  3.49031  3.82541  3.89938  3.54082  2.96672  2.98668  2.28285  4.95210  3.66291     66 a - - -
          2.68618  4.42225  2.77519  2.73123  3.46354  2.40513  3.72494  3.29354  2.67741  2.69355  4.24690  2.90347  2.73739  3.18146  2.89801  2.37887  2.77519  2.98518  4.58477  3.61503
          0.16078  5.33569  1.93998  0.61958  0.77255  0.78574  0.60840
     11   1.96232  3.51721  4.85570  4.24773  2.87873  2.91845  4.31042  2.12576  3.99659  2.12402  3.33366  4.23342  3.15556  4.20835  3.93910  3.11627  2.76881  1.82574  4.61207  3.83599     67 v - - -
          2.68618  4.42225  2.77519  2.73123  3.46354  2.40513  3.72494  3.29354  2.67741  2.69355  4.24690  2.90347  2.73739  3.18146  2.89801  2.37887  2.77519  2.98518  4.58477  3.61503
          0.00836  5.18455  5.90690  0.61958  0.77255  0.48677  0.95350
     12   2.27150  3.08637  4.93223  4.39995  2.76105  3.68196  4.50170  2.33208  3.96217  1.48975  3.39976  4.27983  4.28674  4.24901  4.08585  2.64630  3.12291  1.89383  4.93942  3.64987     68 l - - -
          2.68618  4.42225  2.77519  2.73123  3.46354  2.40513  3.72494  3.29354  2.67741  2.69355  4.24690  2.90347  2.73739  3.18146  2.89801  2.37887  2.77519  2.98518  4.58477  3.61503
          0.00798  5.33746  5.76444  0.61958  0.77255  0.78177  0.61174
     13   2.39556  4.06003  5.05614  4.44084  2.37917  3.94925  4.59507  2.03154  4.22560  1.34913  3.06507  4.42397  4.62482  4.35665  4.23352  3.22666  3.04372  1.99825  4.88135  3.91251     69 l - - -
          2.68618  4.42225  2.77519  2.73123  3.46354  2.40513  3.72494  3.29354  2.67741  2.69355  4.24690  2.90347  2.73739  3.18146  2.89801  2.37887  2.77519  2.98518  4.58477  3.61503
          0.01069  5.33756  5.14468  0.61958  0.77255  0.77725  0.61557
     14   1.99564  3.63600  5.03079  4.41691  2.55510  2.90364  4.58773  2.31457  4.20645  1.66719  2.97373  4.41076  4.46989  4.34166  4.22209  2.65708  2.98202  2.12281  4.50992  3.91129     70 l - - -
          2.68618  4.42225  2.77519  2.73123  3.46354  2.40513  3.72494  3.29354  2.67741  2.69355  4.24690  2.90347  2.73739  3.18146  2.89801  2.37887  2.77519  2.98518  4.58477  3.61503
          0.23693  5.33564  1.57922  0.61958  0.77255  0.65421  0.73366
     15   2.49391  4.13145  4.88248  4.27120  2.51305  3.43567  4.47102  2.23314  3.72157  1.29125  2.82666  4.28344  4.19151  4.21131  4.09798  3.18906  2.99493  2.21725  4.98242  3.80509     71 l - - -
          2.68618  4.42225  2.77519  2.73123  3.46354  2.40513  3.72494  3.29354  2.67741  2.69355  4.24682  2.90347  2.73740  3.18146  2.89801  2.37887  2.77519  2.98518  4.58477  3.61503
          0.01105  4.81131  5.85881  0.58938  0.80895  0.38340  1.14427
     16   1.95913  3.01474  5.04956  4.43523  2.83102  3.46933  4.60114  2.44387  4.22336  1.70415  2.84482  4.42594  4.52886  4.35735  4.23674  2.70474  2.55791  2.10019  4.48186  3.82146     73 l - - -
          2.68616  4.42225  2.77519  2.73123  3.46354  2.40513  3.72494  3.29354  2.67741  2.69355  4.24690  2.90347  2.73740  3.18146  2.89801  2.37887  2.77519  2.98518  4.58477  3.61503
          0.01243  4.98416  5.20158  0.58439  0.81519  0.71330  0.67339
     17   1.40003  4.14258  4.75132  4.15484  2.97251  2.82649  4.54303  2.74169  4.00228  2.14234  2.93944  3.57322  3.57156  4.18973  4.10571  2.77034  2.65388  2.46119  4.42070  3.86463     75 a - - -
          2.68618  4.42225  2.77519  2.73123  3.46354  2.40513  3.72494  3.29354  2.67741  2.69355  4.24690  2.90347  2.73739  3.18146  2.89801  2.37887  2.77519  2.98518  4.58477  3.61503
          0.07319  5.35599  2.72027  0.61958  0.77255  0.72306  0.66411
     18   2.24529  3.87238  5.00562  4.30435  2.63087  2.93153  4.56242  2.06092  4.18123  1.56641  3.15554  4.38549  4.09079  4.22894  4.19681  3.01880  3.07996  1.98148  4.48459  3.88593     76 l - - -
          2.68580  4.42231  2.77537  2.73140  3.46329  2.40508  3.72507  3.29299  2.67758  2.69354  4.24660  2.90360  2.73740  3.18162  2.89818  2.37891  2.77530  2.98488  4.58494  3.61520
          0.23099  1.73870  3.48998  0.61372  0.77943  0.53061  0.88733
     19   2.18064  4.15068  4.96372  4.35436  2.45100  3.16455  4.57691  2.58769  4.15853  1.40196  3.00818  4.38095  2.89266  4.23605  4.19800  2.68807  3.10661  2.45683  4.54301  3.91963     79 l - - -
          2.68618  4.42225  2.77519  2.73123  3.46354  2.40513  3.72494  3.29354  2.67741  2.69355  4.24690  2.90347  2.73739  3.18146  2.89801  2.37887  2.77519  2.98518  4.58477  3.61503
          0.00717  5.33785  6.06020  0.61958  0.77255  0.78175  0.61176
     20   2.21198  4.18002  5.00954  4.39720  2.01013  3.28305  4.12373  2.56030  4.19171  1.77506  3.05845  4.40211  4.14989  4.15824  4.06934  2.78651  2.87642  2.16408  4.19020  2.97561     80 l - - -
          2.68618  4.42225  2.77519  2.73123  3.46354  2.40513  3.72494  3.29354  2.67741  2.69355  4.24690  2.90347  2.73739  3.18146  2.89801  2.37887  2.77519  2.98518  4.58477  3.61503
          0.00957  5.33858  5.35556  0.61958  0.77255  0.77851  0.61450
     21   1.96248  3.91775  3.59274  3.07562  3.96281  2.59927  2.98505  3.20429  3.05963  2.99870  3.90169  3.40633  2.74750  3.13554  3.43884  2.17596  2.63669  2.90795  5.28370  3.05958     81 a - - -
          2.68619  4.42245  2.77539  2.73138  3.46311  2.40515  3.72453  3.29373  2.67761  2.69336  4.24659  2.90365  2.73733  3.18125  2.89808  2.37898  2.77529  2.98501  4.58339  3.61492
          0.08072  2.59426  5.86274  1.41177  0.27933  0.69586  0.69044
     22   1.71212  5.01398  3.35432  2.72875  4.54016  2.56696  3.90930  3.91252  2.81292  3.51727  4.27688  3.20573  3.61685  2.83715  3.04313  1.81627  2.36442  3.32164  5.56365  4.48097     87 a - - -
          2.68617  4.42099  2.77536  2.73139  3.46338  2.40528  3.72505  3.29367  2.67757  2.69368  4.24706  2.90344  2.73740  3.17994  2.89817  2.37877  2.77530  2.98534  4.58487  3.61519
          0.34017  1.27109  4.85056  0.07241  2.66141  0.60107  0.79457
     23   2.23814  4.76871  3.17729  2.71005  3.82071  3.70250  4.06924  3.42186  2.86649  2.31023  4.16383  2.96181  2.77104  1.97649  3.13218  2.40198  2.73301  3.41362  5.79358  3.88295     89 q - - -
          2.68618  4.42225  2.77519  2.73123  3.46354  2.40513  3.72494  3.29354  2.67741  2.69355  4.24690  2.90347  2.73739  3.18146  2.89801  2.37887  2.77519  2.98518  4.58477  3.61503
          0.01328  5.36970  4.76285  0.61958  0.77255  0.68212  0.70430
     24   1.24220  4.37167  4.17508  3.82218  3.66732  3.02353  4.45977  2.85085  3.38251  2.46263  2.56432  4.04206  4.44506  3.61499  3.95460  2.99981  3.14991  2.04585  5.22174  3.96402     90 a - - -
          2.68619  4.42228  2.77519  2.73118  3.46353  2.40511  3.72497  3.29357  2.67740  2.69356  4.24692  2.90342  2.73738  3.18149  2.89803  2.37889  2.77522  2.98512  4.58480  3.61506
          0.12978  3.53499  2.37998  0.65585  0.73189  0.70053  0.68582
     25   2.46882  4.70333  3.92834  2.81381  2.07560  3.30274  3.61342  2.96433  3.26498  2.03226  3.52926  3.72362  4.32193  3.10535  3.20410  2.76453  3.16036  2.95015  2.70192  3.22973     93 l - - -
          2.68618  4.42225  2.77519  2.73123  3.46354  2.40513  3.72494  3.29354  2.67741  2.69355  4.24690  2.90347  2.73739  3.18146  2.89801  2.37887  2.77519  2.98518  4.58477  3.61503
          0.00767  5.27031  5.99266  0.61958  0.77255  0.76891  0.62272
     26   0.96639  5.09067  3.41064  2.95432  4.30568  3.13868  4.12326  3.70214  2.88041  3.13430  4.12189  3.47854  3.35041  3.30966  3.39761  2.55849  3.12334  3.34536  4.71532  4.32998     94 a - - -
          2.68602  4.42197  2.77499  2.73146  3.46326  2.40490  3.72520  3.29373  2.67756  2.69340  4.24715  2.90342  2.73746  3.18133  2.89805  2.37904  2.77534  2.98516  4.58407  3.61528
          0.16401  2.20664  3.18936  1.33349  0.30592  0.82722  0.57494
     27   2.87354  5.44063  2.59668  2.73557  4.45824  3.63229  1.07833  4.21444  2.64099  3.73078  4.32160  3.07252  4.11092  3.02484  2.96181  2.95982  3.14629  3.81324  5.89305  4.16050    101 h - - -
          2.68628  4.42237  2.77526  2.73135  3.46357  2.40479  3.72506  3.29361  2.67750  2.69351  4.24701  2.90352  2.73729  3.18155  2.89787  2.37897  2.77518  2.98514  4.58489  3.61493
          0.26151  2.14818  2.17671  0.65509  0.73271  0.66298  0.72425
     28   2.68238  5.51347  2.54902  2.57654  4.85011  1.19944  3.85532  4.33260  2.59896  3.81484  4.55859  3.03075  3.95601  2.82470  2.75053  2.87133  3.20179  3.82705  5.94959  4.53932    104 g - - -
          2.68618  4.42225  2.77519  2.73123  3.46354  2.40513  3.72494  3.29354  2.67741  2.69355  4.24690  2.90347  2.73739  3.18146  2.89801  2.37887  2.77519  2.98518  4.58477  3.61503
          0.01850  5.21724  4.35017  0.61958  0.77255  1.03191  0.44056
     29   2.88937  5.43233  3.17503  2.63492  4.50558  1.35900  3.86544  4.22824  2.37864  3.53774  4.18552  2.83867  3.24337  2.99684  2.46304  2.67176  3.08994  3.70494  5.87737  4.47970    105 g - - -
          2.68618  4.42225  2.77519  2.73123  3.46354  2.40513  3.72494  3.29354  2.67741  2.69355  4.24690  2.90347  2.73739  3.18146  2.89801  2.37887  2.77519  2.98518  4.58477  3.61503
          0.00925  5.21443  5.57997  0.61958  0.77255  1.07897  0.41543
     30   2.12653  4.71232  3.79924  2.93369  3.77658  2.65705  3.91200  3.01459  3.24338  2.19911  3.11670  3.43944  3.93786  3.27685  3.36662  2.65825  3.22154  1.74018  4.31813  4.06201    106 v - - -
          2.68578  4.42262  2.77516  2.73140  3.46380  2.40480  3.72493  3.29380  2.67748  2.69379  4.24553  2.90371  2.73770  3.18101  2.89823  2.37909  2.77508  2.98513  4.58514  3.61431
          0.41114  1.13848  4.08634  0.81178  0.58711  0.54108  0.87256
     31   2.61850  5.48585  3.07464  2.17661  4.62585  1.91113  3.66403  3.95901  2.42213  3.48124  3.97339  3.04696  3.16245  2.95302  3.21486  2.24059  2.96622  2.77824  5.93014  4.03350    110 g - - -
          2.68635  4.42220  2.77509  2.73129  3.46384  2.40424  3.72305  3.29336  2.67732  2.69381  4.24669  2.90364  2.73770  3.18176  2.89825  2.37905  2.77547  2.98548  4.58398  3.61533
          0.34500  1.23995  6.04187  0.62620  0.76490  0.42264  1.06512
     32   2.70675  5.41042  2.73966  2.43626  3.48950  2.88307  2.74003  3.31535  2.74283  2.46357  3.05740  3.08960  3.89806  2.71668  2.91279  2.75386  2.57217  3.21362  5.88267  3.74943    113 e - - -
          2.68618  4.42225  2.77519  2.73123  3.46354  2.40513  3.72494  3.29354  2.67741  2.69355  4.24690  2.90347  2.73739  3.18146  2.89801  2.37887  2.77519  2.98518  4.58477  3.61503
          0.03151  5.39803  3.63102  0.61958  0.77255  0.58612  0.81302
     33   2.13059  5.55046  2.31011  1.57786  4.89225  3.64003  3.60235  4.27941  2.52929  3.85435  3.96033  3.09996  3.81267  2.90048  2.77446  2.80415  2.84436  3.00817  4.96552  4.06009    114 e - - -
          2.68618  4.42225  2.77519  2.73123  3.46354  2.40513  3.72494  3.29354  2.67741  2.69355  4.24690  2.90347  2.73739  3.18146  2.89801  2.37887  2.77519  2.98518  4.58477  3.61503
          0.00691  5.37344  6.09579  0.61958  0.77255  0.50778  0.92087
     34   2.33030  5.56530  2.57234  1.84001  4.86939  2.18601  3.94406  3.58116  2.59057  3.68519  3.75664  2.90930  3.72486  2.70807  3.02548  2.63892  2.80070  3.49884  5.99966  4.24765    115 e - - -
          2.68620  4.42227  2.77521  2.73125  3.46356  2.40514  3.72419  3.29356  2.67742  2.69357  4.24691  2.90348  2.73741  3.18148  2.89802  2.37888  2.77521  2.98520  4.58479  3.61505
          0.03777  3.35593  6.12265  0.32869  1.27250  0.52822  0.89076
     35   2.94558  5.53514  1.38338  2.62860  4.71510  2.06289  4.03620  4.33663  2.77815  3.54481  4.19624  2.84457  3.66260  3.09002  3.14054  2.73121  2.80804  3.48114  5.97844  4.11354    117 d - - -
          2.68623  4.42234  2.77529  2.73107  3.46363  2.40510  3.72504  3.29335  2.67750  2.69352  4.24686  2.90356  2.73717  3.18131  2.89810  2.37896  2.77529  2.98502  4.58486  3.61512
          0.02347  3.86206  6.13000  1.54791  0.23914  0.44831  1.01806
     36   2.44035  4.63073  2.93981  2.41839  4.72710  2.27254  3.81724  3.04192  2.58366  2.97956  3.88003  3.04265  3.52527  2.40472  2.66160  2.61812  2.66349  3.22102  5.98195  4.58307    127 g - - -
          2.68618  4.42225  2.77519  2.73123  3.46354  2.40513  3.72494  3.29354  2.67741  2.69355  4.24690  2.90347  2.73739  3.18146  2.89801  2.37887  2.77519  2.98518  4.58477  3.61503
          0.00658  5.42287  6.14521  0.61958  0.77255  0.48576  0.95510
     37   4.30285  0.09069  6.19097  6.23010  6.50440  3.75369  6.72587  6.19940  6.18113  5.85641  6.80529  5.79498  5.59837  6.37987  6.07458  4.53874  4.88433  5.46844  7.43661  6.76340    128 C - - -
          2.68619  4.42226  2.77521  2.73124  3.46355  2.40506  3.72496  3.29355  2.67732  2.69356  4.24691  2.90348  2.73741  3.18148  2.89802  2.37888  2.77521  2.98520  4.58478  3.61504
          0.01808  4.14958  6.14521  0.64339  0.74551  0.48576  0.95510
     38   2.87622  5.14604  3.59437  2.87951  3.98753  3.70765  4.17399  3.01864  2.27289  2.58245  3.11886  3.18256  3.66052  2.88999  2.37960  2.67540  2.50730  1.94991  5.67629  4.37419    131 v - - -
          2.68618  4.42225  2.77519  2.73123  3.46354  2.40513  3.72494  3.29354  2.67741  2.69355  4.24690  2.90347  2.73739  3.18146  2.89801  2.37887  2.77519  2.98518  4.58477  3.61503
          0.00658  5.42287  6.14521  0.61958  0.77255  0.48576  0.95510
     39   2.83282  4.53436  4.96999  4.36338  2.67700  3.97060  4.61911  1.67030  3.48661  1.61622  2.85328  4.41064  4.65771  3.47293  2.92413  3.59808  2.76285  2.14788  5.15405  3.97487    132 l - - -
          2.68618  4.42225  2.77519  2.73123  3.46354  2.40513  3.72494  3.29354  2.67741  2.69355  4.24690  2.90347  2.73739  3.18146  2.89801  2.37887  2.77519  2.98518  4.58477  3.61503
          0.00658  5.42287  6.14521  0.61958  0.77255  0.48576  0.95510
     40   2.63449  5.57779  3.07295  2.07436  3.39299  3.78753  3.92212  4.40468  1.67143  3.72256  4.14506  2.97766  3.21885  2.73717  2.45193  2.74931  2.62212  3.16054  6.01194  4.34241    133 k - - -
          2.68618  4.42225  2.77519  2.73123  3.46354  2.40513  3.72494  3.29354  2.67741  2.69355  4.24690  2.90347  2.73739  3.18146  2.89801  2.37887  2.77519  2.98518  4.58477  3.61503
          0.00658  5.42287  6.14521  0.61958  0.77255  0.48576  0.95510
     41   2.70657  4.73973  3.99677  3.43343  3.70583  3.93031  4.41388  2.04927  2.84498  2.30023  2.95718  2.94602  4.51930  3.51330  3.56911  2.56617  2.63980  1.67331  5.33440  4.11817    134 v - - -
          2.68629  4.42182  2.77525  2.73117  3.46344  2.40497  3.72505  3.29365  2.67721  2.69359  4.24656  2.90349  2.73741  3.18157  2.89800  2.37898  2.77530  2.98510  4.58488  3.61514
          0.03617  3.39972  6.14521  1.41612  0.27794  0.48576  0.95510
     42   3.52116  6.52845  1.87637  2.19761  5.81577  0.77111  4.64571  5.36557  3.23739  4.81260  5.64128  2.68897  4.73307  3.71213  4.28644  3.50193  4.12913  4.89794  6.95274  5.40865    145 g - - -
          2.68618  4.42225  2.77519  2.73123  3.46354  2.40513  3.72494  3.29354  2.67741  2.69355  4.24690  2.90347  2.73739  3.18146  2.89801  2.37887  2.77519  2.98518  4.58477  3.61503
          0.00658  5.42287  6.14521  0.61958  0.77255  0.48576  0.95510
     43   2.66294  5.57209  2.64751  2.28526  2.72605  2.79324  3.25982  4.39475  2.37809  3.65856  4.46733  3.06756  2.04195  2.81316  3.25563  2.61749  3.10147  3.90001  6.00773  3.47651    146 p - - -
          2.68621  4.42229  2.77511  2.73119  3.46358  2.40513  3.72498  3.29358  2.67745  2.69359  4.24693  2.90346  2.73743  3.18150  2.89804  2.37887  2.77507  2.98522  4.58481  3.61483
          0.07164  2.70326  6.14521  0.21703  1.63429  0.48576  0.95510
     44   3.08946  5.19191  2.56126  2.70122  2.15363  3.89748  3.24871  3.74605  2.83550  2.62488  4.27047  2.92289  4.33251  3.32953  3.29511  2.91441  3.11071  3.14201  5.71340  1.73960    148 y - - -
          2.68618  4.42225  2.77519  2.73123  3.46354  2.40513  3.72494  3.29354  2.67741  2.69355  4.24690  2.90347  2.73739  3.18146  2.89801  2.37887  2.77519  2.98518  4.58477  3.61503
          0.00658  5.42287  6.14521  0.61958  0.77255  0.48576  0.95510
     45   2.38326  4.68441  4.29097  3.56093  2.81529  4.07695  4.46115  2.54611  3.06085  2.41066  2.78776  4.05410  2.67445  3.21945  2.70777  2.64019  2.57706  2.25931  3.52320  4.06085    149 v - - -
          2.68618  4.42225  2.77519  2.73123  3.46354  2.40513  3.72494  3.29354  2.67741  2.69355  4.24690  2.90347  2.73739  3.18146  2.89801  2.37887  2.77519  2.98518  4.58477  3.61503
          0.00658  5.42287  6.14521  0.61958  0.77255  0.48576  0.95510
     46   2.38428  4.62522  5.23139  4.62599  3.52665  3.73544  4.81395  1.76109  4.42215  2.07626  1.99427  4.62350  4.81843  4.55922  4.44014  3.78103  3.45868  1.34493  5.30135  4.12470    150 v - - -
          2.68618  4.42225  2.77519  2.73123  3.46354  2.40513  3.72494  3.29354  2.67741  2.69355  4.24690  2.90347  2.73739  3.18146  2.89801  2.37887  2.77519  2.98518  4.58477  3.61503
          0.00658  5.42287  6.14521  0.61958  0.77255  0.48576  0.95510
     47   2.77196  5.39626  3.41839  2.84645  4.66884  2.98322  1.32665  4.10629  2.74318  3.60688  3.13839  2.48765  4.28090  3.18175  3.04479  2.93921  2.58199  3.74737  5.87485  3.71164    151 h - - -
          2.68618  4.42225  2.77519  2.73123  3.46354  2.40513  3.72494  3.29354  2.67741  2.69355  4.24690  2.90347  2.73739  3.18146  2.89801  2.37887  2.77519  2.98518  4.58477  3.61503
          0.00658  5.42287  6.14521  0.61958  0.77255  0.48576  0.95510
     48   3.79395  5.11241  5.71638  5.12872  0.76417  4.99373  5.15909  2.83334  4.93204  1.78308  3.06950  5.12510  5.26195  4.95741  4.90789  4.32446  4.01547  2.67146  5.44765  2.61545    152 f - - -
          2.68618  4.42225  2.77519  2.73123  3.46354  2.40513  3.72494  3.29354  2.67741  2.69355  4.24690  2.90347  2.73739  3.18146  2.89801  2.37887  2.77519  2.98518  4.58477  3.61503
          0.00658  5.42287  6.14521  0.61958  0.77255  0.48576  0.95510
     49   2.73878  5.36891  3.03518  2.87645  4.15132  3.89465  4.07510  3.46335  2.55350  3.64043  4.43378  2.97523  4.28645  3.22693  3.33203  1.46177  1.58996  3.32317  5.85539  4.49983    153 s - - -
          2.68618  4.42225  2.77519  2.73123  3.46354  2.40513  3.72494  3.29354  2.67741  2.69355  4.24690  2.90347  2.73739  3.18146  2.89801  2.37887  2.77519  2.98518  4.58477  3.61503
          0.00658  5.42287  6.14521  0.61958  0.77255  0.48576  0.95510
     50   1.23361  4.64266  4.61432  4.03525  3.53515  1.86857  4.58438  2.49022  3.91959  2.75800  3.78279  4.23717  4.62098  4.14254  4.10654  3.15719  2.78730  2.24104  5.28359  4.09129    154 a - - -
          2.68618  4.42225  2.77519  2.73123  3.46354  2.40513  3.72494  3.29354  2.67741  2.69355  4.24690  2.90347  2.73739  3.18146  2.89801  2.37887  2.77519  2.98518  4.58477  3.61503
          0.00658  5.42287  6.14521  0.61958  0.77255  0.48576  0.95510
     51   4.26427  5.08314  5.70199  5.30356  2.41659  5.19949  4.28227  4.02790  5.10017  3.41188  3.80609  5.04069  5.52283  5.07863  5.08340  4.46241  3.76254  3.88635  4.70725  0.36162    155 Y - - -
          2.68618  4.42225  2.77519  2.73123  3.46354  2.40513  3.72494  3.29354  2.67741  2.69355  4.24690  2.90347  2.73739  3.18146  2.89801  2.37887  2.77519  2.98518  4.58477  3.61503
          0.00658  5.42287  6.14521  0.61958  0.77255  0.48576  0.95510
     52   3.09389  5.11181  3.62632  2.36547  3.27188  3.97119  4.18930  3.58415  3.01917  2.68872  3.97887  3.55822  3.67228  1.11346  3.48627  3.07008  2.87650  2.94466  5.64836  3.85961    156 q - - -
          2.68667  4.42290  2.77467  2.73073  3.46414  2.40491  3.72502  3.29224  2.67771  2.69383  4.24755  2.90385  2.73561  3.18209  2.89860  2.37940  2.77584  2.98465  4.58542  3.61457
          0.17346  1.85086  6.14521  1.81091  0.17854  0.48576  0.95510
     53   2.87759  5.46442  3.38075  2.59402  4.21851  3.83035  3.28239  4.10392  2.70252  3.36779  4.51822  3.27447  1.11920  2.72166  2.91705  2.80613  3.26359  3.76668  5.92691  3.95529    164 p - - -
          2.68526  4.42317  2.77459  2.73108  3.46446  2.40488  3.72555  3.29385  2.67762  2.69302  4.24606  2.90422  2.73796  3.18124  2.89800  2.37896  2.77566  2.98487  4.58569  3.61497
          0.22826  2.41728  2.16350  2.62445  0.07524  0.48576  0.95510
     54   2.61324  5.52468  2.52580  2.06598  4.87048  3.24452  3.36349  4.21502  2.22727  3.12466  4.44850  2.96983  3.43095  1.86234  2.96276  2.68074  2.78452  3.79929  5.95694  4.54555    190 q - - -
          2.68618  4.42225  2.77519  2.73123  3.46354  2.40513  3.72494  3.29354  2.67741  2.69355  4.24690  2.90347  2.73739  3.18146  2.89801  2.37887  2.77519  2.98518  4.58477  3.61503
          0.00961  5.30321  5.38414  0.61958  0.77255  0.88144  0.53475
     55   2.23644  5.39878  2.62530  2.44704  3.68300  3.20800  3.59058  3.40917  2.41370  2.62019  3.55595  2.92684  3.64611  2.96401  3.04116  2.21637  3.00545  2.98300  5.72419  3.85692    191 s - - -
          2.68615  4.42238  2.77527  2.73115  3.46360  2.40517  3.72503  3.29341  2.67691  2.69347  4.24651  2.90348  2.73748  3.18159  2.89813  2.37898  2.77524  2.98531  4.58490  3.61511
          0.63212  1.44066  1.46202  0.08798  2.47435  0.81915  0.58126
     56   2.81605  5.38222  2.45098  2.15586  3.79478  3.25933  3.67193  3.79496  2.42962  3.25745  3.93264  2.79692  3.88462  2.81891  2.65812  2.29135  2.24068  3.75097  5.82181  3.40194    193 e - - -
          2.68618  4.42225  2.77519  2.73123  3.46354  2.40513  3.72494  3.29354  2.67741  2.69355  4.24690  2.90347  2.73739  3.18146  2.89801  2.37887  2.77519  2.98518  4.58477  3.61503
          0.01940  5.05512  4.35570  0.61958  0.77255  0.44936  1.01622
     57   2.80025  5.52348  3.03493  2.01109  4.86871  2.29901  3.95726  4.24723  2.44321  3.68674  4.41447  2.94876  2.96250  2.32666  2.94174  1.98323  2.80573  3.85841  5.95606  4.46280    194 s - - -
          2.68602  4.42184  2.77529  2.73126  3.46351  2.40517  3.72476  3.29366  2.67748  2.69360  4.24643  2.90352  2.73735  3.18155  2.89798  2.37880  2.77522  2.98526  4.58489  3.61501
          0.10400  2.66901  3.52499  1.04462  0.43359  0.30529  1.33525
     58   2.50927  5.51953  2.94187  2.35501  3.02247  3.17437  2.91802  3.85002  2.32696  3.55574  2.96257  3.00018  3.55352  3.01787  2.57447  2.42563  2.92878  3.19745  5.96522  3.36603    199 k - - -
          2.68618  4.42225  2.77519  2.73123  3.46354  2.40513  3.72494  3.29354  2.67741  2.69355  4.24690  2.90347  2.73739  3.18146  2.89801  2.37887  2.77519  2.98518  4.58477  3.61503
          0.00675  5.39714  6.11949  0.61958  0.77255  0.55327  0.85582
     59   2.48471  5.57576  2.82453  1.86943  4.92205  3.29466  2.78093  4.31968  1.94818  3.85760  4.54748  2.61244  3.12155  2.36625  2.94610  2.74350  3.17746  3.77184  6.00771  4.59601    200 e - - -
          2.68618  4.42225  2.77519  2.73123  3.46354  2.40513  3.72494  3.29354  2.67741  2.69355  4.24690  2.90347  2.73739  3.18146  2.89801  2.37887  2.77519  2.98518  4.58477  3.61503
          0.00672  5.40254  6.12489  0.61958  0.77255  0.43712  1.03816
     60   2.78010  5.58391  2.92951  1.58970  4.92920  3.67546  3.37560  3.84800  2.19498  3.86116  4.44614  3.26449  3.61110  2.27392  2.90468  2.09952  3.09217  3.18658  6.01646  4.60537    201 e - - -
          2.68603  4.42223  2.77525  2.73089  3.46315  2.40527  3.72536  3.29379  2.67703  2.69352  4.24724  2.90362  2.73741  3.18161  2.89769  2.37902  2.77530  2.98516  4.58519  3.61538
          0.08303  2.55706  6.14521  1.98373  0.14798  0.48576  0.95510
     61   3.74614  5.14318  4.87127  3.75541  1.08903  4.76831  4.21408  3.62203  4.48519  2.68867  4.27012  4.66674  5.11804  3.85343  4.59735  4.07957  3.94849  3.35008  4.84395  1.09695    213 f - - -
          2.68618  4.42225  2.77519  2.73123  3.46354  2.40513  3.72494  3.29354  2.67741  2.69355  4.24690  2.90347  2.73739  3.18146  2.89801  2.37887  2.77519  2.98518  4.58477  3.61503
          0.00658  5.42287  6.14521  0.61958  0.77255  0.48576  0.95510
     62   4.67754  0.06374  6.29312  6.30546  6.35957  5.03566  6.76161  6.11979  6.15010  5.74735  6.85859  6.04425  5.80498  6.48059  5.19235  4.92385  5.23705  5.59987  7.34684  6.56677    214 C - - -
          2.68618  4.42225  2.77519  2.73123  3.46354  2.40513  3.72494  3.29354  2.67741  2.69355  4.24690  2.90347  2.73739  3.18146  2.89801  2.37887  2.77519  2.98518  4.58477  3.61503
          0.00658  5.42287  6.14521  0.61958  0.77255  0.48576  0.95510
     63   2.87394  5.58465  2.20590  1.64034  4.93024  2.83791  3.38859  4.08783  2.65252  3.89015  4.62518  3.00693  4.23982  2.70136  2.56200  2.61081  2.35718  3.55434  5.57077  4.60575    215 e - - -
          2.68618  4.42225  2.77519  2.73123  3.46354  2.40513  3.72494  3.29354  2.67741  2.69355  4.24690  2.90347  2.73739  3.18146  2.89801  2.37887  2.77519  2.98518  4.58477  3.61503
          0.00658  5.42287  6.14521  0.61958  0.77255  0.48576  0.95510
     64   2.84166  5.58459  1.54212  2.18308  4.37596  3.28025  3.00344  3.93734  2.28396  3.87658  4.62514  2.44173  3.72304  3.07256  2.96423  2.88537  2.79092  3.86907  6.01700  4.60577    216 d - - -
          2.68618  4.42225  2.77519  2.73123  3.46354  2.40513  3.72494  3.29354  2.67741  2.69355  4.24690  2.90347  2.73739  3.18146  2.89801  2.37887  2.77519  2.98518  4.58477  3.61503
          0.00658  5.42287  6.14521  0.61958  0.77255  0.48576  0.95510
     65   3.87097  5.32621  6.19629  5.67269  3.54096  5.61735  6.13499  0.88405  5.56639  1.43909  3.77153  5.78857  5.79782  5.65039  5.61199  5.01486  4.35185  1.52711  6.35105  5.24910    217 i - - -
          2.68618  4.42225  2.77519  2.73123  3.46354  2.40513  3.72494  3.29354  2.67741  2.69355  4.24690  2.90347  2.73739  3.18146  2.89801  2.37887  2.77519  2.98518  4.58477  3.61503
          0.00658  5.42287  6.14521  0.61958  0.77255  0.48576  0.95510
     66   2.80304  5.28321  4.89725  4.89935  5.96053  4.03052  5.89729  5.44101  5.01570  5.13458  5.95684  4.71745  0.23233  5.26720  4.89978  3.56320  3.83132  4.62206  7.27768  6.18423    218 P - - -
          2.68618  4.42225  2.77519  2.73123  3.46354  2.40513  3.72494  3.29354  2.67741  2.69355  4.24690  2.90347  2.73739  3.18146  2.89801  2.37887  2.77519  2.98518  4.58477  3.61503
          0.02566  5.42287  3.86727  0.61958  0.77255  0.48576  0.95510
     67   2.49059  5.57519  2.51384  2.09233  4.40233  2.78737  3.58396  4.00438  2.01065  3.77433  4.27025  2.36834  4.22989  2.81334  2.64245  2.47299  2.90988  3.66871  6.00745  4.40944    219 k - - -
          2.68616  4.42225  2.77520  2.73124  3.46354  2.40513  3.72495  3.29354  2.67741  2.69355  4.24690  2.90347  2.73740  3.18147  2.89801  2.37887  2.77515  2.98519  4.58477  3.61503
          0.01439  4.41463  6.12626  0.50604  0.92352  0.44007  1.03279
     68   2.16786  4.62504  4.42194  3.46113  3.48462  3.87287  4.51827  2.44542  3.83156  2.19449  3.71401  4.17474  2.99912  4.05283  3.91287  3.07054  1.50728  2.02174  5.23437  4.03938    221 t - - -
          2.68618  4.42225  2.77519  2.73123  3.46354  2.40513  3.72494  3.29354  2.67741  2.69355  4.24690  2.90347  2.73739  3.18146  2.89801  2.37887  2.77519  2.98518  4.58477  3.61503
          0.00658  5.42287  6.14521  0.61958  0.77255  0.48576  0.95510
     69   3.08057  5.31252  3.86944  3.97962  5.60235  0.37325  5.26878  5.06956  4.18873  4.70391  5.50098  3.43288  4.74252  4.51361  4.68800  2.96217  3.20710  3.92131  6.90318  5.66311    222 G - - -
          2.68618  4.42225  2.77519  2.73123  3.46354  2.40513  3.72494  3.29354  2.67741  2.69355  4.24690  2.90347  2.73739  3.18146  2.89801  2.37887  2.77519  2.98518  4.58477  3.61503
          0.00658  5.42287  6.14521  0.61958  0.77255  0.48576  0.95510
     70   2.86268  5.58455  2.81300  2.12823  4.93012  3.84634  3.36762  3.94198  1.80756  3.54323  3.89514  2.96551  2.46461  2.85051  2.21036  2.77251  2.71744  3.95049  6.01692  4.60568    223 k - - -
          2.68618  4.42227  2.77521  2.73125  3.46356  2.40515  3.72496  3.29356  2.67742  2.69340  4.24658  2.90349  2.73740  3.18148  2.89802  2.37887  2.77521  2.98520  4.58479  3.61505
          0.04109  3.26717  6.14521  0.30921  1.32435  0.48576  0.95510
     71   2.44643  4.55493  4.94199  4.33917  3.54358  4.30441  4.63134  2.49519  4.16228  2.16368  2.67084  4.40769  4.66949  4.32674  4.23325  2.27369  1.39238  2.08944  5.18056  4.00011    225 t - - -
          2.68618  4.42225  2.77519  2.73123  3.46354  2.40513  3.72494  3.29354  2.67741  2.69355  4.24690  2.90347  2.73739  3.18146  2.89801  2.37887  2.77519  2.98518  4.58477  3.61503
          0.00658  5.42287  6.14521  0.61958  0.77255  0.48576  0.95510
     72   2.96722  4.63969  4.04840  3.88852  3.06140  4.18112  3.87254  1.85139  3.62312  2.45161  3.66407  2.19157  4.58061  3.02907  4.00598  2.99603  2.53444  1.95208  4.76652  2.91468    226 i - - -
          2.68618  4.42225  2.77519  2.73123  3.46354  2.40513  3.72494  3.29354  2.67741  2.69355  4.24690  2.90347  2.73739  3.18146  2.89801  2.37887  2.77519  2.98518  4.58477  3.61503
          0.00658  5.42287  6.14521  0.61958  0.77255  0.48576  0.95510
     73   3.91049  5.21210  5.89158  5.28294  2.00439  5.15874  5.46753  1.40999  5.09259  1.06922  2.66759  5.33123  5.38164  5.08669  5.05429  4.49705  4.12803  2.38543  4.79605  4.66524    227 l - - -
          2.68618  4.42225  2.77519  2.73123  3.46354  2.40513  3.72494  3.29354  2.67741  2.69355  4.24690  2.90347  2.73739  3.18146  2.89801  2.37887  2.77519  2.98518  4.58477  3.61503
          0.00658  5.42287  6.14521  0.61958  0.77255  0.48576  0.95510
     74   2.16776  4.66333  4.72662  4.15689  3.82982  4.13594  4.66630  2.98816  4.03119  2.91131  3.83709  4.31362  4.65578  4.24448  4.19631  2.79929  1.76995  1.05196  5.34353  3.77640    228 v - - -
          2.68618  4.42225  2.77519  2.73123  3.46354  2.40513  3.72494  3.29354  2.67741  2.69355  4.24690  2.90347  2.73739  3.18146  2.89801  2.37887  2.77519  2.98518  4.58477  3.61503
          0.00658  5.42287  6.14521  0.61958  0.77255  0.48576  0.95510
     75   2.92582  4.74570  5.37066  4.75966  1.82555  4.59026  4.92527  1.77676  4.55157  1.32545  2.82789  4.75657  4.92128  4.65398  4.55043  3.90919  3.62303  2.02109  5.36358  3.84209    229 l - - -
          2.68618  4.42225  2.77519  2.73123  3.46354  2.40513  3.72494  3.29354  2.67741  2.69355  4.24690  2.90347  2.73739  3.18146  2.89801  2.37887  2.77519  2.98518  4.58477  3.61503
          0.00658  5.42287  6.14521  0.61958  0.77255  0.48576  0.95510
     76   4.14758  6.95366  0.49454  1.69996  6.21519  4.18697  4.86339  5.82243  4.07000  5.24463  6.16236  3.53465  4.89007  4.01658  4.81365  3.71885  3.15622  5.32409  7.39385  5.74347    230 D - - -
          2.68618  4.42225  2.77519  2.73123  3.46354  2.40513  3.72494  3.29354  2.67741  2.69355  4.24690  2.90347  2.73739  3.18146  2.89801  2.37887  2.77519  2.98518  4.58477  3.61503
          0.00658  5.42287  6.14521  0.61958  0.77255  0.48576  0.95510
     77   2.18619  4.52908  5.07002  4.45797  2.42928  4.31361  4.64405  2.52482  4.25227  1.22959  3.64220  4.46213  4.05478  4.39069  4.27514  3.47294  3.31438  2.60401  5.14818  2.02016    231 l - - -
          2.68618  4.42225  2.77519  2.73123  3.46354  2.40513  3.72494  3.29354  2.67741  2.69355  4.24690  2.90347  2.73739  3.18146  2.89801  2.37887  2.77519  2.98518  4.58477  3.61503
          0.00658  5.42287  6.14521  0.61958  0.77255  0.48576  0.95510
     78   2.74522  4.62828  4.44769  2.21718  3.52457  4.09213  4.51451  2.04600  3.82083  1.85097  2.88329  4.16698  3.11940  3.13135  3.82390  3.27397  3.14013  1.96962  5.23705  3.41378    232 l - - -
          2.68553  4.42270  2.77520  2.73135  3.46399  2.40521  3.72539  3.29362  2.67760  2.69366  4.24660  2.90365  2.73696  3.18101  2.89802  2.37878  2.77542  2.98531  4.58522  3.61494
          0.10662  2.86556  3.11943  2.28550  0.10728  0.48576  0.95510
     79   2.61980  5.56416  1.61595  2.37828  4.90848  3.07140  2.89067  4.39422  2.75075  3.86913  4.60515  2.78614  4.22078  2.24799  3.24380  2.54799  2.72939  3.84125  5.99716  3.60700    256 d - - -
          2.68593  4.42242  2.77515  2.73140  3.46363  2.40495  3.72491  3.29362  2.67757  2.69368  4.24672  2.90332  2.73756  3.18163  2.89817  2.37863  2.77516  2.98523  4.58494  3.61502
          0.04024  3.62224  4.36491  1.92293  0.15803  0.39426  1.12140
     80   2.60496  5.57526  2.25192  1.90837  4.91907  3.80785  3.50618  4.32341  2.42224  3.51909  3.10583  2.85740  2.55134  2.67354  2.62237  2.88930  3.11921  3.39060  4.51261  4.47579    270 e - - -
          2.68728  4.42335  2.77479  2.73060  3.46441  2.40447  3.72605  3.29464  2.67697  2.69269  4.24430  2.90360  2.73776  3.18239  2.89850  2.37940  2.77279  2.98576  4.58587  3.61613
          0.06250  2.83999  6.13512  3.13814  0.04433  0.46019  0.99739
     81   2.20284  5.58188  2.09792  1.62199  4.92626  3.18187  4.03400  4.25796  2.39786  3.13084  4.55385  3.10838  3.94463  2.88970  2.99874  2.45413  3.28308  3.65148  6.01497  3.99148    310 e - - -
          2.68619  4.42229  2.77523  2.73113  3.46358  2.40516  3.72498  3.29341  2.67744  2.69359  4.24693  2.90350  2.73743  3.18150  2.89804  2.37867  2.77522  2.98522  4.58481  3.61507
          0.07088  2.71387  6.14521  0.21862  1.62774  0.48576  0.95510
     82   2.27702  4.52164  5.06542  4.40639  3.27135  4.30612  4.63765  2.49147  4.24638  1.10136  2.57376  4.45561  4.67006  4.06418  4.26841  2.91037  3.01927  2.29660  5.14287  3.23815    312 l - - -
          2.68618  4.42225  2.77519  2.73123  3.46354  2.40513  3.72494  3.29354  2.67741  2.69355  4.24690  2.90347  2.73739  3.18146  2.89801  2.37887  2.77519  2.98518  4.58477  3.61503
          0.00658  5.42287  6.14521  0.61958  0.77255  0.48576  0.95510
     83   3.14785  5.85698  3.81202  2.80373  5.27291  3.51972  4.25059  4.68136  2.12577  4.06948  4.91148  3.28977  4.45228  3.36061  0.68368  3.46460  3.69414  4.29243  5.56204  4.90495    313 R - - -
          2.68618  4.42225  2.77519  2.73123  3.46354  2.40513  3.72494  3.29354  2.67741  2.69355  4.24690  2.90347  2.73739  3.18146  2.89801  2.37887  2.77519  2.98518  4.58477  3.61503
          0.00658  5.42287  6.14521  0.61958  0.77255  0.48576  0.95510
     84   2.79688  5.58754  1.74876  1.83908  4.93380  3.22987  3.56598  4.42069  2.40221  3.89333  4.55510  2.61179  3.61720  2.61380  3.00099  2.50110  2.85641  3.97882  6.01947  4.60766    314 d - - -
          2.68618  4.42225  2.77519  2.73123  3.46354  2.40513  3.72494  3.29354  2.67741  2.69355  4.24690  2.90347  2.73739  3.18146  2.89801  2.37887  2.77519  2.98518  4.58477  3.61503
          0.00658  5.42287  6.14521  0.61958  0.77255  0.48576  0.95510
     85   2.76425  4.54416  4.75732  3.97973  3.21362  4.28385  4.13553  1.84715  3.63794  2.04710  1.52903  4.38028  4.47775  3.75213  3.31577  3.56907  2.63936  2.45729  4.53004  3.93544    315 m - - -
          2.68618  4.42225  2.77519  2.73123  3.46354  2.40513  3.72494  3.29354  2.67741  2.69355  4.24690  2.90347  2.73739  3.18146  2.89801  2.37887  2.77519  2.98518  4.58477  3.61503
          0.00658  5.42287  6.14521  0.61958  0.77255  0.48576  0.95510
     86   2.17033  5.42653  3.21238  2.81316  4.70986  3.88023  4.07520  4.15444  2.44577  3.13076  3.81627  3.05067  1.44816  3.09585  3.24937  2.61274  2.46034  3.63593  5.46550  4.52791    316 p - - -
          2.68618  4.42225  2.77519  2.73123  3.46354  2.40513  3.72494  3.29354  2.67741  2.69355  4.24690  2.90347  2.73739  3.18146  2.89801  2.37887  2.77519  2.98518  4.58477  3.61503
          0.00658  5.42287  6.14521  0.61958  0.77255  0.48576  0.95510
     87   3.07001  4.57208  5.17844  4.56683  3.46800  4.24977  4.72955  1.47070  4.35490  1.87881  2.95496  4.55285  4.74739  4.48581  4.36394  3.70326  2.86899  1.31014  4.30439  4.04111    317 v - - -
          2.68618  4.42225  2.77519  2.73123  3.46354  2.40513  3.72494  3.29354  2.67741  2.69355  4.24690  2.90347  2.73739  3.18146  2.89801  2.37887  2.77519  2.98518  4.58477  3.61503
          0.00658  5.42287  6.14521  0.61958  0.77255  0.48576  0.95510
     88   1.79689  5.57585  2.38501  1.69912  4.91727  2.63873  4.03627  4.20439  2.72550  3.87960  4.37446  3.09058  4.24212  3.07987  3.14203  2.14496  3.12023  3.84434  5.60777  4.60195    318 e - - -
          2.68618  4.42225  2.77519  2.73123  3.46354  2.40513  3.72494  3.29354  2.67741  2.69355  4.24690  2.90347  2.73739  3.18146  2.89801  2.37887  2.77519  2.98518  4.58477  3.61503
          0.00658  5.42287  6.14521  0.61958  0.77255  0.48576  0.95510
     89   3.15128  4.45265  5.33031  4.72207  2.00528  4.54998  4.89357  2.05160  4.51485  1.74397  2.49418  4.71599  4.89014  4.38158  4.51966  3.86890  3.58012  1.29563  5.34981  4.18847    319 v - - -
          2.68618  4.42225  2.77519  2.73123  3.46354  2.40513  3.72494  3.29354  2.67741  2.69355  4.24690  2.90347  2.73739  3.18146  2.89801  2.37887  2.77519  2.98518  4.58477  3.61503
          0.00658  5.42287  6.14521  0.61958  0.77255  0.48576  0.95510
     90   3.06826  5.65433  3.41971  2.00843  5.01363  3.92825  4.08846  4.48472  2.19524  3.95001  4.69746  2.94386  4.31901  2.94428  1.09221  2.75848  3.29768  4.05396  6.06419  4.20796    320 r - - -
          2.68618  4.42225  2.77519  2.73123  3.46354  2.40513  3.72494  3.29354  2.67741  2.69355  4.24690  2.90347  2.73739  3.18146  2.89801  2.37887  2.77519  2.98518  4.58477  3.61503
          0.00658  5.42287  6.14521  0.61958  0.77255  0.48576  0.95510
     91   4.22563  5.41851  6.32126  5.80683  3.58009  5.77780  6.31195  1.09717  5.71719  1.33373  3.77060  5.95210  5.90912  5.76298  5.75524  5.19309  4.46324  1.25604  6.43953  5.37096    321 i - - -
          2.68618  4.42225  2.77519  2.73123  3.46354  2.40513  3.72494  3.29354  2.67741  2.69355  4.24690  2.90347  2.73739  3.18146  2.89801  2.37887  2.77519  2.98518  4.58477  3.61503
          0.00658  5.42287  6.14521  0.61958  0.77255  0.48576  0.95510
     92   2.59299  4.51857  5.08775  4.33466  3.04584  4.00215  4.54062  1.90475  4.26253  2.20593  3.34950  4.46582  4.67288  4.39710  4.27692  3.46012  2.46245  1.19118  5.14077  3.29902    322 v - - -
          2.68618  4.42225  2.77519  2.73123  3.46354  2.40513  3.72494  3.29354  2.67741  2.69355  4.24690  2.90347  2.73739  3.18146  2.89801  2.37887  2.77519  2.98518  4.58477  3.61503
          0.04985  5.42287  3.11875  0.61958  0.77255  0.48576  0.95510
     93   2.90339  5.55011  3.19289  1.96348  4.88966  3.83130  4.01743  4.37048  1.48444  3.79119  3.88085  3.28410  4.06802  2.98859  1.73489  2.80948  3.21698  3.93784  4.75879  3.89071    323 k - - -
          2.68618  4.42225  2.77519  2.73123  3.46354  2.40513  3.72494  3.29354  2.67741  2.69355  4.24690  2.90347  2.73739  3.18146  2.89801  2.37887  2.77519  2.98518  4.58477  3.61503
          0.00687  5.37989  6.10223  0.61958  0.77255  0.39421  1.12151
     94   2.28927  5.55685  1.73927  1.82496  4.89046  2.87323  4.04010  3.62312  2.65973  3.30541  3.90283  2.78166  4.20399  2.96901  3.27023  2.76306  3.23869  3.28896  5.99645  4.23746    324 d - - -
          2.68618  4.42225  2.77519  2.73123  3.46354  2.40513  3.72494  3.29354  2.67741  2.69355  4.24690  2.90347  2.73739  3.18146  2.89801  2.37887  2.77519  2.98518  4.58477  3.61503
          0.01197  5.42287  4.89466  0.61958  0.77255  0.48576  0.95510
     95   2.72397  5.56452  2.46262  2.28447  4.90260  2.57382  4.03472  3.52576  2.59272  3.78456  4.49634  2.53121  2.85675  3.04166  3.10950  2.49434  2.36640  2.45698  6.00142  4.59471    325 e - - -
          2.68618  4.42225  2.77519  2.73123  3.46354  2.40513  3.72494  3.29354  2.67741  2.69355  4.24690  2.90347  2.73739  3.18146  2.89801  2.37887  2.77519  2.98518  4.58477  3.61503
          0.00662  5.41751  6.13986  0.61958  0.77255  0.50850  0.91979
     96   2.67625  5.57564  2.86509  2.04181  4.53448  1.91744  2.77877  4.17972  2.56854  3.34349  4.61688  2.52720  3.73424  3.07716  3.24473  2.53899  2.52528  3.84743  6.00964  4.42063    326 g - - -
          2.68499  4.42443  2.77426  2.72864  3.46441  2.40351  3.72323  3.29395  2.67733  2.69500  4.24728  2.90365  2.73868  3.18115  2.89800  2.38003  2.77617  2.98563  4.58497  3.61709
          1.60807  0.82620  1.01606  2.04251  0.13892  0.50850  0.91979
     97   2.33364  5.34338  2.15516  1.98695  4.67540  2.73010  3.48624  4.10856  2.56458  3.59879  3.37128  2.87594  3.89981  2.74753  3.06186  2.54459  2.73523  3.36428  4.95254  4.38099    348 e - - -
          2.68589  4.42273  2.77484  2.73039  3.46394  2.40506  3.72474  3.29393  2.67722  2.69388  4.24738  2.90324  2.73757  3.18166  2.89838  2.37877  2.77547  2.98526  4.58515  3.61551
          0.36628  1.27129  3.64117  1.40714  0.28083  0.83681  0.56756
     98   2.56570  5.42951  1.90635  2.27809  4.12010  2.87322  3.77595  4.02727  2.42497  3.49688  4.40770  2.63188  3.58903  2.75905  2.74104  2.64422  2.66445  3.34111  5.86402  4.08425    354 d - - -
          2.68581  4.42347  2.77330  2.72991  3.46476  2.40475  3.71360  3.29470  2.67760  2.69476  4.24481  2.90347  2.73844  3.18237  2.89908  2.37957  2.77628  2.98589  4.58599  3.61614
          0.16559  2.04536  3.76038  2.84506  0.05989  0.78107  0.61233
     99   2.55158  5.36962  2.52911  2.19668  4.57532  2.74557  3.76093  3.12574  2.53483  2.10982  4.00501  2.99526  3.58881  2.87168  2.91757  2.84989  2.77492  3.23403  5.26303  4.34764    397 l - - -
          2.68618  4.42225  2.77520  2.73120  3.46354  2.40511  3.72495  3.29354  2.67741  2.69355  4.24690  2.90347  2.73740  3.18147  2.89801  2.37887  2.77520  2.98519  4.58477  3.61503
          0.01227  4.65231  5.92950  0.62850  0.76226  0.99299  0.46278
    100   2.54162  5.48332  2.16355  1.63450  4.82727  2.72187  3.31701  4.13539  2.50508  3.42088  4.20296  3.00350  3.82701  2.81080  3.09420  2.78957  2.61439  3.62801  5.91667  4.50638    400 e - - -
          2.68618  4.42225  2.77519  2.73123  3.46354  2.40513  3.72494  3.29354  2.67741  2.69355  4.24690  2.90347  2.73739  3.18146  2.89801  2.37887  2.77519  2.98518  4.58477  3.61503
          0.00802  5.22561  5.94796  0.61958  0.77255  0.33602  1.25388
    101   1.82130  5.53311  2.98180  2.09355  4.22219  2.11719  3.80547  3.71355  2.50587  3.28212  4.46626  3.25824  3.41953  2.96866  3.19019  2.39931  2.95177  3.61364  5.97501  4.44664    401 a - - -
          2.68618  4.42225  2.77520  2.73119  3.46354  2.40510  3.72495  3.29354  2.67741  2.69355  4.24690  2.90347  2.73740  3.18147  2.89801  2.37887  2.77520  2.98519  4.58477  3.61503
          0.01152  4.68304  6.11681  0.63148  0.75887  0.42066  1.06889
    102   2.54583  5.57023  2.92290  2.21187  4.85847  3.72572  2.60721  3.36205  2.37272  3.43501  4.40172  2.79796  4.04489  2.71563  2.31197  2.63265  2.59392  2.68826  5.08442  4.41802    404 e - - -
          2.68618  4.42225  2.77519  2.73123  3.46354  2.40513  3.72494  3.29354  2.67741  2.69355  4.24690  2.90347  2.73739  3.18146  2.89801  2.37887  2.77519  2.98518  4.58477  3.61503
          0.00658  5.42287  6.14521  0.61958  0.77255  0.48576  0.95510
    103   2.58853  5.53369  3.05108  2.35844  4.85770  3.42083  3.94333  4.05636  2.70750  3.30430  4.41930  3.19362  3.10295  3.04458  2.66260  2.69037  1.34751  3.15624  5.97918  4.58129    405 t - - -
          2.68613  4.42227  2.77521  2.73125  3.46356  2.40514  3.72496  3.29356  2.67736  2.69350  4.24691  2.90348  2.73741  3.18148  2.89802  2.37884  2.77521  2.98520  4.58479  3.61505
          0.01382  4.45795  6.14521  0.85066  0.55711  0.48576  0.95510
    104   3.09721  4.54426  4.94638  2.90918  3.52768  3.45882  4.58113  1.62805  4.16144  1.98447  3.59253  4.40354  4.66089  4.01298  4.22688  3.60020  3.28416  1.26079  5.16601  3.63795    410 v - - -
          2.68618  4.42225  2.77519  2.73123  3.46354  2.40513  3.72494  3.29354  2.67741  2.69355  4.24690  2.90347  2.73739  3.18146  2.89801  2.37887  2.77519  2.98518  4.58477  3.61503
          0.00658  5.42287  6.14521  0.61958  0.77255  0.48576  0.95510
    105   1.96397  4.54253  4.91723  4.21084  1.75267  3.95159  4.60869  2.80431  3.44769  1.75642  3.23602  3.85762  4.65083  4.30284  4.02176  3.13565  2.85909  2.14314  5.16124  3.37810    411 f - - -
          2.68618  4.42225  2.77519  2.73123  3.46354  2.40513  3.72494  3.29354  2.67741  2.69355  4.24690  2.90347  2.73739  3.18146  2.89801  2.37887  2.77519  2.98518  4.58477  3.61503
          0.00658  5.42287  6.14521  0.61958  0.77255  0.48576  0.95510
    106   2.86580  5.46419  3.25451  2.05719  3.65314  3.87151  3.08450  4.21444  2.77986  3.45472  4.33627  3.21624  4.26371  2.79136  3.12717  2.12097  3.18311  3.67478  5.92681  1.56224    412 y - - -
          2.68618  4.42225  2.77519  2.73123  3.46354  2.40513  3.72494  3.29354  2.67741  2.69355  4.24690  2.90347  2.73739  3.18146  2.89801  2.37887  2.77519  2.98518  4.58477  3.61503
          0.00658  5.42287  6.14521  0.61958  0.77255  0.48576  0.95510
    107   2.69598  4.56693  4.78081  4.10903  3.42788  4.26501  4.58021  2.03409  3.48437  1.64758  2.61824  4.31622  4.63216  2.67653  2.44178  3.29311  3.06399  2.10932  4.48819  3.99810    413 l - - -
          2.68618  4.42225  2.77519  2.73123  3.46354  2.40513  3.72494  3.29354  2.67741  2.69355  4.24690  2.90347  2.73739  3.18146  2.89801  2.37887  2.77519  2.98518  4.58477  3.61503
          0.00658  5.42287  6.14521  0.61958  0.77255  0.48576  0.95510
    108   2.77712  5.37046  3.31804  2.28008  4.80559  3.59071  3.97605  4.26620  2.71713  3.70875  4.51773  3.21198  1.06066  2.99236  3.01182  2.96996  3.09683  3.86791  4.84475  4.30919    414 p - - -
          2.68618  4.42225  2.77519  2.73123  3.46354  2.40513  3.72494  3.29354  2.67741  2.69355  4.24690  2.90347  2.73739  3.18146  2.89801  2.37887  2.77519  2.98518  4.58477  3.61503
          0.00960  5.42287  5.27098  0.61958  0.77255  0.48576  0.95510
    109   1.78680  5.02388  3.71388  2.91405  3.68950  3.89806  4.22910  3.48977  3.12990  3.17372  3.85947  3.62520  1.33338  3.03160  3.54759  2.68792  3.27996  3.10671  5.57593  3.54565    415 p - - -
          2.68618  4.42225  2.77519  2.73123  3.46354  2.40513  3.72494  3.29354  2.67741  2.69355  4.24690  2.90347  2.73739  3.18146  2.89801  2.37887  2.77519  2.98518  4.58477  3.61503
          0.00660  5.41987  6.14221  0.61958  0.77255  0.49857  0.93496
    110   2.33164  5.57979  3.11742  2.18369  4.92395  3.71099  3.66555  3.80911  1.66754  3.45990  4.43657  3.25942  4.23896  2.20479  2.45821  2.83114  2.42215  3.82175  6.01300  4.60266    416 k - - -
          2.68618  4.42225  2.77519  2.73123  3.46354  2.40513  3.72494  3.29354  2.67741  2.69355  4.24690  2.90347  2.73739  3.18146  2.89801  2.37887  2.77519  2.98518  4.58477  3.61503
          0.00660  5.41987  6.14221  0.61958  0.77255  0.49857  0.93496
    111   2.70952  5.21875  3.51885  2.75676  4.43845  3.93361  3.88981  2.69509  1.72395  2.75460  3.94916  3.12182  3.38972  3.07857  3.20804  2.77252  2.44583  2.19826  5.73469  3.62666    417 k - - -
          2.68618  4.42225  2.77519  2.73123  3.46354  2.40513  3.72494  3.29354  2.67741  2.69355  4.24690  2.90347  2.73739  3.18146  2.89801  2.37887  2.77519  2.98518  4.58477  3.61503
          0.00660  5.41987  6.14221  0.61958  0.77255  0.49857  0.93496
    112   3.01780  4.57280  3.45153  3.00736  3.37481  4.05555  2.08298  3.11270  3.26319  3.09733  3.10011  3.34142  3.99230  3.51289  3.52768  3.16349  3.25815  3.02032  5.47051  1.33251    418 y - - -
          2.68614  4.42226  2.77520  2.73124  3.46355  2.40513  3.72495  3.29355  2.67741  2.69349  4.24690  2.90347  2.73740  3.18147  2.89801  2.37887  2.77520  2.98516  4.58478  3.61504
          0.01351  4.48592  6.14221  0.63600  0.75376  0.47784  0.96791
    113   2.85707  5.58231  2.79513  2.61063  4.92663  3.18586  3.90609  4.41204  2.23871  3.80815  4.51102  2.91442  1.47559  3.01274  2.46281  2.49272  3.06420  3.70750  6.01539  4.60493    421 p - - -
          2.68618  4.42225  2.77519  2.73123  3.46354  2.40513  3.72494  3.29354  2.67741  2.69355  4.24690  2.90347  2.73739  3.18146  2.89801  2.37887  2.77519  2.98518  4.58477  3.61503
          0.00658  5.42287  6.14521  0.61958  0.77255  0.48576  0.95510
    114   2.69688  5.58292  2.14328  2.71521  4.70999  3.67006  3.94487  4.41329  2.41988  3.87504  4.62370  2.27818  4.24046  2.75092  2.72250  1.76405  2.26084  3.70046  6.01582  4.53784    422 s - - -
          2.68618  4.42225  2.77519  2.73123  3.46354  2.40513  3.72494  3.29354  2.67741  2.69355  4.24690  2.90347  2.73739  3.18146  2.89801  2.37887  2.77519  2.98518  4.58477  3.61503
          0.06996  5.42287  2.76215  0.61958  0.77255  0.48576  0.95510
    115   2.48869  5.15075  4.95841  4.98740  5.98662  0.25536  5.93672  5.51132  5.22381  5.20075  5.94984  4.67451  4.78263  5.33061  5.11848  3.31143  3.81339  4.57181  7.30854  6.25175    423 G - - -
          2.68618  4.42225  2.77519  2.73123  3.46354  2.40513  3.72494  3.29354  2.67741  2.69355  4.24690  2.90347  2.73739  3.18146  2.89801  2.37887  2.77519  2.98518  4.58477  3.61503
          0.00701  5.35991  6.08226  0.61958  0.77255  0.36348  1.18827
    116   2.96645  4.55125  4.90045  4.29878  3.33239  4.28849  4.61198  2.18281  4.12729  2.52059  3.23986  3.76687  4.48139  4.29704  4.20836  2.31309  1.48423  1.62745  5.17246  3.99107    424 t - - -
          2.68618  4.42225  2.77519  2.73123  3.46354  2.40513  3.72494  3.29354  2.67741  2.69355  4.24690  2.90347  2.73739  3.18146  2.89801  2.37887  2.77519  2.98518  4.58477  3.61503
          0.00658  5.42287  6.14521  0.61958  0.77255  0.48576  0.95510
    117   2.70582  4.80707  5.48174  4.89148  2.74495  4.73575  5.11473  1.13731  4.70149  1.99968  3.00530  4.90059  5.06577  4.83544  4.72269  4.06511  3.50356  1.48868  5.56768  4.39707    425 i - - -
          2.68618  4.42225  2.77519  2.73123  3.46354  2.40513  3.72494  3.29354  2.67741  2.69355  4.24690  2.90347  2.73739  3.18146  2.89801  2.37887  2.77519  2.98518  4.58477  3.61503
          0.00658  5.42287  6.14521  0.61958  0.77255  0.48576  0.95510
    118   2.82661  5.57453  3.08337  2.08651  4.91574  3.84825  3.83532  4.27793  2.31484  3.58251  4.44367  2.20996  3.77991  2.99846  2.65932  2.30491  2.00075  2.83764  4.87003  4.51104    426 t - - -
          2.68618  4.42225  2.77519  2.73123  3.46354  2.40513  3.72494  3.29354  2.67741  2.69355  4.24690  2.90347  2.73739  3.18146  2.89801  2.37887  2.77519  2.98518  4.58477  3.61503
          0.00658  5.42287  6.14521  0.61958  0.77255  0.48576  0.95510
    119   2.52171  4.53086  4.99114  4.38321  1.91652  2.96990  4.35327  2.27811  3.85655  1.97648  3.34033  4.42049  4.66007  3.57299  4.18914  2.82058  2.68912  1.85113  4.79137  3.76632    427 v - - -
          2.68618  4.42225  2.77519  2.73123  3.46354  2.40513  3.72494  3.29354  2.67741  2.69355  4.24690  2.90347  2.73739  3.18146  2.89801  2.37887  2.77519  2.98518  4.58477  3.61503
          0.00658  5.42287  6.14521  0.61958  0.77255  0.48576  0.95510
    120   2.33368  5.56802  2.54488  1.62961  4.90643  3.83037  3.84096  3.23179  2.65988  3.42151  4.44061  3.01246  3.60873  2.45004  3.06091  2.55590  2.87529  2.80856  6.00471  4.26062    428 e - - -
          2.68618  4.42225  2.77519  2.73123  3.46354  2.40513  3.72494  3.29354  2.67741  2.69355  4.24690  2.90347  2.73739  3.18146  2.89801  2.37887  2.77519  2.98518  4.58477  3.61503
          0.00658  5.42287  6.14521  0.61958  0.77255  0.48576  0.95510
    121   2.20639  4.60081  4.62150  4.03312  3.03560  3.78141  1.93528  2.83702  3.90904  2.37332  3.65380  4.10175  4.55224  3.35472  4.08051  3.28283  2.46019  1.67800  5.21285  3.09401    429 v - - -
          2.68622  4.42229  2.77521  2.73124  3.46358  2.40517  3.72499  3.29358  2.67743  2.69359  4.24694  2.90322  2.73713  3.18147  2.89805  2.37890  2.77524  2.98522  4.58481  3.61507
          0.04109  3.26717  6.14521  0.66274  0.72450  0.48576  0.95510
    122   2.95184  5.58045  1.62686  2.19555  4.73875  3.24315  3.92298  4.28163  2.55601  3.87306  4.53839  2.07089  4.09838  3.03232  2.98270  2.74022  2.60952  3.18633  6.01394  3.80649    432 d - - -
          2.68618  4.42225  2.77519  2.73123  3.46354  2.40513  3.72494  3.29354  2.67741  2.69355  4.24690  2.90347  2.73739  3.18146  2.89801  2.37887  2.77519  2.98518  4.58477  3.61503
          0.00658  5.42287  6.14521  0.61958  0.77255  0.48576  0.95510
    123   3.40893  4.79050  5.40335  4.79787  1.03288  4.46706  4.98492  2.16694  4.59725  1.59060  3.59424  4.80757  4.24220  4.70347  4.60495  3.96883  3.67230  2.19574  5.42052  4.26533    433 f - - -
          2.68618  4.42225  2.77519  2.73123  3.46354  2.40513  3.72494  3.29354  2.67741  2.69355  4.24690  2.90347  2.73739  3.18146  2.89801  2.37887  2.77519  2.98518  4.58477  3.61503
          0.10363  5.42287  2.36415  0.61958  0.77255  0.48576  0.95510
    124   2.61116  5.53667  2.30832  2.12520  4.88265  3.31604  3.96338  4.18859  2.00048  3.67478  4.50305  2.75983  2.65395  2.51599  3.04812  2.54338  2.54242  3.82566  5.96881  4.55729    434 k - - -
          2.68618  4.42225  2.77520  2.73123  3.46354  2.40508  3.72495  3.29354  2.67741  2.69355  4.24690  2.90347  2.73740  3.18147  2.89801  2.37887  2.77520  2.98519  4.58477  3.61503
          0.03929  4.39946  3.64026  0.51507  0.90996  0.32259  1.28833
    125   2.89073  5.57789  2.55757  1.33745  4.92395  3.68439  3.23429  4.41079  1.95232  3.88356  4.61841  3.09134  3.71175  2.43035  3.14992  2.87080  2.93612  3.84522  6.00985  4.59801    436 e - - -
          2.68621  4.42228  2.77523  2.73126  3.46338  2.40497  3.72490  3.29357  2.67744  2.69358  4.24693  2.90350  2.73743  3.18150  2.89804  2.37890  2.77523  2.98522  4.58480  3.61472
          0.03506  3.43382  6.12328  0.65883  0.72868  0.43374  1.04435
    126   1.81066  5.57066  3.11388  2.18950  4.91018  3.62427  4.01488  4.01751  1.99376  2.83027  4.54987  3.08343  2.35618  2.86466  2.81234  2.92536  3.04640  3.53819  6.00666  4.59910    439 a - - -
          2.68618  4.42225  2.77519  2.73123  3.46354  2.40513  3.72494  3.29354  2.67741  2.69355  4.24690  2.90347  2.73739  3.18146  2.89801  2.37887  2.77519  2.98518  4.58477  3.61503
          0.00658  5.42287  6.14521  0.61958  0.77255  0.48576  0.95510
    127   3.14401  5.37042  4.24759  3.96144  6.05817  0.22492  5.67925  5.57048  4.85886  5.23198  6.02338  4.44268  4.86040  4.99007  5.13038  3.47866  3.89041  4.71062  7.35284  6.17402    440 G - - -
          2.68618  4.42225  2.77519  2.73123  3.46354  2.40513  3.72494  3.29354  2.67741  2.69355  4.24690  2.90347  2.73739  3.18146  2.89801  2.37887  2.77519  2.98518  4.58477  3.61503
          0.00658  5.42287  6.14521  0.61958  0.77255  0.48576  0.95510
    128   3.02496  5.58242  2.56581  2.29755  4.42622  3.84672  2.84630  4.28840  1.70652  3.07884  4.26725  2.60229  4.15892  2.41751  2.55697  2.73602  3.30393  3.70078  5.49852  3.29909    441 k - - -
          2.68618  4.42225  2.77519  2.73123  3.46354  2.40513  3.72494  3.29354  2.67741  2.69355  4.24690  2.90347  2.73739  3.18146  2.89801  2.37887  2.77519  2.98518  4.58477  3.61503
          0.00658  5.42287  6.14521  0.61958  0.77255  0.48576  0.95510
    129   5.69306  6.46643  6.33266  6.38476  1.50820  5.99962  3.97966  5.21595  6.14060  4.26458  5.69625  5.46227  6.23327  5.67256  5.85809  5.42444  5.86707  5.18864  4.55962  0.37347    442 Y - - -
          2.68618  4.42225  2.77519  2.73123  3.46354  2.40513  3.72494  3.29354  2.67741  2.69355  4.24690  2.90347  2.73739  3.18146  2.89801  2.37887  2.77519  2.98518  4.58477  3.61503
          0.00658  5.42287  6.14521  0.61958  0.77255  0.48576  0.95510
    130   2.15483  4.99685  3.64883  2.49836  4.03061  3.93957  4.09310  2.10434  2.74278  2.41524  3.91179  3.45512  4.39871  3.22405  2.74598  3.01031  2.89816  1.90671  5.55334  4.21308    443 v - - -
          2.68618  4.42225  2.77519  2.73123  3.46354  2.40513  3.72494  3.29354  2.67741  2.69355  4.24690  2.90347  2.73739  3.18146  2.89801  2.37887  2.77519  2.98518  4.58477  3.61503
          0.00658  5.42287  6.14521  0.61958  0.77255  0.48576  0.95510
    131   1.95832  4.58389  4.99625  4.39694  3.66293  1.78001  4.68641  2.20233  4.21936  1.79479  3.67207  4.45759  4.71036  4.38320  4.28742  3.43701  3.31316  1.76541  5.23118  4.05040    444 v - - -
          2.68618  4.42225  2.77519  2.73123  3.46354  2.40513  3.72494  3.29354  2.67741  2.69355  4.24690  2.90347  2.73739  3.18146  2.89801  2.37887  2.77519  2.98518  4.58477  3.61503
          0.00658  5.42287  6.14521  0.61958  0.77255  0.48576  0.95510
    132   3.08641  4.61388  4.20067  3.34536  3.27573  3.84984  2.40817  1.82583  3.18772  1.79939  3.60820  3.98068  4.59817  3.69049  3.98188  3.45806  3.36216  1.95722  5.22437  2.73110    445 l - - -
          2.68618  4.42225  2.77519  2.73123  3.46354  2.40513  3.72494  3.29354  2.67741  2.69355  4.24690  2.90347  2.73739  3.18146  2.89801  2.37887  2.77519  2.98518  4.58477  3.61503
          0.00658  5.42287  6.14521  0.61958  0.77255  0.48576  0.95510
    133   3.37124  5.20421  6.03518  5.50144  4.06865  5.41935  5.91975  1.67391  5.37748  1.40607  3.28241  5.58687  5.65316  5.50343  5.43150  4.79873  4.20738  0.89708  6.23292  5.09215    446 v - - -
          2.68618  4.42225  2.77519  2.73123  3.46354  2.40513  3.72494  3.29354  2.67741  2.69355  4.24690  2.90347  2.73739  3.18146  2.89801  2.37887  2.77519  2.98518  4.58477  3.61503
          0.00658  5.42287  6.14521  0.61958  0.77255  0.48576  0.95510
    134   2.45189  5.51046  3.18726  2.09373  4.76692  3.79350  3.82715  3.25804  2.47014  3.39359  4.07229  3.12229  4.25402  3.10376  2.93544  2.49787  1.43076  3.70744  5.96177  4.26140    447 t - - -
          2.68618  4.42225  2.77519  2.73123  3.46354  2.40513  3.72494  3.29354  2.67741  2.69355  4.24690  2.90347  2.73739  3.18146  2.89801  2.37887  2.77519  2.98518  4.58477  3.61503
          0.00658  5.42287  6.14521  0.61958  0.77255  0.48576  0.95510
    135   1.97252  4.55206  4.86131  4.26104  3.07759  2.87702  4.59741  2.05746  3.21788  1.81219  3.47682  4.08397  4.33417  4.27073  3.42767  3.54057  3.07448  1.74590  5.16973  3.80498    448 v - - -
          2.68618  4.42225  2.77519  2.73123  3.46354  2.40513  3.72494  3.29354  2.67741  2.69355  4.24690  2.90347  2.73739  3.18146  2.89801  2.37887  2.77519  2.98518  4.58477  3.61503
          0.00768  5.42287  5.73289  0.61958  0.77255  0.48576  0.95510
    136   2.78145  5.56650  2.91072  1.83788  4.37110  2.71254  4.01020  3.72685  2.22533  3.45256  4.41266  2.98121  3.86295  2.92113  2.64492  2.98390  2.20750  2.55276  6.00344  4.59678    449 e - - -
          2.68618  4.42225  2.77519  2.73123  3.46354  2.40513  3.72494  3.29354  2.67741  2.69355  4.24690  2.90347  2.73739  3.18146  2.89801  2.37887  2.77519  2.98518  4.58477  3.61503
          0.00659  5.42177  6.14412  0.61958  0.77255  0.48284  0.95980
    137   2.91896  4.71387  1.74290  2.08035  4.93024  2.09111  3.73078  4.41653  2.38001  3.87639  4.51975  2.69903  3.54763  2.85825  3.08196  2.71966  3.29071  3.46433  6.01717  4.60593    450 d - - -
          2.68570  4.42275  2.77438  2.73092  3.46402  2.40482  3.72508  3.29404  2.67744  2.69400  4.24715  2.90360  2.73718  3.18114  2.89837  2.37902  2.77535  2.98538  4.58526  3.61547
          0.73676  0.86892  2.28341  0.64143  0.74768  0.48576  0.95510
    138   2.73685  5.53428  1.98220  2.33328  4.87997  1.97697  3.96713  4.36653  2.30652  3.79895  4.57486  2.85738  2.90765  2.79170  2.64762  2.83262  3.03163  3.91045  5.96649  4.36862    461 g - - -
          2.68618  4.42225  2.77519  2.73123  3.46354  2.40513  3.72494  3.29354  2.67741  2.69355  4.24690  2.90347  2.73739  3.18146  2.89801  2.37887  2.77519  2.98518  4.58477  3.61503
          0.19611  5.31774  1.75345  0.61958  0.77255  0.41327  1.08318
    139   2.50838  5.47374  2.42510  2.39744  4.34158  2.38762  2.59093  3.71307  2.35143  3.36535  4.31756  2.43838  3.93763  2.89495  3.04317  2.79210  2.77461  3.20863  5.90987  4.50240    462 k - - -
          2.68476  4.42390  2.77504  2.73074  3.46513  2.40414  3.71968  3.29338  2.67847  2.69444  4.24729  2.90475  2.73796  3.18095  2.89904  2.37903  2.77498  2.98482  4.58516  3.61582
          0.75867  0.71702  3.13479  1.89467  0.16295  0.25905  1.47747
    140   2.74836  5.56191  3.04308  1.87799  4.90623  3.18776  3.20338  3.83136  1.80333  3.80432  3.90865  3.01019  3.10229  2.49294  2.94826  2.92352  2.89688  2.77235  5.99504  4.58455    502 k - - -
          2.68618  4.42225  2.77519  2.73123  3.46354  2.40513  3.72494  3.29354  2.67741  2.69355  4.24690  2.90347  2.73739  3.18146  2.89801  2.37887  2.77519  2.98518  4.58477  3.61503
          0.00684  5.38450  6.10684  0.61958  0.77255  0.55519  0.85323
    141   2.93930  5.56891  2.21372  1.99349  4.91351  3.74841  3.56376  3.18311  2.44526  3.81607  4.32706  3.00623  2.91010  2.66729  2.25934  2.45741  3.01752  3.01550  6.00187  4.48534    503 e - - -
          2.68618  4.42225  2.77519  2.73123  3.46354  2.40513  3.72494  3.29354  2.67741  2.69355  4.24690  2.90347  2.73739  3.18146  2.89801  2.37887  2.77519  2.98518  4.58477  3.61503
          0.00675  5.39691  6.11925  0.61958  0.77255  0.42549  1.05972
    142   3.10269  4.64375  3.09410  3.52815  2.78951  4.08910  3.81439  2.78759  3.68235  2.01665  2.94378  3.59088  3.57441  3.92794  3.90558  2.52310  2.54819  2.34981  2.87974  2.37916    504 l - - -
          2.68620  4.42227  2.77521  2.73125  3.46356  2.40510  3.72467  3.29356  2.67740  2.69356  4.24691  2.90348  2.73741  3.18142  2.89796  2.37889  2.77521  2.98520  4.58479  3.61505
          0.05716  3.36267  3.86715  0.32590  1.27968  0.48576  0.95510
    143   2.28060  5.54028  2.60066  2.25948  4.87108  3.84329  3.57376  3.40710  2.55600  3.39432  4.55849  2.87363  4.23642  2.82056  2.66108  2.72294  2.31794  2.07907  5.98159  4.49512    506 v - - -
          2.68618  4.42225  2.77519  2.73123  3.46354  2.40513  3.72494  3.29354  2.67741  2.69355  4.24690  2.90347  2.73739  3.18146  2.89801  2.37887  2.77519  2.98518  4.58477  3.61503
          0.00671  5.40391  6.12626  0.61958  0.77255  0.56347  0.84219
    144   2.01397  4.64912  4.39058  3.77706  2.55542  2.93549  4.47244  2.80283  3.57780  2.32085  3.72932  3.09131  4.55619  3.62624  3.82755  2.04541  3.00435  2.11403  5.25399  2.82123    507 a - - -
          2.68618  4.42225  2.77519  2.73123  3.46354  2.40513  3.72494  3.29354  2.67741  2.69355  4.24690  2.90347  2.73739  3.18146  2.89801  2.37887  2.77519  2.98518  4.58477  3.61503
          0.00671  5.40391  6.12626  0.61958  0.77255  0.44007  1.03280
    145   2.98430  5.57842  3.11975  2.30343  4.92124  3.79793  2.44302  4.32157  2.46839  3.73640  4.61969  2.93049  4.24127  2.73056  1.64834  2.38463  2.96659  2.68941  6.01239  4.27028    508 r - - -
          2.68618  4.42225  2.77519  2.73123  3.46354  2.40513  3.72494  3.29354  2.67741  2.69355  4.24690  2.90347  2.73739  3.18146  2.89801  2.37887  2.77519  2.98518  4.58477  3.61503
          0.00658  5.42287  6.14521  0.61958  0.77255  0.48576  0.95510
    146   3.16086  4.56282  5.15241  4.53943  1.28438  4.36249  4.02131  1.86738  4.32528  2.29928  2.59483  4.52241  4.72116  4.45059  4.33171  3.67492  3.41271  2.27606  5.16027  2.67145    509 f - - -
          2.68618  4.42225  2.77519  2.73123  3.46354  2.40513  3.72494  3.29354  2.67741  2.69355  4.24690  2.90347  2.73739  3.18146  2.89801  2.37887  2.77519  2.98518  4.58477  3.61503
          0.00658  5.42287  6.14521  0.61958  0.77255  0.48576  0.95510
    147   2.57510  5.23836  3.15549  2.74490  4.70797  3.42381  3.67042  3.74772  2.76894  3.52867  4.48480  3.31113  1.00585  3.02097  3.28833  2.92830  3.31534  3.64712  5.89912  4.53023    510 p - - -
          2.68618  4.42225  2.77519  2.73123  3.46354  2.40513  3.72494  3.29354  2.67741  2.69355  4.24690  2.90347  2.73739  3.18146  2.89801  2.37887  2.77519  2.98518  4.58477  3.61503
          0.00658  5.42287  6.14521  0.61958  0.77255  0.48576  0.95510
    148   4.33123  5.56044  6.31020  5.72806  0.85747  5.68293  5.93955  1.77672  5.57439  1.38745  3.63498  5.84716  5.77329  5.46388  5.22133  5.05866  4.53985  2.87521  6.01135  4.95334    511 f - - -
          2.68618  4.42225  2.77519  2.73123  3.46354  2.40513  3.72494  3.29354  2.67741  2.69355  4.24690  2.90347  2.73739  3.18146  2.89801  2.37887  2.77519  2.98518  4.58477  3.61503
          0.00658  5.42287  6.14521  0.61958  0.77255  0.48576  0.95510
    149   2.67483  5.57712  2.83284  2.23969  4.02827  3.65213  2.97039  3.96673  2.47956  3.63982  4.15293  3.14372  4.24114  2.61354  2.37081  1.90652  2.25799  3.62321  6.01144  4.15093    512 s - - -
          2.68618  4.42225  2.77519  2.73123  3.46354  2.40513  3.72494  3.29354  2.67741  2.69355  4.24690  2.90347  2.73739  3.18146  2.89801  2.37887  2.77519  2.98518  4.58477  3.61503
          0.00658  5.42287  6.14521  0.61958  0.77255  0.48576  0.95510
    150   3.06054  5.17312  5.97658  5.50358  4.39531  5.32704  6.11136  2.20611  5.41425  3.21403  4.42134  5.57371  5.67721  5.65624  5.55028  4.60351  3.46736  0.36733  6.55667  5.33172    513 V - - -
          2.68618  4.42225  2.77520  2.73121  3.46354  2.40511  3.72495  3.29354  2.67741  2.69355  4.24690  2.90347  2.73740  3.18147  2.89801  2.37887  2.77520  2.98519  4.58477  3.61503
          0.01216  4.61052  6.14521  0.53107  0.88667  0.48576  0.95510
    151   2.80998  5.70063  2.87594  2.59748  5.01418  0.81875  4.19466  3.91755  2.93341  3.99307  4.76236  3.29849  4.37770  2.95152  3.16071  3.21089  3.48719  4.07675  6.15183  4.74672    515 g - - -
          2.68618  4.42225  2.77519  2.73123  3.46354  2.40513  3.72494  3.29354  2.67741  2.69355  4.24690  2.90347  2.73739  3.18146  2.89801  2.37887  2.77519  2.98518  4.58477  3.61503
          0.00711  5.42287  5.92546  0.61958  0.77255  0.48576  0.95510
    152   2.77885  5.15439  3.47907  2.44494  3.26253  2.79951  3.98097  3.03262  2.15148  2.31540  2.73428  3.52703  3.88790  2.97023  2.66089  3.05926  2.92071  2.76452  5.68303  3.49675    516 k - - -
          2.68622  4.42238  2.77525  2.73122  3.46367  2.40429  3.72507  3.29367  2.67753  2.69368  4.24702  2.90357  2.73752  3.18159  2.89813  2.37886  2.77532  2.98515  4.58490  3.61516
          0.18514  2.25559  2.74568  0.69358  0.69271  0.48803  0.95149
    153   2.67813  5.51995  2.48654  2.40675  4.50238  2.25278  4.00782  3.43126  2.39561  3.31662  4.35726  3.19530  3.13441  2.86073  3.01543  2.41385  2.20254  3.19647  5.81614  4.38407    520 t - - -
          2.68618  4.42225  2.77519  2.73123  3.46354  2.40513  3.72494  3.29354  2.67741  2.69355  4.24690  2.90347  2.73739  3.18146  2.89801  2.37887  2.77519  2.98518  4.58477  3.61503
          0.00702  5.35827  6.08062  0.61958  0.77255  0.67361  0.71307
    154   2.65250  5.51827  2.96577  2.43484  3.27963  2.61064  2.72338  4.32325  2.50484  3.41028  4.20711  2.80662  2.87514  2.86707  3.07954  2.47798  2.53649  3.45289  3.18147  4.52521    521 e - - -
          2.68618  4.42225  2.77519  2.73123  3.46354  2.40513  3.72494  3.29354  2.67741  2.69355  4.24690  2.90347  2.73739  3.18146  2.89801  2.37887  2.77519  2.98518  4.58477  3.61503
          0.01355  5.36615  4.73455  0.61958  0.77255  0.69871  0.68761
    155   2.65719  5.36508  2.85033  2.43637  3.78993  2.27881  3.81695  3.77541  2.57045  2.80270  3.22755  3.17546  2.89415  2.85837  3.17999  2.54730  3.05367  3.28271  4.39547  2.78480    522 g - - -
          2.68618  4.42225  2.77519  2.73123  3.46354  2.40513  3.72494  3.29354  2.67741  2.69355  4.24690  2.90347  2.73739  3.18146  2.89801  2.37887  2.77519  2.98518  4.58477  3.61503
          0.20054  5.35961  1.73157  0.61958  0.77255  0.57921  0.82176
    156   2.13169  5.42585  2.92437  2.12323  4.48478  3.10122  3.93237  3.87716  2.43461  3.04828  4.13206  2.87805  3.62144  2.88480  2.27041  2.62990  2.75302  3.23871  3.64095  4.37973    523 e - - -
          2.68618  4.42253  2.77528  2.73145  3.46311  2.40453  3.72484  3.29380  2.67768  2.69351  4.24717  2.90369  2.73750  3.18174  2.89782  2.37891  2.77529  2.98498  4.58395  3.61519
          0.18492  2.28515  2.70200  1.56755  0.23389  0.57937  0.82155
    157   2.82805  5.41404  2.77059  2.43698  4.56377  2.49576  3.94202  3.09180  2.49025  3.16154  4.19087  2.67844  3.44078  2.94678  3.16121  1.96919  2.43680  3.45295  4.28991  3.89522    530 s - - -
          2.68618  4.42225  2.77519  2.73123  3.46354  2.40513  3.72494  3.29354  2.67741  2.69355  4.24690  2.90347  2.73739  3.18146  2.89801  2.37887  2.77519  2.98518  4.58477  3.61503
          0.02299  5.25608  4.04509  0.61958  0.77255  0.97521  0.47339
    158   2.76951  5.14955  3.20473  2.85214  3.60678  3.38606  2.67032  3.15710  2.45773  2.33336  3.80970  2.84432  3.58473  3.07035  2.73604  2.47523  2.37820  2.99924  4.68116  3.78988    531 l - - -
          2.68652  4.42282  2.77573  2.73161  3.46245  2.40372  3.72532  3.29333  2.67784  2.69360  4.24486  2.90351  2.73770  3.18198  2.89803  2.37878  2.77557  2.98549  4.58355  3.61516
          0.41251  1.21780  3.16685  1.27031  0.32954  0.34168  1.23986
    159   2.65879  4.91368  3.30728  3.20571  2.92455  2.27445  3.84766  2.58965  3.14650  2.63252  3.63285  2.99644  2.44030  3.33996  2.83352  2.75638  2.98391  2.88716  3.79814  3.58950    536 g - - -
          2.68618  4.42225  2.77519  2.73123  3.46354  2.40513  3.72494  3.29354  2.67741  2.69355  4.24690  2.90347  2.73739  3.18146  2.89801  2.37887  2.77519  2.98518  4.58477  3.61503
          0.01532  5.36278  4.55498  0.61958  0.77255  0.70970  0.67686
    160   2.46581  4.89933  3.76620  2.87662  3.56173  2.68665  4.12658  2.82806  2.92288  2.29405  3.10966  2.79499  4.07876  3.16249  2.73367  2.82295  2.98417  2.33743  5.07577  2.83107    537 l - - -
          2.68618  4.42225  2.77519  2.73123  3.46354  2.40513  3.72494  3.29354  2.67741  2.69355  4.24690  2.90347  2.73739  3.18146  2.89801  2.37887  2.77519  2.98518  4.58477  3.61503
          0.01409  5.35451  4.68106  0.61958  0.77255  0.52779  0.89137
    161   2.35015  4.55089  4.48532  3.81996  2.79800  3.70433  4.54757  2.40054  3.32314  2.02079  2.51293  3.91246  3.64635  3.37349  3.69868  3.36962  2.76735  2.43084  3.44146  2.28142    538 l - - -
          2.68618  4.42225  2.77519  2.73123  3.46354  2.40513  3.72494  3.29354  2.67741  2.69355  4.24690  2.90347  2.73739  3.18146  2.89801  2.37887  2.77519  2.98518  4.58477  3.61503
          0.00685  5.38257  6.10492  0.61958  0.77255  0.58563  0.81363
    162   2.38682  5.07744  3.26296  2.37107  3.88260  3.21034  4.17954  2.25676  2.78062  2.02436  3.83286  3.37364  3.10401  2.82737  3.38629  2.82646  3.03642  2.68216  4.50712  4.21875    539 l - - -
          2.68618  4.42225  2.77519  2.73123  3.46354  2.40513  3.72494  3.29354  2.67741  2.69355  4.24690  2.90347  2.73739  3.18146  2.89801  2.37887  2.77519  2.98518  4.58477  3.61503
          0.00679  5.39128  6.11363  0.61958  0.77255  0.57511  0.82700
    163   2.37262  4.50335  5.05775  4.44447  2.46114  3.53596  4.55424  1.63965  3.70890  1.72118  3.27716  4.19269  4.52961  4.11940  4.16821  3.47646  2.87319  1.99121  4.40094  3.74653    540 i - - -
          2.68618  4.42225  2.77519  2.73123  3.46354  2.40513  3.72494  3.29354  2.67741  2.69355  4.24690  2.90347  2.73739  3.18146  2.89801  2.37887  2.77519  2.98518  4.58477  3.61503
          0.00696  5.39671  6.03234  0.61958  0.77255  0.58698  0.81194
    164   1.83776  4.52283  4.80689  4.09987  2.48077  2.51809  4.59855  2.62849  3.83889  2.11740  2.66789  4.31014  3.74420  3.98329  4.20566  3.30872  2.95728  2.42458  3.18600  2.84013    541 a - - -
          2.68618  4.42225  2.77519  2.73123  3.46354  2.40513  3.72494  3.29354  2.67741  2.69355  4.24690  2.90347  2.73739  3.18146  2.89801  2.37887  2.77519  2.98518  4.58477  3.61503
          0.00715  5.39712  5.95604  0.61958  0.77255  0.58957  0.80870
    165   2.21118  3.46525  5.03947  4.29748  3.29361  2.20064  4.61884  2.08773  4.12979  1.98343  3.19497  4.43439  2.83821  4.36311  4.24798  3.18391  3.13155  1.95484  4.32957  3.66941    542 v - - -
          2.68618  4.42225  2.77519  2.73123  3.46354  2.40513  3.72494  3.29354  2.67741  2.69355  4.24690  2.90347  2.73739  3.18146  2.89801  2.37887  2.77519  2.98518  4.58477  3.61503
          0.01120  5.39673  5.02023  0.61958  0.77255  0.59105  0.80687
    166   2.54721  4.28924  5.07216  4.45786  2.59168  3.22184  4.62348  1.96431  4.24591  1.50163  3.31330  4.44832  4.26046  4.17064  4.25912  3.48478  2.93486  1.67898  5.12135  3.90824    543 l - - -
          2.68618  4.42225  2.77519  2.73123  3.46354  2.40513  3.72494  3.29354  2.67741  2.69355  4.24690  2.90347  2.73739  3.18146  2.89801  2.37887  2.77519  2.98518  4.58477  3.61503
          0.00678  5.39232  6.11466  0.61958  0.77255  0.58019  0.82051
    167   2.15715  4.50842  5.03617  4.42467  2.60273  2.40264  4.62070  2.24988  4.22142  1.69050  3.36220  4.43436  4.16786  4.36279  4.24859  3.41934  2.88482  1.75331  5.13038  3.95316    544 l - - -
          2.68618  4.42225  2.77519  2.73123  3.46354  2.40513  3.72494  3.29354  2.67741  2.69355  4.24690  2.90347  2.73739  3.18146  2.89801  2.37887  2.77519  2.98518  4.58477  3.61503
          0.00676  5.39640  6.11874  0.61958  0.77255  0.59231  0.80530
    168   2.19569  4.50952  5.04603  4.43420  2.87792  2.36005  4.62522  1.80559  4.22956  1.56532  3.50131  4.44060  4.57643  4.36966  4.25432  3.46589  2.95361  2.10606  5.13255  3.86900    545 l - - -
          2.68618  4.42225  2.77519  2.73123  3.46354  2.40513  3.72494  3.29354  2.67741  2.69355  4.24690  2.90347  2.73739  3.18146  2.89801  2.37887  2.77519  2.98518  4.58477  3.61503
          0.00676  5.39640  6.11874  0.61958  0.77255  0.59231  0.80530
    169   2.27940  4.50148  5.07189  4.45767  2.33492  3.38513  4.62461  2.05860  4.00297  1.55935  3.45732  4.44903  4.59412  4.38033  3.94244  3.41230  3.33042  1.67902  4.40770  3.94676    546 l - - -
          2.68618  4.42225  2.77519  2.73123  3.46354  2.40513  3.72494  3.29354  2.67741  2.69355  4.24690  2.90347  2.73739  3.18146  2.89801  2.37887  2.77519  2.98518  4.58477  3.61503
          0.01675  5.39640  4.41604  0.61958  0.77255  0.59231  0.80530
    170   1.43573  4.33309  4.87313  4.27104  3.16388  2.42552  4.58300  2.46281  3.69575  1.94668  2.93931  4.27975  4.62657  4.26864  4.17990  2.83288  3.16119  2.28561  5.14351  3.96224    547 a - - -
          2.68618  4.42225  2.77519  2.73123  3.46354  2.40513  3.72494  3.29354  2.67741  2.69355  4.24690  2.90347  2.73739  3.18146  2.89801  2.37887  2.77519  2.98518  4.58477  3.61503
          0.01241  5.38647  4.85918  0.61958  0.77255  0.57378  0.82872
    171   2.09345  3.74514  4.39791  4.39759  3.06781  2.00233  4.55738  2.24476  4.19887  1.74369  3.28788  4.41766  4.64460  4.34421  4.23357  3.21727  3.04939  1.97779  5.12628  3.80004    548 l - - -
          2.68618  4.42225  2.77519  2.73123  3.46354  2.40513  3.72494  3.29354  2.67741  2.69355  4.24690  2.90347  2.73739  3.18146  2.89801  2.37887  2.77519  2.98518  4.58477  3.61503
          0.01970  5.38932  4.20363  0.61958  0.77255  0.60871  0.78538
    172   2.06495  4.52323  4.84766  4.24668  2.50007  2.27066  4.57350  2.46696  4.07869  1.64749  3.61036  4.33734  4.03845  3.27182  4.16625  3.08490  2.97149  2.17486  4.67066  3.95930    549 l - - -
          2.68571  4.42197  2.77544  2.73148  3.46331  2.40468  3.72519  3.29337  2.67765  2.69308  4.24672  2.90371  2.73764  3.18171  2.89825  2.37911  2.77540  2.98479  4.58492  3.61490
          0.31543  1.34280  4.66595  0.49083  0.94706  0.62115  0.77073
    173   1.69871  4.30191  5.02929  4.41712  2.73145  2.29495  4.60722  2.56864  4.21218  2.04330  3.19841  4.42325  4.64025  4.35212  4.23670  3.11483  2.97879  2.16356  4.46128  2.57066    552 a - - -
          2.68618  4.42225  2.77519  2.73123  3.46354  2.40513  3.72494  3.29354  2.67741  2.69355  4.24690  2.90347  2.73739  3.18146  2.89801  2.37887  2.77519  2.98518  4.58477  3.61503
          0.01727  5.37655  4.38217  0.61958  0.77255  0.66373  0.72346
    174   2.62941  4.48613  5.03444  4.42152  1.85877  2.61653  4.60312  1.99774  4.21415  2.03449  3.41505  4.42226  4.63547  3.32395  4.03871  3.48351  3.32235  1.91536  4.04354  3.26576    553 f - - -
          2.68618  4.42225  2.77519  2.73123  3.46354  2.40513  3.72494  3.29354  2.67741  2.69355  4.24690  2.90347  2.73739  3.18146  2.89801  2.37887  2.77519  2.98518  4.58477  3.61503
          0.00696  5.36625  6.08859  0.61958  0.77255  0.63214  0.75812
    175   2.89327  4.44783  5.06636  4.45169  2.27785  3.57689  3.97789  2.23762  4.23868  1.64865  3.43563  4.43989  4.64444  4.37171  3.95555  3.59151  2.88286  2.28378  3.49473  1.88970    554 l - - -
          2.68618  4.42225  2.77519  2.73123  3.46354  2.40513  3.72494  3.29354  2.67741  2.69355  4.24690  2.90347  2.73739  3.18146  2.89801  2.37887  2.77519  2.98518  4.58477  3.61503
          0.00709  5.37655  6.01640  0.61958  0.77255  0.64613  0.74249
    176   2.76305  4.43640  4.90832  4.30386  2.03792  2.75829  4.32497  2.62659  3.71079  1.81211  3.43992  4.33816  4.62698  3.90882  3.23978  3.16516  3.22045  2.53721  3.10172  2.14742    555 l - - -
          2.68618  4.42225  2.77519  2.73123  3.46354  2.40513  3.72494  3.29354  2.67741  2.69355  4.24690  2.90347  2.73739  3.18146  2.89801  2.37887  2.77519  2.98518  4.58477  3.61503
          0.00748  5.37902  5.86443  0.61958  0.77255  0.65521  0.73258
    177   2.90375  4.49796  4.63773  4.36385  2.43374  4.16169  4.27212  2.65193  3.78136  1.48284  2.53106  3.84025  4.63878  4.34136  3.11161  3.44831  3.33437  2.17671  3.32494  2.41918    556 l - - -
          2.68618  4.42225  2.77519  2.73123  3.46354  2.40513  3.72494  3.29354  2.67741  2.69355  4.24690  2.90347  2.73739  3.18146  2.89801  2.37887  2.77519  2.98518  4.58477  3.61503
          0.04551  5.37842  3.22206  0.61958  0.77255  0.65729  0.73034
    178   2.83309  4.78009  3.38367  2.93886  3.24653  3.66983  3.01588  3.11634  2.38094  2.93847  3.09420  3.28452  4.30944  3.24572  1.97110  2.15209  2.93591  3.16268  3.68088  3.45737    557 r - - -
          2.68618  4.42225  2.77519  2.73123  3.46354  2.40513  3.72494  3.29354  2.67741  2.69355  4.24690  2.90347  2.73739  3.18146  2.89801  2.37887  2.77519  2.98518  4.58477  3.61503
          0.00715  5.34006  6.06241  0.61958  0.77255  0.59881  0.79732
    179   2.48111  5.33127  3.34441  2.74280  3.26775  3.45560  3.46953  3.40248  2.52698  2.66491  3.73125  3.03816  3.70519  3.05707  1.81023  2.09780  3.13047  3.51946  5.54212  3.85503    558 r - - -
          2.68618  4.42225  2.77519  2.73123  3.46354  2.40513  3.72494  3.29354  2.67741  2.69355  4.24690  2.90347  2.73739  3.18146  2.89801  2.37887  2.77519  2.98518  4.58477  3.61503
          0.01111  5.37043  5.05269  0.61958  0.77255  0.68450  0.70187
    180   2.52451  5.14051  3.38191  2.91518  3.36719  2.96369  4.08344  3.56012  1.95979  2.72948  3.52693  2.95872  2.96038  3.21080  2.05297  2.83891  3.02679  3.20027  3.69687  4.26432    559 k - - -
          2.68618  4.42225  2.77519  2.73123  3.46354  2.40513  3.72494  3.29354  2.67741  2.69355  4.24690  2.90347  2.73739  3.18146  2.89801  2.37887  2.77519  2.98518  4.58477  3.61503
          0.22486  5.36629  1.62607  0.61958  0.77255  0.69824  0.68808
    181   2.59020  5.38087  3.17927  2.65474  4.33649  2.19465  3.88597  3.71010  1.84409  3.30292  4.14954  3.07193  3.64795  2.72813  2.33985  2.47381  2.85573  3.37480  5.83126  4.18238    560 k - - -
          2.68618  4.42225  2.77519  2.73123  3.46354  2.40513  3.72494  3.29354  2.67741  2.69355  4.24690  2.90347  2.73739  3.18146  2.89801  2.37887  2.77519  2.98518  4.58477  3.61503
          0.03384  5.15008  3.59465  0.61958  0.77255  1.19258  0.36160
    182   2.30733  5.11882  3.27871  2.77745  2.26530  3.34594  3.79805  3.61254  2.17625  2.83840  3.99131  2.95348  3.09613  3.06724  2.79147  2.32214  3.09405  3.02981  5.27452  4.29453    561 k - - -
          2.68619  4.42226  2.77518  2.73124  3.46355  2.40512  3.72495  3.29355  2.67741  2.69356  4.24690  2.90347  2.73740  3.18147  2.89801  2.37881  2.77520  2.98519  4.58478  3.61504
          0.06282  3.67920  3.33413  0.43343  1.04493  1.20378  0.35676
    183   2.31791  5.41814  2.93970  2.45871  4.56637  3.10285  3.70166  4.03746  1.82554  3.40663  4.15820  2.90396  3.41678  2.70622  2.07671  2.61032  2.94990  3.77724  5.26786  4.04854    563 k - - -
          2.68618  4.42225  2.77519  2.73123  3.46354  2.40513  3.72494  3.29354  2.67741  2.69355  4.24690  2.90347  2.73739  3.18146  2.89801  2.37887  2.77519  2.98518  4.58477  3.61503
          0.03975  5.09742  3.41562  0.61958  0.77255  1.23154  0.34509
    184   2.50936  5.40101  2.96985  2.42914  4.65081  3.33393  3.65723  4.01711  1.76517  3.28627  4.35972  3.01057  3.77229  2.73056  1.93787  2.68276  2.75665  3.44480  5.15673  4.31319    564 k - - -
          2.68618  4.42225  2.77519  2.73123  3.46354  2.40513  3.72494  3.29354  2.67741  2.69355  4.24690  2.90347  2.73739  3.18146  2.89801  2.37887  2.77519  2.98518  4.58477  3.61503
          0.08160  5.07551  2.62960  0.61958  0.77255  0.50516  0.92485
    185   2.46696  5.39330  3.21401  2.41301  4.07643  3.45552  3.83215  3.57165  2.13757  3.02641  3.65582  2.98578  3.19980  2.40703  2.16511  2.75342  2.95351  3.27640  4.07105  3.75044    565 k - - -
          2.68618  4.42225  2.77519  2.73123  3.46354  2.40513  3.72494  3.29354  2.67741  2.69355  4.24690  2.90347  2.73739  3.18146  2.89801  2.37887  2.77519  2.98518  4.58477  3.61503
          0.02095  5.23903  4.17143  0.61958  0.77255  0.91052  0.51469
    186   2.66252  5.45984  3.14684  2.46287  3.99657  3.40464  3.68416  3.56399  1.97928  3.57984  4.43695  2.81371  3.24657  2.62436  2.12353  2.58649  2.85271  2.62672  4.89293  4.50046    566 k - - -
          2.68618  4.42225  2.77519  2.73123  3.46354  2.40513  3.72494  3.29354  2.67741  2.69355  4.24690  2.90347  2.73739  3.18146  2.89801  2.37887  2.77519  2.98518  4.58477  3.61503
          0.05288  5.24788  3.07376  0.61958  0.77255  0.82186  0.57913
    187   2.29901  5.10344  2.28463  2.62100  4.82496  2.99588  3.73413  3.97222  2.14151  3.61034  4.28062  2.81585  3.18458  2.93765  2.40789  2.34381  2.94842  3.51965  5.91861  3.35245    567 k - - -
          2.68618  4.42225  2.77519  2.73123  3.46354  2.40513  3.72494  3.29354  2.67741  2.69355  4.24690  2.90347  2.73739  3.18146  2.89801  2.37887  2.77519  2.98518  4.58477  3.61503
          0.25491  5.23961  1.51545  0.61958  0.77255  1.02847  0.44247
    188   2.45594  5.36653  2.98599  2.28169  4.70423  2.70036  3.64184  4.18501  2.05615  3.60253  4.02330  2.86299  3.60101  2.76928  2.16075  2.62423  2.96672  3.59510  3.32759  4.10170    568 k - - -
          2.68618  4.42225  2.77519  2.73123  3.46354  2.40513  3.72494  3.29354  2.67741  2.69355  4.24690  2.90347  2.73739  3.18146  2.89801  2.37887  2.77519  2.98518  4.58477  3.61503
          0.08817  4.99482  2.55591  0.61958  0.77255  0.77205  0.62002
    189   2.21043  5.19751  2.96611  2.50453  3.95417  3.33289  3.75922  3.41848  2.49864  2.63744  3.95948  3.09302  2.73489  3.01525  2.76133  2.28490  2.87568  2.74646  4.61357  4.33390    569 a - - -
          2.68618  4.42225  2.77519  2.73123  3.46354  2.40513  3.72494  3.29354  2.67741  2.69355  4.24690  2.90347  2.73739  3.18146  2.89801  2.37887  2.77519  2.98518  4.58477  3.61503
          0.09367  5.10630  2.48456  0.61958  0.77255  1.22690  0.34701
    190   2.34814  5.12151  3.09305  2.52160  4.42083  3.05816  3.82578  2.44555  2.27581  3.15639  4.13973  3.09724  2.99688  2.93797  2.83584  2.25002  2.63575  3.13009  5.69316  4.32833    570 s - - -
          2.68617  4.42227  2.77522  2.73117  3.46356  2.40510  3.72497  3.29354  2.67735  2.69356  4.24692  2.90347  2.73742  3.18148  2.89803  2.37888  2.77519  2.98521  4.58475  3.61505
          0.12553  3.06331  2.64170  0.51724  0.90675  1.28257  0.32479
    191   2.13447  5.35147  2.92586  2.32458  4.12383  2.65954  3.71942  4.09675  2.25418  3.16821  3.93101  2.97002  3.21122  2.49768  2.81417  2.39389  2.77677  3.55744  5.79059  4.35149    573 a - - -
          2.68618  4.42225  2.77519  2.73123  3.46354  2.40513  3.72494  3.29354  2.67741  2.69355  4.24690  2.90347  2.73739  3.18146  2.89801  2.37887  2.77519  2.98518  4.58477  3.61503
          0.05896  4.97742  2.98848  0.61958  0.77255  1.35435  0.29856
    192   2.47979  5.31010  3.04032  2.30096  4.43898  3.02399  3.80831  3.62184  1.93243  2.80169  4.31602  3.04291  3.26905  2.86842  2.28026  2.68636  2.55283  3.57606  5.75627  4.32731    574 k - - -
          2.68618  4.42225  2.77519  2.73123  3.46354  2.40513  3.72494  3.29354  2.67741  2.69355  4.24690  2.90347  2.73739  3.18146  2.89801  2.37887  2.77519  2.98518  4.58477  3.61503
          0.03960  4.94520  3.45116  0.61958  0.77255  1.42344  0.27560
    193   2.24499  5.22689  2.92196  2.14449  3.98853  3.36471  3.64344  3.34351  2.38444  2.68193  4.19054  2.98488  3.27907  2.88568  2.68359  2.48881  2.75671  3.05983  5.69100  3.99887    575 e - - -
          2.68618  4.42225  2.77519  2.73123  3.46354  2.40513  3.72494  3.29354  2.67741  2.69355  4.24690  2.90347  2.73739  3.18146  2.89801  2.37887  2.77519  2.98518  4.58477  3.61503
          0.03742  4.92399  3.52471  0.61958  0.77255  1.46488  0.26280
    194   2.17397  5.28789  2.80559  2.37199  4.38175  3.51546  3.34276  3.80227  1.96564  2.91305  4.24833  3.06627  3.28018  2.76950  2.92804  2.45141  2.61814  3.14437  5.73514  4.33906    576 k - - -
          2.68429  4.42843  2.77658  2.73106  3.46329  2.40657  3.72038  3.28876  2.68199  2.69133  4.23797  2.90610  2.73688  3.18390  2.89866  2.37868  2.77591  2.98035  4.58299  3.61858
          1.17743  0.36827        *  3.51937  0.03007  0.00000        *
//
