# Supplementary material for: Characterization of a long overlooked copper protein from methane- and ammonia-oxidizing bacteria
Source: Nat Commun. 2018 Oct 15;9:4276. doi: 10.1038/s41467-018-06681-5 (PMC6189053; doi:10.1038/s41467-018-06681-5)
Supplement: Supplementary file 7 — Supplementary Data 5 [file 41467_2018_6681_MOESM7_ESM.zip]

Archive with 31 entries (31 files):
- CytoscapeSession-2018_02_27-18_11/3.0.0.version
- CytoscapeSession-2018_02_27-18_11/networks/36-D.xgmml
- CytoscapeSession-2018_02_27-18_11/views/52-30986-D.xgmml
- CytoscapeSession-2018_02_27-18_11/tables/36-D/HIDDEN-org.cytoscape.model.CyEdge-36+hidden+edge.cytable
- CytoscapeSession-2018_02_27-18_11/tables/36-D/SHARED_ATTRS-org.cytoscape.model.CyEdge-36+shared+edge.cytable
- CytoscapeSession-2018_02_27-18_11/tables/36-D/LOCAL_ATTRS-org.cytoscape.model.CyEdge-36+default+edge.cytable
- CytoscapeSession-2018_02_27-18_11/tables/52-D/HIDDEN-org.cytoscape.model.CyEdge-52+hidden+edge.cytable
- CytoscapeSession-2018_02_27-18_11/tables/36-D/SHARED_ATTRS-org.cytoscape.model.CyNode-36+shared+node.cytable
- CytoscapeSession-2018_02_27-18_11/tables/52-D/LOCAL_ATTRS-org.cytoscape.model.CyEdge-D+default+edge.cytable
- CytoscapeSession-2018_02_27-18_11/tables/36-D/HIDDEN-org.cytoscape.model.CyNetwork-36+hidden+network.cytable
- CytoscapeSession-2018_02_27-18_11/tables/52-D/LOCAL_ATTRS-org.cytoscape.model.CyNode-D+default+node.cytable
- CytoscapeSession-2018_02_27-18_11/tables/36-D/LOCAL_ATTRS-org.cytoscape.model.CyNode-36+default+node.cytable
- CytoscapeSession-2018_02_27-18_11/tables/52-D/HIDDEN-org.cytoscape.model.CyNetwork-52+hidden+network.cytable
- CytoscapeSession-2018_02_27-18_11/tables/36-D/SHARED_ATTRS-org.cytoscape.model.CyNetwork-36+shared+network.cytable
- CytoscapeSession-2018_02_27-18_11/tables/52-D/LOCAL_ATTRS-org.cytoscape.model.CyNetwork-D+default+network.cytable
- CytoscapeSession-2018_02_27-18_11/tables/36-D/HIDDEN-org.cytoscape.model.CyNode-36+hidden+node.cytable
- CytoscapeSession-2018_02_27-18_11/tables/36-D/LOCAL_ATTRS-org.cytoscape.model.CyNetwork-36+default+network.cytable
- CytoscapeSession-2018_02_27-18_11/tables/52-D/HIDDEN-org.cytoscape.model.CyNode-52+hidden+node.cytable
- CytoscapeSession-2018_02_27-18_11/tables/cytables.xml
- CytoscapeSession-2018_02_27-18_11/session_vizmap.xml
- CytoscapeSession-2018_02_27-18_11/properties/session_bookmarks.xml
- CytoscapeSession-2018_02_27-18_11/properties/groupSettings.props
- CytoscapeSession-2018_02_27-18_11/apps/org.cytoscape.ding.customgraphicsmgr/image_metadata.props
- CytoscapeSession-2018_02_27-18_11/apps/org.cytoscape.swing-application/session_state.xml
- CytoscapeSession-2018_02_27-18_11/apps/org.cytoscape.swing-application/network_list.xml
- CytoscapeSession-2018_02_27-18_11/apps/org.cytoscape.filter/filters.json
- CytoscapeSession-2018_02_27-18_11/apps/org.cytoscape.filter/filterChains.json
- CytoscapeSession-2018_02_27-18_11/apps/org.cytoscape.browser/UnassignedTables.props
- CytoscapeSession-2018_02_27-18_11/apps/org.cytoscape.browser/EdgeTable.props
- CytoscapeSession-2018_02_27-18_11/apps/org.cytoscape.browser/NetworkTable.props
- CytoscapeSession-2018_02_27-18_11/apps/org.cytoscape.browser/NodeTable.props
