# Supplementary material for: Characterization of a long overlooked copper protein from methane- and ammonia-oxidizing bacteria
Source: Nat Commun. 2018 Oct 15;9:4276. doi: 10.1038/s41467-018-06681-5 (PMC6189053; doi:10.1038/s41467-018-06681-5)
Supplement: Supplementary file 7 — Supplementary Data 5 [file 41467_2018_6681_MOESM7_ESM.zip › CytoscapeSession-2018_02_27-18_11/networks/36-D.xgmml]

<?xml version="1.0" encoding="UTF-8" standalone="yes"?>
<graph id="36" label="D" cy:view="0" cy:registered="0" cy:documentVersion="3.0" xmlns:dc="http://purl.org/dc/elements/1.1/" xmlns:xlink="http://www.w3.org/1999/xlink" xmlns:rdf="http://www.w3.org/1999/02/22-rdf-syntax-ns#" xmlns:cy="http://www.cytoscape.org" xmlns="http://www.cs.rpi.edu/XGMML">
  <att>
    <graph id="52" label="D" cy:registered="1">
      <node id="710" label="zzzz858"/>
      <node id="709" label="zzzz859"/>
      <node id="708" label="zzzz857"/>
      <node id="707" label="zzzz242"/>
      <node id="706" label="zzzz856"/>
      <node id="705" label="zzzz720"/>
      <node id="704" label="zzzz721"/>
      <node id="703" label="zzzz241"/>
      <node id="702" label="zzzz731"/>
      <node id="701" label="zzzz733"/>
      <node id="700" label="zzzz243"/>
      <node id="699" label="zzzz846"/>
      <node id="698" label="zzzz855"/>
      <node id="697" label="zzzz716"/>
      <node id="696" label="zzzz719"/>
      <node id="695" label="zzzz848"/>
      <node id="694" label="zzzz850"/>
      <node id="693" label="zzzz852"/>
      <node id="692" label="zzzz725"/>
      <node id="691" label="zzzz849"/>
      <node id="690" label="zzzz853"/>
      <node id="689" label="zzzz722"/>
      <node id="688" label="zzzz727"/>
      <node id="687" label="zzzz728"/>
      <node id="686" label="zzzz729"/>
      <node id="685" label="zzzz726"/>
      <node id="684" label="zzzz717"/>
      <node id="683" label="zzzz718"/>
      <node id="682" label="zzzz844"/>
      <node id="681" label="zzzz723"/>
      <node id="680" label="zzzz724"/>
      <node id="679" label="zzzz239"/>
      <node id="678" label="zzzz240"/>
      <node id="677" label="zzzz237"/>
      <node id="676" label="zzzz238"/>
      <node id="675" label="zzzz642"/>
      <node id="674" label="zzzz643"/>
      <node id="673" label="zzzz645"/>
      <node id="672" label="zzzz646"/>
      <node id="671" label="zzzz616"/>
      <node id="670" label="zzzz707"/>
      <node id="669" label="zzzz711"/>
      <node id="668" label="zzzz712"/>
      <node id="667" label="zzzz713"/>
      <node id="666" label="zzzz575"/>
      <node id="665" label="zzzz705"/>
      <node id="664" label="zzzz706"/>
      <node id="663" label="zzzz700"/>
      <node id="662" label="zzzz701"/>
      <node id="661" label="zzzz702"/>
      <node id="660" label="zzzz703"/>
      <node id="659" label="zzzz611"/>
      <node id="658" label="zzzz699"/>
      <node id="657" label="zzzz639"/>
      <node id="656" label="zzzz640"/>
      <node id="655" label="zzzz696"/>
      <node id="654" label="zzzz697"/>
      <node id="653" label="zzzz714"/>
      <node id="652" label="zzzz589"/>
      <node id="651" label="zzzz749"/>
      <node id="650" label="zzzz579"/>
      <node id="649" label="zzzz581"/>
      <node id="648" label="zzzz608"/>
      <node id="647" label="zzzz638"/>
      <node id="646" label="zzzz641"/>
      <node id="645" label="zzzz587"/>
      <node id="644" label="zzzz607"/>
      <node id="643" label="zzzz609"/>
      <node id="642" label="zzzz617"/>
      <node id="641" label="zzzz637"/>
      <node id="640" label="zzzz568"/>
      <node id="639" label="zzzz738"/>
      <node id="638" label="zzzz745"/>
      <node id="637" label="zzzz748"/>
      <node id="636" label="zzzz566"/>
      <node id="635" label="zzzz232"/>
      <node id="634" label="zzzz235"/>
      <node id="633" label="zzzz236"/>
      <node id="632" label="zzzz735"/>
      <node id="631" label="zzzz736"/>
      <node id="630" label="zzzz737"/>
      <node id="629" label="zzzz183"/>
      <node id="628" label="zzzz184"/>
      <node id="627" label="zzzz347"/>
      <node id="626" label="zzzz348"/>
      <node id="625" label="zzzz560"/>
      <node id="624" label="zzzz563"/>
      <node id="623" label="zzzz565"/>
      <node id="622" label="zzzz613"/>
      <node id="621" label="zzzz615"/>
      <node id="620" label="zzzz338"/>
      <node id="619" label="zzzz339"/>
      <node id="618" label="zzzz341"/>
      <node id="617" label="zzzz342"/>
      <node id="616" label="zzzz621"/>
      <node id="615" label="zzzz622"/>
      <node id="614" label="zzzz623"/>
      <node id="613" label="zzzz624"/>
      <node id="612" label="zzzz625"/>
      <node id="611" label="zzzz756"/>
      <node id="610" label="zzzz441"/>
      <node id="609" label="zzzz442"/>
      <node id="608" label="zzzz443"/>
      <node id="607" label="zzzz586"/>
      <node id="606" label="zzzz636"/>
      <node id="605" label="zzzz743"/>
      <node id="604" label="zzzz744"/>
      <node id="603" label="zzzz750"/>
      <node id="602" label="zzzz751"/>
      <node id="601" label="zzzz752"/>
      <node id="600" label="zzzz185"/>
      <node id="599" label="zzzz612"/>
      <node id="598" label="zzzz629"/>
      <node id="597" label="zzzz630"/>
      <node id="596" label="zzzz631"/>
      <node id="595" label="zzzz632"/>
      <node id="594" label="zzzz107"/>
      <node id="593" label="zzzz109"/>
      <node id="592" label="zzzz739"/>
      <node id="591" label="zzzz741"/>
      <node id="590" label="zzzz221"/>
      <node id="589" label="zzzz231"/>
      <node id="588" label="zzzz504"/>
      <node id="587" label="zzzz627"/>
      <node id="586" label="zzzz628"/>
      <node id="585" label="zzzz173"/>
      <node id="584" label="zzzz180"/>
      <node id="583" label="zzzz181"/>
      <node id="582" label="zzzz182"/>
      <node id="581" label="zzzz247"/>
      <node id="580" label="zzzz152"/>
      <node id="579" label="zzzz619"/>
      <node id="578" label="zzzz754"/>
      <node id="577" label="zzzz755"/>
      <node id="576" label="zzzz245"/>
      <node id="575" label="zzzz386"/>
      <node id="574" label="zzzz388"/>
      <node id="573" label="zzzz390"/>
      <node id="572" label="zzzz391"/>
      <node id="571" label="zzzz502"/>
      <node id="570" label="zzzz618"/>
      <node id="569" label="zzzz635"/>
      <node id="568" label="zzzz230"/>
      <node id="567" label="zzzz498"/>
      <node id="566" label="zzzz500"/>
      <node id="565" label="zzzz791"/>
      <node id="564" label="zzzz392"/>
      <node id="563" label="zzzz497"/>
      <node id="562" label="zzzz802"/>
      <node id="561" label="zzzz172"/>
      <node id="560" label="zzzz216"/>
      <node id="559" label="zzzz229"/>
      <node id="558" label="zzzz495"/>
      <node id="557" label="zzzz634"/>
      <node id="556" label="zzzz773"/>
      <node id="555" label="zzzz794"/>
      <node id="554" label="zzzz795"/>
      <node id="553" label="zzzz796"/>
      <node id="552" label="zzzz799"/>
      <node id="551" label="zzzz800"/>
      <node id="550" label="zzzz801"/>
      <node id="549" label="zzzz157"/>
      <node id="548" label="zzzz598"/>
      <node id="547" label="zzzzz68"/>
      <node id="546" label="zzzz806"/>
      <node id="545" label="zzzz807"/>
      <node id="544" label="zzzz811"/>
      <node id="543" label="zzzz812"/>
      <node id="542" label="zzzz813"/>
      <node id="541" label="zzzz814"/>
      <node id="540" label="zzzz816"/>
      <node id="539" label="zzzz817"/>
      <node id="538" label="zzzz170"/>
      <node id="537" label="zzzz466"/>
      <node id="536" label="zzzz603"/>
      <node id="535" label="zzzz620"/>
      <node id="534" label="zzzz633"/>
      <node id="533" label="zzzzz66"/>
      <node id="532" label="zzzzz67"/>
      <node id="531" label="zzzzz69"/>
      <node id="530" label="zzzzz70"/>
      <node id="529" label="zzzz758"/>
      <node id="528" label="zzzz774"/>
      <node id="527" label="zzzz775"/>
      <node id="526" label="zzzz778"/>
      <node id="525" label="zzzz781"/>
      <node id="524" label="zzzz783"/>
      <node id="523" label="zzzz785"/>
      <node id="522" label="zzzz786"/>
      <node id="521" label="zzzz787"/>
      <node id="520" label="zzzz788"/>
      <node id="519" label="zzzz789"/>
      <node id="518" label="zzzz790"/>
      <node id="517" label="zzzz793"/>
      <node id="516" label="zzzz499"/>
      <node id="515" label="zzzz601"/>
      <node id="514" label="zzzz602"/>
      <node id="513" label="zzzz604"/>
      <node id="512" label="zzzz605"/>
      <node id="511" label="zzzz179"/>
      <node id="510" label="zzzz191"/>
      <node id="509" label="zzzz480"/>
      <node id="508" label="zzzz481"/>
      <node id="507" label="zzzz482"/>
      <node id="506" label="zzzz583"/>
      <node id="505" label="zzzz597"/>
      <node id="504" label="zzzz599"/>
      <node id="503" label="zzzz600"/>
      <node id="502" label="zzzz606"/>
      <node id="501" label="zzzz156"/>
      <node id="500" label="zzzz171"/>
      <node id="499" label="zzzz178"/>
      <node id="498" label="zzzz197"/>
      <node id="497" label="zzzz224"/>
      <node id="496" label="zzzz569"/>
      <node id="495" label="zzzz734"/>
      <node id="494" label="zzzz187"/>
      <node id="493" label="zzzz188"/>
      <node id="492" label="zzzz189"/>
      <node id="491" label="zzzz190"/>
      <node id="490" label="zzzz192"/>
      <node id="489" label="zzzz193"/>
      <node id="488" label="zzzz196"/>
      <node id="487" label="zzzz217"/>
      <node id="486" label="zzzz218"/>
      <node id="485" label="zzzz330"/>
      <node id="484" label="zzzz345"/>
      <node id="483" label="zzzz548"/>
      <node id="482" label="zzzz550"/>
      <node id="481" label="zzzz552"/>
      <node id="480" label="zzzz558"/>
      <node id="479" label="zzzz130"/>
      <node id="478" label="zzzz175"/>
      <node id="477" label="zzzz176"/>
      <node id="476" label="zzzz177"/>
      <node id="475" label="zzzz186"/>
      <node id="474" label="zzzz215"/>
      <node id="473" label="zzzz326"/>
      <node id="472" label="zzzz328"/>
      <node id="471" label="zzzz512"/>
      <node id="470" label="zzzzz63"/>
      <node id="469" label="zzzz653"/>
      <node id="468" label="zzzz659"/>
      <node id="467" label="zzzz660"/>
      <node id="466" label="zzzz169"/>
      <node id="465" label="zzzz206"/>
      <node id="464" label="zzzz226"/>
      <node id="463" label="zzzz227"/>
      <node id="462" label="zzzz228"/>
      <node id="461" label="zzzz479"/>
      <node id="460" label="zzzz567"/>
      <node id="459" label="zzzz582"/>
      <node id="458" label="zzzz596"/>
      <node id="457" label="zzzz648"/>
      <node id="456" label="zzzz115"/>
      <node id="455" label="zzzz461"/>
      <node id="454" label="zzzz462"/>
      <node id="453" label="zzzz463"/>
      <node id="452" label="zzzz464"/>
      <node id="451" label="zzzz473"/>
      <node id="450" label="zzzz474"/>
      <node id="449" label="zzzz476"/>
      <node id="448" label="zzzz489"/>
      <node id="447" label="zzzz490"/>
      <node id="446" label="zzzz493"/>
      <node id="445" label="zzzzz65"/>
      <node id="444" label="zzzz686"/>
      <node id="443" label="zzzz687"/>
      <node id="442" label="zzzz689"/>
      <node id="441" label="zzzz690"/>
      <node id="440" label="zzzz772"/>
      <node id="439" label="zzzz836"/>
      <node id="438" label="zzzz837"/>
      <node id="437" label="zzzz838"/>
      <node id="436" label="zzzz839"/>
      <node id="435" label="zzzz840"/>
      <node id="434" label="zzzz155"/>
      <node id="433" label="zzzz205"/>
      <node id="432" label="zzzz225"/>
      <node id="431" label="zzzz325"/>
      <node id="430" label="zzzz484"/>
      <node id="429" label="zzzz485"/>
      <node id="428" label="zzzz486"/>
      <node id="427" label="zzzz539"/>
      <node id="426" label="zzzz553"/>
      <node id="425" label="zzzz647"/>
      <node id="424" label="zzzz832"/>
      <node id="423" label="zzzz833"/>
      <node id="422" label="zzzz128"/>
      <node id="421" label="zzzz129"/>
      <node id="420" label="zzzz220"/>
      <node id="419" label="zzzz376"/>
      <node id="418" label="zzzz377"/>
      <node id="417" label="zzzz478"/>
      <node id="416" label="zzzz595"/>
      <node id="415" label="zzzzz60"/>
      <node id="414" label="zzzz694"/>
      <node id="413" label="zzzz826"/>
      <node id="412" label="zzzz828"/>
      <node id="411" label="zzzz829"/>
      <node id="410" label="zzzz830"/>
      <node id="409" label="zzzz831"/>
      <node id="408" label="zzzz834"/>
      <node id="407" label="zzzz118"/>
      <node id="406" label="zzzz124"/>
      <node id="405" label="zzzz125"/>
      <node id="404" label="zzzz126"/>
      <node id="403" label="zzzz154"/>
      <node id="402" label="zzzz214"/>
      <node id="401" label="zzzz222"/>
      <node id="400" label="zzzz223"/>
      <node id="399" label="zzzz666"/>
      <node id="398" label="zzzz668"/>
      <node id="397" label="zzzz669"/>
      <node id="396" label="zzzz671"/>
      <node id="395" label="zzzz674"/>
      <node id="394" label="zzzz675"/>
      <node id="393" label="zzzz676"/>
      <node id="392" label="zzzz678"/>
      <node id="391" label="zzzz680"/>
      <node id="390" label="zzzz683"/>
      <node id="389" label="zzzz684"/>
      <node id="388" label="zzzz685"/>
      <node id="387" label="zzzz692"/>
      <node id="386" label="zzzz693"/>
      <node id="385" label="zzzz695"/>
      <node id="384" label="zzzz825"/>
      <node id="383" label="zzzzz92"/>
      <node id="382" label="zzzzz93"/>
      <node id="381" label="zzzzz10"/>
      <node id="380" label="zzzz113"/>
      <node id="379" label="zzzz120"/>
      <node id="378" label="zzzz153"/>
      <node id="377" label="zzzz174"/>
      <node id="376" label="zzzz204"/>
      <node id="375" label="zzzz212"/>
      <node id="374" label="zzzz456"/>
      <node id="373" label="zzzz458"/>
      <node id="372" label="zzzz508"/>
      <node id="371" label="zzzz513"/>
      <node id="370" label="zzzz517"/>
      <node id="369" label="zzzz518"/>
      <node id="368" label="zzzz519"/>
      <node id="367" label="zzzz520"/>
      <node id="366" label="zzzz521"/>
      <node id="365" label="zzzz522"/>
      <node id="364" label="zzzz523"/>
      <node id="363" label="zzzz524"/>
      <node id="362" label="zzzz525"/>
      <node id="361" label="zzzz527"/>
      <node id="360" label="zzzz529"/>
      <node id="359" label="zzzz530"/>
      <node id="358" label="zzzz531"/>
      <node id="357" label="zzzz533"/>
      <node id="356" label="zzzz534"/>
      <node id="355" label="zzzz536"/>
      <node id="354" label="zzzz537"/>
      <node id="353" label="zzzz538"/>
      <node id="352" label="zzzz543"/>
      <node id="351" label="zzzz594"/>
      <node id="350" label="zzzz100"/>
      <node id="349" label="zzzz101"/>
      <node id="348" label="zzzz102"/>
      <node id="347" label="zzzz104"/>
      <node id="346" label="zzzz105"/>
      <node id="345" label="zzzz167"/>
      <node id="344" label="zzzz168"/>
      <node id="343" label="zzzz322"/>
      <node id="342" label="zzzz331"/>
      <node id="341" label="zzzz334"/>
      <node id="340" label="zzzz335"/>
      <node id="339" label="zzzz336"/>
      <node id="338" label="zzzz337"/>
      <node id="337" label="zzzz509"/>
      <node id="336" label="zzzz514"/>
      <node id="335" label="zzzz540"/>
      <node id="334" label="zzzz542"/>
      <node id="333" label="zzzz545"/>
      <node id="332" label="zzzz546"/>
      <node id="331" label="zzzz547"/>
      <node id="330" label="zzzz556"/>
      <node id="329" label="zzzz557"/>
      <node id="328" label="zzzzzz8"/>
      <node id="327" label="zzzzz98"/>
      <node id="326" label="zzzz112"/>
      <node id="325" label="zzzz219"/>
      <node id="324" label="zzzz246"/>
      <node id="323" label="zzzz266"/>
      <node id="322" label="zzzz267"/>
      <node id="321" label="zzzzz29"/>
      <node id="320" label="zzzzz30"/>
      <node id="319" label="zzzzz32"/>
      <node id="318" label="zzzz321"/>
      <node id="317" label="zzzzz33"/>
      <node id="316" label="zzzz358"/>
      <node id="315" label="zzzz360"/>
      <node id="314" label="zzzz363"/>
      <node id="313" label="zzzz374"/>
      <node id="312" label="zzzz375"/>
      <node id="311" label="zzzz438"/>
      <node id="310" label="zzzz439"/>
      <node id="309" label="zzzz455"/>
      <node id="308" label="zzzz467"/>
      <node id="307" label="zzzz469"/>
      <node id="306" label="zzzz470"/>
      <node id="305" label="zzzz471"/>
      <node id="304" label="zzzz472"/>
      <node id="303" label="zzzz483"/>
      <node id="302" label="zzzz494"/>
      <node id="301" label="zzzz664"/>
      <node id="300" label="zzzzz85"/>
      <node id="299" label="zzzzz88"/>
      <node id="298" label="zzzzz90"/>
      <node id="297" label="zzzzz97"/>
      <node id="296" label="zzzz110"/>
      <node id="295" label="zzzz111"/>
      <node id="294" label="zzzz305"/>
      <node id="293" label="zzzz346"/>
      <node id="292" label="zzzz350"/>
      <node id="291" label="zzzz354"/>
      <node id="290" label="zzzz356"/>
      <node id="289" label="zzzz361"/>
      <node id="288" label="zzzz364"/>
      <node id="287" label="zzzz365"/>
      <node id="286" label="zzzz366"/>
      <node id="285" label="zzzz367"/>
      <node id="284" label="zzzz369"/>
      <node id="283" label="zzzz370"/>
      <node id="282" label="zzzz372"/>
      <node id="281" label="zzzzz43"/>
      <node id="280" label="zzzzz45"/>
      <node id="279" label="zzzzz46"/>
      <node id="278" label="zzzz460"/>
      <node id="277" label="zzzz507"/>
      <node id="276" label="zzzzzz6"/>
      <node id="275" label="zzzzzz7"/>
      <node id="274" label="zzzz842"/>
      <node id="273" label="zzzzzz9"/>
      <node id="272" label="zzzz162"/>
      <node id="271" label="zzzz280"/>
      <node id="270" label="zzzz281"/>
      <node id="269" label="zzzz282"/>
      <node id="268" label="zzzz283"/>
      <node id="267" label="zzzz284"/>
      <node id="266" label="zzzz285"/>
      <node id="265" label="zzzz288"/>
      <node id="264" label="zzzz290"/>
      <node id="263" label="zzzz293"/>
      <node id="262" label="zzzz298"/>
      <node id="261" label="zzzz300"/>
      <node id="260" label="zzzz303"/>
      <node id="259" label="zzzz304"/>
      <node id="258" label="zzzz349"/>
      <node id="257" label="zzzz437"/>
      <node id="256" label="zzzz447"/>
      <node id="255" label="zzzz448"/>
      <node id="254" label="zzzz449"/>
      <node id="253" label="zzzz450"/>
      <node id="252" label="zzzz452"/>
      <node id="251" label="zzzz453"/>
      <node id="250" label="zzzzzz5"/>
      <node id="249" label="zzzz506"/>
      <node id="248" label="zzzzz58"/>
      <node id="247" label="zzzz585"/>
      <node id="246" label="zzzzz73"/>
      <node id="245" label="zzzzz75"/>
      <node id="244" label="zzzzz94"/>
      <node id="243" label="zzzz119"/>
      <node id="242" label="zzzz148"/>
      <node id="241" label="zzzz158"/>
      <node id="240" label="zzzz159"/>
      <node id="239" label="zzzz160"/>
      <node id="238" label="zzzz161"/>
      <node id="237" label="zzzz163"/>
      <node id="236" label="zzzz166"/>
      <node id="235" label="zzzz207"/>
      <node id="234" label="zzzz208"/>
      <node id="233" label="zzzz209"/>
      <node id="232" label="zzzz210"/>
      <node id="231" label="zzzz211"/>
      <node id="230" label="zzzz213"/>
      <node id="229" label="zzzz286"/>
      <node id="228" label="zzzz292"/>
      <node id="227" label="zzzz294"/>
      <node id="226" label="zzzz295"/>
      <node id="225" label="zzzz299"/>
      <node id="224" label="zzzzz34"/>
      <node id="223" label="zzzz398"/>
      <node id="222" label="zzzz401"/>
      <node id="221" label="zzzz402"/>
      <node id="220" label="zzzz406"/>
      <node id="219" label="zzzz408"/>
      <node id="218" label="zzzz454"/>
      <node id="217" label="zzzzz52"/>
      <node id="216" label="zzzzz53"/>
      <node id="215" label="zzzzz54"/>
      <node id="214" label="zzzzz55"/>
      <node id="213" label="zzzzz57"/>
      <node id="212" label="zzzzz61"/>
      <node id="211" label="zzzzz72"/>
      <node id="210" label="zzzzz79"/>
      <node id="209" label="zzzzz83"/>
      <node id="208" label="zzzzz95"/>
      <node id="207" label="zzzz145"/>
      <node id="206" label="zzzz147"/>
      <node id="205" label="zzzz151"/>
      <node id="204" label="zzzz269"/>
      <node id="203" label="zzzz271"/>
      <node id="202" label="zzzz272"/>
      <node id="201" label="zzzz278"/>
      <node id="200" label="zzzz279"/>
      <node id="199" label="zzzz307"/>
      <node id="198" label="zzzz309"/>
      <node id="197" label="zzzz311"/>
      <node id="196" label="zzzz312"/>
      <node id="195" label="zzzz313"/>
      <node id="194" label="zzzz318"/>
      <node id="193" label="zzzz320"/>
      <node id="192" label="zzzz592"/>
      <node id="191" label="zzzzz78"/>
      <node id="190" label="zzzzz84"/>
      <node id="189" label="zzzz841"/>
      <node id="188" label="zzzz139"/>
      <node id="187" label="zzzz150"/>
      <node id="186" label="zzzz257"/>
      <node id="185" label="zzzz259"/>
      <node id="184" label="zzzzz26"/>
      <node id="183" label="zzzz261"/>
      <node id="182" label="zzzz262"/>
      <node id="181" label="zzzz263"/>
      <node id="180" label="zzzz264"/>
      <node id="179" label="zzzz265"/>
      <node id="178" label="zzzz344"/>
      <node id="177" label="zzzzz35"/>
      <node id="176" label="zzzz379"/>
      <node id="175" label="zzzz380"/>
      <node id="174" label="zzzz383"/>
      <node id="173" label="zzzz384"/>
      <node id="172" label="zzzz385"/>
      <node id="171" label="zzzz584"/>
      <node id="170" label="zzzz591"/>
      <node id="169" label="zzzzz71"/>
      <node id="168" label="zzzz140"/>
      <node id="167" label="zzzz143"/>
      <node id="166" label="zzzz144"/>
      <node id="165" label="zzzz146"/>
      <node id="164" label="zzzz323"/>
      <node id="163" label="zzzz324"/>
      <node id="162" label="zzzzz37"/>
      <node id="161" label="zzzzz38"/>
      <node id="160" label="zzzzz39"/>
      <node id="159" label="zzzz397"/>
      <node id="158" label="zzzzz40"/>
      <node id="157" label="zzzz403"/>
      <node id="156" label="zzzz404"/>
      <node id="155" label="zzzz405"/>
      <node id="154" label="zzzz409"/>
      <node id="153" label="zzzzz42"/>
      <node id="152" label="zzzzz47"/>
      <node id="151" label="zzzzz49"/>
      <node id="150" label="zzzzz50"/>
      <node id="149" label="zzzz505"/>
      <node id="148" label="zzzzz51"/>
      <node id="147" label="zzzz570"/>
      <node id="146" label="zzzz590"/>
      <node id="145" label="zzzz761"/>
      <node id="144" label="zzzz762"/>
      <node id="143" label="zzzz763"/>
      <node id="142" label="zzzz764"/>
      <node id="141" label="zzzz765"/>
      <node id="140" label="zzzz766"/>
      <node id="139" label="zzzz767"/>
      <node id="138" label="zzzz769"/>
      <node id="137" label="zzzz770"/>
      <node id="136" label="zzzzz24"/>
      <node id="135" label="zzzz314"/>
      <node id="134" label="zzzz316"/>
      <node id="133" label="zzzz317"/>
      <node id="132" label="zzzz574"/>
      <node id="131" label="zzzz760"/>
      <node id="130" label="zzzz134"/>
      <node id="129" label="zzzz137"/>
      <node id="128" label="zzzz138"/>
      <node id="127" label="zzzzz15"/>
      <node id="126" label="zzzzz16"/>
      <node id="125" label="zzzz199"/>
      <node id="124" label="zzzz200"/>
      <node id="123" label="zzzz306"/>
      <node id="122" label="zzzzz36"/>
      <node id="121" label="zzzz378"/>
      <node id="120" label="zzzz435"/>
      <node id="119" label="zzzz446"/>
      <node id="118" label="zzzz572"/>
      <node id="117" label="zzzz819"/>
      <node id="116" label="zzzz824"/>
      <node id="115" label="zzzzz18"/>
      <node id="114" label="zzzz198"/>
      <node id="113" label="zzzz343"/>
      <node id="112" label="zzzz434"/>
      <node id="111" label="zzzz818"/>
      <node id="110" label="zzzzz13"/>
      <node id="109" label="zzzzz14"/>
      <node id="108" label="zzzz244"/>
      <node id="107" label="zzzzz27"/>
      <node id="106" label="zzzzz28"/>
      <node id="105" label="zzzz417"/>
      <node id="104" label="zzzz440"/>
      <node id="103" label="zzzz571"/>
      <node id="102" label="zzzz578"/>
      <node id="101" label="zzzzz22"/>
      <node id="100" label="zzzzz23"/>
      <node id="99" label="zzzz420"/>
      <node id="98" label="zzzz422"/>
      <node id="97" label="zzzz424"/>
      <node id="96" label="zzzz425"/>
      <node id="95" label="zzzz426"/>
      <node id="94" label="zzzz429"/>
      <node id="93" label="zzzz430"/>
      <node id="92" label="zzzz436"/>
      <node id="91" label="zzzz410"/>
      <node id="90" label="zzzz412"/>
      <node id="89" label="zzzz416"/>
      <node id="88" label="zzzz418"/>
      <node id="87" label="zzzz427"/>
      <node id="86" label="zzzz428"/>
      <node id="85" label="zzzz431"/>
      <node id="84" label="zzzz433"/>
      <node id="83" label="zzzzz12"/>
      <node id="82" label="zzzzz17"/>
      <node id="81" label="zzzz757"/>
      <node id="80" label="zzzz771"/>
      <node id="79" label="zzzz256"/>
      <node id="78" label="zzzz652"/>
      <node id="77" label="zzzz254"/>
      <node id="76" label="zzzz759"/>
      <node id="75" label="zzzz444"/>
      <node id="74" label="zzzz253"/>
      <node id="73" label="zzzzz20"/>
      <node id="72" label="zzzzz21"/>
      <node id="71" label="zzzzz19"/>
      <node id="70" label="zzzz459"/>
      <node id="69" label="zzzzzz1"/>
      <node id="68" label="zzzzz11"/>
      <node id="67" label="zzzzzz4"/>
      <node id="66" label="zzzz114"/>
      <node id="65" label="zzzz249"/>
      <node id="64" label="zzzz251"/>
      <node id="63" label="zzzz252"/>
      <node id="62" label="zzzzzz0"/>
      <edge id="30970" label="zzzz858,zzzz859" source="710" target="709" cy:directed="1"/>
      <edge id="30969" label="zzzz858,zzzzz39" source="710" target="160" cy:directed="1"/>
      <edge id="30968" label="zzzz858,zzzzz37" source="710" target="162" cy:directed="1"/>
      <edge id="30967" label="zzzz858,zzzzz38" source="710" target="161" cy:directed="1"/>
      <edge id="30966" label="zzzz858,zzzzz43" source="710" target="281" cy:directed="1"/>
      <edge id="30965" label="zzzz858,zzzzz36" source="710" target="122" cy:directed="1"/>
      <edge id="30964" label="zzzz858,zzzzz42" source="710" target="153" cy:directed="1"/>
      <edge id="30963" label="zzzz858,zzzzz40" source="710" target="158" cy:directed="1"/>
      <edge id="30962" label="zzzz858,zzzzz45" source="710" target="280" cy:directed="1"/>
      <edge id="30961" label="zzzz858,zzzzz46" source="710" target="279" cy:directed="1"/>
      <edge id="30960" label="zzzz858,zzzzz60" source="710" target="415" cy:directed="1"/>
      <edge id="30959" label="zzzz858,zzzzz65" source="710" target="445" cy:directed="1"/>
      <edge id="30958" label="zzzz858,zzzzz90" source="710" target="298" cy:directed="1"/>
      <edge id="30957" label="zzzz858,zzzzz51" source="710" target="148" cy:directed="1"/>
      <edge id="30956" label="zzzz858,zzzzz52" source="710" target="217" cy:directed="1"/>
      <edge id="30955" label="zzzz858,zzzzz49" source="710" target="151" cy:directed="1"/>
      <edge id="30954" label="zzzz858,zzzzz50" source="710" target="150" cy:directed="1"/>
      <edge id="30953" label="zzzz858,zzzzz53" source="710" target="216" cy:directed="1"/>
      <edge id="30952" label="zzzz858,zzzzz54" source="710" target="215" cy:directed="1"/>
      <edge id="30951" label="zzzz858,zzzzz57" source="710" target="213" cy:directed="1"/>
      <edge id="30950" label="zzzz858,zzzzz58" source="710" target="248" cy:directed="1"/>
      <edge id="30949" label="zzzz858,zzzzz98" source="710" target="327" cy:directed="1"/>
      <edge id="30948" label="zzzz858,zzzzz55" source="710" target="214" cy:directed="1"/>
      <edge id="30947" label="zzzz858,zzzzz97" source="710" target="297" cy:directed="1"/>
      <edge id="30946" label="zzzz859,zzzzz45" source="709" target="280" cy:directed="1"/>
      <edge id="30945" label="zzzz859,zzzzz36" source="709" target="122" cy:directed="1"/>
      <edge id="30944" label="zzzz859,zzzzz38" source="709" target="161" cy:directed="1"/>
      <edge id="30943" label="zzzz859,zzzzz42" source="709" target="153" cy:directed="1"/>
      <edge id="30942" label="zzzz859,zzzzz43" source="709" target="281" cy:directed="1"/>
      <edge id="30941" label="zzzz859,zzzzz46" source="709" target="279" cy:directed="1"/>
      <edge id="30940" label="zzzz859,zzzzz37" source="709" target="162" cy:directed="1"/>
      <edge id="30939" label="zzzz859,zzzzz40" source="709" target="158" cy:directed="1"/>
      <edge id="30938" label="zzzz859,zzzzz97" source="709" target="297" cy:directed="1"/>
      <edge id="30937" label="zzzz859,zzzzz22" source="709" target="101" cy:directed="1"/>
      <edge id="30936" label="zzzz859,zzzzz23" source="709" target="100" cy:directed="1"/>
      <edge id="30935" label="zzzz859,zzzzz24" source="709" target="136" cy:directed="1"/>
      <edge id="30934" label="zzzz859,zzzzz26" source="709" target="184" cy:directed="1"/>
      <edge id="30933" label="zzzz859,zzzzz35" source="709" target="177" cy:directed="1"/>
      <edge id="30932" label="zzzz859,zzzzz58" source="709" target="248" cy:directed="1"/>
      <edge id="30931" label="zzzz859,zzzzz68" source="709" target="547" cy:directed="1"/>
      <edge id="30930" label="zzzz859,zzzzz27" source="709" target="107" cy:directed="1"/>
      <edge id="30929" label="zzzz859,zzzzz28" source="709" target="106" cy:directed="1"/>
      <edge id="30928" label="zzzz859,zzzzz29" source="709" target="321" cy:directed="1"/>
      <edge id="30927" label="zzzz859,zzzzz30" source="709" target="320" cy:directed="1"/>
      <edge id="30926" label="zzzz859,zzzzz32" source="709" target="319" cy:directed="1"/>
      <edge id="30925" label="zzzz859,zzzzz33" source="709" target="317" cy:directed="1"/>
      <edge id="30924" label="zzzz859,zzzzz60" source="709" target="415" cy:directed="1"/>
      <edge id="30923" label="zzzz859,zzzzz65" source="709" target="445" cy:directed="1"/>
      <edge id="30922" label="zzzz859,zzzzz66" source="709" target="533" cy:directed="1"/>
      <edge id="30921" label="zzzz859,zzzzz67" source="709" target="532" cy:directed="1"/>
      <edge id="30920" label="zzzz859,zzzzz57" source="709" target="213" cy:directed="1"/>
      <edge id="30919" label="zzzz859,zzzzz34" source="709" target="224" cy:directed="1"/>
      <edge id="30918" label="zzzz859,zzzzz47" source="709" target="152" cy:directed="1"/>
      <edge id="30917" label="zzzz859,zzzzz50" source="709" target="150" cy:directed="1"/>
      <edge id="30916" label="zzzz859,zzzzz51" source="709" target="148" cy:directed="1"/>
      <edge id="30915" label="zzzz859,zzzzz63" source="709" target="470" cy:directed="1"/>
      <edge id="30914" label="zzzz859,zzzzz14" source="709" target="109" cy:directed="1"/>
      <edge id="30913" label="zzzz859,zzzzz18" source="709" target="115" cy:directed="1"/>
      <edge id="30912" label="zzzz859,zzzzz49" source="709" target="151" cy:directed="1"/>
      <edge id="30911" label="zzzz859,zzzzz52" source="709" target="217" cy:directed="1"/>
      <edge id="30910" label="zzzz859,zzzzz53" source="709" target="216" cy:directed="1"/>
      <edge id="30909" label="zzzz859,zzzzz54" source="709" target="215" cy:directed="1"/>
      <edge id="30908" label="zzzz859,zzzzz55" source="709" target="214" cy:directed="1"/>
      <edge id="30907" label="zzzz859,zzzzz61" source="709" target="212" cy:directed="1"/>
      <edge id="30906" label="zzzz859,zzzzz12" source="709" target="83" cy:directed="1"/>
      <edge id="30905" label="zzzz859,zzzzz13" source="709" target="110" cy:directed="1"/>
      <edge id="30904" label="zzzz859,zzzzz16" source="709" target="126" cy:directed="1"/>
      <edge id="30903" label="zzzz859,zzzzz17" source="709" target="82" cy:directed="1"/>
      <edge id="30902" label="zzzz859,zzzzz11" source="709" target="68" cy:directed="1"/>
      <edge id="30901" label="zzzz859,zzzzz69" source="709" target="531" cy:directed="1"/>
      <edge id="30900" label="zzzz859,zzzzz70" source="709" target="530" cy:directed="1"/>
      <edge id="30899" label="zzzz859,zzzzz39" source="709" target="160" cy:directed="1"/>
      <edge id="30898" label="zzzz859,zzzzz85" source="709" target="300" cy:directed="1"/>
      <edge id="30897" label="zzzz859,zzzzz90" source="709" target="298" cy:directed="1"/>
      <edge id="30896" label="zzzz859,zzzzz15" source="709" target="127" cy:directed="1"/>
      <edge id="30895" label="zzzz859,zzzzz79" source="709" target="210" cy:directed="1"/>
      <edge id="30894" label="zzzz859,zzzzz83" source="709" target="209" cy:directed="1"/>
      <edge id="30893" label="zzzz859,zzzzz73" source="709" target="246" cy:directed="1"/>
      <edge id="30892" label="zzzz859,zzzzzz1" source="709" target="69" cy:directed="1"/>
      <edge id="30891" label="zzzz859,zzzzz98" source="709" target="327" cy:directed="1"/>
      <edge id="30890" label="zzzz859,zzzzz75" source="709" target="245" cy:directed="1"/>
      <edge id="30889" label="zzzz859,zzzzz88" source="709" target="299" cy:directed="1"/>
      <edge id="30888" label="zzzz859,zzzzz19" source="709" target="71" cy:directed="1"/>
      <edge id="30887" label="zzzz859,zzzzz20" source="709" target="73" cy:directed="1"/>
      <edge id="30886" label="zzzz859,zzzzz84" source="709" target="190" cy:directed="1"/>
      <edge id="30885" label="zzzz859,zzzzz71" source="709" target="169" cy:directed="1"/>
      <edge id="30884" label="zzzz859,zzzzz72" source="709" target="211" cy:directed="1"/>
      <edge id="30883" label="zzzz859,zzzzz94" source="709" target="244" cy:directed="1"/>
      <edge id="30882" label="zzzz859,zzzzz21" source="709" target="72" cy:directed="1"/>
      <edge id="30881" label="zzzz859,zzzzz95" source="709" target="208" cy:directed="1"/>
      <edge id="30880" label="zzzz859,zzzzz10" source="709" target="381" cy:directed="1"/>
      <edge id="30879" label="zzzz857,zzzz858" source="708" target="710" cy:directed="1"/>
      <edge id="30878" label="zzzz857,zzzz859" source="708" target="709" cy:directed="1"/>
      <edge id="30877" label="zzzz857,zzzzz60" source="708" target="415" cy:directed="1"/>
      <edge id="30876" label="zzzz857,zzzzz58" source="708" target="248" cy:directed="1"/>
      <edge id="30875" label="zzzz857,zzzzz65" source="708" target="445" cy:directed="1"/>
      <edge id="30874" label="zzzz857,zzzzz66" source="708" target="533" cy:directed="1"/>
      <edge id="30873" label="zzzz857,zzzzz53" source="708" target="216" cy:directed="1"/>
      <edge id="30872" label="zzzz857,zzzzz50" source="708" target="150" cy:directed="1"/>
      <edge id="30871" label="zzzz857,zzzzz51" source="708" target="148" cy:directed="1"/>
      <edge id="30870" label="zzzz857,zzzzz52" source="708" target="217" cy:directed="1"/>
      <edge id="30869" label="zzzz857,zzzzz54" source="708" target="215" cy:directed="1"/>
      <edge id="30868" label="zzzz857,zzzzz47" source="708" target="152" cy:directed="1"/>
      <edge id="30867" label="zzzz857,zzzzz49" source="708" target="151" cy:directed="1"/>
      <edge id="30866" label="zzzz857,zzzzz67" source="708" target="532" cy:directed="1"/>
      <edge id="30865" label="zzzz242,zzzzz55" source="707" target="214" cy:directed="1"/>
      <edge id="30864" label="zzzz242,zzzzz58" source="707" target="248" cy:directed="1"/>
      <edge id="30863" label="zzzz242,zzzzz75" source="707" target="245" cy:directed="1"/>
      <edge id="30862" label="zzzz242,zzzzz13" source="707" target="110" cy:directed="1"/>
      <edge id="30861" label="zzzz242,zzzzz12" source="707" target="83" cy:directed="1"/>
      <edge id="30860" label="zzzz242,zzzzz14" source="707" target="109" cy:directed="1"/>
      <edge id="30859" label="zzzz242,zzzzz16" source="707" target="126" cy:directed="1"/>
      <edge id="30858" label="zzzz242,zzzzz57" source="707" target="213" cy:directed="1"/>
      <edge id="30857" label="zzzz242,zzzzz60" source="707" target="415" cy:directed="1"/>
      <edge id="30856" label="zzzz242,zzzzz71" source="707" target="169" cy:directed="1"/>
      <edge id="30855" label="zzzz242,zzzzz72" source="707" target="211" cy:directed="1"/>
      <edge id="30854" label="zzzz242,zzzzz11" source="707" target="68" cy:directed="1"/>
      <edge id="30853" label="zzzz242,zzzzz97" source="707" target="297" cy:directed="1"/>
      <edge id="30852" label="zzzz242,zzzzz15" source="707" target="127" cy:directed="1"/>
      <edge id="30851" label="zzzz242,zzzzz18" source="707" target="115" cy:directed="1"/>
      <edge id="30850" label="zzzz242,zzzzz19" source="707" target="71" cy:directed="1"/>
      <edge id="30849" label="zzzz242,zzzzz20" source="707" target="73" cy:directed="1"/>
      <edge id="30848" label="zzzz242,zzzzz34" source="707" target="224" cy:directed="1"/>
      <edge id="30847" label="zzzz242,zzzzz39" source="707" target="160" cy:directed="1"/>
      <edge id="30846" label="zzzz242,zzzzz73" source="707" target="246" cy:directed="1"/>
      <edge id="30845" label="zzzz242,zzzzz79" source="707" target="210" cy:directed="1"/>
      <edge id="30844" label="zzzz242,zzzzz83" source="707" target="209" cy:directed="1"/>
      <edge id="30843" label="zzzz242,zzzzz88" source="707" target="299" cy:directed="1"/>
      <edge id="30842" label="zzzz242,zzzzz94" source="707" target="244" cy:directed="1"/>
      <edge id="30841" label="zzzz242,zzzzz17" source="707" target="82" cy:directed="1"/>
      <edge id="30840" label="zzzz242,zzzzz49" source="707" target="151" cy:directed="1"/>
      <edge id="30839" label="zzzz242,zzzzz50" source="707" target="150" cy:directed="1"/>
      <edge id="30838" label="zzzz242,zzzzz51" source="707" target="148" cy:directed="1"/>
      <edge id="30837" label="zzzz242,zzzzz52" source="707" target="217" cy:directed="1"/>
      <edge id="30836" label="zzzz242,zzzzz53" source="707" target="216" cy:directed="1"/>
      <edge id="30835" label="zzzz242,zzzzz54" source="707" target="215" cy:directed="1"/>
      <edge id="30834" label="zzzz242,zzzzz78" source="707" target="191" cy:directed="1"/>
      <edge id="30833" label="zzzz242,zzzzz85" source="707" target="300" cy:directed="1"/>
      <edge id="30832" label="zzzz242,zzzzz90" source="707" target="298" cy:directed="1"/>
      <edge id="30831" label="zzzz242,zzzz243" source="707" target="700" cy:directed="1"/>
      <edge id="30830" label="zzzz242,zzzzz61" source="707" target="212" cy:directed="1"/>
      <edge id="30829" label="zzzz242,zzzzz84" source="707" target="190" cy:directed="1"/>
      <edge id="30828" label="zzzz242,zzzzz21" source="707" target="72" cy:directed="1"/>
      <edge id="30827" label="zzzz242,zzzzz30" source="707" target="320" cy:directed="1"/>
      <edge id="30826" label="zzzz242,zzzzz32" source="707" target="319" cy:directed="1"/>
      <edge id="30825" label="zzzz242,zzzzz40" source="707" target="158" cy:directed="1"/>
      <edge id="30824" label="zzzz242,zzzzz43" source="707" target="281" cy:directed="1"/>
      <edge id="30823" label="zzzz242,zzzzz45" source="707" target="280" cy:directed="1"/>
      <edge id="30822" label="zzzz242,zzzzz46" source="707" target="279" cy:directed="1"/>
      <edge id="30821" label="zzzz242,zzzzzz1" source="707" target="69" cy:directed="1"/>
      <edge id="30820" label="zzzz242,zzzzz36" source="707" target="122" cy:directed="1"/>
      <edge id="30819" label="zzzz242,zzzzz37" source="707" target="162" cy:directed="1"/>
      <edge id="30818" label="zzzz242,zzzzz38" source="707" target="161" cy:directed="1"/>
      <edge id="30817" label="zzzz242,zzzzz47" source="707" target="152" cy:directed="1"/>
      <edge id="30816" label="zzzz242,zzzzz63" source="707" target="470" cy:directed="1"/>
      <edge id="30815" label="zzzz242,zzzzz42" source="707" target="153" cy:directed="1"/>
      <edge id="30814" label="zzzz242,zzzzz98" source="707" target="327" cy:directed="1"/>
      <edge id="30813" label="zzzz242,zzzzz29" source="707" target="321" cy:directed="1"/>
      <edge id="30812" label="zzzz242,zzzzz10" source="707" target="381" cy:directed="1"/>
      <edge id="30811" label="zzzz242,zzzzz27" source="707" target="107" cy:directed="1"/>
      <edge id="30810" label="zzzz242,zzzzz28" source="707" target="106" cy:directed="1"/>
      <edge id="30809" label="zzzz242,zzzzz33" source="707" target="317" cy:directed="1"/>
      <edge id="30808" label="zzzz242,zzzzz95" source="707" target="208" cy:directed="1"/>
      <edge id="30807" label="zzzz242,zzzzz22" source="707" target="101" cy:directed="1"/>
      <edge id="30806" label="zzzz242,zzzzz23" source="707" target="100" cy:directed="1"/>
      <edge id="30805" label="zzzz242,zzzzz24" source="707" target="136" cy:directed="1"/>
      <edge id="30804" label="zzzz242,zzzzz26" source="707" target="184" cy:directed="1"/>
      <edge id="30803" label="zzzz242,zzzzz35" source="707" target="177" cy:directed="1"/>
      <edge id="30802" label="zzzz242,zzzzz92" source="707" target="383" cy:directed="1"/>
      <edge id="30801" label="zzzz242,zzzzz93" source="707" target="382" cy:directed="1"/>
      <edge id="30800" label="zzzz242,zzzzz65" source="707" target="445" cy:directed="1"/>
      <edge id="30799" label="zzzz242,zzzzz69" source="707" target="531" cy:directed="1"/>
      <edge id="30798" label="zzzz242,zzzzz70" source="707" target="530" cy:directed="1"/>
      <edge id="30797" label="zzzz242,zzzzzz7" source="707" target="275" cy:directed="1"/>
      <edge id="30796" label="zzzz242,zzzzzz6" source="707" target="276" cy:directed="1"/>
      <edge id="30795" label="zzzz242,zzzzz68" source="707" target="547" cy:directed="1"/>
      <edge id="30794" label="zzzz242,zzzzz66" source="707" target="533" cy:directed="1"/>
      <edge id="30793" label="zzzz242,zzzzzz4" source="707" target="67" cy:directed="1"/>
      <edge id="30792" label="zzzz242,zzzzzz5" source="707" target="250" cy:directed="1"/>
      <edge id="30791" label="zzzz242,zzzzzz8" source="707" target="328" cy:directed="1"/>
      <edge id="30790" label="zzzz242,zzzzz67" source="707" target="532" cy:directed="1"/>
      <edge id="30789" label="zzzz242,zzzzzz0" source="707" target="62" cy:directed="1"/>
      <edge id="30788" label="zzzz242,zzzzzz9" source="707" target="273" cy:directed="1"/>
      <edge id="30787" label="zzzz242,zzzz856" source="707" target="706" cy:directed="1"/>
      <edge id="30786" label="zzzz856,zzzzzz4" source="706" target="67" cy:directed="1"/>
      <edge id="30785" label="zzzz856,zzzzz73" source="706" target="246" cy:directed="1"/>
      <edge id="30784" label="zzzz856,zzzzz75" source="706" target="245" cy:directed="1"/>
      <edge id="30783" label="zzzz856,zzzzz71" source="706" target="169" cy:directed="1"/>
      <edge id="30782" label="zzzz856,zzzzz72" source="706" target="211" cy:directed="1"/>
      <edge id="30781" label="zzzz856,zzzzz10" source="706" target="381" cy:directed="1"/>
      <edge id="30780" label="zzzz856,zzzzz85" source="706" target="300" cy:directed="1"/>
      <edge id="30779" label="zzzz856,zzzzz90" source="706" target="298" cy:directed="1"/>
      <edge id="30778" label="zzzz856,zzzzz38" source="706" target="161" cy:directed="1"/>
      <edge id="30777" label="zzzz856,zzzzz42" source="706" target="153" cy:directed="1"/>
      <edge id="30776" label="zzzz856,zzzzz46" source="706" target="279" cy:directed="1"/>
      <edge id="30775" label="zzzz856,zzzzz84" source="706" target="190" cy:directed="1"/>
      <edge id="30774" label="zzzz856,zzzzz36" source="706" target="122" cy:directed="1"/>
      <edge id="30773" label="zzzz856,zzzzz57" source="706" target="213" cy:directed="1"/>
      <edge id="30772" label="zzzz856,zzzzz78" source="706" target="191" cy:directed="1"/>
      <edge id="30771" label="zzzz856,zzzzz29" source="706" target="321" cy:directed="1"/>
      <edge id="30770" label="zzzz856,zzzzz30" source="706" target="320" cy:directed="1"/>
      <edge id="30769" label="zzzz856,zzzzz32" source="706" target="319" cy:directed="1"/>
      <edge id="30768" label="zzzz856,zzzzz33" source="706" target="317" cy:directed="1"/>
      <edge id="30767" label="zzzz856,zzzzz34" source="706" target="224" cy:directed="1"/>
      <edge id="30766" label="zzzz856,zzzzz37" source="706" target="162" cy:directed="1"/>
      <edge id="30765" label="zzzz856,zzzzz40" source="706" target="158" cy:directed="1"/>
      <edge id="30764" label="zzzz856,zzzzz51" source="706" target="148" cy:directed="1"/>
      <edge id="30763" label="zzzz856,zzzzz43" source="706" target="281" cy:directed="1"/>
      <edge id="30762" label="zzzz856,zzzzz45" source="706" target="280" cy:directed="1"/>
      <edge id="30761" label="zzzz856,zzzzz50" source="706" target="150" cy:directed="1"/>
      <edge id="30760" label="zzzz856,zzzzz54" source="706" target="215" cy:directed="1"/>
      <edge id="30759" label="zzzz856,zzzzz58" source="706" target="248" cy:directed="1"/>
      <edge id="30758" label="zzzz856,zzzzz79" source="706" target="210" cy:directed="1"/>
      <edge id="30757" label="zzzz856,zzzzz83" source="706" target="209" cy:directed="1"/>
      <edge id="30756" label="zzzz856,zzzzz98" source="706" target="327" cy:directed="1"/>
      <edge id="30755" label="zzzz856,zzzzz28" source="706" target="106" cy:directed="1"/>
      <edge id="30754" label="zzzz856,zzzzz47" source="706" target="152" cy:directed="1"/>
      <edge id="30753" label="zzzz856,zzzzz49" source="706" target="151" cy:directed="1"/>
      <edge id="30752" label="zzzz856,zzzzz52" source="706" target="217" cy:directed="1"/>
      <edge id="30751" label="zzzz856,zzzzz53" source="706" target="216" cy:directed="1"/>
      <edge id="30750" label="zzzz856,zzzzz55" source="706" target="214" cy:directed="1"/>
      <edge id="30749" label="zzzz856,zzzzz88" source="706" target="299" cy:directed="1"/>
      <edge id="30748" label="zzzz856,zzzzzz0" source="706" target="62" cy:directed="1"/>
      <edge id="30747" label="zzzz856,zzzzz27" source="706" target="107" cy:directed="1"/>
      <edge id="30746" label="zzzz856,zzzzz61" source="706" target="212" cy:directed="1"/>
      <edge id="30745" label="zzzz856,zzzzz94" source="706" target="244" cy:directed="1"/>
      <edge id="30744" label="zzzz856,zzzzz95" source="706" target="208" cy:directed="1"/>
      <edge id="30743" label="zzzz856,zzzzz63" source="706" target="470" cy:directed="1"/>
      <edge id="30742" label="zzzz856,zzzzz60" source="706" target="415" cy:directed="1"/>
      <edge id="30741" label="zzzz856,zzzzz97" source="706" target="297" cy:directed="1"/>
      <edge id="30740" label="zzzz856,zzzzzz1" source="706" target="69" cy:directed="1"/>
      <edge id="30739" label="zzzz856,zzzzz11" source="706" target="68" cy:directed="1"/>
      <edge id="30738" label="zzzz856,zzzzz16" source="706" target="126" cy:directed="1"/>
      <edge id="30737" label="zzzz856,zzzzz92" source="706" target="383" cy:directed="1"/>
      <edge id="30736" label="zzzz856,zzzzz93" source="706" target="382" cy:directed="1"/>
      <edge id="30735" label="zzzz856,zzzzz14" source="706" target="109" cy:directed="1"/>
      <edge id="30734" label="zzzz856,zzzzz35" source="706" target="177" cy:directed="1"/>
      <edge id="30733" label="zzzz856,zzzzz12" source="706" target="83" cy:directed="1"/>
      <edge id="30732" label="zzzz856,zzzzz13" source="706" target="110" cy:directed="1"/>
      <edge id="30731" label="zzzz856,zzzzz17" source="706" target="82" cy:directed="1"/>
      <edge id="30730" label="zzzz856,zzzzz18" source="706" target="115" cy:directed="1"/>
      <edge id="30729" label="zzzz856,zzzzzz9" source="706" target="273" cy:directed="1"/>
      <edge id="30728" label="zzzz856,zzzzz19" source="706" target="71" cy:directed="1"/>
      <edge id="30727" label="zzzz856,zzzzz20" source="706" target="73" cy:directed="1"/>
      <edge id="30726" label="zzzz856,zzzzz23" source="706" target="100" cy:directed="1"/>
      <edge id="30725" label="zzzz856,zzzzz24" source="706" target="136" cy:directed="1"/>
      <edge id="30724" label="zzzz856,zzzzz68" source="706" target="547" cy:directed="1"/>
      <edge id="30723" label="zzzz856,zzzzz22" source="706" target="101" cy:directed="1"/>
      <edge id="30722" label="zzzz856,zzzzz26" source="706" target="184" cy:directed="1"/>
      <edge id="30721" label="zzzz856,zzzzz39" source="706" target="160" cy:directed="1"/>
      <edge id="30720" label="zzzz856,zzzzz70" source="706" target="530" cy:directed="1"/>
      <edge id="30719" label="zzzz856,zzzzz69" source="706" target="531" cy:directed="1"/>
      <edge id="30718" label="zzzz856,zzzzz21" source="706" target="72" cy:directed="1"/>
      <edge id="30717" label="zzzz856,zzzzz15" source="706" target="127" cy:directed="1"/>
      <edge id="30716" label="zzzz856,zzzzz65" source="706" target="445" cy:directed="1"/>
      <edge id="30715" label="zzzz856,zzzzz66" source="706" target="533" cy:directed="1"/>
      <edge id="30714" label="zzzz856,zzzzz67" source="706" target="532" cy:directed="1"/>
      <edge id="30713" label="zzzz856,zzzzzz8" source="706" target="328" cy:directed="1"/>
      <edge id="30712" label="zzzz856,zzzzzz7" source="706" target="275" cy:directed="1"/>
      <edge id="30711" label="zzzz856,zzzzzz6" source="706" target="276" cy:directed="1"/>
      <edge id="30710" label="zzzz856,zzzzzz5" source="706" target="250" cy:directed="1"/>
      <edge id="30709" label="zzzz720,zzzz721" source="705" target="704" cy:directed="1"/>
      <edge id="30708" label="zzzz720,zzzz722" source="705" target="689" cy:directed="1"/>
      <edge id="30707" label="zzzz720,zzzz725" source="705" target="692" cy:directed="1"/>
      <edge id="30706" label="zzzz720,zzzz728" source="705" target="687" cy:directed="1"/>
      <edge id="30705" label="zzzz720,zzzz729" source="705" target="686" cy:directed="1"/>
      <edge id="30704" label="zzzz720,zzzz727" source="705" target="688" cy:directed="1"/>
      <edge id="30703" label="zzzz720,zzzz723" source="705" target="681" cy:directed="1"/>
      <edge id="30702" label="zzzz720,zzzz724" source="705" target="680" cy:directed="1"/>
      <edge id="30701" label="zzzz720,zzzz726" source="705" target="685" cy:directed="1"/>
      <edge id="30700" label="zzzz720,zzzz731" source="705" target="702" cy:directed="1"/>
      <edge id="30699" label="zzzz720,zzzz733" source="705" target="701" cy:directed="1"/>
      <edge id="30698" label="zzzz721,zzzz722" source="704" target="689" cy:directed="1"/>
      <edge id="30697" label="zzzz721,zzzz724" source="704" target="680" cy:directed="1"/>
      <edge id="30696" label="zzzz721,zzzz723" source="704" target="681" cy:directed="1"/>
      <edge id="30695" label="zzzz721,zzzz725" source="704" target="692" cy:directed="1"/>
      <edge id="30694" label="zzzz721,zzzz727" source="704" target="688" cy:directed="1"/>
      <edge id="30693" label="zzzz721,zzzz728" source="704" target="687" cy:directed="1"/>
      <edge id="30692" label="zzzz721,zzzz729" source="704" target="686" cy:directed="1"/>
      <edge id="30691" label="zzzz721,zzzz731" source="704" target="702" cy:directed="1"/>
      <edge id="30690" label="zzzz721,zzzz726" source="704" target="685" cy:directed="1"/>
      <edge id="30689" label="zzzz721,zzzz733" source="704" target="701" cy:directed="1"/>
      <edge id="30688" label="zzzz241,zzzz242" source="703" target="707" cy:directed="1"/>
      <edge id="30687" label="zzzz241,zzzzz12" source="703" target="83" cy:directed="1"/>
      <edge id="30686" label="zzzz241,zzzzz13" source="703" target="110" cy:directed="1"/>
      <edge id="30685" label="zzzz241,zzzzz14" source="703" target="109" cy:directed="1"/>
      <edge id="30684" label="zzzz241,zzzzz16" source="703" target="126" cy:directed="1"/>
      <edge id="30683" label="zzzz241,zzzzz53" source="703" target="216" cy:directed="1"/>
      <edge id="30682" label="zzzz241,zzzzz10" source="703" target="381" cy:directed="1"/>
      <edge id="30681" label="zzzz241,zzzzz57" source="703" target="213" cy:directed="1"/>
      <edge id="30680" label="zzzz241,zzzzz58" source="703" target="248" cy:directed="1"/>
      <edge id="30679" label="zzzz241,zzzzz60" source="703" target="415" cy:directed="1"/>
      <edge id="30678" label="zzzz241,zzzzz52" source="703" target="217" cy:directed="1"/>
      <edge id="30677" label="zzzz241,zzzzz54" source="703" target="215" cy:directed="1"/>
      <edge id="30676" label="zzzz241,zzzzz19" source="703" target="71" cy:directed="1"/>
      <edge id="30675" label="zzzz241,zzzzz20" source="703" target="73" cy:directed="1"/>
      <edge id="30674" label="zzzz241,zzzzz47" source="703" target="152" cy:directed="1"/>
      <edge id="30673" label="zzzz241,zzzzz49" source="703" target="151" cy:directed="1"/>
      <edge id="30672" label="zzzz241,zzzzz50" source="703" target="150" cy:directed="1"/>
      <edge id="30671" label="zzzz241,zzzzz55" source="703" target="214" cy:directed="1"/>
      <edge id="30670" label="zzzz241,zzzzz15" source="703" target="127" cy:directed="1"/>
      <edge id="30669" label="zzzz241,zzzzz18" source="703" target="115" cy:directed="1"/>
      <edge id="30668" label="zzzz241,zzzzz51" source="703" target="148" cy:directed="1"/>
      <edge id="30667" label="zzzz241,zzzzz71" source="703" target="169" cy:directed="1"/>
      <edge id="30666" label="zzzz241,zzzzz72" source="703" target="211" cy:directed="1"/>
      <edge id="30665" label="zzzz241,zzzzz11" source="703" target="68" cy:directed="1"/>
      <edge id="30664" label="zzzz241,zzzzz17" source="703" target="82" cy:directed="1"/>
      <edge id="30663" label="zzzz241,zzzzz22" source="703" target="101" cy:directed="1"/>
      <edge id="30662" label="zzzz241,zzzzz26" source="703" target="184" cy:directed="1"/>
      <edge id="30661" label="zzzz241,zzzzz73" source="703" target="246" cy:directed="1"/>
      <edge id="30660" label="zzzz241,zzzzz79" source="703" target="210" cy:directed="1"/>
      <edge id="30659" label="zzzz241,zzzzz83" source="703" target="209" cy:directed="1"/>
      <edge id="30658" label="zzzz241,zzzzz94" source="703" target="244" cy:directed="1"/>
      <edge id="30657" label="zzzz241,zzzzz21" source="703" target="72" cy:directed="1"/>
      <edge id="30656" label="zzzz241,zzzz243" source="703" target="700" cy:directed="1"/>
      <edge id="30655" label="zzzz241,zzzzz36" source="703" target="122" cy:directed="1"/>
      <edge id="30654" label="zzzz241,zzzzz37" source="703" target="162" cy:directed="1"/>
      <edge id="30653" label="zzzz241,zzzzz38" source="703" target="161" cy:directed="1"/>
      <edge id="30652" label="zzzz241,zzzzz40" source="703" target="158" cy:directed="1"/>
      <edge id="30651" label="zzzz241,zzzzz42" source="703" target="153" cy:directed="1"/>
      <edge id="30650" label="zzzz241,zzzzz43" source="703" target="281" cy:directed="1"/>
      <edge id="30649" label="zzzz241,zzzzz45" source="703" target="280" cy:directed="1"/>
      <edge id="30648" label="zzzz241,zzzzz46" source="703" target="279" cy:directed="1"/>
      <edge id="30647" label="zzzz241,zzzzz75" source="703" target="245" cy:directed="1"/>
      <edge id="30646" label="zzzz241,zzzzz78" source="703" target="191" cy:directed="1"/>
      <edge id="30645" label="zzzz241,zzzzz90" source="703" target="298" cy:directed="1"/>
      <edge id="30644" label="zzzz241,zzzzz23" source="703" target="100" cy:directed="1"/>
      <edge id="30643" label="zzzz241,zzzzz24" source="703" target="136" cy:directed="1"/>
      <edge id="30642" label="zzzz241,zzzzz39" source="703" target="160" cy:directed="1"/>
      <edge id="30641" label="zzzz241,zzzzz61" source="703" target="212" cy:directed="1"/>
      <edge id="30640" label="zzzz241,zzzzz84" source="703" target="190" cy:directed="1"/>
      <edge id="30639" label="zzzz241,zzzzz85" source="703" target="300" cy:directed="1"/>
      <edge id="30638" label="zzzz241,zzzzz97" source="703" target="297" cy:directed="1"/>
      <edge id="30637" label="zzzz241,zzzzz63" source="703" target="470" cy:directed="1"/>
      <edge id="30636" label="zzzz241,zzzzz32" source="703" target="319" cy:directed="1"/>
      <edge id="30635" label="zzzz241,zzzzz35" source="703" target="177" cy:directed="1"/>
      <edge id="30634" label="zzzz241,zzzzz28" source="703" target="106" cy:directed="1"/>
      <edge id="30633" label="zzzz241,zzzzz29" source="703" target="321" cy:directed="1"/>
      <edge id="30632" label="zzzz241,zzzzz30" source="703" target="320" cy:directed="1"/>
      <edge id="30631" label="zzzz241,zzzzz33" source="703" target="317" cy:directed="1"/>
      <edge id="30630" label="zzzz241,zzzzz34" source="703" target="224" cy:directed="1"/>
      <edge id="30629" label="zzzz241,zzzzz88" source="703" target="299" cy:directed="1"/>
      <edge id="30628" label="zzzz241,zzzzz98" source="703" target="327" cy:directed="1"/>
      <edge id="30627" label="zzzz241,zzzzz27" source="703" target="107" cy:directed="1"/>
      <edge id="30626" label="zzzz241,zzzzz95" source="703" target="208" cy:directed="1"/>
      <edge id="30625" label="zzzz241,zzzzzz1" source="703" target="69" cy:directed="1"/>
      <edge id="30624" label="zzzz241,zzzzz68" source="703" target="547" cy:directed="1"/>
      <edge id="30623" label="zzzz241,zzzzz92" source="703" target="383" cy:directed="1"/>
      <edge id="30622" label="zzzz241,zzzzz93" source="703" target="382" cy:directed="1"/>
      <edge id="30621" label="zzzz241,zzzzz65" source="703" target="445" cy:directed="1"/>
      <edge id="30620" label="zzzz241,zzzzzz9" source="703" target="273" cy:directed="1"/>
      <edge id="30619" label="zzzz241,zzzzzz0" source="703" target="62" cy:directed="1"/>
      <edge id="30618" label="zzzz241,zzzzz69" source="703" target="531" cy:directed="1"/>
      <edge id="30617" label="zzzz241,zzzzz70" source="703" target="530" cy:directed="1"/>
      <edge id="30616" label="zzzz241,zzzzzz7" source="703" target="275" cy:directed="1"/>
      <edge id="30615" label="zzzz241,zzzzzz4" source="703" target="67" cy:directed="1"/>
      <edge id="30614" label="zzzz241,zzzzz66" source="703" target="533" cy:directed="1"/>
      <edge id="30613" label="zzzz241,zzzz856" source="703" target="706" cy:directed="1"/>
      <edge id="30612" label="zzzz241,zzzzz67" source="703" target="532" cy:directed="1"/>
      <edge id="30611" label="zzzz241,zzzzzz6" source="703" target="276" cy:directed="1"/>
      <edge id="30610" label="zzzz241,zzzzzz8" source="703" target="328" cy:directed="1"/>
      <edge id="30609" label="zzzz241,zzzzzz5" source="703" target="250" cy:directed="1"/>
      <edge id="30608" label="zzzz731,zzzz733" source="702" target="701" cy:directed="1"/>
      <edge id="30607" label="zzzz243,zzzzz97" source="700" target="297" cy:directed="1"/>
      <edge id="30606" label="zzzz243,zzzzz35" source="700" target="177" cy:directed="1"/>
      <edge id="30605" label="zzzz243,zzzzz58" source="700" target="248" cy:directed="1"/>
      <edge id="30604" label="zzzz243,zzzzz60" source="700" target="415" cy:directed="1"/>
      <edge id="30603" label="zzzz243,zzzzz18" source="700" target="115" cy:directed="1"/>
      <edge id="30602" label="zzzz243,zzzzz85" source="700" target="300" cy:directed="1"/>
      <edge id="30601" label="zzzz243,zzzzz17" source="700" target="82" cy:directed="1"/>
      <edge id="30600" label="zzzz243,zzzzz40" source="700" target="158" cy:directed="1"/>
      <edge id="30599" label="zzzz243,zzzzz42" source="700" target="153" cy:directed="1"/>
      <edge id="30598" label="zzzz243,zzzzz46" source="700" target="279" cy:directed="1"/>
      <edge id="30597" label="zzzz243,zzzzz50" source="700" target="150" cy:directed="1"/>
      <edge id="30596" label="zzzz243,zzzzz53" source="700" target="216" cy:directed="1"/>
      <edge id="30595" label="zzzz243,zzzzz57" source="700" target="213" cy:directed="1"/>
      <edge id="30594" label="zzzz243,zzzzz84" source="700" target="190" cy:directed="1"/>
      <edge id="30593" label="zzzz243,zzzzz36" source="700" target="122" cy:directed="1"/>
      <edge id="30592" label="zzzz243,zzzzz37" source="700" target="162" cy:directed="1"/>
      <edge id="30591" label="zzzz243,zzzzz38" source="700" target="161" cy:directed="1"/>
      <edge id="30590" label="zzzz243,zzzzz43" source="700" target="281" cy:directed="1"/>
      <edge id="30589" label="zzzz243,zzzzz45" source="700" target="280" cy:directed="1"/>
      <edge id="30588" label="zzzz243,zzzzz51" source="700" target="148" cy:directed="1"/>
      <edge id="30587" label="zzzz243,zzzzz54" source="700" target="215" cy:directed="1"/>
      <edge id="30586" label="zzzz243,zzzzz16" source="700" target="126" cy:directed="1"/>
      <edge id="30585" label="zzzz243,zzzzz47" source="700" target="152" cy:directed="1"/>
      <edge id="30584" label="zzzz243,zzzzz49" source="700" target="151" cy:directed="1"/>
      <edge id="30583" label="zzzz243,zzzzz52" source="700" target="217" cy:directed="1"/>
      <edge id="30582" label="zzzz243,zzzzz61" source="700" target="212" cy:directed="1"/>
      <edge id="30581" label="zzzz243,zzzzz90" source="700" target="298" cy:directed="1"/>
      <edge id="30580" label="zzzz243,zzzzz14" source="700" target="109" cy:directed="1"/>
      <edge id="30579" label="zzzz243,zzzzz39" source="700" target="160" cy:directed="1"/>
      <edge id="30578" label="zzzz243,zzzzz63" source="700" target="470" cy:directed="1"/>
      <edge id="30577" label="zzzz243,zzzzz12" source="700" target="83" cy:directed="1"/>
      <edge id="30576" label="zzzz243,zzzzz13" source="700" target="110" cy:directed="1"/>
      <edge id="30575" label="zzzz243,zzzzz15" source="700" target="127" cy:directed="1"/>
      <edge id="30574" label="zzzz243,zzzzz22" source="700" target="101" cy:directed="1"/>
      <edge id="30573" label="zzzz243,zzzzz23" source="700" target="100" cy:directed="1"/>
      <edge id="30572" label="zzzz243,zzzzz24" source="700" target="136" cy:directed="1"/>
      <edge id="30571" label="zzzz243,zzzzz26" source="700" target="184" cy:directed="1"/>
      <edge id="30570" label="zzzz243,zzzzz79" source="700" target="210" cy:directed="1"/>
      <edge id="30569" label="zzzz243,zzzzz83" source="700" target="209" cy:directed="1"/>
      <edge id="30568" label="zzzz243,zzzzz55" source="700" target="214" cy:directed="1"/>
      <edge id="30567" label="zzzz243,zzzzz94" source="700" target="244" cy:directed="1"/>
      <edge id="30566" label="zzzz243,zzzzz95" source="700" target="208" cy:directed="1"/>
      <edge id="30565" label="zzzz243,zzzzz71" source="700" target="169" cy:directed="1"/>
      <edge id="30564" label="zzzz243,zzzzz72" source="700" target="211" cy:directed="1"/>
      <edge id="30563" label="zzzz243,zzzzz11" source="700" target="68" cy:directed="1"/>
      <edge id="30562" label="zzzz243,zzzzz75" source="700" target="245" cy:directed="1"/>
      <edge id="30561" label="zzzz243,zzzzz78" source="700" target="191" cy:directed="1"/>
      <edge id="30560" label="zzzz243,zzzzz73" source="700" target="246" cy:directed="1"/>
      <edge id="30559" label="zzzz243,zzzzz88" source="700" target="299" cy:directed="1"/>
      <edge id="30558" label="zzzz243,zzzzz32" source="700" target="319" cy:directed="1"/>
      <edge id="30557" label="zzzz243,zzzzz29" source="700" target="321" cy:directed="1"/>
      <edge id="30556" label="zzzz243,zzzzz30" source="700" target="320" cy:directed="1"/>
      <edge id="30555" label="zzzz243,zzzzz28" source="700" target="106" cy:directed="1"/>
      <edge id="30554" label="zzzz243,zzzzz33" source="700" target="317" cy:directed="1"/>
      <edge id="30553" label="zzzz243,zzzzz98" source="700" target="327" cy:directed="1"/>
      <edge id="30552" label="zzzz243,zzzzz19" source="700" target="71" cy:directed="1"/>
      <edge id="30551" label="zzzz243,zzzzz20" source="700" target="73" cy:directed="1"/>
      <edge id="30550" label="zzzz243,zzzzz27" source="700" target="107" cy:directed="1"/>
      <edge id="30549" label="zzzz243,zzzzz34" source="700" target="224" cy:directed="1"/>
      <edge id="30548" label="zzzz243,zzzzz93" source="700" target="382" cy:directed="1"/>
      <edge id="30547" label="zzzz243,zzzzz21" source="700" target="72" cy:directed="1"/>
      <edge id="30546" label="zzzz243,zzzzz10" source="700" target="381" cy:directed="1"/>
      <edge id="30545" label="zzzz243,zzzzz92" source="700" target="383" cy:directed="1"/>
      <edge id="30544" label="zzzz243,zzzzz65" source="700" target="445" cy:directed="1"/>
      <edge id="30543" label="zzzz243,zzzzzz8" source="700" target="328" cy:directed="1"/>
      <edge id="30542" label="zzzz243,zzzzz66" source="700" target="533" cy:directed="1"/>
      <edge id="30541" label="zzzz243,zzzzz67" source="700" target="532" cy:directed="1"/>
      <edge id="30540" label="zzzz243,zzzzz68" source="700" target="547" cy:directed="1"/>
      <edge id="30539" label="zzzz243,zzzzzz0" source="700" target="62" cy:directed="1"/>
      <edge id="30538" label="zzzz243,zzzzzz1" source="700" target="69" cy:directed="1"/>
      <edge id="30537" label="zzzz243,zzzzzz9" source="700" target="273" cy:directed="1"/>
      <edge id="30536" label="zzzz243,zzzzzz6" source="700" target="276" cy:directed="1"/>
      <edge id="30535" label="zzzz243,zzzzz69" source="700" target="531" cy:directed="1"/>
      <edge id="30534" label="zzzz243,zzzzz70" source="700" target="530" cy:directed="1"/>
      <edge id="30533" label="zzzz243,zzzzzz4" source="700" target="67" cy:directed="1"/>
      <edge id="30532" label="zzzz243,zzzzzz5" source="700" target="250" cy:directed="1"/>
      <edge id="30531" label="zzzz243,zzzzzz7" source="700" target="275" cy:directed="1"/>
      <edge id="30530" label="zzzz243,zzzz856" source="700" target="706" cy:directed="1"/>
      <edge id="30529" label="zzzz243,zzzz508" source="700" target="372" cy:directed="1"/>
      <edge id="30528" label="zzzz243,zzzz506" source="700" target="249" cy:directed="1"/>
      <edge id="30527" label="zzzz243,zzzz859" source="700" target="709" cy:directed="1"/>
      <edge id="30526" label="zzzz243,zzzz245" source="700" target="576" cy:directed="1"/>
      <edge id="30525" label="zzzz243,zzzz509" source="700" target="337" cy:directed="1"/>
      <edge id="30524" label="zzzz243,zzzz512" source="700" target="471" cy:directed="1"/>
      <edge id="30523" label="zzzz243,zzzz307" source="700" target="199" cy:directed="1"/>
      <edge id="30522" label="zzzz243,zzzz309" source="700" target="198" cy:directed="1"/>
      <edge id="30521" label="zzzz846,zzzz848" source="699" target="695" cy:directed="1"/>
      <edge id="30520" label="zzzz846,zzzz855" source="699" target="698" cy:directed="1"/>
      <edge id="30519" label="zzzz846,zzzz853" source="699" target="690" cy:directed="1"/>
      <edge id="30518" label="zzzz846,zzzz850" source="699" target="694" cy:directed="1"/>
      <edge id="30517" label="zzzz846,zzzz852" source="699" target="693" cy:directed="1"/>
      <edge id="30516" label="zzzz846,zzzz849" source="699" target="691" cy:directed="1"/>
      <edge id="30515" label="zzzz716,zzzz720" source="697" target="705" cy:directed="1"/>
      <edge id="30514" label="zzzz716,zzzz721" source="697" target="704" cy:directed="1"/>
      <edge id="30513" label="zzzz716,zzzz722" source="697" target="689" cy:directed="1"/>
      <edge id="30512" label="zzzz716,zzzz719" source="697" target="696" cy:directed="1"/>
      <edge id="30511" label="zzzz716,zzzz718" source="697" target="683" cy:directed="1"/>
      <edge id="30510" label="zzzz716,zzzz717" source="697" target="684" cy:directed="1"/>
      <edge id="30509" label="zzzz716,zzzz724" source="697" target="680" cy:directed="1"/>
      <edge id="30508" label="zzzz716,zzzz723" source="697" target="681" cy:directed="1"/>
      <edge id="30507" label="zzzz716,zzzz727" source="697" target="688" cy:directed="1"/>
      <edge id="30506" label="zzzz716,zzzz728" source="697" target="687" cy:directed="1"/>
      <edge id="30505" label="zzzz716,zzzz729" source="697" target="686" cy:directed="1"/>
      <edge id="30504" label="zzzz716,zzzz725" source="697" target="692" cy:directed="1"/>
      <edge id="30503" label="zzzz716,zzzz726" source="697" target="685" cy:directed="1"/>
      <edge id="30502" label="zzzz716,zzzz731" source="697" target="702" cy:directed="1"/>
      <edge id="30501" label="zzzz716,zzzz733" source="697" target="701" cy:directed="1"/>
      <edge id="30500" label="zzzz719,zzzz721" source="696" target="704" cy:directed="1"/>
      <edge id="30499" label="zzzz719,zzzz720" source="696" target="705" cy:directed="1"/>
      <edge id="30498" label="zzzz719,zzzz722" source="696" target="689" cy:directed="1"/>
      <edge id="30497" label="zzzz719,zzzz728" source="696" target="687" cy:directed="1"/>
      <edge id="30496" label="zzzz719,zzzz725" source="696" target="692" cy:directed="1"/>
      <edge id="30495" label="zzzz719,zzzz727" source="696" target="688" cy:directed="1"/>
      <edge id="30494" label="zzzz719,zzzz729" source="696" target="686" cy:directed="1"/>
      <edge id="30493" label="zzzz719,zzzz726" source="696" target="685" cy:directed="1"/>
      <edge id="30492" label="zzzz719,zzzz724" source="696" target="680" cy:directed="1"/>
      <edge id="30491" label="zzzz719,zzzz723" source="696" target="681" cy:directed="1"/>
      <edge id="30490" label="zzzz719,zzzz731" source="696" target="702" cy:directed="1"/>
      <edge id="30489" label="zzzz719,zzzz733" source="696" target="701" cy:directed="1"/>
      <edge id="30488" label="zzzz848,zzzz855" source="695" target="698" cy:directed="1"/>
      <edge id="30487" label="zzzz848,zzzz853" source="695" target="690" cy:directed="1"/>
      <edge id="30486" label="zzzz848,zzzz852" source="695" target="693" cy:directed="1"/>
      <edge id="30485" label="zzzz848,zzzz850" source="695" target="694" cy:directed="1"/>
      <edge id="30484" label="zzzz848,zzzz849" source="695" target="691" cy:directed="1"/>
      <edge id="30483" label="zzzz850,zzzz852" source="694" target="693" cy:directed="1"/>
      <edge id="30482" label="zzzz850,zzzz855" source="694" target="698" cy:directed="1"/>
      <edge id="30481" label="zzzz850,zzzz853" source="694" target="690" cy:directed="1"/>
      <edge id="30480" label="zzzz852,zzzz855" source="693" target="698" cy:directed="1"/>
      <edge id="30479" label="zzzz852,zzzz853" source="693" target="690" cy:directed="1"/>
      <edge id="30478" label="zzzz725,zzzz727" source="692" target="688" cy:directed="1"/>
      <edge id="30477" label="zzzz725,zzzz728" source="692" target="687" cy:directed="1"/>
      <edge id="30476" label="zzzz725,zzzz729" source="692" target="686" cy:directed="1"/>
      <edge id="30475" label="zzzz725,zzzz726" source="692" target="685" cy:directed="1"/>
      <edge id="30474" label="zzzz725,zzzz731" source="692" target="702" cy:directed="1"/>
      <edge id="30473" label="zzzz725,zzzz733" source="692" target="701" cy:directed="1"/>
      <edge id="30472" label="zzzz849,zzzz850" source="691" target="694" cy:directed="1"/>
      <edge id="30471" label="zzzz849,zzzz852" source="691" target="693" cy:directed="1"/>
      <edge id="30470" label="zzzz849,zzzz855" source="691" target="698" cy:directed="1"/>
      <edge id="30469" label="zzzz849,zzzz853" source="691" target="690" cy:directed="1"/>
      <edge id="30468" label="zzzz853,zzzz855" source="690" target="698" cy:directed="1"/>
      <edge id="30467" label="zzzz722,zzzz724" source="689" target="680" cy:directed="1"/>
      <edge id="30466" label="zzzz722,zzzz723" source="689" target="681" cy:directed="1"/>
      <edge id="30465" label="zzzz722,zzzz725" source="689" target="692" cy:directed="1"/>
      <edge id="30464" label="zzzz722,zzzz727" source="689" target="688" cy:directed="1"/>
      <edge id="30463" label="zzzz722,zzzz731" source="689" target="702" cy:directed="1"/>
      <edge id="30462" label="zzzz722,zzzz733" source="689" target="701" cy:directed="1"/>
      <edge id="30461" label="zzzz722,zzzz728" source="689" target="687" cy:directed="1"/>
      <edge id="30460" label="zzzz722,zzzz729" source="689" target="686" cy:directed="1"/>
      <edge id="30459" label="zzzz722,zzzz726" source="689" target="685" cy:directed="1"/>
      <edge id="30458" label="zzzz727,zzzz728" source="688" target="687" cy:directed="1"/>
      <edge id="30457" label="zzzz727,zzzz729" source="688" target="686" cy:directed="1"/>
      <edge id="30456" label="zzzz727,zzzz731" source="688" target="702" cy:directed="1"/>
      <edge id="30455" label="zzzz727,zzzz733" source="688" target="701" cy:directed="1"/>
      <edge id="30454" label="zzzz728,zzzz729" source="687" target="686" cy:directed="1"/>
      <edge id="30453" label="zzzz728,zzzz731" source="687" target="702" cy:directed="1"/>
      <edge id="30452" label="zzzz728,zzzz733" source="687" target="701" cy:directed="1"/>
      <edge id="30451" label="zzzz729,zzzz731" source="686" target="702" cy:directed="1"/>
      <edge id="30450" label="zzzz729,zzzz733" source="686" target="701" cy:directed="1"/>
      <edge id="30449" label="zzzz726,zzzz727" source="685" target="688" cy:directed="1"/>
      <edge id="30448" label="zzzz726,zzzz728" source="685" target="687" cy:directed="1"/>
      <edge id="30447" label="zzzz726,zzzz729" source="685" target="686" cy:directed="1"/>
      <edge id="30446" label="zzzz726,zzzz731" source="685" target="702" cy:directed="1"/>
      <edge id="30445" label="zzzz726,zzzz733" source="685" target="701" cy:directed="1"/>
      <edge id="30444" label="zzzz717,zzzz718" source="684" target="683" cy:directed="1"/>
      <edge id="30443" label="zzzz717,zzzz720" source="684" target="705" cy:directed="1"/>
      <edge id="30442" label="zzzz717,zzzz719" source="684" target="696" cy:directed="1"/>
      <edge id="30441" label="zzzz717,zzzz721" source="684" target="704" cy:directed="1"/>
      <edge id="30440" label="zzzz717,zzzz722" source="684" target="689" cy:directed="1"/>
      <edge id="30439" label="zzzz717,zzzz723" source="684" target="681" cy:directed="1"/>
      <edge id="30438" label="zzzz717,zzzz724" source="684" target="680" cy:directed="1"/>
      <edge id="30437" label="zzzz717,zzzz726" source="684" target="685" cy:directed="1"/>
      <edge id="30436" label="zzzz717,zzzz729" source="684" target="686" cy:directed="1"/>
      <edge id="30435" label="zzzz717,zzzz728" source="684" target="687" cy:directed="1"/>
      <edge id="30434" label="zzzz717,zzzz727" source="684" target="688" cy:directed="1"/>
      <edge id="30433" label="zzzz717,zzzz731" source="684" target="702" cy:directed="1"/>
      <edge id="30432" label="zzzz717,zzzz733" source="684" target="701" cy:directed="1"/>
      <edge id="30431" label="zzzz717,zzzz725" source="684" target="692" cy:directed="1"/>
      <edge id="30430" label="zzzz718,zzzz720" source="683" target="705" cy:directed="1"/>
      <edge id="30429" label="zzzz718,zzzz719" source="683" target="696" cy:directed="1"/>
      <edge id="30428" label="zzzz718,zzzz721" source="683" target="704" cy:directed="1"/>
      <edge id="30427" label="zzzz718,zzzz722" source="683" target="689" cy:directed="1"/>
      <edge id="30426" label="zzzz718,zzzz723" source="683" target="681" cy:directed="1"/>
      <edge id="30425" label="zzzz718,zzzz724" source="683" target="680" cy:directed="1"/>
      <edge id="30424" label="zzzz718,zzzz726" source="683" target="685" cy:directed="1"/>
      <edge id="30423" label="zzzz718,zzzz729" source="683" target="686" cy:directed="1"/>
      <edge id="30422" label="zzzz718,zzzz728" source="683" target="687" cy:directed="1"/>
      <edge id="30421" label="zzzz718,zzzz731" source="683" target="702" cy:directed="1"/>
      <edge id="30420" label="zzzz718,zzzz727" source="683" target="688" cy:directed="1"/>
      <edge id="30419" label="zzzz718,zzzz733" source="683" target="701" cy:directed="1"/>
      <edge id="30418" label="zzzz718,zzzz725" source="683" target="692" cy:directed="1"/>
      <edge id="30417" label="zzzz844,zzzz846" source="682" target="699" cy:directed="1"/>
      <edge id="30416" label="zzzz844,zzzz848" source="682" target="695" cy:directed="1"/>
      <edge id="30415" label="zzzz844,zzzz855" source="682" target="698" cy:directed="1"/>
      <edge id="30414" label="zzzz844,zzzz853" source="682" target="690" cy:directed="1"/>
      <edge id="30413" label="zzzz844,zzzz850" source="682" target="694" cy:directed="1"/>
      <edge id="30412" label="zzzz844,zzzz849" source="682" target="691" cy:directed="1"/>
      <edge id="30411" label="zzzz844,zzzz852" source="682" target="693" cy:directed="1"/>
      <edge id="30410" label="zzzz723,zzzz724" source="681" target="680" cy:directed="1"/>
      <edge id="30409" label="zzzz723,zzzz725" source="681" target="692" cy:directed="1"/>
      <edge id="30408" label="zzzz723,zzzz726" source="681" target="685" cy:directed="1"/>
      <edge id="30407" label="zzzz723,zzzz728" source="681" target="687" cy:directed="1"/>
      <edge id="30406" label="zzzz723,zzzz727" source="681" target="688" cy:directed="1"/>
      <edge id="30405" label="zzzz723,zzzz729" source="681" target="686" cy:directed="1"/>
      <edge id="30404" label="zzzz723,zzzz731" source="681" target="702" cy:directed="1"/>
      <edge id="30403" label="zzzz723,zzzz733" source="681" target="701" cy:directed="1"/>
      <edge id="30402" label="zzzz724,zzzz725" source="680" target="692" cy:directed="1"/>
      <edge id="30401" label="zzzz724,zzzz726" source="680" target="685" cy:directed="1"/>
      <edge id="30400" label="zzzz724,zzzz727" source="680" target="688" cy:directed="1"/>
      <edge id="30399" label="zzzz724,zzzz728" source="680" target="687" cy:directed="1"/>
      <edge id="30398" label="zzzz724,zzzz729" source="680" target="686" cy:directed="1"/>
      <edge id="30397" label="zzzz724,zzzz731" source="680" target="702" cy:directed="1"/>
      <edge id="30396" label="zzzz724,zzzz733" source="680" target="701" cy:directed="1"/>
      <edge id="30395" label="zzzz239,zzzz240" source="679" target="678" cy:directed="1"/>
      <edge id="30394" label="zzzz239,zzzz242" source="679" target="707" cy:directed="1"/>
      <edge id="30393" label="zzzz239,zzzz241" source="679" target="703" cy:directed="1"/>
      <edge id="30392" label="zzzz239,zzzzz14" source="679" target="109" cy:directed="1"/>
      <edge id="30391" label="zzzz239,zzzzz58" source="679" target="248" cy:directed="1"/>
      <edge id="30390" label="zzzz239,zzzzz13" source="679" target="110" cy:directed="1"/>
      <edge id="30389" label="zzzz239,zzzzz12" source="679" target="83" cy:directed="1"/>
      <edge id="30388" label="zzzz239,zzzzz16" source="679" target="126" cy:directed="1"/>
      <edge id="30387" label="zzzz239,zzzzz75" source="679" target="245" cy:directed="1"/>
      <edge id="30386" label="zzzz239,zzzzz97" source="679" target="297" cy:directed="1"/>
      <edge id="30385" label="zzzz239,zzzzz11" source="679" target="68" cy:directed="1"/>
      <edge id="30384" label="zzzz239,zzzzz15" source="679" target="127" cy:directed="1"/>
      <edge id="30383" label="zzzz239,zzzzz57" source="679" target="213" cy:directed="1"/>
      <edge id="30382" label="zzzz239,zzzzz60" source="679" target="415" cy:directed="1"/>
      <edge id="30381" label="zzzz239,zzzzz88" source="679" target="299" cy:directed="1"/>
      <edge id="30380" label="zzzz239,zzzzz55" source="679" target="214" cy:directed="1"/>
      <edge id="30379" label="zzzz239,zzzzz94" source="679" target="244" cy:directed="1"/>
      <edge id="30378" label="zzzz239,zzzzz18" source="679" target="115" cy:directed="1"/>
      <edge id="30377" label="zzzz239,zzzzz19" source="679" target="71" cy:directed="1"/>
      <edge id="30376" label="zzzz239,zzzzz20" source="679" target="73" cy:directed="1"/>
      <edge id="30375" label="zzzz239,zzzzz39" source="679" target="160" cy:directed="1"/>
      <edge id="30374" label="zzzz239,zzzzz49" source="679" target="151" cy:directed="1"/>
      <edge id="30373" label="zzzz239,zzzzz50" source="679" target="150" cy:directed="1"/>
      <edge id="30372" label="zzzz239,zzzzz51" source="679" target="148" cy:directed="1"/>
      <edge id="30371" label="zzzz239,zzzzz52" source="679" target="217" cy:directed="1"/>
      <edge id="30370" label="zzzz239,zzzzz53" source="679" target="216" cy:directed="1"/>
      <edge id="30369" label="zzzz239,zzzzz54" source="679" target="215" cy:directed="1"/>
      <edge id="30368" label="zzzz239,zzzzz85" source="679" target="300" cy:directed="1"/>
      <edge id="30367" label="zzzz239,zzzz243" source="679" target="700" cy:directed="1"/>
      <edge id="30366" label="zzzz239,zzzzz17" source="679" target="82" cy:directed="1"/>
      <edge id="30365" label="zzzz239,zzzzz90" source="679" target="298" cy:directed="1"/>
      <edge id="30364" label="zzzz239,zzzzz73" source="679" target="246" cy:directed="1"/>
      <edge id="30363" label="zzzz239,zzzzz79" source="679" target="210" cy:directed="1"/>
      <edge id="30362" label="zzzz239,zzzzz83" source="679" target="209" cy:directed="1"/>
      <edge id="30361" label="zzzz239,zzzzz40" source="679" target="158" cy:directed="1"/>
      <edge id="30360" label="zzzz239,zzzzz71" source="679" target="169" cy:directed="1"/>
      <edge id="30359" label="zzzz239,zzzzz72" source="679" target="211" cy:directed="1"/>
      <edge id="30358" label="zzzz239,zzzzz78" source="679" target="191" cy:directed="1"/>
      <edge id="30357" label="zzzz239,zzzzz21" source="679" target="72" cy:directed="1"/>
      <edge id="30356" label="zzzz239,zzzzz34" source="679" target="224" cy:directed="1"/>
      <edge id="30355" label="zzzz239,zzzzz46" source="679" target="279" cy:directed="1"/>
      <edge id="30354" label="zzzz239,zzzzz47" source="679" target="152" cy:directed="1"/>
      <edge id="30353" label="zzzz239,zzzzz61" source="679" target="212" cy:directed="1"/>
      <edge id="30352" label="zzzz239,zzzzz63" source="679" target="470" cy:directed="1"/>
      <edge id="30351" label="zzzz239,zzzzz84" source="679" target="190" cy:directed="1"/>
      <edge id="30350" label="zzzz239,zzzzz42" source="679" target="153" cy:directed="1"/>
      <edge id="30349" label="zzzz239,zzzzz29" source="679" target="321" cy:directed="1"/>
      <edge id="30348" label="zzzz239,zzzzz30" source="679" target="320" cy:directed="1"/>
      <edge id="30347" label="zzzz239,zzzzz32" source="679" target="319" cy:directed="1"/>
      <edge id="30346" label="zzzz239,zzzzz36" source="679" target="122" cy:directed="1"/>
      <edge id="30345" label="zzzz239,zzzzz37" source="679" target="162" cy:directed="1"/>
      <edge id="30344" label="zzzz239,zzzzz38" source="679" target="161" cy:directed="1"/>
      <edge id="30343" label="zzzz239,zzzzz43" source="679" target="281" cy:directed="1"/>
      <edge id="30342" label="zzzz239,zzzzz45" source="679" target="280" cy:directed="1"/>
      <edge id="30341" label="zzzz239,zzzzzz1" source="679" target="69" cy:directed="1"/>
      <edge id="30340" label="zzzz239,zzzzz27" source="679" target="107" cy:directed="1"/>
      <edge id="30339" label="zzzz239,zzzzz28" source="679" target="106" cy:directed="1"/>
      <edge id="30338" label="zzzz239,zzzzz33" source="679" target="317" cy:directed="1"/>
      <edge id="30337" label="zzzz239,zzzzz98" source="679" target="327" cy:directed="1"/>
      <edge id="30336" label="zzzz239,zzzzz10" source="679" target="381" cy:directed="1"/>
      <edge id="30335" label="zzzz239,zzzzz95" source="679" target="208" cy:directed="1"/>
      <edge id="30334" label="zzzz239,zzzzz22" source="679" target="101" cy:directed="1"/>
      <edge id="30333" label="zzzz239,zzzzz23" source="679" target="100" cy:directed="1"/>
      <edge id="30332" label="zzzz239,zzzzz24" source="679" target="136" cy:directed="1"/>
      <edge id="30331" label="zzzz239,zzzzz26" source="679" target="184" cy:directed="1"/>
      <edge id="30330" label="zzzz239,zzzzz35" source="679" target="177" cy:directed="1"/>
      <edge id="30329" label="zzzz239,zzzzz92" source="679" target="383" cy:directed="1"/>
      <edge id="30328" label="zzzz239,zzzzz65" source="679" target="445" cy:directed="1"/>
      <edge id="30327" label="zzzz239,zzzzz93" source="679" target="382" cy:directed="1"/>
      <edge id="30326" label="zzzz239,zzzzz68" source="679" target="547" cy:directed="1"/>
      <edge id="30325" label="zzzz239,zzzzz69" source="679" target="531" cy:directed="1"/>
      <edge id="30324" label="zzzz239,zzzzz70" source="679" target="530" cy:directed="1"/>
      <edge id="30323" label="zzzz239,zzzzz66" source="679" target="533" cy:directed="1"/>
      <edge id="30322" label="zzzz239,zzzzz67" source="679" target="532" cy:directed="1"/>
      <edge id="30321" label="zzzz239,zzzzzz0" source="679" target="62" cy:directed="1"/>
      <edge id="30320" label="zzzz239,zzzzzz8" source="679" target="328" cy:directed="1"/>
      <edge id="30319" label="zzzz239,zzzzzz7" source="679" target="275" cy:directed="1"/>
      <edge id="30318" label="zzzz239,zzzz856" source="679" target="706" cy:directed="1"/>
      <edge id="30317" label="zzzz239,zzzzzz4" source="679" target="67" cy:directed="1"/>
      <edge id="30316" label="zzzz239,zzzzzz9" source="679" target="273" cy:directed="1"/>
      <edge id="30315" label="zzzz239,zzzzzz6" source="679" target="276" cy:directed="1"/>
      <edge id="30314" label="zzzz239,zzzzzz5" source="679" target="250" cy:directed="1"/>
      <edge id="30313" label="zzzz239,zzzz508" source="679" target="372" cy:directed="1"/>
      <edge id="30312" label="zzzz240,zzzz242" source="678" target="707" cy:directed="1"/>
      <edge id="30311" label="zzzz240,zzzz241" source="678" target="703" cy:directed="1"/>
      <edge id="30310" label="zzzz240,zzzzz14" source="678" target="109" cy:directed="1"/>
      <edge id="30309" label="zzzz240,zzzzz58" source="678" target="248" cy:directed="1"/>
      <edge id="30308" label="zzzz240,zzzzz12" source="678" target="83" cy:directed="1"/>
      <edge id="30307" label="zzzz240,zzzzz13" source="678" target="110" cy:directed="1"/>
      <edge id="30306" label="zzzz240,zzzzz16" source="678" target="126" cy:directed="1"/>
      <edge id="30305" label="zzzz240,zzzzz75" source="678" target="245" cy:directed="1"/>
      <edge id="30304" label="zzzz240,zzzzz15" source="678" target="127" cy:directed="1"/>
      <edge id="30303" label="zzzz240,zzzzz57" source="678" target="213" cy:directed="1"/>
      <edge id="30302" label="zzzz240,zzzzz11" source="678" target="68" cy:directed="1"/>
      <edge id="30301" label="zzzz240,zzzzz60" source="678" target="415" cy:directed="1"/>
      <edge id="30300" label="zzzz240,zzzzz94" source="678" target="244" cy:directed="1"/>
      <edge id="30299" label="zzzz240,zzzzz97" source="678" target="297" cy:directed="1"/>
      <edge id="30298" label="zzzz240,zzzzz49" source="678" target="151" cy:directed="1"/>
      <edge id="30297" label="zzzz240,zzzzz50" source="678" target="150" cy:directed="1"/>
      <edge id="30296" label="zzzz240,zzzzz51" source="678" target="148" cy:directed="1"/>
      <edge id="30295" label="zzzz240,zzzzz52" source="678" target="217" cy:directed="1"/>
      <edge id="30294" label="zzzz240,zzzzz53" source="678" target="216" cy:directed="1"/>
      <edge id="30293" label="zzzz240,zzzzz54" source="678" target="215" cy:directed="1"/>
      <edge id="30292" label="zzzz240,zzzzz55" source="678" target="214" cy:directed="1"/>
      <edge id="30291" label="zzzz240,zzzzz88" source="678" target="299" cy:directed="1"/>
      <edge id="30290" label="zzzz240,zzzz243" source="678" target="700" cy:directed="1"/>
      <edge id="30289" label="zzzz240,zzzzz17" source="678" target="82" cy:directed="1"/>
      <edge id="30288" label="zzzz240,zzzzz18" source="678" target="115" cy:directed="1"/>
      <edge id="30287" label="zzzz240,zzzzz19" source="678" target="71" cy:directed="1"/>
      <edge id="30286" label="zzzz240,zzzzz20" source="678" target="73" cy:directed="1"/>
      <edge id="30285" label="zzzz240,zzzzz39" source="678" target="160" cy:directed="1"/>
      <edge id="30284" label="zzzz240,zzzzz73" source="678" target="246" cy:directed="1"/>
      <edge id="30283" label="zzzz240,zzzzz85" source="678" target="300" cy:directed="1"/>
      <edge id="30282" label="zzzz240,zzzzz71" source="678" target="169" cy:directed="1"/>
      <edge id="30281" label="zzzz240,zzzzz72" source="678" target="211" cy:directed="1"/>
      <edge id="30280" label="zzzz240,zzzzz79" source="678" target="210" cy:directed="1"/>
      <edge id="30279" label="zzzz240,zzzzz83" source="678" target="209" cy:directed="1"/>
      <edge id="30278" label="zzzz240,zzzzz90" source="678" target="298" cy:directed="1"/>
      <edge id="30277" label="zzzz240,zzzzz34" source="678" target="224" cy:directed="1"/>
      <edge id="30276" label="zzzz240,zzzzz40" source="678" target="158" cy:directed="1"/>
      <edge id="30275" label="zzzz240,zzzzz46" source="678" target="279" cy:directed="1"/>
      <edge id="30274" label="zzzz240,zzzzz47" source="678" target="152" cy:directed="1"/>
      <edge id="30273" label="zzzz240,zzzzz61" source="678" target="212" cy:directed="1"/>
      <edge id="30272" label="zzzz240,zzzzz78" source="678" target="191" cy:directed="1"/>
      <edge id="30271" label="zzzz240,zzzzz21" source="678" target="72" cy:directed="1"/>
      <edge id="30270" label="zzzz240,zzzzz42" source="678" target="153" cy:directed="1"/>
      <edge id="30269" label="zzzz240,zzzzz63" source="678" target="470" cy:directed="1"/>
      <edge id="30268" label="zzzz240,zzzzz84" source="678" target="190" cy:directed="1"/>
      <edge id="30267" label="zzzz240,zzzzzz1" source="678" target="69" cy:directed="1"/>
      <edge id="30266" label="zzzz240,zzzzz36" source="678" target="122" cy:directed="1"/>
      <edge id="30265" label="zzzz240,zzzzz37" source="678" target="162" cy:directed="1"/>
      <edge id="30264" label="zzzz240,zzzzz38" source="678" target="161" cy:directed="1"/>
      <edge id="30263" label="zzzz240,zzzzz43" source="678" target="281" cy:directed="1"/>
      <edge id="30262" label="zzzz240,zzzzz45" source="678" target="280" cy:directed="1"/>
      <edge id="30261" label="zzzz240,zzzzz28" source="678" target="106" cy:directed="1"/>
      <edge id="30260" label="zzzz240,zzzzz29" source="678" target="321" cy:directed="1"/>
      <edge id="30259" label="zzzz240,zzzzz30" source="678" target="320" cy:directed="1"/>
      <edge id="30258" label="zzzz240,zzzzz32" source="678" target="319" cy:directed="1"/>
      <edge id="30257" label="zzzz240,zzzzz98" source="678" target="327" cy:directed="1"/>
      <edge id="30256" label="zzzz240,zzzzz10" source="678" target="381" cy:directed="1"/>
      <edge id="30255" label="zzzz240,zzzzz27" source="678" target="107" cy:directed="1"/>
      <edge id="30254" label="zzzz240,zzzzz33" source="678" target="317" cy:directed="1"/>
      <edge id="30253" label="zzzz240,zzzzz95" source="678" target="208" cy:directed="1"/>
      <edge id="30252" label="zzzz240,zzzzz22" source="678" target="101" cy:directed="1"/>
      <edge id="30251" label="zzzz240,zzzzz23" source="678" target="100" cy:directed="1"/>
      <edge id="30250" label="zzzz240,zzzzz26" source="678" target="184" cy:directed="1"/>
      <edge id="30249" label="zzzz240,zzzzz35" source="678" target="177" cy:directed="1"/>
      <edge id="30248" label="zzzz240,zzzzz24" source="678" target="136" cy:directed="1"/>
      <edge id="30247" label="zzzz240,zzzzz65" source="678" target="445" cy:directed="1"/>
      <edge id="30246" label="zzzz240,zzzzz92" source="678" target="383" cy:directed="1"/>
      <edge id="30245" label="zzzz240,zzzzz93" source="678" target="382" cy:directed="1"/>
      <edge id="30244" label="zzzz240,zzzzz69" source="678" target="531" cy:directed="1"/>
      <edge id="30243" label="zzzz240,zzzzz70" source="678" target="530" cy:directed="1"/>
      <edge id="30242" label="zzzz240,zzzzz68" source="678" target="547" cy:directed="1"/>
      <edge id="30241" label="zzzz240,zzzzz66" source="678" target="533" cy:directed="1"/>
      <edge id="30240" label="zzzz240,zzzzz67" source="678" target="532" cy:directed="1"/>
      <edge id="30239" label="zzzz240,zzzzzz0" source="678" target="62" cy:directed="1"/>
      <edge id="30238" label="zzzz240,zzzzzz8" source="678" target="328" cy:directed="1"/>
      <edge id="30237" label="zzzz240,zzzzzz7" source="678" target="275" cy:directed="1"/>
      <edge id="30236" label="zzzz240,zzzz856" source="678" target="706" cy:directed="1"/>
      <edge id="30235" label="zzzz240,zzzzzz4" source="678" target="67" cy:directed="1"/>
      <edge id="30234" label="zzzz240,zzzzzz9" source="678" target="273" cy:directed="1"/>
      <edge id="30233" label="zzzz240,zzzzzz6" source="678" target="276" cy:directed="1"/>
      <edge id="30232" label="zzzz240,zzzzzz5" source="678" target="250" cy:directed="1"/>
      <edge id="30231" label="zzzz237,zzzz238" source="677" target="676" cy:directed="1"/>
      <edge id="30230" label="zzzz237,zzzz240" source="677" target="678" cy:directed="1"/>
      <edge id="30229" label="zzzz237,zzzz239" source="677" target="679" cy:directed="1"/>
      <edge id="30228" label="zzzz237,zzzz242" source="677" target="707" cy:directed="1"/>
      <edge id="30227" label="zzzz237,zzzz241" source="677" target="703" cy:directed="1"/>
      <edge id="30226" label="zzzz237,zzzzz12" source="677" target="83" cy:directed="1"/>
      <edge id="30225" label="zzzz237,zzzzz13" source="677" target="110" cy:directed="1"/>
      <edge id="30224" label="zzzz237,zzzzz14" source="677" target="109" cy:directed="1"/>
      <edge id="30223" label="zzzz237,zzzzz16" source="677" target="126" cy:directed="1"/>
      <edge id="30222" label="zzzz237,zzzzz58" source="677" target="248" cy:directed="1"/>
      <edge id="30221" label="zzzz237,zzzzz15" source="677" target="127" cy:directed="1"/>
      <edge id="30220" label="zzzz237,zzzzz97" source="677" target="297" cy:directed="1"/>
      <edge id="30219" label="zzzz237,zzzzz11" source="677" target="68" cy:directed="1"/>
      <edge id="30218" label="zzzz237,zzzzz57" source="677" target="213" cy:directed="1"/>
      <edge id="30217" label="zzzz237,zzzzz55" source="677" target="214" cy:directed="1"/>
      <edge id="30216" label="zzzz237,zzzzz60" source="677" target="415" cy:directed="1"/>
      <edge id="30215" label="zzzz237,zzzzz88" source="677" target="299" cy:directed="1"/>
      <edge id="30214" label="zzzz237,zzzzz94" source="677" target="244" cy:directed="1"/>
      <edge id="30213" label="zzzz237,zzzzz50" source="677" target="150" cy:directed="1"/>
      <edge id="30212" label="zzzz237,zzzzz51" source="677" target="148" cy:directed="1"/>
      <edge id="30211" label="zzzz237,zzzzz53" source="677" target="216" cy:directed="1"/>
      <edge id="30210" label="zzzz237,zzzzz54" source="677" target="215" cy:directed="1"/>
      <edge id="30209" label="zzzz237,zzzzz75" source="677" target="245" cy:directed="1"/>
      <edge id="30208" label="zzzz237,zzzzz18" source="677" target="115" cy:directed="1"/>
      <edge id="30207" label="zzzz237,zzzzz39" source="677" target="160" cy:directed="1"/>
      <edge id="30206" label="zzzz237,zzzzz40" source="677" target="158" cy:directed="1"/>
      <edge id="30205" label="zzzz237,zzzzz49" source="677" target="151" cy:directed="1"/>
      <edge id="30204" label="zzzz237,zzzzz52" source="677" target="217" cy:directed="1"/>
      <edge id="30203" label="zzzz237,zzzzz85" source="677" target="300" cy:directed="1"/>
      <edge id="30202" label="zzzz237,zzzzz17" source="677" target="82" cy:directed="1"/>
      <edge id="30201" label="zzzz237,zzzzz19" source="677" target="71" cy:directed="1"/>
      <edge id="30200" label="zzzz237,zzzzz20" source="677" target="73" cy:directed="1"/>
      <edge id="30199" label="zzzz237,zzzzz71" source="677" target="169" cy:directed="1"/>
      <edge id="30198" label="zzzz237,zzzzz72" source="677" target="211" cy:directed="1"/>
      <edge id="30197" label="zzzz237,zzzzz79" source="677" target="210" cy:directed="1"/>
      <edge id="30196" label="zzzz237,zzzzz83" source="677" target="209" cy:directed="1"/>
      <edge id="30195" label="zzzz237,zzzzz90" source="677" target="298" cy:directed="1"/>
      <edge id="30194" label="zzzz237,zzzz243" source="677" target="700" cy:directed="1"/>
      <edge id="30193" label="zzzz237,zzzzz46" source="677" target="279" cy:directed="1"/>
      <edge id="30192" label="zzzz237,zzzzz47" source="677" target="152" cy:directed="1"/>
      <edge id="30191" label="zzzz237,zzzzz73" source="677" target="246" cy:directed="1"/>
      <edge id="30190" label="zzzz237,zzzzz78" source="677" target="191" cy:directed="1"/>
      <edge id="30189" label="zzzz237,zzzzz34" source="677" target="224" cy:directed="1"/>
      <edge id="30188" label="zzzz237,zzzzz42" source="677" target="153" cy:directed="1"/>
      <edge id="30187" label="zzzz237,zzzzz84" source="677" target="190" cy:directed="1"/>
      <edge id="30186" label="zzzz237,zzzzzz1" source="677" target="69" cy:directed="1"/>
      <edge id="30185" label="zzzz237,zzzzz10" source="677" target="381" cy:directed="1"/>
      <edge id="30184" label="zzzz237,zzzzz63" source="677" target="470" cy:directed="1"/>
      <edge id="30183" label="zzzz237,zzzzz21" source="677" target="72" cy:directed="1"/>
      <edge id="30182" label="zzzz237,zzzzz28" source="677" target="106" cy:directed="1"/>
      <edge id="30181" label="zzzz237,zzzzz29" source="677" target="321" cy:directed="1"/>
      <edge id="30180" label="zzzz237,zzzzz30" source="677" target="320" cy:directed="1"/>
      <edge id="30179" label="zzzz237,zzzzz32" source="677" target="319" cy:directed="1"/>
      <edge id="30178" label="zzzz237,zzzzz33" source="677" target="317" cy:directed="1"/>
      <edge id="30177" label="zzzz237,zzzzz43" source="677" target="281" cy:directed="1"/>
      <edge id="30176" label="zzzz237,zzzzz61" source="677" target="212" cy:directed="1"/>
      <edge id="30175" label="zzzz237,zzzzz27" source="677" target="107" cy:directed="1"/>
      <edge id="30174" label="zzzz237,zzzzz36" source="677" target="122" cy:directed="1"/>
      <edge id="30173" label="zzzz237,zzzzz37" source="677" target="162" cy:directed="1"/>
      <edge id="30172" label="zzzz237,zzzzz38" source="677" target="161" cy:directed="1"/>
      <edge id="30171" label="zzzz237,zzzzz45" source="677" target="280" cy:directed="1"/>
      <edge id="30170" label="zzzz237,zzzzz98" source="677" target="327" cy:directed="1"/>
      <edge id="30169" label="zzzz237,zzzzz95" source="677" target="208" cy:directed="1"/>
      <edge id="30168" label="zzzz237,zzzzz22" source="677" target="101" cy:directed="1"/>
      <edge id="30167" label="zzzz237,zzzzz23" source="677" target="100" cy:directed="1"/>
      <edge id="30166" label="zzzz237,zzzzz24" source="677" target="136" cy:directed="1"/>
      <edge id="30165" label="zzzz237,zzzzz26" source="677" target="184" cy:directed="1"/>
      <edge id="30164" label="zzzz237,zzzzz35" source="677" target="177" cy:directed="1"/>
      <edge id="30163" label="zzzz237,zzzzz92" source="677" target="383" cy:directed="1"/>
      <edge id="30162" label="zzzz237,zzzzz93" source="677" target="382" cy:directed="1"/>
      <edge id="30161" label="zzzz237,zzzzz65" source="677" target="445" cy:directed="1"/>
      <edge id="30160" label="zzzz237,zzzzz68" source="677" target="547" cy:directed="1"/>
      <edge id="30159" label="zzzz237,zzzzz69" source="677" target="531" cy:directed="1"/>
      <edge id="30158" label="zzzz237,zzzzz70" source="677" target="530" cy:directed="1"/>
      <edge id="30157" label="zzzz237,zzzzz66" source="677" target="533" cy:directed="1"/>
      <edge id="30156" label="zzzz237,zzzzz67" source="677" target="532" cy:directed="1"/>
      <edge id="30155" label="zzzz237,zzzzzz0" source="677" target="62" cy:directed="1"/>
      <edge id="30154" label="zzzz237,zzzzzz8" source="677" target="328" cy:directed="1"/>
      <edge id="30153" label="zzzz237,zzzzzz7" source="677" target="275" cy:directed="1"/>
      <edge id="30152" label="zzzz237,zzzz856" source="677" target="706" cy:directed="1"/>
      <edge id="30151" label="zzzz237,zzzzzz9" source="677" target="273" cy:directed="1"/>
      <edge id="30150" label="zzzz237,zzzzzz4" source="677" target="67" cy:directed="1"/>
      <edge id="30149" label="zzzz237,zzzzzz6" source="677" target="276" cy:directed="1"/>
      <edge id="30148" label="zzzz237,zzzzzz5" source="677" target="250" cy:directed="1"/>
      <edge id="30147" label="zzzz238,zzzz240" source="676" target="678" cy:directed="1"/>
      <edge id="30146" label="zzzz238,zzzz239" source="676" target="679" cy:directed="1"/>
      <edge id="30145" label="zzzz238,zzzz242" source="676" target="707" cy:directed="1"/>
      <edge id="30144" label="zzzz238,zzzz241" source="676" target="703" cy:directed="1"/>
      <edge id="30143" label="zzzz238,zzzzz12" source="676" target="83" cy:directed="1"/>
      <edge id="30142" label="zzzz238,zzzzz13" source="676" target="110" cy:directed="1"/>
      <edge id="30141" label="zzzz238,zzzzz14" source="676" target="109" cy:directed="1"/>
      <edge id="30140" label="zzzz238,zzzzz15" source="676" target="127" cy:directed="1"/>
      <edge id="30139" label="zzzz238,zzzzz16" source="676" target="126" cy:directed="1"/>
      <edge id="30138" label="zzzz238,zzzzz58" source="676" target="248" cy:directed="1"/>
      <edge id="30137" label="zzzz238,zzzzz11" source="676" target="68" cy:directed="1"/>
      <edge id="30136" label="zzzz238,zzzzz57" source="676" target="213" cy:directed="1"/>
      <edge id="30135" label="zzzz238,zzzzz60" source="676" target="415" cy:directed="1"/>
      <edge id="30134" label="zzzz238,zzzzz97" source="676" target="297" cy:directed="1"/>
      <edge id="30133" label="zzzz238,zzzzz50" source="676" target="150" cy:directed="1"/>
      <edge id="30132" label="zzzz238,zzzzz51" source="676" target="148" cy:directed="1"/>
      <edge id="30131" label="zzzz238,zzzzz53" source="676" target="216" cy:directed="1"/>
      <edge id="30130" label="zzzz238,zzzzz54" source="676" target="215" cy:directed="1"/>
      <edge id="30129" label="zzzz238,zzzzz55" source="676" target="214" cy:directed="1"/>
      <edge id="30128" label="zzzz238,zzzzz75" source="676" target="245" cy:directed="1"/>
      <edge id="30127" label="zzzz238,zzzzz85" source="676" target="300" cy:directed="1"/>
      <edge id="30126" label="zzzz238,zzzzz88" source="676" target="299" cy:directed="1"/>
      <edge id="30125" label="zzzz238,zzzzz94" source="676" target="244" cy:directed="1"/>
      <edge id="30124" label="zzzz238,zzzzz17" source="676" target="82" cy:directed="1"/>
      <edge id="30123" label="zzzz238,zzzzz18" source="676" target="115" cy:directed="1"/>
      <edge id="30122" label="zzzz238,zzzzz49" source="676" target="151" cy:directed="1"/>
      <edge id="30121" label="zzzz238,zzzzz52" source="676" target="217" cy:directed="1"/>
      <edge id="30120" label="zzzz238,zzzzz90" source="676" target="298" cy:directed="1"/>
      <edge id="30119" label="zzzz238,zzzzz19" source="676" target="71" cy:directed="1"/>
      <edge id="30118" label="zzzz238,zzzzz20" source="676" target="73" cy:directed="1"/>
      <edge id="30117" label="zzzz238,zzzzz39" source="676" target="160" cy:directed="1"/>
      <edge id="30116" label="zzzz238,zzzzz71" source="676" target="169" cy:directed="1"/>
      <edge id="30115" label="zzzz238,zzzzz72" source="676" target="211" cy:directed="1"/>
      <edge id="30114" label="zzzz238,zzzzz79" source="676" target="210" cy:directed="1"/>
      <edge id="30113" label="zzzz238,zzzzz83" source="676" target="209" cy:directed="1"/>
      <edge id="30112" label="zzzz238,zzzz243" source="676" target="700" cy:directed="1"/>
      <edge id="30111" label="zzzz238,zzzzz40" source="676" target="158" cy:directed="1"/>
      <edge id="30110" label="zzzz238,zzzzz47" source="676" target="152" cy:directed="1"/>
      <edge id="30109" label="zzzz238,zzzzz73" source="676" target="246" cy:directed="1"/>
      <edge id="30108" label="zzzz238,zzzzz34" source="676" target="224" cy:directed="1"/>
      <edge id="30107" label="zzzz238,zzzzz42" source="676" target="153" cy:directed="1"/>
      <edge id="30106" label="zzzz238,zzzzz46" source="676" target="279" cy:directed="1"/>
      <edge id="30105" label="zzzz238,zzzzz78" source="676" target="191" cy:directed="1"/>
      <edge id="30104" label="zzzz238,zzzzzz1" source="676" target="69" cy:directed="1"/>
      <edge id="30103" label="zzzz238,zzzzz61" source="676" target="212" cy:directed="1"/>
      <edge id="30102" label="zzzz238,zzzzz84" source="676" target="190" cy:directed="1"/>
      <edge id="30101" label="zzzz238,zzzzz10" source="676" target="381" cy:directed="1"/>
      <edge id="30100" label="zzzz238,zzzzz21" source="676" target="72" cy:directed="1"/>
      <edge id="30099" label="zzzz238,zzzzz36" source="676" target="122" cy:directed="1"/>
      <edge id="30098" label="zzzz238,zzzzz43" source="676" target="281" cy:directed="1"/>
      <edge id="30097" label="zzzz238,zzzzz28" source="676" target="106" cy:directed="1"/>
      <edge id="30096" label="zzzz238,zzzzz29" source="676" target="321" cy:directed="1"/>
      <edge id="30095" label="zzzz238,zzzzz30" source="676" target="320" cy:directed="1"/>
      <edge id="30094" label="zzzz238,zzzzz32" source="676" target="319" cy:directed="1"/>
      <edge id="30093" label="zzzz238,zzzzz33" source="676" target="317" cy:directed="1"/>
      <edge id="30092" label="zzzz238,zzzzz37" source="676" target="162" cy:directed="1"/>
      <edge id="30091" label="zzzz238,zzzzz38" source="676" target="161" cy:directed="1"/>
      <edge id="30090" label="zzzz238,zzzzz45" source="676" target="280" cy:directed="1"/>
      <edge id="30089" label="zzzz238,zzzzz63" source="676" target="470" cy:directed="1"/>
      <edge id="30088" label="zzzz238,zzzzz27" source="676" target="107" cy:directed="1"/>
      <edge id="30087" label="zzzz238,zzzzz98" source="676" target="327" cy:directed="1"/>
      <edge id="30086" label="zzzz238,zzzzz95" source="676" target="208" cy:directed="1"/>
      <edge id="30085" label="zzzz238,zzzzz22" source="676" target="101" cy:directed="1"/>
      <edge id="30084" label="zzzz238,zzzzz23" source="676" target="100" cy:directed="1"/>
      <edge id="30083" label="zzzz238,zzzzz24" source="676" target="136" cy:directed="1"/>
      <edge id="30082" label="zzzz238,zzzzz26" source="676" target="184" cy:directed="1"/>
      <edge id="30081" label="zzzz238,zzzzz35" source="676" target="177" cy:directed="1"/>
      <edge id="30080" label="zzzz238,zzzzz65" source="676" target="445" cy:directed="1"/>
      <edge id="30079" label="zzzz238,zzzzz92" source="676" target="383" cy:directed="1"/>
      <edge id="30078" label="zzzz238,zzzzz93" source="676" target="382" cy:directed="1"/>
      <edge id="30077" label="zzzz238,zzzzz68" source="676" target="547" cy:directed="1"/>
      <edge id="30076" label="zzzz238,zzzzz69" source="676" target="531" cy:directed="1"/>
      <edge id="30075" label="zzzz238,zzzzz70" source="676" target="530" cy:directed="1"/>
      <edge id="30074" label="zzzz238,zzzzz66" source="676" target="533" cy:directed="1"/>
      <edge id="30073" label="zzzz238,zzzzz67" source="676" target="532" cy:directed="1"/>
      <edge id="30072" label="zzzz238,zzzzzz0" source="676" target="62" cy:directed="1"/>
      <edge id="30071" label="zzzz238,zzzzzz8" source="676" target="328" cy:directed="1"/>
      <edge id="30070" label="zzzz238,zzzz856" source="676" target="706" cy:directed="1"/>
      <edge id="30069" label="zzzz238,zzzzzz7" source="676" target="275" cy:directed="1"/>
      <edge id="30068" label="zzzz238,zzzzzz4" source="676" target="67" cy:directed="1"/>
      <edge id="30067" label="zzzz238,zzzzzz9" source="676" target="273" cy:directed="1"/>
      <edge id="30066" label="zzzz238,zzzzzz6" source="676" target="276" cy:directed="1"/>
      <edge id="30065" label="zzzz238,zzzzzz5" source="676" target="250" cy:directed="1"/>
      <edge id="30064" label="zzzz642,zzzz645" source="675" target="673" cy:directed="1"/>
      <edge id="30063" label="zzzz642,zzzz646" source="675" target="672" cy:directed="1"/>
      <edge id="30062" label="zzzz642,zzzz643" source="675" target="674" cy:directed="1"/>
      <edge id="30061" label="zzzz643,zzzz645" source="674" target="673" cy:directed="1"/>
      <edge id="30060" label="zzzz643,zzzz646" source="674" target="672" cy:directed="1"/>
      <edge id="30059" label="zzzz645,zzzz646" source="673" target="672" cy:directed="1"/>
      <edge id="30058" label="zzzz616,zzzz617" source="671" target="642" cy:directed="1"/>
      <edge id="30057" label="zzzz616,zzzz636" source="671" target="606" cy:directed="1"/>
      <edge id="30056" label="zzzz707,zzzz712" source="670" target="668" cy:directed="1"/>
      <edge id="30055" label="zzzz707,zzzz711" source="670" target="669" cy:directed="1"/>
      <edge id="30054" label="zzzz707,zzzz713" source="670" target="667" cy:directed="1"/>
      <edge id="30053" label="zzzz707,zzzz716" source="670" target="697" cy:directed="1"/>
      <edge id="30052" label="zzzz707,zzzz714" source="670" target="653" cy:directed="1"/>
      <edge id="30051" label="zzzz707,zzzz719" source="670" target="696" cy:directed="1"/>
      <edge id="30050" label="zzzz707,zzzz720" source="670" target="705" cy:directed="1"/>
      <edge id="30049" label="zzzz707,zzzz718" source="670" target="683" cy:directed="1"/>
      <edge id="30048" label="zzzz707,zzzz717" source="670" target="684" cy:directed="1"/>
      <edge id="30047" label="zzzz707,zzzz721" source="670" target="704" cy:directed="1"/>
      <edge id="30046" label="zzzz707,zzzz722" source="670" target="689" cy:directed="1"/>
      <edge id="30045" label="zzzz707,zzzz724" source="670" target="680" cy:directed="1"/>
      <edge id="30044" label="zzzz707,zzzz723" source="670" target="681" cy:directed="1"/>
      <edge id="30043" label="zzzz707,zzzz727" source="670" target="688" cy:directed="1"/>
      <edge id="30042" label="zzzz707,zzzz726" source="670" target="685" cy:directed="1"/>
      <edge id="30041" label="zzzz707,zzzz728" source="670" target="687" cy:directed="1"/>
      <edge id="30040" label="zzzz707,zzzz729" source="670" target="686" cy:directed="1"/>
      <edge id="30039" label="zzzz707,zzzz725" source="670" target="692" cy:directed="1"/>
      <edge id="30038" label="zzzz707,zzzz731" source="670" target="702" cy:directed="1"/>
      <edge id="30037" label="zzzz707,zzzz733" source="670" target="701" cy:directed="1"/>
      <edge id="30036" label="zzzz711,zzzz712" source="669" target="668" cy:directed="1"/>
      <edge id="30035" label="zzzz711,zzzz713" source="669" target="667" cy:directed="1"/>
      <edge id="30034" label="zzzz711,zzzz716" source="669" target="697" cy:directed="1"/>
      <edge id="30033" label="zzzz711,zzzz714" source="669" target="653" cy:directed="1"/>
      <edge id="30032" label="zzzz711,zzzz719" source="669" target="696" cy:directed="1"/>
      <edge id="30031" label="zzzz711,zzzz720" source="669" target="705" cy:directed="1"/>
      <edge id="30030" label="zzzz711,zzzz718" source="669" target="683" cy:directed="1"/>
      <edge id="30029" label="zzzz711,zzzz717" source="669" target="684" cy:directed="1"/>
      <edge id="30028" label="zzzz711,zzzz721" source="669" target="704" cy:directed="1"/>
      <edge id="30027" label="zzzz711,zzzz722" source="669" target="689" cy:directed="1"/>
      <edge id="30026" label="zzzz711,zzzz724" source="669" target="680" cy:directed="1"/>
      <edge id="30025" label="zzzz711,zzzz723" source="669" target="681" cy:directed="1"/>
      <edge id="30024" label="zzzz711,zzzz726" source="669" target="685" cy:directed="1"/>
      <edge id="30023" label="zzzz711,zzzz727" source="669" target="688" cy:directed="1"/>
      <edge id="30022" label="zzzz711,zzzz728" source="669" target="687" cy:directed="1"/>
      <edge id="30021" label="zzzz711,zzzz729" source="669" target="686" cy:directed="1"/>
      <edge id="30020" label="zzzz711,zzzz725" source="669" target="692" cy:directed="1"/>
      <edge id="30019" label="zzzz711,zzzz731" source="669" target="702" cy:directed="1"/>
      <edge id="30018" label="zzzz711,zzzz733" source="669" target="701" cy:directed="1"/>
      <edge id="30017" label="zzzz712,zzzz713" source="668" target="667" cy:directed="1"/>
      <edge id="30016" label="zzzz712,zzzz716" source="668" target="697" cy:directed="1"/>
      <edge id="30015" label="zzzz712,zzzz714" source="668" target="653" cy:directed="1"/>
      <edge id="30014" label="zzzz712,zzzz717" source="668" target="684" cy:directed="1"/>
      <edge id="30013" label="zzzz712,zzzz718" source="668" target="683" cy:directed="1"/>
      <edge id="30012" label="zzzz712,zzzz719" source="668" target="696" cy:directed="1"/>
      <edge id="30011" label="zzzz712,zzzz720" source="668" target="705" cy:directed="1"/>
      <edge id="30010" label="zzzz712,zzzz721" source="668" target="704" cy:directed="1"/>
      <edge id="30009" label="zzzz712,zzzz722" source="668" target="689" cy:directed="1"/>
      <edge id="30008" label="zzzz712,zzzz724" source="668" target="680" cy:directed="1"/>
      <edge id="30007" label="zzzz712,zzzz723" source="668" target="681" cy:directed="1"/>
      <edge id="30006" label="zzzz712,zzzz727" source="668" target="688" cy:directed="1"/>
      <edge id="30005" label="zzzz712,zzzz728" source="668" target="687" cy:directed="1"/>
      <edge id="30004" label="zzzz712,zzzz729" source="668" target="686" cy:directed="1"/>
      <edge id="30003" label="zzzz712,zzzz726" source="668" target="685" cy:directed="1"/>
      <edge id="30002" label="zzzz712,zzzz725" source="668" target="692" cy:directed="1"/>
      <edge id="30001" label="zzzz712,zzzz731" source="668" target="702" cy:directed="1"/>
      <edge id="30000" label="zzzz712,zzzz733" source="668" target="701" cy:directed="1"/>
      <edge id="29999" label="zzzz713,zzzz716" source="667" target="697" cy:directed="1"/>
      <edge id="29998" label="zzzz713,zzzz714" source="667" target="653" cy:directed="1"/>
      <edge id="29997" label="zzzz713,zzzz720" source="667" target="705" cy:directed="1"/>
      <edge id="29996" label="zzzz713,zzzz719" source="667" target="696" cy:directed="1"/>
      <edge id="29995" label="zzzz713,zzzz718" source="667" target="683" cy:directed="1"/>
      <edge id="29994" label="zzzz713,zzzz717" source="667" target="684" cy:directed="1"/>
      <edge id="29993" label="zzzz713,zzzz721" source="667" target="704" cy:directed="1"/>
      <edge id="29992" label="zzzz713,zzzz722" source="667" target="689" cy:directed="1"/>
      <edge id="29991" label="zzzz713,zzzz724" source="667" target="680" cy:directed="1"/>
      <edge id="29990" label="zzzz713,zzzz723" source="667" target="681" cy:directed="1"/>
      <edge id="29989" label="zzzz713,zzzz726" source="667" target="685" cy:directed="1"/>
      <edge id="29988" label="zzzz713,zzzz727" source="667" target="688" cy:directed="1"/>
      <edge id="29987" label="zzzz713,zzzz728" source="667" target="687" cy:directed="1"/>
      <edge id="29986" label="zzzz713,zzzz729" source="667" target="686" cy:directed="1"/>
      <edge id="29985" label="zzzz713,zzzz725" source="667" target="692" cy:directed="1"/>
      <edge id="29984" label="zzzz713,zzzz733" source="667" target="701" cy:directed="1"/>
      <edge id="29983" label="zzzz713,zzzz731" source="667" target="702" cy:directed="1"/>
      <edge id="29982" label="zzzz705,zzzz712" source="665" target="668" cy:directed="1"/>
      <edge id="29981" label="zzzz705,zzzz713" source="665" target="667" cy:directed="1"/>
      <edge id="29980" label="zzzz705,zzzz706" source="665" target="664" cy:directed="1"/>
      <edge id="29979" label="zzzz705,zzzz707" source="665" target="670" cy:directed="1"/>
      <edge id="29978" label="zzzz705,zzzz711" source="665" target="669" cy:directed="1"/>
      <edge id="29977" label="zzzz705,zzzz714" source="665" target="653" cy:directed="1"/>
      <edge id="29976" label="zzzz705,zzzz716" source="665" target="697" cy:directed="1"/>
      <edge id="29975" label="zzzz705,zzzz720" source="665" target="705" cy:directed="1"/>
      <edge id="29974" label="zzzz705,zzzz719" source="665" target="696" cy:directed="1"/>
      <edge id="29973" label="zzzz705,zzzz717" source="665" target="684" cy:directed="1"/>
      <edge id="29972" label="zzzz705,zzzz718" source="665" target="683" cy:directed="1"/>
      <edge id="29971" label="zzzz705,zzzz721" source="665" target="704" cy:directed="1"/>
      <edge id="29970" label="zzzz705,zzzz722" source="665" target="689" cy:directed="1"/>
      <edge id="29969" label="zzzz705,zzzz724" source="665" target="680" cy:directed="1"/>
      <edge id="29968" label="zzzz705,zzzz723" source="665" target="681" cy:directed="1"/>
      <edge id="29967" label="zzzz705,zzzz727" source="665" target="688" cy:directed="1"/>
      <edge id="29966" label="zzzz705,zzzz728" source="665" target="687" cy:directed="1"/>
      <edge id="29965" label="zzzz705,zzzz729" source="665" target="686" cy:directed="1"/>
      <edge id="29964" label="zzzz705,zzzz726" source="665" target="685" cy:directed="1"/>
      <edge id="29963" label="zzzz705,zzzz725" source="665" target="692" cy:directed="1"/>
      <edge id="29962" label="zzzz705,zzzz733" source="665" target="701" cy:directed="1"/>
      <edge id="29961" label="zzzz705,zzzz731" source="665" target="702" cy:directed="1"/>
      <edge id="29960" label="zzzz706,zzzz712" source="664" target="668" cy:directed="1"/>
      <edge id="29959" label="zzzz706,zzzz713" source="664" target="667" cy:directed="1"/>
      <edge id="29958" label="zzzz706,zzzz711" source="664" target="669" cy:directed="1"/>
      <edge id="29957" label="zzzz706,zzzz707" source="664" target="670" cy:directed="1"/>
      <edge id="29956" label="zzzz706,zzzz716" source="664" target="697" cy:directed="1"/>
      <edge id="29955" label="zzzz706,zzzz714" source="664" target="653" cy:directed="1"/>
      <edge id="29954" label="zzzz706,zzzz719" source="664" target="696" cy:directed="1"/>
      <edge id="29953" label="zzzz706,zzzz720" source="664" target="705" cy:directed="1"/>
      <edge id="29952" label="zzzz706,zzzz718" source="664" target="683" cy:directed="1"/>
      <edge id="29951" label="zzzz706,zzzz717" source="664" target="684" cy:directed="1"/>
      <edge id="29950" label="zzzz706,zzzz723" source="664" target="681" cy:directed="1"/>
      <edge id="29949" label="zzzz706,zzzz724" source="664" target="680" cy:directed="1"/>
      <edge id="29948" label="zzzz706,zzzz721" source="664" target="704" cy:directed="1"/>
      <edge id="29947" label="zzzz706,zzzz722" source="664" target="689" cy:directed="1"/>
      <edge id="29946" label="zzzz706,zzzz727" source="664" target="688" cy:directed="1"/>
      <edge id="29945" label="zzzz706,zzzz729" source="664" target="686" cy:directed="1"/>
      <edge id="29944" label="zzzz706,zzzz726" source="664" target="685" cy:directed="1"/>
      <edge id="29943" label="zzzz706,zzzz728" source="664" target="687" cy:directed="1"/>
      <edge id="29942" label="zzzz706,zzzz731" source="664" target="702" cy:directed="1"/>
      <edge id="29941" label="zzzz706,zzzz733" source="664" target="701" cy:directed="1"/>
      <edge id="29940" label="zzzz706,zzzz725" source="664" target="692" cy:directed="1"/>
      <edge id="29939" label="zzzz700,zzzz703" source="663" target="660" cy:directed="1"/>
      <edge id="29938" label="zzzz700,zzzz701" source="663" target="662" cy:directed="1"/>
      <edge id="29937" label="zzzz700,zzzz705" source="663" target="665" cy:directed="1"/>
      <edge id="29936" label="zzzz700,zzzz702" source="663" target="661" cy:directed="1"/>
      <edge id="29935" label="zzzz700,zzzz712" source="663" target="668" cy:directed="1"/>
      <edge id="29934" label="zzzz700,zzzz713" source="663" target="667" cy:directed="1"/>
      <edge id="29933" label="zzzz700,zzzz714" source="663" target="653" cy:directed="1"/>
      <edge id="29932" label="zzzz700,zzzz707" source="663" target="670" cy:directed="1"/>
      <edge id="29931" label="zzzz700,zzzz706" source="663" target="664" cy:directed="1"/>
      <edge id="29930" label="zzzz700,zzzz711" source="663" target="669" cy:directed="1"/>
      <edge id="29929" label="zzzz700,zzzz716" source="663" target="697" cy:directed="1"/>
      <edge id="29928" label="zzzz700,zzzz720" source="663" target="705" cy:directed="1"/>
      <edge id="29927" label="zzzz700,zzzz719" source="663" target="696" cy:directed="1"/>
      <edge id="29926" label="zzzz700,zzzz718" source="663" target="683" cy:directed="1"/>
      <edge id="29925" label="zzzz700,zzzz717" source="663" target="684" cy:directed="1"/>
      <edge id="29924" label="zzzz700,zzzz722" source="663" target="689" cy:directed="1"/>
      <edge id="29923" label="zzzz700,zzzz721" source="663" target="704" cy:directed="1"/>
      <edge id="29922" label="zzzz700,zzzz724" source="663" target="680" cy:directed="1"/>
      <edge id="29921" label="zzzz700,zzzz723" source="663" target="681" cy:directed="1"/>
      <edge id="29920" label="zzzz700,zzzz727" source="663" target="688" cy:directed="1"/>
      <edge id="29919" label="zzzz700,zzzz729" source="663" target="686" cy:directed="1"/>
      <edge id="29918" label="zzzz700,zzzz728" source="663" target="687" cy:directed="1"/>
      <edge id="29917" label="zzzz700,zzzz733" source="663" target="701" cy:directed="1"/>
      <edge id="29916" label="zzzz700,zzzz731" source="663" target="702" cy:directed="1"/>
      <edge id="29915" label="zzzz700,zzzz726" source="663" target="685" cy:directed="1"/>
      <edge id="29914" label="zzzz700,zzzz725" source="663" target="692" cy:directed="1"/>
      <edge id="29913" label="zzzz701,zzzz702" source="662" target="661" cy:directed="1"/>
      <edge id="29912" label="zzzz701,zzzz703" source="662" target="660" cy:directed="1"/>
      <edge id="29911" label="zzzz701,zzzz705" source="662" target="665" cy:directed="1"/>
      <edge id="29910" label="zzzz701,zzzz712" source="662" target="668" cy:directed="1"/>
      <edge id="29909" label="zzzz701,zzzz713" source="662" target="667" cy:directed="1"/>
      <edge id="29908" label="zzzz701,zzzz707" source="662" target="670" cy:directed="1"/>
      <edge id="29907" label="zzzz701,zzzz706" source="662" target="664" cy:directed="1"/>
      <edge id="29906" label="zzzz701,zzzz711" source="662" target="669" cy:directed="1"/>
      <edge id="29905" label="zzzz701,zzzz714" source="662" target="653" cy:directed="1"/>
      <edge id="29904" label="zzzz701,zzzz716" source="662" target="697" cy:directed="1"/>
      <edge id="29903" label="zzzz701,zzzz720" source="662" target="705" cy:directed="1"/>
      <edge id="29902" label="zzzz701,zzzz719" source="662" target="696" cy:directed="1"/>
      <edge id="29901" label="zzzz701,zzzz718" source="662" target="683" cy:directed="1"/>
      <edge id="29900" label="zzzz701,zzzz717" source="662" target="684" cy:directed="1"/>
      <edge id="29899" label="zzzz701,zzzz722" source="662" target="689" cy:directed="1"/>
      <edge id="29898" label="zzzz701,zzzz721" source="662" target="704" cy:directed="1"/>
      <edge id="29897" label="zzzz701,zzzz724" source="662" target="680" cy:directed="1"/>
      <edge id="29896" label="zzzz701,zzzz723" source="662" target="681" cy:directed="1"/>
      <edge id="29895" label="zzzz701,zzzz727" source="662" target="688" cy:directed="1"/>
      <edge id="29894" label="zzzz701,zzzz728" source="662" target="687" cy:directed="1"/>
      <edge id="29893" label="zzzz701,zzzz729" source="662" target="686" cy:directed="1"/>
      <edge id="29892" label="zzzz701,zzzz731" source="662" target="702" cy:directed="1"/>
      <edge id="29891" label="zzzz701,zzzz733" source="662" target="701" cy:directed="1"/>
      <edge id="29890" label="zzzz701,zzzz726" source="662" target="685" cy:directed="1"/>
      <edge id="29889" label="zzzz701,zzzz725" source="662" target="692" cy:directed="1"/>
      <edge id="29888" label="zzzz702,zzzz703" source="661" target="660" cy:directed="1"/>
      <edge id="29887" label="zzzz702,zzzz705" source="661" target="665" cy:directed="1"/>
      <edge id="29886" label="zzzz702,zzzz712" source="661" target="668" cy:directed="1"/>
      <edge id="29885" label="zzzz702,zzzz713" source="661" target="667" cy:directed="1"/>
      <edge id="29884" label="zzzz702,zzzz706" source="661" target="664" cy:directed="1"/>
      <edge id="29883" label="zzzz702,zzzz707" source="661" target="670" cy:directed="1"/>
      <edge id="29882" label="zzzz702,zzzz711" source="661" target="669" cy:directed="1"/>
      <edge id="29881" label="zzzz702,zzzz714" source="661" target="653" cy:directed="1"/>
      <edge id="29880" label="zzzz702,zzzz716" source="661" target="697" cy:directed="1"/>
      <edge id="29879" label="zzzz702,zzzz720" source="661" target="705" cy:directed="1"/>
      <edge id="29878" label="zzzz702,zzzz719" source="661" target="696" cy:directed="1"/>
      <edge id="29877" label="zzzz702,zzzz718" source="661" target="683" cy:directed="1"/>
      <edge id="29876" label="zzzz702,zzzz717" source="661" target="684" cy:directed="1"/>
      <edge id="29875" label="zzzz702,zzzz722" source="661" target="689" cy:directed="1"/>
      <edge id="29874" label="zzzz702,zzzz721" source="661" target="704" cy:directed="1"/>
      <edge id="29873" label="zzzz702,zzzz724" source="661" target="680" cy:directed="1"/>
      <edge id="29872" label="zzzz702,zzzz723" source="661" target="681" cy:directed="1"/>
      <edge id="29871" label="zzzz702,zzzz727" source="661" target="688" cy:directed="1"/>
      <edge id="29870" label="zzzz702,zzzz728" source="661" target="687" cy:directed="1"/>
      <edge id="29869" label="zzzz702,zzzz729" source="661" target="686" cy:directed="1"/>
      <edge id="29868" label="zzzz702,zzzz731" source="661" target="702" cy:directed="1"/>
      <edge id="29867" label="zzzz702,zzzz733" source="661" target="701" cy:directed="1"/>
      <edge id="29866" label="zzzz702,zzzz726" source="661" target="685" cy:directed="1"/>
      <edge id="29865" label="zzzz702,zzzz725" source="661" target="692" cy:directed="1"/>
      <edge id="29864" label="zzzz703,zzzz705" source="660" target="665" cy:directed="1"/>
      <edge id="29863" label="zzzz703,zzzz712" source="660" target="668" cy:directed="1"/>
      <edge id="29862" label="zzzz703,zzzz706" source="660" target="664" cy:directed="1"/>
      <edge id="29861" label="zzzz703,zzzz713" source="660" target="667" cy:directed="1"/>
      <edge id="29860" label="zzzz703,zzzz707" source="660" target="670" cy:directed="1"/>
      <edge id="29859" label="zzzz703,zzzz711" source="660" target="669" cy:directed="1"/>
      <edge id="29858" label="zzzz703,zzzz714" source="660" target="653" cy:directed="1"/>
      <edge id="29857" label="zzzz703,zzzz716" source="660" target="697" cy:directed="1"/>
      <edge id="29856" label="zzzz703,zzzz720" source="660" target="705" cy:directed="1"/>
      <edge id="29855" label="zzzz703,zzzz719" source="660" target="696" cy:directed="1"/>
      <edge id="29854" label="zzzz703,zzzz718" source="660" target="683" cy:directed="1"/>
      <edge id="29853" label="zzzz703,zzzz717" source="660" target="684" cy:directed="1"/>
      <edge id="29852" label="zzzz703,zzzz722" source="660" target="689" cy:directed="1"/>
      <edge id="29851" label="zzzz703,zzzz721" source="660" target="704" cy:directed="1"/>
      <edge id="29850" label="zzzz703,zzzz724" source="660" target="680" cy:directed="1"/>
      <edge id="29849" label="zzzz703,zzzz723" source="660" target="681" cy:directed="1"/>
      <edge id="29848" label="zzzz703,zzzz727" source="660" target="688" cy:directed="1"/>
      <edge id="29847" label="zzzz703,zzzz728" source="660" target="687" cy:directed="1"/>
      <edge id="29846" label="zzzz703,zzzz729" source="660" target="686" cy:directed="1"/>
      <edge id="29845" label="zzzz703,zzzz731" source="660" target="702" cy:directed="1"/>
      <edge id="29844" label="zzzz703,zzzz733" source="660" target="701" cy:directed="1"/>
      <edge id="29843" label="zzzz703,zzzz726" source="660" target="685" cy:directed="1"/>
      <edge id="29842" label="zzzz703,zzzz725" source="660" target="692" cy:directed="1"/>
      <edge id="29841" label="zzzz611,zzzz634" source="659" target="557" cy:directed="1"/>
      <edge id="29840" label="zzzz611,zzzz637" source="659" target="641" cy:directed="1"/>
      <edge id="29839" label="zzzz611,zzzz639" source="659" target="657" cy:directed="1"/>
      <edge id="29838" label="zzzz611,zzzz632" source="659" target="595" cy:directed="1"/>
      <edge id="29837" label="zzzz611,zzzz640" source="659" target="656" cy:directed="1"/>
      <edge id="29836" label="zzzz611,zzzz631" source="659" target="596" cy:directed="1"/>
      <edge id="29835" label="zzzz611,zzzz638" source="659" target="647" cy:directed="1"/>
      <edge id="29834" label="zzzz611,zzzz635" source="659" target="569" cy:directed="1"/>
      <edge id="29833" label="zzzz611,zzzz633" source="659" target="534" cy:directed="1"/>
      <edge id="29832" label="zzzz611,zzzz630" source="659" target="597" cy:directed="1"/>
      <edge id="29831" label="zzzz611,zzzz629" source="659" target="598" cy:directed="1"/>
      <edge id="29830" label="zzzz611,zzzz625" source="659" target="612" cy:directed="1"/>
      <edge id="29829" label="zzzz611,zzzz628" source="659" target="586" cy:directed="1"/>
      <edge id="29828" label="zzzz611,zzzz627" source="659" target="587" cy:directed="1"/>
      <edge id="29827" label="zzzz611,zzzz622" source="659" target="615" cy:directed="1"/>
      <edge id="29826" label="zzzz611,zzzz623" source="659" target="614" cy:directed="1"/>
      <edge id="29825" label="zzzz611,zzzz624" source="659" target="613" cy:directed="1"/>
      <edge id="29824" label="zzzz611,zzzz620" source="659" target="535" cy:directed="1"/>
      <edge id="29823" label="zzzz611,zzzz621" source="659" target="616" cy:directed="1"/>
      <edge id="29822" label="zzzz699,zzzz700" source="658" target="663" cy:directed="1"/>
      <edge id="29821" label="zzzz699,zzzz703" source="658" target="660" cy:directed="1"/>
      <edge id="29820" label="zzzz699,zzzz701" source="658" target="662" cy:directed="1"/>
      <edge id="29819" label="zzzz699,zzzz702" source="658" target="661" cy:directed="1"/>
      <edge id="29818" label="zzzz699,zzzz705" source="658" target="665" cy:directed="1"/>
      <edge id="29817" label="zzzz699,zzzz712" source="658" target="668" cy:directed="1"/>
      <edge id="29816" label="zzzz699,zzzz706" source="658" target="664" cy:directed="1"/>
      <edge id="29815" label="zzzz699,zzzz713" source="658" target="667" cy:directed="1"/>
      <edge id="29814" label="zzzz699,zzzz707" source="658" target="670" cy:directed="1"/>
      <edge id="29813" label="zzzz699,zzzz711" source="658" target="669" cy:directed="1"/>
      <edge id="29812" label="zzzz699,zzzz714" source="658" target="653" cy:directed="1"/>
      <edge id="29811" label="zzzz699,zzzz716" source="658" target="697" cy:directed="1"/>
      <edge id="29810" label="zzzz699,zzzz720" source="658" target="705" cy:directed="1"/>
      <edge id="29809" label="zzzz699,zzzz719" source="658" target="696" cy:directed="1"/>
      <edge id="29808" label="zzzz699,zzzz718" source="658" target="683" cy:directed="1"/>
      <edge id="29807" label="zzzz699,zzzz717" source="658" target="684" cy:directed="1"/>
      <edge id="29806" label="zzzz699,zzzz722" source="658" target="689" cy:directed="1"/>
      <edge id="29805" label="zzzz699,zzzz721" source="658" target="704" cy:directed="1"/>
      <edge id="29804" label="zzzz699,zzzz724" source="658" target="680" cy:directed="1"/>
      <edge id="29803" label="zzzz699,zzzz723" source="658" target="681" cy:directed="1"/>
      <edge id="29802" label="zzzz699,zzzz727" source="658" target="688" cy:directed="1"/>
      <edge id="29801" label="zzzz699,zzzz728" source="658" target="687" cy:directed="1"/>
      <edge id="29800" label="zzzz699,zzzz729" source="658" target="686" cy:directed="1"/>
      <edge id="29799" label="zzzz699,zzzz726" source="658" target="685" cy:directed="1"/>
      <edge id="29798" label="zzzz699,zzzz725" source="658" target="692" cy:directed="1"/>
      <edge id="29797" label="zzzz699,zzzz731" source="658" target="702" cy:directed="1"/>
      <edge id="29796" label="zzzz699,zzzz733" source="658" target="701" cy:directed="1"/>
      <edge id="29795" label="zzzz639,zzzz640" source="657" target="656" cy:directed="1"/>
      <edge id="29794" label="zzzz639,zzzz641" source="657" target="646" cy:directed="1"/>
      <edge id="29793" label="zzzz639,zzzz642" source="657" target="675" cy:directed="1"/>
      <edge id="29792" label="zzzz639,zzzz646" source="657" target="672" cy:directed="1"/>
      <edge id="29791" label="zzzz639,zzzz645" source="657" target="673" cy:directed="1"/>
      <edge id="29790" label="zzzz639,zzzz643" source="657" target="674" cy:directed="1"/>
      <edge id="29789" label="zzzz640,zzzz641" source="656" target="646" cy:directed="1"/>
      <edge id="29788" label="zzzz640,zzzz642" source="656" target="675" cy:directed="1"/>
      <edge id="29787" label="zzzz640,zzzz646" source="656" target="672" cy:directed="1"/>
      <edge id="29786" label="zzzz640,zzzz645" source="656" target="673" cy:directed="1"/>
      <edge id="29785" label="zzzz640,zzzz643" source="656" target="674" cy:directed="1"/>
      <edge id="29784" label="zzzz696,zzzz714" source="655" target="653" cy:directed="1"/>
      <edge id="29783" label="zzzz696,zzzz697" source="655" target="654" cy:directed="1"/>
      <edge id="29782" label="zzzz696,zzzz707" source="655" target="670" cy:directed="1"/>
      <edge id="29781" label="zzzz696,zzzz711" source="655" target="669" cy:directed="1"/>
      <edge id="29780" label="zzzz696,zzzz716" source="655" target="697" cy:directed="1"/>
      <edge id="29779" label="zzzz696,zzzz706" source="655" target="664" cy:directed="1"/>
      <edge id="29778" label="zzzz696,zzzz712" source="655" target="668" cy:directed="1"/>
      <edge id="29777" label="zzzz696,zzzz713" source="655" target="667" cy:directed="1"/>
      <edge id="29776" label="zzzz696,zzzz699" source="655" target="658" cy:directed="1"/>
      <edge id="29775" label="zzzz696,zzzz700" source="655" target="663" cy:directed="1"/>
      <edge id="29774" label="zzzz696,zzzz701" source="655" target="662" cy:directed="1"/>
      <edge id="29773" label="zzzz696,zzzz702" source="655" target="661" cy:directed="1"/>
      <edge id="29772" label="zzzz696,zzzz703" source="655" target="660" cy:directed="1"/>
      <edge id="29771" label="zzzz696,zzzz719" source="655" target="696" cy:directed="1"/>
      <edge id="29770" label="zzzz696,zzzz705" source="655" target="665" cy:directed="1"/>
      <edge id="29769" label="zzzz696,zzzz724" source="655" target="680" cy:directed="1"/>
      <edge id="29768" label="zzzz696,zzzz723" source="655" target="681" cy:directed="1"/>
      <edge id="29767" label="zzzz696,zzzz717" source="655" target="684" cy:directed="1"/>
      <edge id="29766" label="zzzz696,zzzz718" source="655" target="683" cy:directed="1"/>
      <edge id="29765" label="zzzz696,zzzz720" source="655" target="705" cy:directed="1"/>
      <edge id="29764" label="zzzz696,zzzz722" source="655" target="689" cy:directed="1"/>
      <edge id="29763" label="zzzz696,zzzz721" source="655" target="704" cy:directed="1"/>
      <edge id="29762" label="zzzz696,zzzz727" source="655" target="688" cy:directed="1"/>
      <edge id="29761" label="zzzz696,zzzz725" source="655" target="692" cy:directed="1"/>
      <edge id="29760" label="zzzz696,zzzz728" source="655" target="687" cy:directed="1"/>
      <edge id="29759" label="zzzz696,zzzz729" source="655" target="686" cy:directed="1"/>
      <edge id="29758" label="zzzz696,zzzz751" source="655" target="602" cy:directed="1"/>
      <edge id="29757" label="zzzz696,zzzz750" source="655" target="603" cy:directed="1"/>
      <edge id="29756" label="zzzz696,zzzz752" source="655" target="601" cy:directed="1"/>
      <edge id="29755" label="zzzz696,zzzz745" source="655" target="638" cy:directed="1"/>
      <edge id="29754" label="zzzz697,zzzz701" source="654" target="662" cy:directed="1"/>
      <edge id="29753" label="zzzz697,zzzz702" source="654" target="661" cy:directed="1"/>
      <edge id="29752" label="zzzz697,zzzz703" source="654" target="660" cy:directed="1"/>
      <edge id="29751" label="zzzz697,zzzz699" source="654" target="658" cy:directed="1"/>
      <edge id="29750" label="zzzz697,zzzz712" source="654" target="668" cy:directed="1"/>
      <edge id="29749" label="zzzz697,zzzz705" source="654" target="665" cy:directed="1"/>
      <edge id="29748" label="zzzz697,zzzz700" source="654" target="663" cy:directed="1"/>
      <edge id="29747" label="zzzz697,zzzz713" source="654" target="667" cy:directed="1"/>
      <edge id="29746" label="zzzz697,zzzz706" source="654" target="664" cy:directed="1"/>
      <edge id="29745" label="zzzz697,zzzz707" source="654" target="670" cy:directed="1"/>
      <edge id="29744" label="zzzz697,zzzz711" source="654" target="669" cy:directed="1"/>
      <edge id="29743" label="zzzz697,zzzz714" source="654" target="653" cy:directed="1"/>
      <edge id="29742" label="zzzz697,zzzz716" source="654" target="697" cy:directed="1"/>
      <edge id="29741" label="zzzz697,zzzz720" source="654" target="705" cy:directed="1"/>
      <edge id="29740" label="zzzz697,zzzz719" source="654" target="696" cy:directed="1"/>
      <edge id="29739" label="zzzz697,zzzz717" source="654" target="684" cy:directed="1"/>
      <edge id="29738" label="zzzz697,zzzz718" source="654" target="683" cy:directed="1"/>
      <edge id="29737" label="zzzz697,zzzz721" source="654" target="704" cy:directed="1"/>
      <edge id="29736" label="zzzz697,zzzz722" source="654" target="689" cy:directed="1"/>
      <edge id="29735" label="zzzz697,zzzz723" source="654" target="681" cy:directed="1"/>
      <edge id="29734" label="zzzz697,zzzz724" source="654" target="680" cy:directed="1"/>
      <edge id="29733" label="zzzz697,zzzz727" source="654" target="688" cy:directed="1"/>
      <edge id="29732" label="zzzz697,zzzz728" source="654" target="687" cy:directed="1"/>
      <edge id="29731" label="zzzz697,zzzz729" source="654" target="686" cy:directed="1"/>
      <edge id="29730" label="zzzz697,zzzz726" source="654" target="685" cy:directed="1"/>
      <edge id="29729" label="zzzz697,zzzz725" source="654" target="692" cy:directed="1"/>
      <edge id="29728" label="zzzz697,zzzz733" source="654" target="701" cy:directed="1"/>
      <edge id="29727" label="zzzz697,zzzz731" source="654" target="702" cy:directed="1"/>
      <edge id="29726" label="zzzz714,zzzz716" source="653" target="697" cy:directed="1"/>
      <edge id="29725" label="zzzz714,zzzz718" source="653" target="683" cy:directed="1"/>
      <edge id="29724" label="zzzz714,zzzz717" source="653" target="684" cy:directed="1"/>
      <edge id="29723" label="zzzz714,zzzz721" source="653" target="704" cy:directed="1"/>
      <edge id="29722" label="zzzz714,zzzz720" source="653" target="705" cy:directed="1"/>
      <edge id="29721" label="zzzz714,zzzz719" source="653" target="696" cy:directed="1"/>
      <edge id="29720" label="zzzz714,zzzz722" source="653" target="689" cy:directed="1"/>
      <edge id="29719" label="zzzz714,zzzz725" source="653" target="692" cy:directed="1"/>
      <edge id="29718" label="zzzz714,zzzz724" source="653" target="680" cy:directed="1"/>
      <edge id="29717" label="zzzz714,zzzz728" source="653" target="687" cy:directed="1"/>
      <edge id="29716" label="zzzz714,zzzz729" source="653" target="686" cy:directed="1"/>
      <edge id="29715" label="zzzz714,zzzz727" source="653" target="688" cy:directed="1"/>
      <edge id="29714" label="zzzz714,zzzz723" source="653" target="681" cy:directed="1"/>
      <edge id="29713" label="zzzz714,zzzz726" source="653" target="685" cy:directed="1"/>
      <edge id="29712" label="zzzz714,zzzz731" source="653" target="702" cy:directed="1"/>
      <edge id="29711" label="zzzz714,zzzz733" source="653" target="701" cy:directed="1"/>
      <edge id="29710" label="zzzz749,zzzz750" source="651" target="603" cy:directed="1"/>
      <edge id="29709" label="zzzz749,zzzz751" source="651" target="602" cy:directed="1"/>
      <edge id="29708" label="zzzz749,zzzz752" source="651" target="601" cy:directed="1"/>
      <edge id="29707" label="zzzz749,zzzz755" source="651" target="577" cy:directed="1"/>
      <edge id="29706" label="zzzz749,zzzz754" source="651" target="578" cy:directed="1"/>
      <edge id="29705" label="zzzz749,zzzz756" source="651" target="611" cy:directed="1"/>
      <edge id="29704" label="zzzz579,zzzz581" source="650" target="649" cy:directed="1"/>
      <edge id="29703" label="zzzz579,zzzz583" source="650" target="506" cy:directed="1"/>
      <edge id="29702" label="zzzz579,zzzz582" source="650" target="459" cy:directed="1"/>
      <edge id="29701" label="zzzz579,zzzz584" source="650" target="171" cy:directed="1"/>
      <edge id="29700" label="zzzz579,zzzz585" source="650" target="247" cy:directed="1"/>
      <edge id="29699" label="zzzz581,zzzz583" source="649" target="506" cy:directed="1"/>
      <edge id="29698" label="zzzz581,zzzz582" source="649" target="459" cy:directed="1"/>
      <edge id="29697" label="zzzz581,zzzz585" source="649" target="247" cy:directed="1"/>
      <edge id="29696" label="zzzz581,zzzz584" source="649" target="171" cy:directed="1"/>
      <edge id="29695" label="zzzz608,zzzz609" source="648" target="643" cy:directed="1"/>
      <edge id="29694" label="zzzz608,zzzz611" source="648" target="659" cy:directed="1"/>
      <edge id="29693" label="zzzz608,zzzz631" source="648" target="596" cy:directed="1"/>
      <edge id="29692" label="zzzz608,zzzz632" source="648" target="595" cy:directed="1"/>
      <edge id="29691" label="zzzz608,zzzz629" source="648" target="598" cy:directed="1"/>
      <edge id="29690" label="zzzz608,zzzz630" source="648" target="597" cy:directed="1"/>
      <edge id="29689" label="zzzz608,zzzz628" source="648" target="586" cy:directed="1"/>
      <edge id="29688" label="zzzz608,zzzz627" source="648" target="587" cy:directed="1"/>
      <edge id="29687" label="zzzz608,zzzz633" source="648" target="534" cy:directed="1"/>
      <edge id="29686" label="zzzz608,zzzz634" source="648" target="557" cy:directed="1"/>
      <edge id="29685" label="zzzz608,zzzz639" source="648" target="657" cy:directed="1"/>
      <edge id="29684" label="zzzz608,zzzz621" source="648" target="616" cy:directed="1"/>
      <edge id="29683" label="zzzz608,zzzz635" source="648" target="569" cy:directed="1"/>
      <edge id="29682" label="zzzz608,zzzz640" source="648" target="656" cy:directed="1"/>
      <edge id="29681" label="zzzz608,zzzz623" source="648" target="614" cy:directed="1"/>
      <edge id="29680" label="zzzz608,zzzz625" source="648" target="612" cy:directed="1"/>
      <edge id="29679" label="zzzz608,zzzz642" source="648" target="675" cy:directed="1"/>
      <edge id="29678" label="zzzz608,zzzz622" source="648" target="615" cy:directed="1"/>
      <edge id="29677" label="zzzz608,zzzz620" source="648" target="535" cy:directed="1"/>
      <edge id="29676" label="zzzz608,zzzz624" source="648" target="613" cy:directed="1"/>
      <edge id="29675" label="zzzz608,zzzz643" source="648" target="674" cy:directed="1"/>
      <edge id="29674" label="zzzz608,zzzz645" source="648" target="673" cy:directed="1"/>
      <edge id="29673" label="zzzz608,zzzz646" source="648" target="672" cy:directed="1"/>
      <edge id="29672" label="zzzz608,zzzz638" source="648" target="647" cy:directed="1"/>
      <edge id="29671" label="zzzz608,zzzz637" source="648" target="641" cy:directed="1"/>
      <edge id="29670" label="zzzz608,zzzz641" source="648" target="646" cy:directed="1"/>
      <edge id="29669" label="zzzz638,zzzz639" source="647" target="657" cy:directed="1"/>
      <edge id="29668" label="zzzz638,zzzz640" source="647" target="656" cy:directed="1"/>
      <edge id="29667" label="zzzz638,zzzz641" source="647" target="646" cy:directed="1"/>
      <edge id="29666" label="zzzz638,zzzz645" source="647" target="673" cy:directed="1"/>
      <edge id="29665" label="zzzz638,zzzz642" source="647" target="675" cy:directed="1"/>
      <edge id="29664" label="zzzz638,zzzz646" source="647" target="672" cy:directed="1"/>
      <edge id="29663" label="zzzz638,zzzz643" source="647" target="674" cy:directed="1"/>
      <edge id="29662" label="zzzz641,zzzz645" source="646" target="673" cy:directed="1"/>
      <edge id="29661" label="zzzz641,zzzz646" source="646" target="672" cy:directed="1"/>
      <edge id="29660" label="zzzz641,zzzz642" source="646" target="675" cy:directed="1"/>
      <edge id="29659" label="zzzz641,zzzz643" source="646" target="674" cy:directed="1"/>
      <edge id="29658" label="zzzz587,zzzz589" source="645" target="652" cy:directed="1"/>
      <edge id="29657" label="zzzz607,zzzz608" source="644" target="648" cy:directed="1"/>
      <edge id="29656" label="zzzz607,zzzz609" source="644" target="643" cy:directed="1"/>
      <edge id="29655" label="zzzz607,zzzz611" source="644" target="659" cy:directed="1"/>
      <edge id="29654" label="zzzz607,zzzz631" source="644" target="596" cy:directed="1"/>
      <edge id="29653" label="zzzz607,zzzz632" source="644" target="595" cy:directed="1"/>
      <edge id="29652" label="zzzz607,zzzz628" source="644" target="586" cy:directed="1"/>
      <edge id="29651" label="zzzz607,zzzz627" source="644" target="587" cy:directed="1"/>
      <edge id="29650" label="zzzz607,zzzz634" source="644" target="557" cy:directed="1"/>
      <edge id="29649" label="zzzz607,zzzz629" source="644" target="598" cy:directed="1"/>
      <edge id="29648" label="zzzz607,zzzz630" source="644" target="597" cy:directed="1"/>
      <edge id="29647" label="zzzz607,zzzz621" source="644" target="616" cy:directed="1"/>
      <edge id="29646" label="zzzz607,zzzz623" source="644" target="614" cy:directed="1"/>
      <edge id="29645" label="zzzz607,zzzz622" source="644" target="615" cy:directed="1"/>
      <edge id="29644" label="zzzz607,zzzz624" source="644" target="613" cy:directed="1"/>
      <edge id="29643" label="zzzz607,zzzz625" source="644" target="612" cy:directed="1"/>
      <edge id="29642" label="zzzz607,zzzz635" source="644" target="569" cy:directed="1"/>
      <edge id="29641" label="zzzz607,zzzz620" source="644" target="535" cy:directed="1"/>
      <edge id="29640" label="zzzz607,zzzz641" source="644" target="646" cy:directed="1"/>
      <edge id="29639" label="zzzz607,zzzz639" source="644" target="657" cy:directed="1"/>
      <edge id="29638" label="zzzz607,zzzz640" source="644" target="656" cy:directed="1"/>
      <edge id="29637" label="zzzz607,zzzz633" source="644" target="534" cy:directed="1"/>
      <edge id="29636" label="zzzz607,zzzz636" source="644" target="606" cy:directed="1"/>
      <edge id="29635" label="zzzz607,zzzz637" source="644" target="641" cy:directed="1"/>
      <edge id="29634" label="zzzz607,zzzz638" source="644" target="647" cy:directed="1"/>
      <edge id="29633" label="zzzz607,zzzz646" source="644" target="672" cy:directed="1"/>
      <edge id="29632" label="zzzz607,zzzz642" source="644" target="675" cy:directed="1"/>
      <edge id="29631" label="zzzz607,zzzz643" source="644" target="674" cy:directed="1"/>
      <edge id="29630" label="zzzz607,zzzz645" source="644" target="673" cy:directed="1"/>
      <edge id="29629" label="zzzz609,zzzz611" source="643" target="659" cy:directed="1"/>
      <edge id="29628" label="zzzz609,zzzz634" source="643" target="557" cy:directed="1"/>
      <edge id="29627" label="zzzz609,zzzz635" source="643" target="569" cy:directed="1"/>
      <edge id="29626" label="zzzz609,zzzz632" source="643" target="595" cy:directed="1"/>
      <edge id="29625" label="zzzz609,zzzz631" source="643" target="596" cy:directed="1"/>
      <edge id="29624" label="zzzz609,zzzz638" source="643" target="647" cy:directed="1"/>
      <edge id="29623" label="zzzz609,zzzz639" source="643" target="657" cy:directed="1"/>
      <edge id="29622" label="zzzz609,zzzz629" source="643" target="598" cy:directed="1"/>
      <edge id="29621" label="zzzz609,zzzz630" source="643" target="597" cy:directed="1"/>
      <edge id="29620" label="zzzz609,zzzz640" source="643" target="656" cy:directed="1"/>
      <edge id="29619" label="zzzz609,zzzz636" source="643" target="606" cy:directed="1"/>
      <edge id="29618" label="zzzz609,zzzz637" source="643" target="641" cy:directed="1"/>
      <edge id="29617" label="zzzz609,zzzz627" source="643" target="587" cy:directed="1"/>
      <edge id="29616" label="zzzz609,zzzz628" source="643" target="586" cy:directed="1"/>
      <edge id="29615" label="zzzz609,zzzz633" source="643" target="534" cy:directed="1"/>
      <edge id="29614" label="zzzz609,zzzz621" source="643" target="616" cy:directed="1"/>
      <edge id="29613" label="zzzz609,zzzz622" source="643" target="615" cy:directed="1"/>
      <edge id="29612" label="zzzz609,zzzz623" source="643" target="614" cy:directed="1"/>
      <edge id="29611" label="zzzz609,zzzz625" source="643" target="612" cy:directed="1"/>
      <edge id="29610" label="zzzz609,zzzz620" source="643" target="535" cy:directed="1"/>
      <edge id="29609" label="zzzz609,zzzz624" source="643" target="613" cy:directed="1"/>
      <edge id="29608" label="zzzz609,zzzz642" source="643" target="675" cy:directed="1"/>
      <edge id="29607" label="zzzz609,zzzz643" source="643" target="674" cy:directed="1"/>
      <edge id="29606" label="zzzz609,zzzz645" source="643" target="673" cy:directed="1"/>
      <edge id="29605" label="zzzz609,zzzz646" source="643" target="672" cy:directed="1"/>
      <edge id="29604" label="zzzz609,zzzz641" source="643" target="646" cy:directed="1"/>
      <edge id="29603" label="zzzz637,zzzz638" source="641" target="647" cy:directed="1"/>
      <edge id="29602" label="zzzz637,zzzz639" source="641" target="657" cy:directed="1"/>
      <edge id="29601" label="zzzz637,zzzz640" source="641" target="656" cy:directed="1"/>
      <edge id="29600" label="zzzz637,zzzz641" source="641" target="646" cy:directed="1"/>
      <edge id="29599" label="zzzz637,zzzz642" source="641" target="675" cy:directed="1"/>
      <edge id="29598" label="zzzz637,zzzz646" source="641" target="672" cy:directed="1"/>
      <edge id="29597" label="zzzz637,zzzz645" source="641" target="673" cy:directed="1"/>
      <edge id="29596" label="zzzz637,zzzz643" source="641" target="674" cy:directed="1"/>
      <edge id="29595" label="zzzz568,zzzz569" source="640" target="496" cy:directed="1"/>
      <edge id="29594" label="zzzz738,zzzz744" source="639" target="604" cy:directed="1"/>
      <edge id="29593" label="zzzz738,zzzz743" source="639" target="605" cy:directed="1"/>
      <edge id="29592" label="zzzz738,zzzz749" source="639" target="651" cy:directed="1"/>
      <edge id="29591" label="zzzz738,zzzz741" source="639" target="591" cy:directed="1"/>
      <edge id="29590" label="zzzz738,zzzz739" source="639" target="592" cy:directed="1"/>
      <edge id="29589" label="zzzz738,zzzz745" source="639" target="638" cy:directed="1"/>
      <edge id="29588" label="zzzz738,zzzz748" source="639" target="637" cy:directed="1"/>
      <edge id="29587" label="zzzz738,zzzz750" source="639" target="603" cy:directed="1"/>
      <edge id="29586" label="zzzz738,zzzz751" source="639" target="602" cy:directed="1"/>
      <edge id="29585" label="zzzz738,zzzz752" source="639" target="601" cy:directed="1"/>
      <edge id="29584" label="zzzz738,zzzz754" source="639" target="578" cy:directed="1"/>
      <edge id="29583" label="zzzz738,zzzz755" source="639" target="577" cy:directed="1"/>
      <edge id="29582" label="zzzz738,zzzz756" source="639" target="611" cy:directed="1"/>
      <edge id="29581" label="zzzz745,zzzz748" source="638" target="637" cy:directed="1"/>
      <edge id="29580" label="zzzz745,zzzz749" source="638" target="651" cy:directed="1"/>
      <edge id="29579" label="zzzz745,zzzz750" source="638" target="603" cy:directed="1"/>
      <edge id="29578" label="zzzz745,zzzz751" source="638" target="602" cy:directed="1"/>
      <edge id="29577" label="zzzz745,zzzz752" source="638" target="601" cy:directed="1"/>
      <edge id="29576" label="zzzz745,zzzz755" source="638" target="577" cy:directed="1"/>
      <edge id="29575" label="zzzz745,zzzz754" source="638" target="578" cy:directed="1"/>
      <edge id="29574" label="zzzz745,zzzz756" source="638" target="611" cy:directed="1"/>
      <edge id="29573" label="zzzz748,zzzz749" source="637" target="651" cy:directed="1"/>
      <edge id="29572" label="zzzz748,zzzz750" source="637" target="603" cy:directed="1"/>
      <edge id="29571" label="zzzz748,zzzz751" source="637" target="602" cy:directed="1"/>
      <edge id="29570" label="zzzz748,zzzz752" source="637" target="601" cy:directed="1"/>
      <edge id="29569" label="zzzz748,zzzz755" source="637" target="577" cy:directed="1"/>
      <edge id="29568" label="zzzz748,zzzz754" source="637" target="578" cy:directed="1"/>
      <edge id="29567" label="zzzz748,zzzz756" source="637" target="611" cy:directed="1"/>
      <edge id="29566" label="zzzz232,zzzz235" source="635" target="634" cy:directed="1"/>
      <edge id="29565" label="zzzz232,zzzz236" source="635" target="633" cy:directed="1"/>
      <edge id="29564" label="zzzz232,zzzz239" source="635" target="679" cy:directed="1"/>
      <edge id="29563" label="zzzz232,zzzz240" source="635" target="678" cy:directed="1"/>
      <edge id="29562" label="zzzz232,zzzz237" source="635" target="677" cy:directed="1"/>
      <edge id="29561" label="zzzz232,zzzz238" source="635" target="676" cy:directed="1"/>
      <edge id="29560" label="zzzz232,zzzz241" source="635" target="703" cy:directed="1"/>
      <edge id="29559" label="zzzz232,zzzz242" source="635" target="707" cy:directed="1"/>
      <edge id="29558" label="zzzz232,zzzzz58" source="635" target="248" cy:directed="1"/>
      <edge id="29557" label="zzzz232,zzzzz57" source="635" target="213" cy:directed="1"/>
      <edge id="29556" label="zzzz232,zzzzz61" source="635" target="212" cy:directed="1"/>
      <edge id="29555" label="zzzz232,zzzzz12" source="635" target="83" cy:directed="1"/>
      <edge id="29554" label="zzzz232,zzzzz13" source="635" target="110" cy:directed="1"/>
      <edge id="29553" label="zzzz232,zzzzz14" source="635" target="109" cy:directed="1"/>
      <edge id="29552" label="zzzz232,zzzzz16" source="635" target="126" cy:directed="1"/>
      <edge id="29551" label="zzzz232,zzzzz52" source="635" target="217" cy:directed="1"/>
      <edge id="29550" label="zzzz232,zzzzz11" source="635" target="68" cy:directed="1"/>
      <edge id="29549" label="zzzz232,zzzzz51" source="635" target="148" cy:directed="1"/>
      <edge id="29548" label="zzzz232,zzzzz54" source="635" target="215" cy:directed="1"/>
      <edge id="29547" label="zzzz232,zzzzz60" source="635" target="415" cy:directed="1"/>
      <edge id="29546" label="zzzz232,zzzzz15" source="635" target="127" cy:directed="1"/>
      <edge id="29545" label="zzzz232,zzzzz49" source="635" target="151" cy:directed="1"/>
      <edge id="29544" label="zzzz232,zzzzz53" source="635" target="216" cy:directed="1"/>
      <edge id="29543" label="zzzz232,zzzzz63" source="635" target="470" cy:directed="1"/>
      <edge id="29542" label="zzzz232,zzzzz18" source="635" target="115" cy:directed="1"/>
      <edge id="29541" label="zzzz232,zzzzz20" source="635" target="73" cy:directed="1"/>
      <edge id="29540" label="zzzz232,zzzzz39" source="635" target="160" cy:directed="1"/>
      <edge id="29539" label="zzzz232,zzzzz47" source="635" target="152" cy:directed="1"/>
      <edge id="29538" label="zzzz232,zzzzz50" source="635" target="150" cy:directed="1"/>
      <edge id="29537" label="zzzz232,zzzzz17" source="635" target="82" cy:directed="1"/>
      <edge id="29536" label="zzzz232,zzzzz19" source="635" target="71" cy:directed="1"/>
      <edge id="29535" label="zzzz232,zzzzz40" source="635" target="158" cy:directed="1"/>
      <edge id="29534" label="zzzz232,zzzzz55" source="635" target="214" cy:directed="1"/>
      <edge id="29533" label="zzzz232,zzzzz42" source="635" target="153" cy:directed="1"/>
      <edge id="29532" label="zzzz232,zzzzz46" source="635" target="279" cy:directed="1"/>
      <edge id="29531" label="zzzz232,zzzzz36" source="635" target="122" cy:directed="1"/>
      <edge id="29530" label="zzzz232,zzzzz37" source="635" target="162" cy:directed="1"/>
      <edge id="29529" label="zzzz232,zzzzz38" source="635" target="161" cy:directed="1"/>
      <edge id="29528" label="zzzz232,zzzzz43" source="635" target="281" cy:directed="1"/>
      <edge id="29527" label="zzzz232,zzzzz45" source="635" target="280" cy:directed="1"/>
      <edge id="29526" label="zzzz232,zzzzz75" source="635" target="245" cy:directed="1"/>
      <edge id="29525" label="zzzz232,zzzzz90" source="635" target="298" cy:directed="1"/>
      <edge id="29524" label="zzzz232,zzzzz97" source="635" target="297" cy:directed="1"/>
      <edge id="29523" label="zzzz232,zzzzz21" source="635" target="72" cy:directed="1"/>
      <edge id="29522" label="zzzz232,zzzzz34" source="635" target="224" cy:directed="1"/>
      <edge id="29521" label="zzzz232,zzzzz71" source="635" target="169" cy:directed="1"/>
      <edge id="29520" label="zzzz232,zzzzz72" source="635" target="211" cy:directed="1"/>
      <edge id="29519" label="zzzz232,zzzzz94" source="635" target="244" cy:directed="1"/>
      <edge id="29518" label="zzzz232,zzzzz28" source="635" target="106" cy:directed="1"/>
      <edge id="29517" label="zzzz232,zzzzz29" source="635" target="321" cy:directed="1"/>
      <edge id="29516" label="zzzz232,zzzzz30" source="635" target="320" cy:directed="1"/>
      <edge id="29515" label="zzzz232,zzzzz32" source="635" target="319" cy:directed="1"/>
      <edge id="29514" label="zzzz232,zzzzz33" source="635" target="317" cy:directed="1"/>
      <edge id="29513" label="zzzz232,zzzzz79" source="635" target="210" cy:directed="1"/>
      <edge id="29512" label="zzzz232,zzzzz83" source="635" target="209" cy:directed="1"/>
      <edge id="29511" label="zzzz232,zzzzz85" source="635" target="300" cy:directed="1"/>
      <edge id="29510" label="zzzz232,zzzzz23" source="635" target="100" cy:directed="1"/>
      <edge id="29509" label="zzzz232,zzzzz24" source="635" target="136" cy:directed="1"/>
      <edge id="29508" label="zzzz232,zzzzz26" source="635" target="184" cy:directed="1"/>
      <edge id="29507" label="zzzz232,zzzzz27" source="635" target="107" cy:directed="1"/>
      <edge id="29506" label="zzzz232,zzzzz73" source="635" target="246" cy:directed="1"/>
      <edge id="29505" label="zzzz232,zzzzz78" source="635" target="191" cy:directed="1"/>
      <edge id="29504" label="zzzz232,zzzzz88" source="635" target="299" cy:directed="1"/>
      <edge id="29503" label="zzzz232,zzzzz22" source="635" target="101" cy:directed="1"/>
      <edge id="29502" label="zzzz232,zzzz243" source="635" target="700" cy:directed="1"/>
      <edge id="29501" label="zzzz232,zzzzz10" source="635" target="381" cy:directed="1"/>
      <edge id="29500" label="zzzz232,zzzzz35" source="635" target="177" cy:directed="1"/>
      <edge id="29499" label="zzzz232,zzzzz98" source="635" target="327" cy:directed="1"/>
      <edge id="29498" label="zzzz232,zzzzz84" source="635" target="190" cy:directed="1"/>
      <edge id="29497" label="zzzz232,zzzzz95" source="635" target="208" cy:directed="1"/>
      <edge id="29496" label="zzzz232,zzzzz68" source="635" target="547" cy:directed="1"/>
      <edge id="29495" label="zzzz232,zzzzz65" source="635" target="445" cy:directed="1"/>
      <edge id="29494" label="zzzz232,zzzzz92" source="635" target="383" cy:directed="1"/>
      <edge id="29493" label="zzzz232,zzzzz93" source="635" target="382" cy:directed="1"/>
      <edge id="29492" label="zzzz232,zzzzzz1" source="635" target="69" cy:directed="1"/>
      <edge id="29491" label="zzzz232,zzzzz66" source="635" target="533" cy:directed="1"/>
      <edge id="29490" label="zzzz232,zzzzzz0" source="635" target="62" cy:directed="1"/>
      <edge id="29489" label="zzzz232,zzzzz67" source="635" target="532" cy:directed="1"/>
      <edge id="29488" label="zzzz232,zzzzz69" source="635" target="531" cy:directed="1"/>
      <edge id="29487" label="zzzz232,zzzzz70" source="635" target="530" cy:directed="1"/>
      <edge id="29486" label="zzzz232,zzzzzz4" source="635" target="67" cy:directed="1"/>
      <edge id="29485" label="zzzz232,zzzz856" source="635" target="706" cy:directed="1"/>
      <edge id="29484" label="zzzz232,zzzzzz9" source="635" target="273" cy:directed="1"/>
      <edge id="29483" label="zzzz232,zzzzzz6" source="635" target="276" cy:directed="1"/>
      <edge id="29482" label="zzzz232,zzzzzz5" source="635" target="250" cy:directed="1"/>
      <edge id="29481" label="zzzz232,zzzzzz7" source="635" target="275" cy:directed="1"/>
      <edge id="29480" label="zzzz232,zzzzzz8" source="635" target="328" cy:directed="1"/>
      <edge id="29479" label="zzzz235,zzzz236" source="634" target="633" cy:directed="1"/>
      <edge id="29478" label="zzzz235,zzzz239" source="634" target="679" cy:directed="1"/>
      <edge id="29477" label="zzzz235,zzzz240" source="634" target="678" cy:directed="1"/>
      <edge id="29476" label="zzzz235,zzzz237" source="634" target="677" cy:directed="1"/>
      <edge id="29475" label="zzzz235,zzzz238" source="634" target="676" cy:directed="1"/>
      <edge id="29474" label="zzzz235,zzzz242" source="634" target="707" cy:directed="1"/>
      <edge id="29473" label="zzzz235,zzzz241" source="634" target="703" cy:directed="1"/>
      <edge id="29472" label="zzzz235,zzzzz58" source="634" target="248" cy:directed="1"/>
      <edge id="29471" label="zzzz235,zzzzz12" source="634" target="83" cy:directed="1"/>
      <edge id="29470" label="zzzz235,zzzzz13" source="634" target="110" cy:directed="1"/>
      <edge id="29469" label="zzzz235,zzzzz14" source="634" target="109" cy:directed="1"/>
      <edge id="29468" label="zzzz235,zzzzz16" source="634" target="126" cy:directed="1"/>
      <edge id="29467" label="zzzz235,zzzzz51" source="634" target="148" cy:directed="1"/>
      <edge id="29466" label="zzzz235,zzzzz52" source="634" target="217" cy:directed="1"/>
      <edge id="29465" label="zzzz235,zzzzz47" source="634" target="152" cy:directed="1"/>
      <edge id="29464" label="zzzz235,zzzzz49" source="634" target="151" cy:directed="1"/>
      <edge id="29463" label="zzzz235,zzzzz53" source="634" target="216" cy:directed="1"/>
      <edge id="29462" label="zzzz235,zzzzz54" source="634" target="215" cy:directed="1"/>
      <edge id="29461" label="zzzz235,zzzzz57" source="634" target="213" cy:directed="1"/>
      <edge id="29460" label="zzzz235,zzzzz60" source="634" target="415" cy:directed="1"/>
      <edge id="29459" label="zzzz235,zzzzz61" source="634" target="212" cy:directed="1"/>
      <edge id="29458" label="zzzz235,zzzzz50" source="634" target="150" cy:directed="1"/>
      <edge id="29457" label="zzzz235,zzzzz15" source="634" target="127" cy:directed="1"/>
      <edge id="29456" label="zzzz235,zzzzz19" source="634" target="71" cy:directed="1"/>
      <edge id="29455" label="zzzz235,zzzzz20" source="634" target="73" cy:directed="1"/>
      <edge id="29454" label="zzzz235,zzzzz97" source="634" target="297" cy:directed="1"/>
      <edge id="29453" label="zzzz235,zzzzz11" source="634" target="68" cy:directed="1"/>
      <edge id="29452" label="zzzz235,zzzzz63" source="634" target="470" cy:directed="1"/>
      <edge id="29451" label="zzzz235,zzzzz90" source="634" target="298" cy:directed="1"/>
      <edge id="29450" label="zzzz235,zzzzz18" source="634" target="115" cy:directed="1"/>
      <edge id="29449" label="zzzz235,zzzzz21" source="634" target="72" cy:directed="1"/>
      <edge id="29448" label="zzzz235,zzzzz42" source="634" target="153" cy:directed="1"/>
      <edge id="29447" label="zzzz235,zzzzz46" source="634" target="279" cy:directed="1"/>
      <edge id="29446" label="zzzz235,zzzzz55" source="634" target="214" cy:directed="1"/>
      <edge id="29445" label="zzzz235,zzzzz75" source="634" target="245" cy:directed="1"/>
      <edge id="29444" label="zzzz235,zzzzz17" source="634" target="82" cy:directed="1"/>
      <edge id="29443" label="zzzz235,zzzzz36" source="634" target="122" cy:directed="1"/>
      <edge id="29442" label="zzzz235,zzzzz39" source="634" target="160" cy:directed="1"/>
      <edge id="29441" label="zzzz235,zzzzz40" source="634" target="158" cy:directed="1"/>
      <edge id="29440" label="zzzz235,zzzzz71" source="634" target="169" cy:directed="1"/>
      <edge id="29439" label="zzzz235,zzzzz72" source="634" target="211" cy:directed="1"/>
      <edge id="29438" label="zzzz235,zzzzz85" source="634" target="300" cy:directed="1"/>
      <edge id="29437" label="zzzz235,zzzzz37" source="634" target="162" cy:directed="1"/>
      <edge id="29436" label="zzzz235,zzzzz38" source="634" target="161" cy:directed="1"/>
      <edge id="29435" label="zzzz235,zzzzz43" source="634" target="281" cy:directed="1"/>
      <edge id="29434" label="zzzz235,zzzzz45" source="634" target="280" cy:directed="1"/>
      <edge id="29433" label="zzzz235,zzzzz79" source="634" target="210" cy:directed="1"/>
      <edge id="29432" label="zzzz235,zzzzz83" source="634" target="209" cy:directed="1"/>
      <edge id="29431" label="zzzz235,zzzzz73" source="634" target="246" cy:directed="1"/>
      <edge id="29430" label="zzzz235,zzzzz28" source="634" target="106" cy:directed="1"/>
      <edge id="29429" label="zzzz235,zzzzz29" source="634" target="321" cy:directed="1"/>
      <edge id="29428" label="zzzz235,zzzzz30" source="634" target="320" cy:directed="1"/>
      <edge id="29427" label="zzzz235,zzzzz32" source="634" target="319" cy:directed="1"/>
      <edge id="29426" label="zzzz235,zzzzz34" source="634" target="224" cy:directed="1"/>
      <edge id="29425" label="zzzz235,zzzzz78" source="634" target="191" cy:directed="1"/>
      <edge id="29424" label="zzzz235,zzzzz88" source="634" target="299" cy:directed="1"/>
      <edge id="29423" label="zzzz235,zzzzz94" source="634" target="244" cy:directed="1"/>
      <edge id="29422" label="zzzz235,zzzz243" source="634" target="700" cy:directed="1"/>
      <edge id="29421" label="zzzz235,zzzzz10" source="634" target="381" cy:directed="1"/>
      <edge id="29420" label="zzzz235,zzzzz27" source="634" target="107" cy:directed="1"/>
      <edge id="29419" label="zzzz235,zzzzz33" source="634" target="317" cy:directed="1"/>
      <edge id="29418" label="zzzz235,zzzzz23" source="634" target="100" cy:directed="1"/>
      <edge id="29417" label="zzzz235,zzzzz22" source="634" target="101" cy:directed="1"/>
      <edge id="29416" label="zzzz235,zzzzz24" source="634" target="136" cy:directed="1"/>
      <edge id="29415" label="zzzz235,zzzzz26" source="634" target="184" cy:directed="1"/>
      <edge id="29414" label="zzzz235,zzzzz35" source="634" target="177" cy:directed="1"/>
      <edge id="29413" label="zzzz235,zzzzz98" source="634" target="327" cy:directed="1"/>
      <edge id="29412" label="zzzz235,zzzzz84" source="634" target="190" cy:directed="1"/>
      <edge id="29411" label="zzzz235,zzzzz68" source="634" target="547" cy:directed="1"/>
      <edge id="29410" label="zzzz235,zzzzz95" source="634" target="208" cy:directed="1"/>
      <edge id="29409" label="zzzz235,zzzzz65" source="634" target="445" cy:directed="1"/>
      <edge id="29408" label="zzzz235,zzzzz92" source="634" target="383" cy:directed="1"/>
      <edge id="29407" label="zzzz235,zzzzz93" source="634" target="382" cy:directed="1"/>
      <edge id="29406" label="zzzz235,zzzzzz1" source="634" target="69" cy:directed="1"/>
      <edge id="29405" label="zzzz235,zzzzzz0" source="634" target="62" cy:directed="1"/>
      <edge id="29404" label="zzzz235,zzzzz69" source="634" target="531" cy:directed="1"/>
      <edge id="29403" label="zzzz235,zzzzz70" source="634" target="530" cy:directed="1"/>
      <edge id="29402" label="zzzz235,zzzzz66" source="634" target="533" cy:directed="1"/>
      <edge id="29401" label="zzzz235,zzzzz67" source="634" target="532" cy:directed="1"/>
      <edge id="29400" label="zzzz235,zzzzzz4" source="634" target="67" cy:directed="1"/>
      <edge id="29399" label="zzzz235,zzzz856" source="634" target="706" cy:directed="1"/>
      <edge id="29398" label="zzzz235,zzzzzz9" source="634" target="273" cy:directed="1"/>
      <edge id="29397" label="zzzz235,zzzzzz6" source="634" target="276" cy:directed="1"/>
      <edge id="29396" label="zzzz235,zzzzzz7" source="634" target="275" cy:directed="1"/>
      <edge id="29395" label="zzzz235,zzzzzz5" source="634" target="250" cy:directed="1"/>
      <edge id="29394" label="zzzz235,zzzzzz8" source="634" target="328" cy:directed="1"/>
      <edge id="29393" label="zzzz236,zzzz239" source="633" target="679" cy:directed="1"/>
      <edge id="29392" label="zzzz236,zzzz240" source="633" target="678" cy:directed="1"/>
      <edge id="29391" label="zzzz236,zzzz237" source="633" target="677" cy:directed="1"/>
      <edge id="29390" label="zzzz236,zzzz238" source="633" target="676" cy:directed="1"/>
      <edge id="29389" label="zzzz236,zzzz241" source="633" target="703" cy:directed="1"/>
      <edge id="29388" label="zzzz236,zzzz242" source="633" target="707" cy:directed="1"/>
      <edge id="29387" label="zzzz236,zzzzz12" source="633" target="83" cy:directed="1"/>
      <edge id="29386" label="zzzz236,zzzzz13" source="633" target="110" cy:directed="1"/>
      <edge id="29385" label="zzzz236,zzzzz14" source="633" target="109" cy:directed="1"/>
      <edge id="29384" label="zzzz236,zzzzz58" source="633" target="248" cy:directed="1"/>
      <edge id="29383" label="zzzz236,zzzzz16" source="633" target="126" cy:directed="1"/>
      <edge id="29382" label="zzzz236,zzzzz11" source="633" target="68" cy:directed="1"/>
      <edge id="29381" label="zzzz236,zzzzz15" source="633" target="127" cy:directed="1"/>
      <edge id="29380" label="zzzz236,zzzzz57" source="633" target="213" cy:directed="1"/>
      <edge id="29379" label="zzzz236,zzzzz61" source="633" target="212" cy:directed="1"/>
      <edge id="29378" label="zzzz236,zzzzz39" source="633" target="160" cy:directed="1"/>
      <edge id="29377" label="zzzz236,zzzzz97" source="633" target="297" cy:directed="1"/>
      <edge id="29376" label="zzzz236,zzzzz63" source="633" target="470" cy:directed="1"/>
      <edge id="29375" label="zzzz236,zzzzz19" source="633" target="71" cy:directed="1"/>
      <edge id="29374" label="zzzz236,zzzzz20" source="633" target="73" cy:directed="1"/>
      <edge id="29373" label="zzzz236,zzzzz40" source="633" target="158" cy:directed="1"/>
      <edge id="29372" label="zzzz236,zzzzz49" source="633" target="151" cy:directed="1"/>
      <edge id="29371" label="zzzz236,zzzzz50" source="633" target="150" cy:directed="1"/>
      <edge id="29370" label="zzzz236,zzzzz51" source="633" target="148" cy:directed="1"/>
      <edge id="29369" label="zzzz236,zzzzz52" source="633" target="217" cy:directed="1"/>
      <edge id="29368" label="zzzz236,zzzzz53" source="633" target="216" cy:directed="1"/>
      <edge id="29367" label="zzzz236,zzzzz54" source="633" target="215" cy:directed="1"/>
      <edge id="29366" label="zzzz236,zzzzz60" source="633" target="415" cy:directed="1"/>
      <edge id="29365" label="zzzz236,zzzzz55" source="633" target="214" cy:directed="1"/>
      <edge id="29364" label="zzzz236,zzzz243" source="633" target="700" cy:directed="1"/>
      <edge id="29363" label="zzzz236,zzzzz17" source="633" target="82" cy:directed="1"/>
      <edge id="29362" label="zzzz236,zzzzz18" source="633" target="115" cy:directed="1"/>
      <edge id="29361" label="zzzz236,zzzzz34" source="633" target="224" cy:directed="1"/>
      <edge id="29360" label="zzzz236,zzzzz90" source="633" target="298" cy:directed="1"/>
      <edge id="29359" label="zzzz236,zzzzz94" source="633" target="244" cy:directed="1"/>
      <edge id="29358" label="zzzz236,zzzzz21" source="633" target="72" cy:directed="1"/>
      <edge id="29357" label="zzzz236,zzzzz28" source="633" target="106" cy:directed="1"/>
      <edge id="29356" label="zzzz236,zzzzz29" source="633" target="321" cy:directed="1"/>
      <edge id="29355" label="zzzz236,zzzzz30" source="633" target="320" cy:directed="1"/>
      <edge id="29354" label="zzzz236,zzzzz32" source="633" target="319" cy:directed="1"/>
      <edge id="29353" label="zzzz236,zzzzz33" source="633" target="317" cy:directed="1"/>
      <edge id="29352" label="zzzz236,zzzzz42" source="633" target="153" cy:directed="1"/>
      <edge id="29351" label="zzzz236,zzzzz46" source="633" target="279" cy:directed="1"/>
      <edge id="29350" label="zzzz236,zzzzz79" source="633" target="210" cy:directed="1"/>
      <edge id="29349" label="zzzz236,zzzzz83" source="633" target="209" cy:directed="1"/>
      <edge id="29348" label="zzzz236,zzzzz88" source="633" target="299" cy:directed="1"/>
      <edge id="29347" label="zzzz236,zzzzz22" source="633" target="101" cy:directed="1"/>
      <edge id="29346" label="zzzz236,zzzzz23" source="633" target="100" cy:directed="1"/>
      <edge id="29345" label="zzzz236,zzzzz24" source="633" target="136" cy:directed="1"/>
      <edge id="29344" label="zzzz236,zzzzz26" source="633" target="184" cy:directed="1"/>
      <edge id="29343" label="zzzz236,zzzzz27" source="633" target="107" cy:directed="1"/>
      <edge id="29342" label="zzzz236,zzzzz36" source="633" target="122" cy:directed="1"/>
      <edge id="29341" label="zzzz236,zzzzz71" source="633" target="169" cy:directed="1"/>
      <edge id="29340" label="zzzz236,zzzzz72" source="633" target="211" cy:directed="1"/>
      <edge id="29339" label="zzzz236,zzzzz75" source="633" target="245" cy:directed="1"/>
      <edge id="29338" label="zzzz236,zzzzz78" source="633" target="191" cy:directed="1"/>
      <edge id="29337" label="zzzz236,zzzzz85" source="633" target="300" cy:directed="1"/>
      <edge id="29336" label="zzzz236,zzzzz37" source="633" target="162" cy:directed="1"/>
      <edge id="29335" label="zzzz236,zzzzz38" source="633" target="161" cy:directed="1"/>
      <edge id="29334" label="zzzz236,zzzzz43" source="633" target="281" cy:directed="1"/>
      <edge id="29333" label="zzzz236,zzzzz10" source="633" target="381" cy:directed="1"/>
      <edge id="29332" label="zzzz236,zzzzz45" source="633" target="280" cy:directed="1"/>
      <edge id="29331" label="zzzz236,zzzzz47" source="633" target="152" cy:directed="1"/>
      <edge id="29330" label="zzzz236,zzzzz73" source="633" target="246" cy:directed="1"/>
      <edge id="29329" label="zzzz236,zzzzz84" source="633" target="190" cy:directed="1"/>
      <edge id="29328" label="zzzz236,zzzzz35" source="633" target="177" cy:directed="1"/>
      <edge id="29327" label="zzzz236,zzzzz98" source="633" target="327" cy:directed="1"/>
      <edge id="29326" label="zzzz236,zzzzz95" source="633" target="208" cy:directed="1"/>
      <edge id="29325" label="zzzz236,zzzzzz1" source="633" target="69" cy:directed="1"/>
      <edge id="29324" label="zzzz236,zzzzz65" source="633" target="445" cy:directed="1"/>
      <edge id="29323" label="zzzz236,zzzzz93" source="633" target="382" cy:directed="1"/>
      <edge id="29322" label="zzzz236,zzzzz68" source="633" target="547" cy:directed="1"/>
      <edge id="29321" label="zzzz236,zzzzz92" source="633" target="383" cy:directed="1"/>
      <edge id="29320" label="zzzz236,zzzzzz0" source="633" target="62" cy:directed="1"/>
      <edge id="29319" label="zzzz236,zzzzz66" source="633" target="533" cy:directed="1"/>
      <edge id="29318" label="zzzz236,zzzzz67" source="633" target="532" cy:directed="1"/>
      <edge id="29317" label="zzzz236,zzzzz69" source="633" target="531" cy:directed="1"/>
      <edge id="29316" label="zzzz236,zzzzz70" source="633" target="530" cy:directed="1"/>
      <edge id="29315" label="zzzz236,zzzzzz4" source="633" target="67" cy:directed="1"/>
      <edge id="29314" label="zzzz236,zzzz856" source="633" target="706" cy:directed="1"/>
      <edge id="29313" label="zzzz236,zzzzzz9" source="633" target="273" cy:directed="1"/>
      <edge id="29312" label="zzzz236,zzzzzz6" source="633" target="276" cy:directed="1"/>
      <edge id="29311" label="zzzz236,zzzzzz7" source="633" target="275" cy:directed="1"/>
      <edge id="29310" label="zzzz236,zzzzzz8" source="633" target="328" cy:directed="1"/>
      <edge id="29309" label="zzzz236,zzzzzz5" source="633" target="250" cy:directed="1"/>
      <edge id="29308" label="zzzz735,zzzz736" source="632" target="631" cy:directed="1"/>
      <edge id="29307" label="zzzz735,zzzz737" source="632" target="630" cy:directed="1"/>
      <edge id="29306" label="zzzz735,zzzz738" source="632" target="639" cy:directed="1"/>
      <edge id="29305" label="zzzz735,zzzz749" source="632" target="651" cy:directed="1"/>
      <edge id="29304" label="zzzz735,zzzz743" source="632" target="605" cy:directed="1"/>
      <edge id="29303" label="zzzz735,zzzz744" source="632" target="604" cy:directed="1"/>
      <edge id="29302" label="zzzz735,zzzz741" source="632" target="591" cy:directed="1"/>
      <edge id="29301" label="zzzz735,zzzz739" source="632" target="592" cy:directed="1"/>
      <edge id="29300" label="zzzz735,zzzz748" source="632" target="637" cy:directed="1"/>
      <edge id="29299" label="zzzz735,zzzz750" source="632" target="603" cy:directed="1"/>
      <edge id="29298" label="zzzz735,zzzz745" source="632" target="638" cy:directed="1"/>
      <edge id="29297" label="zzzz735,zzzz751" source="632" target="602" cy:directed="1"/>
      <edge id="29296" label="zzzz735,zzzz752" source="632" target="601" cy:directed="1"/>
      <edge id="29295" label="zzzz735,zzzz754" source="632" target="578" cy:directed="1"/>
      <edge id="29294" label="zzzz735,zzzz755" source="632" target="577" cy:directed="1"/>
      <edge id="29293" label="zzzz735,zzzz756" source="632" target="611" cy:directed="1"/>
      <edge id="29292" label="zzzz736,zzzz737" source="631" target="630" cy:directed="1"/>
      <edge id="29291" label="zzzz736,zzzz738" source="631" target="639" cy:directed="1"/>
      <edge id="29290" label="zzzz736,zzzz749" source="631" target="651" cy:directed="1"/>
      <edge id="29289" label="zzzz736,zzzz743" source="631" target="605" cy:directed="1"/>
      <edge id="29288" label="zzzz736,zzzz744" source="631" target="604" cy:directed="1"/>
      <edge id="29287" label="zzzz736,zzzz741" source="631" target="591" cy:directed="1"/>
      <edge id="29286" label="zzzz736,zzzz739" source="631" target="592" cy:directed="1"/>
      <edge id="29285" label="zzzz736,zzzz745" source="631" target="638" cy:directed="1"/>
      <edge id="29284" label="zzzz736,zzzz748" source="631" target="637" cy:directed="1"/>
      <edge id="29283" label="zzzz736,zzzz750" source="631" target="603" cy:directed="1"/>
      <edge id="29282" label="zzzz736,zzzz751" source="631" target="602" cy:directed="1"/>
      <edge id="29281" label="zzzz736,zzzz752" source="631" target="601" cy:directed="1"/>
      <edge id="29280" label="zzzz736,zzzz754" source="631" target="578" cy:directed="1"/>
      <edge id="29279" label="zzzz736,zzzz755" source="631" target="577" cy:directed="1"/>
      <edge id="29278" label="zzzz736,zzzz756" source="631" target="611" cy:directed="1"/>
      <edge id="29277" label="zzzz737,zzzz738" source="630" target="639" cy:directed="1"/>
      <edge id="29276" label="zzzz737,zzzz749" source="630" target="651" cy:directed="1"/>
      <edge id="29275" label="zzzz737,zzzz743" source="630" target="605" cy:directed="1"/>
      <edge id="29274" label="zzzz737,zzzz744" source="630" target="604" cy:directed="1"/>
      <edge id="29273" label="zzzz737,zzzz741" source="630" target="591" cy:directed="1"/>
      <edge id="29272" label="zzzz737,zzzz745" source="630" target="638" cy:directed="1"/>
      <edge id="29271" label="zzzz737,zzzz748" source="630" target="637" cy:directed="1"/>
      <edge id="29270" label="zzzz737,zzzz739" source="630" target="592" cy:directed="1"/>
      <edge id="29269" label="zzzz737,zzzz750" source="630" target="603" cy:directed="1"/>
      <edge id="29268" label="zzzz737,zzzz751" source="630" target="602" cy:directed="1"/>
      <edge id="29267" label="zzzz737,zzzz752" source="630" target="601" cy:directed="1"/>
      <edge id="29266" label="zzzz737,zzzz754" source="630" target="578" cy:directed="1"/>
      <edge id="29265" label="zzzz737,zzzz755" source="630" target="577" cy:directed="1"/>
      <edge id="29264" label="zzzz737,zzzz756" source="630" target="611" cy:directed="1"/>
      <edge id="29263" label="zzzz183,zzzz184" source="629" target="628" cy:directed="1"/>
      <edge id="29262" label="zzzz183,zzzz185" source="629" target="600" cy:directed="1"/>
      <edge id="29261" label="zzzz183,zzzzz13" source="629" target="110" cy:directed="1"/>
      <edge id="29260" label="zzzz183,zzzzz54" source="629" target="215" cy:directed="1"/>
      <edge id="29259" label="zzzz183,zzzzz12" source="629" target="83" cy:directed="1"/>
      <edge id="29258" label="zzzz183,zzzzz14" source="629" target="109" cy:directed="1"/>
      <edge id="29257" label="zzzz183,zzzzz47" source="629" target="152" cy:directed="1"/>
      <edge id="29256" label="zzzz183,zzzzz49" source="629" target="151" cy:directed="1"/>
      <edge id="29255" label="zzzz183,zzzzz52" source="629" target="217" cy:directed="1"/>
      <edge id="29254" label="zzzz183,zzzzz50" source="629" target="150" cy:directed="1"/>
      <edge id="29253" label="zzzz183,zzzzz51" source="629" target="148" cy:directed="1"/>
      <edge id="29252" label="zzzz183,zzzzz53" source="629" target="216" cy:directed="1"/>
      <edge id="29251" label="zzzz183,zzzzz55" source="629" target="214" cy:directed="1"/>
      <edge id="29250" label="zzzz183,zzzzz57" source="629" target="213" cy:directed="1"/>
      <edge id="29249" label="zzzz183,zzzz236" source="629" target="633" cy:directed="1"/>
      <edge id="29248" label="zzzz183,zzzzz16" source="629" target="126" cy:directed="1"/>
      <edge id="29247" label="zzzz183,zzzzz37" source="629" target="162" cy:directed="1"/>
      <edge id="29246" label="zzzz183,zzzzz38" source="629" target="161" cy:directed="1"/>
      <edge id="29245" label="zzzz183,zzzzz36" source="629" target="122" cy:directed="1"/>
      <edge id="29244" label="zzzz183,zzzzz43" source="629" target="281" cy:directed="1"/>
      <edge id="29243" label="zzzz183,zzzzz45" source="629" target="280" cy:directed="1"/>
      <edge id="29242" label="zzzz183,zzzzz58" source="629" target="248" cy:directed="1"/>
      <edge id="29241" label="zzzz183,zzzz235" source="629" target="634" cy:directed="1"/>
      <edge id="29240" label="zzzz183,zzzz243" source="629" target="700" cy:directed="1"/>
      <edge id="29239" label="zzzz183,zzzzz15" source="629" target="127" cy:directed="1"/>
      <edge id="29238" label="zzzz183,zzzzz40" source="629" target="158" cy:directed="1"/>
      <edge id="29237" label="zzzz183,zzzz231" source="629" target="589" cy:directed="1"/>
      <edge id="29236" label="zzzz183,zzzzz42" source="629" target="153" cy:directed="1"/>
      <edge id="29235" label="zzzz183,zzzzz60" source="629" target="415" cy:directed="1"/>
      <edge id="29234" label="zzzz183,zzzz232" source="629" target="635" cy:directed="1"/>
      <edge id="29233" label="zzzz183,zzzzz11" source="629" target="68" cy:directed="1"/>
      <edge id="29232" label="zzzz183,zzzzz34" source="629" target="224" cy:directed="1"/>
      <edge id="29231" label="zzzz183,zzzzz46" source="629" target="279" cy:directed="1"/>
      <edge id="29230" label="zzzz183,zzzz241" source="629" target="703" cy:directed="1"/>
      <edge id="29229" label="zzzz183,zzzzz10" source="629" target="381" cy:directed="1"/>
      <edge id="29228" label="zzzz183,zzzzz17" source="629" target="82" cy:directed="1"/>
      <edge id="29227" label="zzzz183,zzzzz32" source="629" target="319" cy:directed="1"/>
      <edge id="29226" label="zzzz183,zzzz242" source="629" target="707" cy:directed="1"/>
      <edge id="29225" label="zzzz183,zzzzz18" source="629" target="115" cy:directed="1"/>
      <edge id="29224" label="zzzz183,zzzzz28" source="629" target="106" cy:directed="1"/>
      <edge id="29223" label="zzzz183,zzzzz29" source="629" target="321" cy:directed="1"/>
      <edge id="29222" label="zzzz183,zzzzz30" source="629" target="320" cy:directed="1"/>
      <edge id="29221" label="zzzz183,zzzzz39" source="629" target="160" cy:directed="1"/>
      <edge id="29220" label="zzzz183,zzzzz65" source="629" target="445" cy:directed="1"/>
      <edge id="29219" label="zzzz183,zzzzz66" source="629" target="533" cy:directed="1"/>
      <edge id="29218" label="zzzz183,zzzzz67" source="629" target="532" cy:directed="1"/>
      <edge id="29217" label="zzzz183,zzzzz63" source="629" target="470" cy:directed="1"/>
      <edge id="29216" label="zzzz183,zzzzz27" source="629" target="107" cy:directed="1"/>
      <edge id="29215" label="zzzz183,zzzzz33" source="629" target="317" cy:directed="1"/>
      <edge id="29214" label="zzzz183,zzzzz61" source="629" target="212" cy:directed="1"/>
      <edge id="29213" label="zzzz183,zzzzz19" source="629" target="71" cy:directed="1"/>
      <edge id="29212" label="zzzz183,zzzzz20" source="629" target="73" cy:directed="1"/>
      <edge id="29211" label="zzzz183,zzzzz35" source="629" target="177" cy:directed="1"/>
      <edge id="29210" label="zzzz183,zzzzz68" source="629" target="547" cy:directed="1"/>
      <edge id="29209" label="zzzz183,zzzzz94" source="629" target="244" cy:directed="1"/>
      <edge id="29208" label="zzzz183,zzzzz73" source="629" target="246" cy:directed="1"/>
      <edge id="29207" label="zzzz183,zzzzz75" source="629" target="245" cy:directed="1"/>
      <edge id="29206" label="zzzz183,zzzzz85" source="629" target="300" cy:directed="1"/>
      <edge id="29205" label="zzzz183,zzzzz90" source="629" target="298" cy:directed="1"/>
      <edge id="29204" label="zzzz183,zzzzz98" source="629" target="327" cy:directed="1"/>
      <edge id="29203" label="zzzz183,zzzzz22" source="629" target="101" cy:directed="1"/>
      <edge id="29202" label="zzzz183,zzzzz23" source="629" target="100" cy:directed="1"/>
      <edge id="29201" label="zzzz183,zzzzz24" source="629" target="136" cy:directed="1"/>
      <edge id="29200" label="zzzz183,zzzzz26" source="629" target="184" cy:directed="1"/>
      <edge id="29199" label="zzzz183,zzzzz71" source="629" target="169" cy:directed="1"/>
      <edge id="29198" label="zzzz183,zzzzz72" source="629" target="211" cy:directed="1"/>
      <edge id="29197" label="zzzz183,zzzzz88" source="629" target="299" cy:directed="1"/>
      <edge id="29196" label="zzzz183,zzzzz79" source="629" target="210" cy:directed="1"/>
      <edge id="29195" label="zzzz183,zzzzz83" source="629" target="209" cy:directed="1"/>
      <edge id="29194" label="zzzz183,zzzz240" source="629" target="678" cy:directed="1"/>
      <edge id="29193" label="zzzz183,zzzzz21" source="629" target="72" cy:directed="1"/>
      <edge id="29192" label="zzzz183,zzzz239" source="629" target="679" cy:directed="1"/>
      <edge id="29191" label="zzzz183,zzzz238" source="629" target="676" cy:directed="1"/>
      <edge id="29190" label="zzzz183,zzzzz69" source="629" target="531" cy:directed="1"/>
      <edge id="29189" label="zzzz183,zzzzz70" source="629" target="530" cy:directed="1"/>
      <edge id="29188" label="zzzz183,zzzz237" source="629" target="677" cy:directed="1"/>
      <edge id="29187" label="zzzz183,zzzzz78" source="629" target="191" cy:directed="1"/>
      <edge id="29186" label="zzzz183,zzzzz84" source="629" target="190" cy:directed="1"/>
      <edge id="29185" label="zzzz183,zzzzz97" source="629" target="297" cy:directed="1"/>
      <edge id="29184" label="zzzz183,zzzzz95" source="629" target="208" cy:directed="1"/>
      <edge id="29183" label="zzzz183,zzzz230" source="629" target="568" cy:directed="1"/>
      <edge id="29182" label="zzzz184,zzzz185" source="628" target="600" cy:directed="1"/>
      <edge id="29181" label="zzzz184,zzzzz13" source="628" target="110" cy:directed="1"/>
      <edge id="29180" label="zzzz184,zzzzz12" source="628" target="83" cy:directed="1"/>
      <edge id="29179" label="zzzz184,zzzzz14" source="628" target="109" cy:directed="1"/>
      <edge id="29178" label="zzzz184,zzzzz16" source="628" target="126" cy:directed="1"/>
      <edge id="29177" label="zzzz184,zzzzz47" source="628" target="152" cy:directed="1"/>
      <edge id="29176" label="zzzz184,zzzzz49" source="628" target="151" cy:directed="1"/>
      <edge id="29175" label="zzzz184,zzzzz52" source="628" target="217" cy:directed="1"/>
      <edge id="29174" label="zzzz184,zzzzz54" source="628" target="215" cy:directed="1"/>
      <edge id="29173" label="zzzz184,zzzzz37" source="628" target="162" cy:directed="1"/>
      <edge id="29172" label="zzzz184,zzzzz38" source="628" target="161" cy:directed="1"/>
      <edge id="29171" label="zzzz184,zzzzz43" source="628" target="281" cy:directed="1"/>
      <edge id="29170" label="zzzz184,zzzzz50" source="628" target="150" cy:directed="1"/>
      <edge id="29169" label="zzzz184,zzzzz51" source="628" target="148" cy:directed="1"/>
      <edge id="29168" label="zzzz184,zzzzz53" source="628" target="216" cy:directed="1"/>
      <edge id="29167" label="zzzz184,zzzzz36" source="628" target="122" cy:directed="1"/>
      <edge id="29166" label="zzzz184,zzzzz45" source="628" target="280" cy:directed="1"/>
      <edge id="29165" label="zzzz184,zzzzz55" source="628" target="214" cy:directed="1"/>
      <edge id="29164" label="zzzz184,zzzzz57" source="628" target="213" cy:directed="1"/>
      <edge id="29163" label="zzzz184,zzzzz15" source="628" target="127" cy:directed="1"/>
      <edge id="29162" label="zzzz184,zzzzz40" source="628" target="158" cy:directed="1"/>
      <edge id="29161" label="zzzz184,zzzzz58" source="628" target="248" cy:directed="1"/>
      <edge id="29160" label="zzzz184,zzzzz60" source="628" target="415" cy:directed="1"/>
      <edge id="29159" label="zzzz184,zzzzz42" source="628" target="153" cy:directed="1"/>
      <edge id="29158" label="zzzz184,zzzzz46" source="628" target="279" cy:directed="1"/>
      <edge id="29157" label="zzzz184,zzzz243" source="628" target="700" cy:directed="1"/>
      <edge id="29156" label="zzzz184,zzzzz11" source="628" target="68" cy:directed="1"/>
      <edge id="29155" label="zzzz184,zzzzz34" source="628" target="224" cy:directed="1"/>
      <edge id="29154" label="zzzz184,zzzzz66" source="628" target="533" cy:directed="1"/>
      <edge id="29153" label="zzzz184,zzzzz67" source="628" target="532" cy:directed="1"/>
      <edge id="29152" label="zzzz184,zzzz231" source="628" target="589" cy:directed="1"/>
      <edge id="29151" label="zzzz184,zzzz236" source="628" target="633" cy:directed="1"/>
      <edge id="29150" label="zzzz184,zzzzz29" source="628" target="321" cy:directed="1"/>
      <edge id="29149" label="zzzz184,zzzzz32" source="628" target="319" cy:directed="1"/>
      <edge id="29148" label="zzzz184,zzzzz39" source="628" target="160" cy:directed="1"/>
      <edge id="29147" label="zzzz184,zzzzz65" source="628" target="445" cy:directed="1"/>
      <edge id="29146" label="zzzz184,zzzz232" source="628" target="635" cy:directed="1"/>
      <edge id="29145" label="zzzz184,zzzz235" source="628" target="634" cy:directed="1"/>
      <edge id="29144" label="zzzz184,zzzzz17" source="628" target="82" cy:directed="1"/>
      <edge id="29143" label="zzzz184,zzzzz18" source="628" target="115" cy:directed="1"/>
      <edge id="29142" label="zzzz184,zzzzz28" source="628" target="106" cy:directed="1"/>
      <edge id="29141" label="zzzz184,zzzzz30" source="628" target="320" cy:directed="1"/>
      <edge id="29140" label="zzzz184,zzzzz68" source="628" target="547" cy:directed="1"/>
      <edge id="29139" label="zzzz184,zzzzz33" source="628" target="317" cy:directed="1"/>
      <edge id="29138" label="zzzz184,zzzzz63" source="628" target="470" cy:directed="1"/>
      <edge id="29137" label="zzzz184,zzzz242" source="628" target="707" cy:directed="1"/>
      <edge id="29136" label="zzzz184,zzzzz10" source="628" target="381" cy:directed="1"/>
      <edge id="29135" label="zzzz184,zzzzz27" source="628" target="107" cy:directed="1"/>
      <edge id="29134" label="zzzz184,zzzzz61" source="628" target="212" cy:directed="1"/>
      <edge id="29133" label="zzzz184,zzzzz85" source="628" target="300" cy:directed="1"/>
      <edge id="29132" label="zzzz184,zzzzz94" source="628" target="244" cy:directed="1"/>
      <edge id="29131" label="zzzz184,zzzzz35" source="628" target="177" cy:directed="1"/>
      <edge id="29130" label="zzzz184,zzzzz73" source="628" target="246" cy:directed="1"/>
      <edge id="29129" label="zzzz184,zzzz241" source="628" target="703" cy:directed="1"/>
      <edge id="29128" label="zzzz184,zzzzz19" source="628" target="71" cy:directed="1"/>
      <edge id="29127" label="zzzz184,zzzzz20" source="628" target="73" cy:directed="1"/>
      <edge id="29126" label="zzzz184,zzzzz75" source="628" target="245" cy:directed="1"/>
      <edge id="29125" label="zzzz184,zzzzz90" source="628" target="298" cy:directed="1"/>
      <edge id="29124" label="zzzz184,zzzzz98" source="628" target="327" cy:directed="1"/>
      <edge id="29123" label="zzzz184,zzzzz22" source="628" target="101" cy:directed="1"/>
      <edge id="29122" label="zzzz184,zzzzz23" source="628" target="100" cy:directed="1"/>
      <edge id="29121" label="zzzz184,zzzzz24" source="628" target="136" cy:directed="1"/>
      <edge id="29120" label="zzzz184,zzzzz26" source="628" target="184" cy:directed="1"/>
      <edge id="29119" label="zzzz184,zzzzz71" source="628" target="169" cy:directed="1"/>
      <edge id="29118" label="zzzz184,zzzzz72" source="628" target="211" cy:directed="1"/>
      <edge id="29117" label="zzzz184,zzzzz88" source="628" target="299" cy:directed="1"/>
      <edge id="29116" label="zzzz184,zzzzz79" source="628" target="210" cy:directed="1"/>
      <edge id="29115" label="zzzz184,zzzzz83" source="628" target="209" cy:directed="1"/>
      <edge id="29114" label="zzzz184,zzzzz69" source="628" target="531" cy:directed="1"/>
      <edge id="29113" label="zzzz184,zzzzz70" source="628" target="530" cy:directed="1"/>
      <edge id="29112" label="zzzz184,zzzzz84" source="628" target="190" cy:directed="1"/>
      <edge id="29111" label="zzzz184,zzzzz21" source="628" target="72" cy:directed="1"/>
      <edge id="29110" label="zzzz184,zzzzz78" source="628" target="191" cy:directed="1"/>
      <edge id="29109" label="zzzz184,zzzzz97" source="628" target="297" cy:directed="1"/>
      <edge id="29108" label="zzzz184,zzzzz95" source="628" target="208" cy:directed="1"/>
      <edge id="29107" label="zzzz184,zzzz240" source="628" target="678" cy:directed="1"/>
      <edge id="29106" label="zzzz184,zzzz239" source="628" target="679" cy:directed="1"/>
      <edge id="29105" label="zzzz184,zzzz238" source="628" target="676" cy:directed="1"/>
      <edge id="29104" label="zzzz184,zzzz237" source="628" target="677" cy:directed="1"/>
      <edge id="29103" label="zzzz184,zzzzzz9" source="628" target="273" cy:directed="1"/>
      <edge id="29102" label="zzzz184,zzzzz93" source="628" target="382" cy:directed="1"/>
      <edge id="29101" label="zzzz184,zzzz230" source="628" target="568" cy:directed="1"/>
      <edge id="29100" label="zzzz347,zzzz348" source="627" target="626" cy:directed="1"/>
      <edge id="29099" label="zzzz347,zzzz361" source="627" target="289" cy:directed="1"/>
      <edge id="29098" label="zzzz347,zzzz372" source="627" target="282" cy:directed="1"/>
      <edge id="29097" label="zzzz347,zzzz356" source="627" target="290" cy:directed="1"/>
      <edge id="29096" label="zzzz347,zzzz366" source="627" target="286" cy:directed="1"/>
      <edge id="29095" label="zzzz347,zzzz360" source="627" target="315" cy:directed="1"/>
      <edge id="29094" label="zzzz347,zzzz364" source="627" target="288" cy:directed="1"/>
      <edge id="29093" label="zzzz347,zzzz365" source="627" target="287" cy:directed="1"/>
      <edge id="29092" label="zzzz347,zzzz369" source="627" target="284" cy:directed="1"/>
      <edge id="29091" label="zzzz347,zzzz370" source="627" target="283" cy:directed="1"/>
      <edge id="29090" label="zzzz347,zzzz358" source="627" target="316" cy:directed="1"/>
      <edge id="29089" label="zzzz347,zzzz367" source="627" target="285" cy:directed="1"/>
      <edge id="29088" label="zzzz347,zzzz363" source="627" target="314" cy:directed="1"/>
      <edge id="29087" label="zzzz347,zzzz375" source="627" target="312" cy:directed="1"/>
      <edge id="29086" label="zzzz347,zzzz374" source="627" target="313" cy:directed="1"/>
      <edge id="29085" label="zzzz347,zzzz350" source="627" target="292" cy:directed="1"/>
      <edge id="29084" label="zzzz347,zzzz354" source="627" target="291" cy:directed="1"/>
      <edge id="29083" label="zzzz347,zzzz376" source="627" target="419" cy:directed="1"/>
      <edge id="29082" label="zzzz347,zzzz377" source="627" target="418" cy:directed="1"/>
      <edge id="29081" label="zzzz347,zzzz406" source="627" target="220" cy:directed="1"/>
      <edge id="29080" label="zzzz347,zzzz408" source="627" target="219" cy:directed="1"/>
      <edge id="29079" label="zzzz347,zzzz405" source="627" target="155" cy:directed="1"/>
      <edge id="29078" label="zzzz347,zzzz404" source="627" target="156" cy:directed="1"/>
      <edge id="29077" label="zzzz347,zzzz349" source="627" target="258" cy:directed="1"/>
      <edge id="29076" label="zzzz347,zzzz403" source="627" target="157" cy:directed="1"/>
      <edge id="29075" label="zzzz347,zzzz397" source="627" target="159" cy:directed="1"/>
      <edge id="29074" label="zzzz347,zzzz390" source="627" target="573" cy:directed="1"/>
      <edge id="29073" label="zzzz347,zzzz391" source="627" target="572" cy:directed="1"/>
      <edge id="29072" label="zzzz347,zzzz388" source="627" target="574" cy:directed="1"/>
      <edge id="29071" label="zzzz347,zzzz386" source="627" target="575" cy:directed="1"/>
      <edge id="29070" label="zzzz347,zzzz392" source="627" target="564" cy:directed="1"/>
      <edge id="29069" label="zzzz347,zzzz385" source="627" target="172" cy:directed="1"/>
      <edge id="29068" label="zzzz347,zzzz384" source="627" target="173" cy:directed="1"/>
      <edge id="29067" label="zzzz347,zzzz383" source="627" target="174" cy:directed="1"/>
      <edge id="29066" label="zzzz347,zzzz380" source="627" target="175" cy:directed="1"/>
      <edge id="29065" label="zzzz347,zzzz398" source="627" target="223" cy:directed="1"/>
      <edge id="29064" label="zzzz347,zzzz379" source="627" target="176" cy:directed="1"/>
      <edge id="29063" label="zzzz347,zzzz401" source="627" target="222" cy:directed="1"/>
      <edge id="29062" label="zzzz347,zzzz402" source="627" target="221" cy:directed="1"/>
      <edge id="29061" label="zzzz347,zzzz378" source="627" target="121" cy:directed="1"/>
      <edge id="29060" label="zzzz347,zzzz435" source="627" target="120" cy:directed="1"/>
      <edge id="29059" label="zzzz347,zzzz443" source="627" target="608" cy:directed="1"/>
      <edge id="29058" label="zzzz347,zzzz410" source="627" target="91" cy:directed="1"/>
      <edge id="29057" label="zzzz347,zzzz412" source="627" target="90" cy:directed="1"/>
      <edge id="29056" label="zzzz347,zzzz416" source="627" target="89" cy:directed="1"/>
      <edge id="29055" label="zzzz347,zzzz409" source="627" target="154" cy:directed="1"/>
      <edge id="29054" label="zzzz347,zzzz441" source="627" target="610" cy:directed="1"/>
      <edge id="29053" label="zzzz347,zzzz436" source="627" target="92" cy:directed="1"/>
      <edge id="29052" label="zzzz347,zzzz438" source="627" target="311" cy:directed="1"/>
      <edge id="29051" label="zzzz347,zzzz439" source="627" target="310" cy:directed="1"/>
      <edge id="29050" label="zzzz347,zzzz422" source="627" target="98" cy:directed="1"/>
      <edge id="29049" label="zzzz347,zzzz426" source="627" target="95" cy:directed="1"/>
      <edge id="29048" label="zzzz347,zzzz442" source="627" target="609" cy:directed="1"/>
      <edge id="29047" label="zzzz347,zzzz434" source="627" target="112" cy:directed="1"/>
      <edge id="29046" label="zzzz347,zzzz418" source="627" target="88" cy:directed="1"/>
      <edge id="29045" label="zzzz347,zzzz424" source="627" target="97" cy:directed="1"/>
      <edge id="29044" label="zzzz347,zzzz425" source="627" target="96" cy:directed="1"/>
      <edge id="29043" label="zzzz347,zzzz437" source="627" target="257" cy:directed="1"/>
      <edge id="29042" label="zzzz347,zzzz417" source="627" target="105" cy:directed="1"/>
      <edge id="29041" label="zzzz347,zzzz440" source="627" target="104" cy:directed="1"/>
      <edge id="29040" label="zzzz347,zzzz427" source="627" target="87" cy:directed="1"/>
      <edge id="29039" label="zzzz347,zzzz420" source="627" target="99" cy:directed="1"/>
      <edge id="29038" label="zzzz347,zzzz428" source="627" target="86" cy:directed="1"/>
      <edge id="29037" label="zzzz347,zzzz430" source="627" target="93" cy:directed="1"/>
      <edge id="29036" label="zzzz347,zzzz433" source="627" target="84" cy:directed="1"/>
      <edge id="29035" label="zzzz347,zzzz431" source="627" target="85" cy:directed="1"/>
      <edge id="29034" label="zzzz347,zzzz429" source="627" target="94" cy:directed="1"/>
      <edge id="29033" label="zzzz348,zzzz361" source="626" target="289" cy:directed="1"/>
      <edge id="29032" label="zzzz348,zzzz372" source="626" target="282" cy:directed="1"/>
      <edge id="29031" label="zzzz348,zzzz356" source="626" target="290" cy:directed="1"/>
      <edge id="29030" label="zzzz348,zzzz366" source="626" target="286" cy:directed="1"/>
      <edge id="29029" label="zzzz348,zzzz364" source="626" target="288" cy:directed="1"/>
      <edge id="29028" label="zzzz348,zzzz365" source="626" target="287" cy:directed="1"/>
      <edge id="29027" label="zzzz348,zzzz369" source="626" target="284" cy:directed="1"/>
      <edge id="29026" label="zzzz348,zzzz360" source="626" target="315" cy:directed="1"/>
      <edge id="29025" label="zzzz348,zzzz370" source="626" target="283" cy:directed="1"/>
      <edge id="29024" label="zzzz348,zzzz367" source="626" target="285" cy:directed="1"/>
      <edge id="29023" label="zzzz348,zzzz358" source="626" target="316" cy:directed="1"/>
      <edge id="29022" label="zzzz348,zzzz363" source="626" target="314" cy:directed="1"/>
      <edge id="29021" label="zzzz348,zzzz375" source="626" target="312" cy:directed="1"/>
      <edge id="29020" label="zzzz348,zzzz350" source="626" target="292" cy:directed="1"/>
      <edge id="29019" label="zzzz348,zzzz374" source="626" target="313" cy:directed="1"/>
      <edge id="29018" label="zzzz348,zzzz354" source="626" target="291" cy:directed="1"/>
      <edge id="29017" label="zzzz348,zzzz376" source="626" target="419" cy:directed="1"/>
      <edge id="29016" label="zzzz348,zzzz377" source="626" target="418" cy:directed="1"/>
      <edge id="29015" label="zzzz348,zzzz406" source="626" target="220" cy:directed="1"/>
      <edge id="29014" label="zzzz348,zzzz408" source="626" target="219" cy:directed="1"/>
      <edge id="29013" label="zzzz348,zzzz405" source="626" target="155" cy:directed="1"/>
      <edge id="29012" label="zzzz348,zzzz404" source="626" target="156" cy:directed="1"/>
      <edge id="29011" label="zzzz348,zzzz349" source="626" target="258" cy:directed="1"/>
      <edge id="29010" label="zzzz348,zzzz403" source="626" target="157" cy:directed="1"/>
      <edge id="29009" label="zzzz348,zzzz397" source="626" target="159" cy:directed="1"/>
      <edge id="29008" label="zzzz348,zzzz388" source="626" target="574" cy:directed="1"/>
      <edge id="29007" label="zzzz348,zzzz390" source="626" target="573" cy:directed="1"/>
      <edge id="29006" label="zzzz348,zzzz391" source="626" target="572" cy:directed="1"/>
      <edge id="29005" label="zzzz348,zzzz386" source="626" target="575" cy:directed="1"/>
      <edge id="29004" label="zzzz348,zzzz392" source="626" target="564" cy:directed="1"/>
      <edge id="29003" label="zzzz348,zzzz385" source="626" target="172" cy:directed="1"/>
      <edge id="29002" label="zzzz348,zzzz384" source="626" target="173" cy:directed="1"/>
      <edge id="29001" label="zzzz348,zzzz383" source="626" target="174" cy:directed="1"/>
      <edge id="29000" label="zzzz348,zzzz380" source="626" target="175" cy:directed="1"/>
      <edge id="28999" label="zzzz348,zzzz398" source="626" target="223" cy:directed="1"/>
      <edge id="28998" label="zzzz348,zzzz379" source="626" target="176" cy:directed="1"/>
      <edge id="28997" label="zzzz348,zzzz401" source="626" target="222" cy:directed="1"/>
      <edge id="28996" label="zzzz348,zzzz402" source="626" target="221" cy:directed="1"/>
      <edge id="28995" label="zzzz348,zzzz378" source="626" target="121" cy:directed="1"/>
      <edge id="28994" label="zzzz348,zzzz435" source="626" target="120" cy:directed="1"/>
      <edge id="28993" label="zzzz348,zzzz443" source="626" target="608" cy:directed="1"/>
      <edge id="28992" label="zzzz348,zzzz409" source="626" target="154" cy:directed="1"/>
      <edge id="28991" label="zzzz348,zzzz410" source="626" target="91" cy:directed="1"/>
      <edge id="28990" label="zzzz348,zzzz436" source="626" target="92" cy:directed="1"/>
      <edge id="28989" label="zzzz348,zzzz412" source="626" target="90" cy:directed="1"/>
      <edge id="28988" label="zzzz348,zzzz416" source="626" target="89" cy:directed="1"/>
      <edge id="28987" label="zzzz348,zzzz441" source="626" target="610" cy:directed="1"/>
      <edge id="28986" label="zzzz348,zzzz422" source="626" target="98" cy:directed="1"/>
      <edge id="28985" label="zzzz348,zzzz426" source="626" target="95" cy:directed="1"/>
      <edge id="28984" label="zzzz348,zzzz438" source="626" target="311" cy:directed="1"/>
      <edge id="28983" label="zzzz348,zzzz439" source="626" target="310" cy:directed="1"/>
      <edge id="28982" label="zzzz348,zzzz442" source="626" target="609" cy:directed="1"/>
      <edge id="28981" label="zzzz348,zzzz418" source="626" target="88" cy:directed="1"/>
      <edge id="28980" label="zzzz348,zzzz424" source="626" target="97" cy:directed="1"/>
      <edge id="28979" label="zzzz348,zzzz425" source="626" target="96" cy:directed="1"/>
      <edge id="28978" label="zzzz348,zzzz434" source="626" target="112" cy:directed="1"/>
      <edge id="28977" label="zzzz348,zzzz417" source="626" target="105" cy:directed="1"/>
      <edge id="28976" label="zzzz348,zzzz437" source="626" target="257" cy:directed="1"/>
      <edge id="28975" label="zzzz348,zzzz440" source="626" target="104" cy:directed="1"/>
      <edge id="28974" label="zzzz348,zzzz420" source="626" target="99" cy:directed="1"/>
      <edge id="28973" label="zzzz348,zzzz427" source="626" target="87" cy:directed="1"/>
      <edge id="28972" label="zzzz348,zzzz428" source="626" target="86" cy:directed="1"/>
      <edge id="28971" label="zzzz348,zzzz431" source="626" target="85" cy:directed="1"/>
      <edge id="28970" label="zzzz348,zzzz433" source="626" target="84" cy:directed="1"/>
      <edge id="28969" label="zzzz348,zzzz430" source="626" target="93" cy:directed="1"/>
      <edge id="28968" label="zzzz348,zzzz429" source="626" target="94" cy:directed="1"/>
      <edge id="28967" label="zzzz560,zzzz563" source="625" target="624" cy:directed="1"/>
      <edge id="28966" label="zzzz560,zzzz565" source="625" target="623" cy:directed="1"/>
      <edge id="28965" label="zzzz560,zzzz566" source="625" target="636" cy:directed="1"/>
      <edge id="28964" label="zzzz563,zzzz565" source="624" target="623" cy:directed="1"/>
      <edge id="28963" label="zzzz563,zzzz566" source="624" target="636" cy:directed="1"/>
      <edge id="28962" label="zzzz565,zzzz566" source="623" target="636" cy:directed="1"/>
      <edge id="28961" label="zzzz613,zzzz616" source="622" target="671" cy:directed="1"/>
      <edge id="28960" label="zzzz613,zzzz615" source="622" target="621" cy:directed="1"/>
      <edge id="28959" label="zzzz613,zzzz617" source="622" target="642" cy:directed="1"/>
      <edge id="28958" label="zzzz613,zzzz636" source="622" target="606" cy:directed="1"/>
      <edge id="28957" label="zzzz615,zzzz616" source="621" target="671" cy:directed="1"/>
      <edge id="28956" label="zzzz615,zzzz617" source="621" target="642" cy:directed="1"/>
      <edge id="28955" label="zzzz615,zzzz636" source="621" target="606" cy:directed="1"/>
      <edge id="28954" label="zzzz338,zzzz339" source="620" target="619" cy:directed="1"/>
      <edge id="28953" label="zzzz338,zzzz341" source="620" target="618" cy:directed="1"/>
      <edge id="28952" label="zzzz338,zzzz342" source="620" target="617" cy:directed="1"/>
      <edge id="28951" label="zzzz338,zzzz375" source="620" target="312" cy:directed="1"/>
      <edge id="28950" label="zzzz338,zzzz374" source="620" target="313" cy:directed="1"/>
      <edge id="28949" label="zzzz338,zzzz361" source="620" target="289" cy:directed="1"/>
      <edge id="28948" label="zzzz338,zzzz364" source="620" target="288" cy:directed="1"/>
      <edge id="28947" label="zzzz338,zzzz366" source="620" target="286" cy:directed="1"/>
      <edge id="28946" label="zzzz338,zzzz369" source="620" target="284" cy:directed="1"/>
      <edge id="28945" label="zzzz338,zzzz370" source="620" target="283" cy:directed="1"/>
      <edge id="28944" label="zzzz338,zzzz365" source="620" target="287" cy:directed="1"/>
      <edge id="28943" label="zzzz338,zzzz367" source="620" target="285" cy:directed="1"/>
      <edge id="28942" label="zzzz338,zzzz372" source="620" target="282" cy:directed="1"/>
      <edge id="28941" label="zzzz338,zzzz406" source="620" target="220" cy:directed="1"/>
      <edge id="28940" label="zzzz338,zzzz408" source="620" target="219" cy:directed="1"/>
      <edge id="28939" label="zzzz338,zzzz356" source="620" target="290" cy:directed="1"/>
      <edge id="28938" label="zzzz338,zzzz363" source="620" target="314" cy:directed="1"/>
      <edge id="28937" label="zzzz338,zzzz376" source="620" target="419" cy:directed="1"/>
      <edge id="28936" label="zzzz338,zzzz377" source="620" target="418" cy:directed="1"/>
      <edge id="28935" label="zzzz338,zzzz343" source="620" target="113" cy:directed="1"/>
      <edge id="28934" label="zzzz338,zzzz405" source="620" target="155" cy:directed="1"/>
      <edge id="28933" label="zzzz338,zzzz360" source="620" target="315" cy:directed="1"/>
      <edge id="28932" label="zzzz338,zzzz404" source="620" target="156" cy:directed="1"/>
      <edge id="28931" label="zzzz338,zzzz358" source="620" target="316" cy:directed="1"/>
      <edge id="28930" label="zzzz338,zzzz397" source="620" target="159" cy:directed="1"/>
      <edge id="28929" label="zzzz338,zzzz350" source="620" target="292" cy:directed="1"/>
      <edge id="28928" label="zzzz338,zzzz354" source="620" target="291" cy:directed="1"/>
      <edge id="28927" label="zzzz338,zzzz391" source="620" target="572" cy:directed="1"/>
      <edge id="28926" label="zzzz338,zzzz348" source="620" target="626" cy:directed="1"/>
      <edge id="28925" label="zzzz338,zzzz345" source="620" target="484" cy:directed="1"/>
      <edge id="28924" label="zzzz338,zzzz385" source="620" target="172" cy:directed="1"/>
      <edge id="28923" label="zzzz338,zzzz386" source="620" target="575" cy:directed="1"/>
      <edge id="28922" label="zzzz338,zzzz388" source="620" target="574" cy:directed="1"/>
      <edge id="28921" label="zzzz338,zzzz390" source="620" target="573" cy:directed="1"/>
      <edge id="28920" label="zzzz338,zzzz398" source="620" target="223" cy:directed="1"/>
      <edge id="28919" label="zzzz338,zzzz347" source="620" target="627" cy:directed="1"/>
      <edge id="28918" label="zzzz338,zzzz384" source="620" target="173" cy:directed="1"/>
      <edge id="28917" label="zzzz338,zzzz392" source="620" target="564" cy:directed="1"/>
      <edge id="28916" label="zzzz338,zzzz401" source="620" target="222" cy:directed="1"/>
      <edge id="28915" label="zzzz338,zzzz402" source="620" target="221" cy:directed="1"/>
      <edge id="28914" label="zzzz338,zzzz344" source="620" target="178" cy:directed="1"/>
      <edge id="28913" label="zzzz338,zzzz383" source="620" target="174" cy:directed="1"/>
      <edge id="28912" label="zzzz338,zzzz435" source="620" target="120" cy:directed="1"/>
      <edge id="28911" label="zzzz338,zzzz346" source="620" target="293" cy:directed="1"/>
      <edge id="28910" label="zzzz338,zzzz380" source="620" target="175" cy:directed="1"/>
      <edge id="28909" label="zzzz338,zzzz403" source="620" target="157" cy:directed="1"/>
      <edge id="28908" label="zzzz338,zzzz379" source="620" target="176" cy:directed="1"/>
      <edge id="28907" label="zzzz338,zzzz378" source="620" target="121" cy:directed="1"/>
      <edge id="28906" label="zzzz338,zzzz349" source="620" target="258" cy:directed="1"/>
      <edge id="28905" label="zzzz338,zzzz426" source="620" target="95" cy:directed="1"/>
      <edge id="28904" label="zzzz338,zzzz442" source="620" target="609" cy:directed="1"/>
      <edge id="28903" label="zzzz338,zzzz443" source="620" target="608" cy:directed="1"/>
      <edge id="28902" label="zzzz338,zzzz438" source="620" target="311" cy:directed="1"/>
      <edge id="28901" label="zzzz338,zzzz436" source="620" target="92" cy:directed="1"/>
      <edge id="28900" label="zzzz338,zzzz439" source="620" target="310" cy:directed="1"/>
      <edge id="28899" label="zzzz338,zzzz410" source="620" target="91" cy:directed="1"/>
      <edge id="28898" label="zzzz338,zzzz412" source="620" target="90" cy:directed="1"/>
      <edge id="28897" label="zzzz338,zzzz416" source="620" target="89" cy:directed="1"/>
      <edge id="28896" label="zzzz338,zzzz418" source="620" target="88" cy:directed="1"/>
      <edge id="28895" label="zzzz338,zzzz437" source="620" target="257" cy:directed="1"/>
      <edge id="28894" label="zzzz338,zzzz409" source="620" target="154" cy:directed="1"/>
      <edge id="28893" label="zzzz338,zzzz417" source="620" target="105" cy:directed="1"/>
      <edge id="28892" label="zzzz338,zzzz441" source="620" target="610" cy:directed="1"/>
      <edge id="28891" label="zzzz338,zzzz422" source="620" target="98" cy:directed="1"/>
      <edge id="28890" label="zzzz338,zzzz434" source="620" target="112" cy:directed="1"/>
      <edge id="28889" label="zzzz338,zzzz425" source="620" target="96" cy:directed="1"/>
      <edge id="28888" label="zzzz338,zzzz420" source="620" target="99" cy:directed="1"/>
      <edge id="28887" label="zzzz338,zzzz424" source="620" target="97" cy:directed="1"/>
      <edge id="28886" label="zzzz338,zzzz440" source="620" target="104" cy:directed="1"/>
      <edge id="28885" label="zzzz338,zzzz431" source="620" target="85" cy:directed="1"/>
      <edge id="28884" label="zzzz338,zzzz433" source="620" target="84" cy:directed="1"/>
      <edge id="28883" label="zzzz338,zzzz429" source="620" target="94" cy:directed="1"/>
      <edge id="28882" label="zzzz338,zzzz430" source="620" target="93" cy:directed="1"/>
      <edge id="28881" label="zzzz338,zzzz428" source="620" target="86" cy:directed="1"/>
      <edge id="28880" label="zzzz338,zzzz427" source="620" target="87" cy:directed="1"/>
      <edge id="28879" label="zzzz339,zzzz341" source="619" target="618" cy:directed="1"/>
      <edge id="28878" label="zzzz339,zzzz342" source="619" target="617" cy:directed="1"/>
      <edge id="28877" label="zzzz339,zzzz374" source="619" target="313" cy:directed="1"/>
      <edge id="28876" label="zzzz339,zzzz375" source="619" target="312" cy:directed="1"/>
      <edge id="28875" label="zzzz339,zzzz372" source="619" target="282" cy:directed="1"/>
      <edge id="28874" label="zzzz339,zzzz361" source="619" target="289" cy:directed="1"/>
      <edge id="28873" label="zzzz339,zzzz364" source="619" target="288" cy:directed="1"/>
      <edge id="28872" label="zzzz339,zzzz366" source="619" target="286" cy:directed="1"/>
      <edge id="28871" label="zzzz339,zzzz406" source="619" target="220" cy:directed="1"/>
      <edge id="28870" label="zzzz339,zzzz408" source="619" target="219" cy:directed="1"/>
      <edge id="28869" label="zzzz339,zzzz365" source="619" target="287" cy:directed="1"/>
      <edge id="28868" label="zzzz339,zzzz367" source="619" target="285" cy:directed="1"/>
      <edge id="28867" label="zzzz339,zzzz369" source="619" target="284" cy:directed="1"/>
      <edge id="28866" label="zzzz339,zzzz370" source="619" target="283" cy:directed="1"/>
      <edge id="28865" label="zzzz339,zzzz376" source="619" target="419" cy:directed="1"/>
      <edge id="28864" label="zzzz339,zzzz377" source="619" target="418" cy:directed="1"/>
      <edge id="28863" label="zzzz339,zzzz363" source="619" target="314" cy:directed="1"/>
      <edge id="28862" label="zzzz339,zzzz405" source="619" target="155" cy:directed="1"/>
      <edge id="28861" label="zzzz339,zzzz356" source="619" target="290" cy:directed="1"/>
      <edge id="28860" label="zzzz339,zzzz404" source="619" target="156" cy:directed="1"/>
      <edge id="28859" label="zzzz339,zzzz343" source="619" target="113" cy:directed="1"/>
      <edge id="28858" label="zzzz339,zzzz397" source="619" target="159" cy:directed="1"/>
      <edge id="28857" label="zzzz339,zzzz358" source="619" target="316" cy:directed="1"/>
      <edge id="28856" label="zzzz339,zzzz360" source="619" target="315" cy:directed="1"/>
      <edge id="28855" label="zzzz339,zzzz391" source="619" target="572" cy:directed="1"/>
      <edge id="28854" label="zzzz339,zzzz348" source="619" target="626" cy:directed="1"/>
      <edge id="28853" label="zzzz339,zzzz388" source="619" target="574" cy:directed="1"/>
      <edge id="28852" label="zzzz339,zzzz390" source="619" target="573" cy:directed="1"/>
      <edge id="28851" label="zzzz339,zzzz398" source="619" target="223" cy:directed="1"/>
      <edge id="28850" label="zzzz339,zzzz345" source="619" target="484" cy:directed="1"/>
      <edge id="28849" label="zzzz339,zzzz384" source="619" target="173" cy:directed="1"/>
      <edge id="28848" label="zzzz339,zzzz385" source="619" target="172" cy:directed="1"/>
      <edge id="28847" label="zzzz339,zzzz386" source="619" target="575" cy:directed="1"/>
      <edge id="28846" label="zzzz339,zzzz402" source="619" target="221" cy:directed="1"/>
      <edge id="28845" label="zzzz339,zzzz347" source="619" target="627" cy:directed="1"/>
      <edge id="28844" label="zzzz339,zzzz350" source="619" target="292" cy:directed="1"/>
      <edge id="28843" label="zzzz339,zzzz354" source="619" target="291" cy:directed="1"/>
      <edge id="28842" label="zzzz339,zzzz383" source="619" target="174" cy:directed="1"/>
      <edge id="28841" label="zzzz339,zzzz392" source="619" target="564" cy:directed="1"/>
      <edge id="28840" label="zzzz339,zzzz401" source="619" target="222" cy:directed="1"/>
      <edge id="28839" label="zzzz339,zzzz344" source="619" target="178" cy:directed="1"/>
      <edge id="28838" label="zzzz339,zzzz435" source="619" target="120" cy:directed="1"/>
      <edge id="28837" label="zzzz339,zzzz346" source="619" target="293" cy:directed="1"/>
      <edge id="28836" label="zzzz339,zzzz380" source="619" target="175" cy:directed="1"/>
      <edge id="28835" label="zzzz339,zzzz403" source="619" target="157" cy:directed="1"/>
      <edge id="28834" label="zzzz339,zzzz379" source="619" target="176" cy:directed="1"/>
      <edge id="28833" label="zzzz339,zzzz378" source="619" target="121" cy:directed="1"/>
      <edge id="28832" label="zzzz339,zzzz349" source="619" target="258" cy:directed="1"/>
      <edge id="28831" label="zzzz339,zzzz426" source="619" target="95" cy:directed="1"/>
      <edge id="28830" label="zzzz339,zzzz442" source="619" target="609" cy:directed="1"/>
      <edge id="28829" label="zzzz339,zzzz438" source="619" target="311" cy:directed="1"/>
      <edge id="28828" label="zzzz339,zzzz443" source="619" target="608" cy:directed="1"/>
      <edge id="28827" label="zzzz339,zzzz439" source="619" target="310" cy:directed="1"/>
      <edge id="28826" label="zzzz339,zzzz410" source="619" target="91" cy:directed="1"/>
      <edge id="28825" label="zzzz339,zzzz437" source="619" target="257" cy:directed="1"/>
      <edge id="28824" label="zzzz339,zzzz412" source="619" target="90" cy:directed="1"/>
      <edge id="28823" label="zzzz339,zzzz416" source="619" target="89" cy:directed="1"/>
      <edge id="28822" label="zzzz339,zzzz418" source="619" target="88" cy:directed="1"/>
      <edge id="28821" label="zzzz339,zzzz436" source="619" target="92" cy:directed="1"/>
      <edge id="28820" label="zzzz339,zzzz441" source="619" target="610" cy:directed="1"/>
      <edge id="28819" label="zzzz339,zzzz409" source="619" target="154" cy:directed="1"/>
      <edge id="28818" label="zzzz339,zzzz417" source="619" target="105" cy:directed="1"/>
      <edge id="28817" label="zzzz339,zzzz422" source="619" target="98" cy:directed="1"/>
      <edge id="28816" label="zzzz339,zzzz434" source="619" target="112" cy:directed="1"/>
      <edge id="28815" label="zzzz339,zzzz420" source="619" target="99" cy:directed="1"/>
      <edge id="28814" label="zzzz339,zzzz424" source="619" target="97" cy:directed="1"/>
      <edge id="28813" label="zzzz339,zzzz425" source="619" target="96" cy:directed="1"/>
      <edge id="28812" label="zzzz339,zzzz440" source="619" target="104" cy:directed="1"/>
      <edge id="28811" label="zzzz339,zzzz429" source="619" target="94" cy:directed="1"/>
      <edge id="28810" label="zzzz339,zzzz430" source="619" target="93" cy:directed="1"/>
      <edge id="28809" label="zzzz339,zzzz431" source="619" target="85" cy:directed="1"/>
      <edge id="28808" label="zzzz339,zzzz433" source="619" target="84" cy:directed="1"/>
      <edge id="28807" label="zzzz339,zzzz428" source="619" target="86" cy:directed="1"/>
      <edge id="28806" label="zzzz339,zzzz427" source="619" target="87" cy:directed="1"/>
      <edge id="28805" label="zzzz341,zzzz342" source="618" target="617" cy:directed="1"/>
      <edge id="28804" label="zzzz341,zzzz364" source="618" target="288" cy:directed="1"/>
      <edge id="28803" label="zzzz341,zzzz366" source="618" target="286" cy:directed="1"/>
      <edge id="28802" label="zzzz341,zzzz365" source="618" target="287" cy:directed="1"/>
      <edge id="28801" label="zzzz341,zzzz367" source="618" target="285" cy:directed="1"/>
      <edge id="28800" label="zzzz341,zzzz369" source="618" target="284" cy:directed="1"/>
      <edge id="28799" label="zzzz341,zzzz370" source="618" target="283" cy:directed="1"/>
      <edge id="28798" label="zzzz341,zzzz372" source="618" target="282" cy:directed="1"/>
      <edge id="28797" label="zzzz341,zzzz374" source="618" target="313" cy:directed="1"/>
      <edge id="28796" label="zzzz341,zzzz375" source="618" target="312" cy:directed="1"/>
      <edge id="28795" label="zzzz341,zzzz361" source="618" target="289" cy:directed="1"/>
      <edge id="28794" label="zzzz341,zzzz363" source="618" target="314" cy:directed="1"/>
      <edge id="28793" label="zzzz341,zzzz406" source="618" target="220" cy:directed="1"/>
      <edge id="28792" label="zzzz341,zzzz408" source="618" target="219" cy:directed="1"/>
      <edge id="28791" label="zzzz341,zzzz356" source="618" target="290" cy:directed="1"/>
      <edge id="28790" label="zzzz341,zzzz376" source="618" target="419" cy:directed="1"/>
      <edge id="28789" label="zzzz341,zzzz377" source="618" target="418" cy:directed="1"/>
      <edge id="28788" label="zzzz341,zzzz405" source="618" target="155" cy:directed="1"/>
      <edge id="28787" label="zzzz341,zzzz343" source="618" target="113" cy:directed="1"/>
      <edge id="28786" label="zzzz341,zzzz358" source="618" target="316" cy:directed="1"/>
      <edge id="28785" label="zzzz341,zzzz360" source="618" target="315" cy:directed="1"/>
      <edge id="28784" label="zzzz341,zzzz404" source="618" target="156" cy:directed="1"/>
      <edge id="28783" label="zzzz341,zzzz397" source="618" target="159" cy:directed="1"/>
      <edge id="28782" label="zzzz341,zzzz391" source="618" target="572" cy:directed="1"/>
      <edge id="28781" label="zzzz341,zzzz350" source="618" target="292" cy:directed="1"/>
      <edge id="28780" label="zzzz341,zzzz354" source="618" target="291" cy:directed="1"/>
      <edge id="28779" label="zzzz341,zzzz385" source="618" target="172" cy:directed="1"/>
      <edge id="28778" label="zzzz341,zzzz386" source="618" target="575" cy:directed="1"/>
      <edge id="28777" label="zzzz341,zzzz388" source="618" target="574" cy:directed="1"/>
      <edge id="28776" label="zzzz341,zzzz390" source="618" target="573" cy:directed="1"/>
      <edge id="28775" label="zzzz341,zzzz384" source="618" target="173" cy:directed="1"/>
      <edge id="28774" label="zzzz341,zzzz398" source="618" target="223" cy:directed="1"/>
      <edge id="28773" label="zzzz341,zzzz392" source="618" target="564" cy:directed="1"/>
      <edge id="28772" label="zzzz341,zzzz401" source="618" target="222" cy:directed="1"/>
      <edge id="28771" label="zzzz341,zzzz402" source="618" target="221" cy:directed="1"/>
      <edge id="28770" label="zzzz341,zzzz345" source="618" target="484" cy:directed="1"/>
      <edge id="28769" label="zzzz341,zzzz383" source="618" target="174" cy:directed="1"/>
      <edge id="28768" label="zzzz341,zzzz344" source="618" target="178" cy:directed="1"/>
      <edge id="28767" label="zzzz341,zzzz435" source="618" target="120" cy:directed="1"/>
      <edge id="28766" label="zzzz341,zzzz346" source="618" target="293" cy:directed="1"/>
      <edge id="28765" label="zzzz341,zzzz380" source="618" target="175" cy:directed="1"/>
      <edge id="28764" label="zzzz341,zzzz403" source="618" target="157" cy:directed="1"/>
      <edge id="28763" label="zzzz341,zzzz348" source="618" target="626" cy:directed="1"/>
      <edge id="28762" label="zzzz341,zzzz347" source="618" target="627" cy:directed="1"/>
      <edge id="28761" label="zzzz341,zzzz379" source="618" target="176" cy:directed="1"/>
      <edge id="28760" label="zzzz341,zzzz426" source="618" target="95" cy:directed="1"/>
      <edge id="28759" label="zzzz341,zzzz378" source="618" target="121" cy:directed="1"/>
      <edge id="28758" label="zzzz341,zzzz442" source="618" target="609" cy:directed="1"/>
      <edge id="28757" label="zzzz341,zzzz443" source="618" target="608" cy:directed="1"/>
      <edge id="28756" label="zzzz341,zzzz418" source="618" target="88" cy:directed="1"/>
      <edge id="28755" label="zzzz341,zzzz438" source="618" target="311" cy:directed="1"/>
      <edge id="28754" label="zzzz341,zzzz410" source="618" target="91" cy:directed="1"/>
      <edge id="28753" label="zzzz341,zzzz412" source="618" target="90" cy:directed="1"/>
      <edge id="28752" label="zzzz341,zzzz416" source="618" target="89" cy:directed="1"/>
      <edge id="28751" label="zzzz341,zzzz436" source="618" target="92" cy:directed="1"/>
      <edge id="28750" label="zzzz341,zzzz439" source="618" target="310" cy:directed="1"/>
      <edge id="28749" label="zzzz341,zzzz417" source="618" target="105" cy:directed="1"/>
      <edge id="28748" label="zzzz341,zzzz422" source="618" target="98" cy:directed="1"/>
      <edge id="28747" label="zzzz341,zzzz349" source="618" target="258" cy:directed="1"/>
      <edge id="28746" label="zzzz341,zzzz425" source="618" target="96" cy:directed="1"/>
      <edge id="28745" label="zzzz341,zzzz437" source="618" target="257" cy:directed="1"/>
      <edge id="28744" label="zzzz341,zzzz420" source="618" target="99" cy:directed="1"/>
      <edge id="28743" label="zzzz341,zzzz424" source="618" target="97" cy:directed="1"/>
      <edge id="28742" label="zzzz341,zzzz441" source="618" target="610" cy:directed="1"/>
      <edge id="28741" label="zzzz341,zzzz409" source="618" target="154" cy:directed="1"/>
      <edge id="28740" label="zzzz341,zzzz434" source="618" target="112" cy:directed="1"/>
      <edge id="28739" label="zzzz341,zzzz440" source="618" target="104" cy:directed="1"/>
      <edge id="28738" label="zzzz341,zzzz431" source="618" target="85" cy:directed="1"/>
      <edge id="28737" label="zzzz341,zzzz433" source="618" target="84" cy:directed="1"/>
      <edge id="28736" label="zzzz341,zzzz430" source="618" target="93" cy:directed="1"/>
      <edge id="28735" label="zzzz341,zzzz429" source="618" target="94" cy:directed="1"/>
      <edge id="28734" label="zzzz341,zzzz428" source="618" target="86" cy:directed="1"/>
      <edge id="28733" label="zzzz341,zzzz427" source="618" target="87" cy:directed="1"/>
      <edge id="28732" label="zzzz342,zzzz374" source="617" target="313" cy:directed="1"/>
      <edge id="28731" label="zzzz342,zzzz375" source="617" target="312" cy:directed="1"/>
      <edge id="28730" label="zzzz342,zzzz372" source="617" target="282" cy:directed="1"/>
      <edge id="28729" label="zzzz342,zzzz361" source="617" target="289" cy:directed="1"/>
      <edge id="28728" label="zzzz342,zzzz364" source="617" target="288" cy:directed="1"/>
      <edge id="28727" label="zzzz342,zzzz366" source="617" target="286" cy:directed="1"/>
      <edge id="28726" label="zzzz342,zzzz408" source="617" target="219" cy:directed="1"/>
      <edge id="28725" label="zzzz342,zzzz365" source="617" target="287" cy:directed="1"/>
      <edge id="28724" label="zzzz342,zzzz369" source="617" target="284" cy:directed="1"/>
      <edge id="28723" label="zzzz342,zzzz370" source="617" target="283" cy:directed="1"/>
      <edge id="28722" label="zzzz342,zzzz406" source="617" target="220" cy:directed="1"/>
      <edge id="28721" label="zzzz342,zzzz367" source="617" target="285" cy:directed="1"/>
      <edge id="28720" label="zzzz342,zzzz376" source="617" target="419" cy:directed="1"/>
      <edge id="28719" label="zzzz342,zzzz377" source="617" target="418" cy:directed="1"/>
      <edge id="28718" label="zzzz342,zzzz363" source="617" target="314" cy:directed="1"/>
      <edge id="28717" label="zzzz342,zzzz405" source="617" target="155" cy:directed="1"/>
      <edge id="28716" label="zzzz342,zzzz343" source="617" target="113" cy:directed="1"/>
      <edge id="28715" label="zzzz342,zzzz356" source="617" target="290" cy:directed="1"/>
      <edge id="28714" label="zzzz342,zzzz404" source="617" target="156" cy:directed="1"/>
      <edge id="28713" label="zzzz342,zzzz397" source="617" target="159" cy:directed="1"/>
      <edge id="28712" label="zzzz342,zzzz360" source="617" target="315" cy:directed="1"/>
      <edge id="28711" label="zzzz342,zzzz358" source="617" target="316" cy:directed="1"/>
      <edge id="28710" label="zzzz342,zzzz391" source="617" target="572" cy:directed="1"/>
      <edge id="28709" label="zzzz342,zzzz398" source="617" target="223" cy:directed="1"/>
      <edge id="28708" label="zzzz342,zzzz348" source="617" target="626" cy:directed="1"/>
      <edge id="28707" label="zzzz342,zzzz388" source="617" target="574" cy:directed="1"/>
      <edge id="28706" label="zzzz342,zzzz390" source="617" target="573" cy:directed="1"/>
      <edge id="28705" label="zzzz342,zzzz345" source="617" target="484" cy:directed="1"/>
      <edge id="28704" label="zzzz342,zzzz347" source="617" target="627" cy:directed="1"/>
      <edge id="28703" label="zzzz342,zzzz350" source="617" target="292" cy:directed="1"/>
      <edge id="28702" label="zzzz342,zzzz354" source="617" target="291" cy:directed="1"/>
      <edge id="28701" label="zzzz342,zzzz384" source="617" target="173" cy:directed="1"/>
      <edge id="28700" label="zzzz342,zzzz385" source="617" target="172" cy:directed="1"/>
      <edge id="28699" label="zzzz342,zzzz386" source="617" target="575" cy:directed="1"/>
      <edge id="28698" label="zzzz342,zzzz401" source="617" target="222" cy:directed="1"/>
      <edge id="28697" label="zzzz342,zzzz402" source="617" target="221" cy:directed="1"/>
      <edge id="28696" label="zzzz342,zzzz383" source="617" target="174" cy:directed="1"/>
      <edge id="28695" label="zzzz342,zzzz392" source="617" target="564" cy:directed="1"/>
      <edge id="28694" label="zzzz342,zzzz344" source="617" target="178" cy:directed="1"/>
      <edge id="28693" label="zzzz342,zzzz435" source="617" target="120" cy:directed="1"/>
      <edge id="28692" label="zzzz342,zzzz346" source="617" target="293" cy:directed="1"/>
      <edge id="28691" label="zzzz342,zzzz380" source="617" target="175" cy:directed="1"/>
      <edge id="28690" label="zzzz342,zzzz403" source="617" target="157" cy:directed="1"/>
      <edge id="28689" label="zzzz342,zzzz379" source="617" target="176" cy:directed="1"/>
      <edge id="28688" label="zzzz342,zzzz349" source="617" target="258" cy:directed="1"/>
      <edge id="28687" label="zzzz342,zzzz378" source="617" target="121" cy:directed="1"/>
      <edge id="28686" label="zzzz342,zzzz442" source="617" target="609" cy:directed="1"/>
      <edge id="28685" label="zzzz342,zzzz426" source="617" target="95" cy:directed="1"/>
      <edge id="28684" label="zzzz342,zzzz438" source="617" target="311" cy:directed="1"/>
      <edge id="28683" label="zzzz342,zzzz443" source="617" target="608" cy:directed="1"/>
      <edge id="28682" label="zzzz342,zzzz439" source="617" target="310" cy:directed="1"/>
      <edge id="28681" label="zzzz342,zzzz418" source="617" target="88" cy:directed="1"/>
      <edge id="28680" label="zzzz342,zzzz436" source="617" target="92" cy:directed="1"/>
      <edge id="28679" label="zzzz342,zzzz437" source="617" target="257" cy:directed="1"/>
      <edge id="28678" label="zzzz342,zzzz410" source="617" target="91" cy:directed="1"/>
      <edge id="28677" label="zzzz342,zzzz412" source="617" target="90" cy:directed="1"/>
      <edge id="28676" label="zzzz342,zzzz416" source="617" target="89" cy:directed="1"/>
      <edge id="28675" label="zzzz342,zzzz441" source="617" target="610" cy:directed="1"/>
      <edge id="28674" label="zzzz342,zzzz409" source="617" target="154" cy:directed="1"/>
      <edge id="28673" label="zzzz342,zzzz417" source="617" target="105" cy:directed="1"/>
      <edge id="28672" label="zzzz342,zzzz422" source="617" target="98" cy:directed="1"/>
      <edge id="28671" label="zzzz342,zzzz425" source="617" target="96" cy:directed="1"/>
      <edge id="28670" label="zzzz342,zzzz434" source="617" target="112" cy:directed="1"/>
      <edge id="28669" label="zzzz342,zzzz420" source="617" target="99" cy:directed="1"/>
      <edge id="28668" label="zzzz342,zzzz424" source="617" target="97" cy:directed="1"/>
      <edge id="28667" label="zzzz342,zzzz440" source="617" target="104" cy:directed="1"/>
      <edge id="28666" label="zzzz342,zzzz429" source="617" target="94" cy:directed="1"/>
      <edge id="28665" label="zzzz342,zzzz430" source="617" target="93" cy:directed="1"/>
      <edge id="28664" label="zzzz342,zzzz431" source="617" target="85" cy:directed="1"/>
      <edge id="28663" label="zzzz342,zzzz433" source="617" target="84" cy:directed="1"/>
      <edge id="28662" label="zzzz342,zzzz428" source="617" target="86" cy:directed="1"/>
      <edge id="28661" label="zzzz342,zzzz427" source="617" target="87" cy:directed="1"/>
      <edge id="28660" label="zzzz621,zzzz624" source="616" target="613" cy:directed="1"/>
      <edge id="28659" label="zzzz621,zzzz622" source="616" target="615" cy:directed="1"/>
      <edge id="28658" label="zzzz621,zzzz623" source="616" target="614" cy:directed="1"/>
      <edge id="28657" label="zzzz621,zzzz625" source="616" target="612" cy:directed="1"/>
      <edge id="28656" label="zzzz621,zzzz627" source="616" target="587" cy:directed="1"/>
      <edge id="28655" label="zzzz621,zzzz628" source="616" target="586" cy:directed="1"/>
      <edge id="28654" label="zzzz621,zzzz632" source="616" target="595" cy:directed="1"/>
      <edge id="28653" label="zzzz621,zzzz631" source="616" target="596" cy:directed="1"/>
      <edge id="28652" label="zzzz621,zzzz630" source="616" target="597" cy:directed="1"/>
      <edge id="28651" label="zzzz621,zzzz629" source="616" target="598" cy:directed="1"/>
      <edge id="28650" label="zzzz621,zzzz633" source="616" target="534" cy:directed="1"/>
      <edge id="28649" label="zzzz621,zzzz635" source="616" target="569" cy:directed="1"/>
      <edge id="28648" label="zzzz621,zzzz634" source="616" target="557" cy:directed="1"/>
      <edge id="28647" label="zzzz621,zzzz636" source="616" target="606" cy:directed="1"/>
      <edge id="28646" label="zzzz621,zzzz641" source="616" target="646" cy:directed="1"/>
      <edge id="28645" label="zzzz621,zzzz639" source="616" target="657" cy:directed="1"/>
      <edge id="28644" label="zzzz621,zzzz640" source="616" target="656" cy:directed="1"/>
      <edge id="28643" label="zzzz621,zzzz643" source="616" target="674" cy:directed="1"/>
      <edge id="28642" label="zzzz621,zzzz642" source="616" target="675" cy:directed="1"/>
      <edge id="28641" label="zzzz621,zzzz645" source="616" target="673" cy:directed="1"/>
      <edge id="28640" label="zzzz621,zzzz646" source="616" target="672" cy:directed="1"/>
      <edge id="28639" label="zzzz621,zzzz637" source="616" target="641" cy:directed="1"/>
      <edge id="28638" label="zzzz621,zzzz638" source="616" target="647" cy:directed="1"/>
      <edge id="28637" label="zzzz622,zzzz623" source="615" target="614" cy:directed="1"/>
      <edge id="28636" label="zzzz622,zzzz624" source="615" target="613" cy:directed="1"/>
      <edge id="28635" label="zzzz622,zzzz625" source="615" target="612" cy:directed="1"/>
      <edge id="28634" label="zzzz622,zzzz627" source="615" target="587" cy:directed="1"/>
      <edge id="28633" label="zzzz622,zzzz628" source="615" target="586" cy:directed="1"/>
      <edge id="28632" label="zzzz622,zzzz632" source="615" target="595" cy:directed="1"/>
      <edge id="28631" label="zzzz622,zzzz631" source="615" target="596" cy:directed="1"/>
      <edge id="28630" label="zzzz622,zzzz630" source="615" target="597" cy:directed="1"/>
      <edge id="28629" label="zzzz622,zzzz629" source="615" target="598" cy:directed="1"/>
      <edge id="28628" label="zzzz622,zzzz633" source="615" target="534" cy:directed="1"/>
      <edge id="28627" label="zzzz622,zzzz635" source="615" target="569" cy:directed="1"/>
      <edge id="28626" label="zzzz622,zzzz634" source="615" target="557" cy:directed="1"/>
      <edge id="28625" label="zzzz622,zzzz636" source="615" target="606" cy:directed="1"/>
      <edge id="28624" label="zzzz622,zzzz641" source="615" target="646" cy:directed="1"/>
      <edge id="28623" label="zzzz622,zzzz639" source="615" target="657" cy:directed="1"/>
      <edge id="28622" label="zzzz622,zzzz640" source="615" target="656" cy:directed="1"/>
      <edge id="28621" label="zzzz622,zzzz643" source="615" target="674" cy:directed="1"/>
      <edge id="28620" label="zzzz622,zzzz642" source="615" target="675" cy:directed="1"/>
      <edge id="28619" label="zzzz622,zzzz646" source="615" target="672" cy:directed="1"/>
      <edge id="28618" label="zzzz622,zzzz645" source="615" target="673" cy:directed="1"/>
      <edge id="28617" label="zzzz622,zzzz637" source="615" target="641" cy:directed="1"/>
      <edge id="28616" label="zzzz622,zzzz638" source="615" target="647" cy:directed="1"/>
      <edge id="28615" label="zzzz623,zzzz624" source="614" target="613" cy:directed="1"/>
      <edge id="28614" label="zzzz623,zzzz625" source="614" target="612" cy:directed="1"/>
      <edge id="28613" label="zzzz623,zzzz627" source="614" target="587" cy:directed="1"/>
      <edge id="28612" label="zzzz623,zzzz628" source="614" target="586" cy:directed="1"/>
      <edge id="28611" label="zzzz623,zzzz632" source="614" target="595" cy:directed="1"/>
      <edge id="28610" label="zzzz623,zzzz631" source="614" target="596" cy:directed="1"/>
      <edge id="28609" label="zzzz623,zzzz630" source="614" target="597" cy:directed="1"/>
      <edge id="28608" label="zzzz623,zzzz629" source="614" target="598" cy:directed="1"/>
      <edge id="28607" label="zzzz623,zzzz633" source="614" target="534" cy:directed="1"/>
      <edge id="28606" label="zzzz623,zzzz635" source="614" target="569" cy:directed="1"/>
      <edge id="28605" label="zzzz623,zzzz634" source="614" target="557" cy:directed="1"/>
      <edge id="28604" label="zzzz623,zzzz636" source="614" target="606" cy:directed="1"/>
      <edge id="28603" label="zzzz623,zzzz641" source="614" target="646" cy:directed="1"/>
      <edge id="28602" label="zzzz623,zzzz639" source="614" target="657" cy:directed="1"/>
      <edge id="28601" label="zzzz623,zzzz640" source="614" target="656" cy:directed="1"/>
      <edge id="28600" label="zzzz623,zzzz643" source="614" target="674" cy:directed="1"/>
      <edge id="28599" label="zzzz623,zzzz642" source="614" target="675" cy:directed="1"/>
      <edge id="28598" label="zzzz623,zzzz646" source="614" target="672" cy:directed="1"/>
      <edge id="28597" label="zzzz623,zzzz637" source="614" target="641" cy:directed="1"/>
      <edge id="28596" label="zzzz623,zzzz645" source="614" target="673" cy:directed="1"/>
      <edge id="28595" label="zzzz623,zzzz638" source="614" target="647" cy:directed="1"/>
      <edge id="28594" label="zzzz624,zzzz625" source="613" target="612" cy:directed="1"/>
      <edge id="28593" label="zzzz624,zzzz628" source="613" target="586" cy:directed="1"/>
      <edge id="28592" label="zzzz624,zzzz627" source="613" target="587" cy:directed="1"/>
      <edge id="28591" label="zzzz624,zzzz632" source="613" target="595" cy:directed="1"/>
      <edge id="28590" label="zzzz624,zzzz631" source="613" target="596" cy:directed="1"/>
      <edge id="28589" label="zzzz624,zzzz630" source="613" target="597" cy:directed="1"/>
      <edge id="28588" label="zzzz624,zzzz629" source="613" target="598" cy:directed="1"/>
      <edge id="28587" label="zzzz624,zzzz633" source="613" target="534" cy:directed="1"/>
      <edge id="28586" label="zzzz624,zzzz635" source="613" target="569" cy:directed="1"/>
      <edge id="28585" label="zzzz624,zzzz634" source="613" target="557" cy:directed="1"/>
      <edge id="28584" label="zzzz624,zzzz636" source="613" target="606" cy:directed="1"/>
      <edge id="28583" label="zzzz624,zzzz641" source="613" target="646" cy:directed="1"/>
      <edge id="28582" label="zzzz624,zzzz639" source="613" target="657" cy:directed="1"/>
      <edge id="28581" label="zzzz624,zzzz640" source="613" target="656" cy:directed="1"/>
      <edge id="28580" label="zzzz624,zzzz643" source="613" target="674" cy:directed="1"/>
      <edge id="28579" label="zzzz624,zzzz642" source="613" target="675" cy:directed="1"/>
      <edge id="28578" label="zzzz624,zzzz645" source="613" target="673" cy:directed="1"/>
      <edge id="28577" label="zzzz624,zzzz646" source="613" target="672" cy:directed="1"/>
      <edge id="28576" label="zzzz624,zzzz637" source="613" target="641" cy:directed="1"/>
      <edge id="28575" label="zzzz624,zzzz638" source="613" target="647" cy:directed="1"/>
      <edge id="28574" label="zzzz625,zzzz628" source="612" target="586" cy:directed="1"/>
      <edge id="28573" label="zzzz625,zzzz627" source="612" target="587" cy:directed="1"/>
      <edge id="28572" label="zzzz625,zzzz632" source="612" target="595" cy:directed="1"/>
      <edge id="28571" label="zzzz625,zzzz631" source="612" target="596" cy:directed="1"/>
      <edge id="28570" label="zzzz625,zzzz630" source="612" target="597" cy:directed="1"/>
      <edge id="28569" label="zzzz625,zzzz629" source="612" target="598" cy:directed="1"/>
      <edge id="28568" label="zzzz625,zzzz633" source="612" target="534" cy:directed="1"/>
      <edge id="28567" label="zzzz625,zzzz635" source="612" target="569" cy:directed="1"/>
      <edge id="28566" label="zzzz625,zzzz634" source="612" target="557" cy:directed="1"/>
      <edge id="28565" label="zzzz625,zzzz636" source="612" target="606" cy:directed="1"/>
      <edge id="28564" label="zzzz625,zzzz641" source="612" target="646" cy:directed="1"/>
      <edge id="28563" label="zzzz625,zzzz643" source="612" target="674" cy:directed="1"/>
      <edge id="28562" label="zzzz625,zzzz645" source="612" target="673" cy:directed="1"/>
      <edge id="28561" label="zzzz625,zzzz639" source="612" target="657" cy:directed="1"/>
      <edge id="28560" label="zzzz625,zzzz640" source="612" target="656" cy:directed="1"/>
      <edge id="28559" label="zzzz625,zzzz642" source="612" target="675" cy:directed="1"/>
      <edge id="28558" label="zzzz625,zzzz646" source="612" target="672" cy:directed="1"/>
      <edge id="28557" label="zzzz625,zzzz637" source="612" target="641" cy:directed="1"/>
      <edge id="28556" label="zzzz625,zzzz638" source="612" target="647" cy:directed="1"/>
      <edge id="28555" label="zzzz441,zzzz442" source="610" target="609" cy:directed="1"/>
      <edge id="28554" label="zzzz441,zzzz443" source="610" target="608" cy:directed="1"/>
      <edge id="28553" label="zzzz442,zzzz443" source="609" target="608" cy:directed="1"/>
      <edge id="28552" label="zzzz586,zzzz587" source="607" target="645" cy:directed="1"/>
      <edge id="28551" label="zzzz586,zzzz589" source="607" target="652" cy:directed="1"/>
      <edge id="28550" label="zzzz636,zzzz641" source="606" target="646" cy:directed="1"/>
      <edge id="28549" label="zzzz636,zzzz639" source="606" target="657" cy:directed="1"/>
      <edge id="28548" label="zzzz636,zzzz640" source="606" target="656" cy:directed="1"/>
      <edge id="28547" label="zzzz636,zzzz643" source="606" target="674" cy:directed="1"/>
      <edge id="28546" label="zzzz636,zzzz645" source="606" target="673" cy:directed="1"/>
      <edge id="28545" label="zzzz636,zzzz646" source="606" target="672" cy:directed="1"/>
      <edge id="28544" label="zzzz636,zzzz642" source="606" target="675" cy:directed="1"/>
      <edge id="28543" label="zzzz636,zzzz637" source="606" target="641" cy:directed="1"/>
      <edge id="28542" label="zzzz636,zzzz638" source="606" target="647" cy:directed="1"/>
      <edge id="28541" label="zzzz743,zzzz744" source="605" target="604" cy:directed="1"/>
      <edge id="28540" label="zzzz743,zzzz749" source="605" target="651" cy:directed="1"/>
      <edge id="28539" label="zzzz743,zzzz748" source="605" target="637" cy:directed="1"/>
      <edge id="28538" label="zzzz743,zzzz745" source="605" target="638" cy:directed="1"/>
      <edge id="28537" label="zzzz743,zzzz752" source="605" target="601" cy:directed="1"/>
      <edge id="28536" label="zzzz743,zzzz750" source="605" target="603" cy:directed="1"/>
      <edge id="28535" label="zzzz743,zzzz751" source="605" target="602" cy:directed="1"/>
      <edge id="28534" label="zzzz743,zzzz755" source="605" target="577" cy:directed="1"/>
      <edge id="28533" label="zzzz743,zzzz754" source="605" target="578" cy:directed="1"/>
      <edge id="28532" label="zzzz743,zzzz756" source="605" target="611" cy:directed="1"/>
      <edge id="28531" label="zzzz744,zzzz749" source="604" target="651" cy:directed="1"/>
      <edge id="28530" label="zzzz744,zzzz748" source="604" target="637" cy:directed="1"/>
      <edge id="28529" label="zzzz744,zzzz745" source="604" target="638" cy:directed="1"/>
      <edge id="28528" label="zzzz744,zzzz752" source="604" target="601" cy:directed="1"/>
      <edge id="28527" label="zzzz744,zzzz750" source="604" target="603" cy:directed="1"/>
      <edge id="28526" label="zzzz744,zzzz751" source="604" target="602" cy:directed="1"/>
      <edge id="28525" label="zzzz744,zzzz755" source="604" target="577" cy:directed="1"/>
      <edge id="28524" label="zzzz744,zzzz754" source="604" target="578" cy:directed="1"/>
      <edge id="28523" label="zzzz744,zzzz756" source="604" target="611" cy:directed="1"/>
      <edge id="28522" label="zzzz750,zzzz752" source="603" target="601" cy:directed="1"/>
      <edge id="28521" label="zzzz750,zzzz751" source="603" target="602" cy:directed="1"/>
      <edge id="28520" label="zzzz750,zzzz754" source="603" target="578" cy:directed="1"/>
      <edge id="28519" label="zzzz750,zzzz755" source="603" target="577" cy:directed="1"/>
      <edge id="28518" label="zzzz750,zzzz756" source="603" target="611" cy:directed="1"/>
      <edge id="28517" label="zzzz751,zzzz752" source="602" target="601" cy:directed="1"/>
      <edge id="28516" label="zzzz751,zzzz755" source="602" target="577" cy:directed="1"/>
      <edge id="28515" label="zzzz751,zzzz754" source="602" target="578" cy:directed="1"/>
      <edge id="28514" label="zzzz751,zzzz756" source="602" target="611" cy:directed="1"/>
      <edge id="28513" label="zzzz752,zzzz754" source="601" target="578" cy:directed="1"/>
      <edge id="28512" label="zzzz752,zzzz755" source="601" target="577" cy:directed="1"/>
      <edge id="28511" label="zzzz752,zzzz756" source="601" target="611" cy:directed="1"/>
      <edge id="28510" label="zzzz185,zzzzz54" source="600" target="215" cy:directed="1"/>
      <edge id="28509" label="zzzz185,zzzzz12" source="600" target="83" cy:directed="1"/>
      <edge id="28508" label="zzzz185,zzzzz13" source="600" target="110" cy:directed="1"/>
      <edge id="28507" label="zzzz185,zzzzz14" source="600" target="109" cy:directed="1"/>
      <edge id="28506" label="zzzz185,zzzzz50" source="600" target="150" cy:directed="1"/>
      <edge id="28505" label="zzzz185,zzzzz51" source="600" target="148" cy:directed="1"/>
      <edge id="28504" label="zzzz185,zzzzz53" source="600" target="216" cy:directed="1"/>
      <edge id="28503" label="zzzz185,zzzzz47" source="600" target="152" cy:directed="1"/>
      <edge id="28502" label="zzzz185,zzzzz49" source="600" target="151" cy:directed="1"/>
      <edge id="28501" label="zzzz185,zzzzz52" source="600" target="217" cy:directed="1"/>
      <edge id="28500" label="zzzz185,zzzzz66" source="600" target="533" cy:directed="1"/>
      <edge id="28499" label="zzzz185,zzzzz67" source="600" target="532" cy:directed="1"/>
      <edge id="28498" label="zzzz185,zzzzz16" source="600" target="126" cy:directed="1"/>
      <edge id="28497" label="zzzz185,zzzzz68" source="600" target="547" cy:directed="1"/>
      <edge id="28496" label="zzzz185,zzzzz65" source="600" target="445" cy:directed="1"/>
      <edge id="28495" label="zzzz185,zzzzz18" source="600" target="115" cy:directed="1"/>
      <edge id="28494" label="zzzz185,zzzzz36" source="600" target="122" cy:directed="1"/>
      <edge id="28493" label="zzzz185,zzzzz37" source="600" target="162" cy:directed="1"/>
      <edge id="28492" label="zzzz185,zzzzz38" source="600" target="161" cy:directed="1"/>
      <edge id="28491" label="zzzz185,zzzzz43" source="600" target="281" cy:directed="1"/>
      <edge id="28490" label="zzzz185,zzzzz17" source="600" target="82" cy:directed="1"/>
      <edge id="28489" label="zzzz185,zzzzz42" source="600" target="153" cy:directed="1"/>
      <edge id="28488" label="zzzz185,zzzzz45" source="600" target="280" cy:directed="1"/>
      <edge id="28487" label="zzzz185,zzzzz46" source="600" target="279" cy:directed="1"/>
      <edge id="28486" label="zzzz185,zzzzz10" source="600" target="381" cy:directed="1"/>
      <edge id="28485" label="zzzz185,zzzzz15" source="600" target="127" cy:directed="1"/>
      <edge id="28484" label="zzzz185,zzzzz40" source="600" target="158" cy:directed="1"/>
      <edge id="28483" label="zzzz185,zzzzz60" source="600" target="415" cy:directed="1"/>
      <edge id="28482" label="zzzz185,zzzz243" source="600" target="700" cy:directed="1"/>
      <edge id="28481" label="zzzz185,zzzzz58" source="600" target="248" cy:directed="1"/>
      <edge id="28480" label="zzzz185,zzzzz19" source="600" target="71" cy:directed="1"/>
      <edge id="28479" label="zzzz185,zzzzz20" source="600" target="73" cy:directed="1"/>
      <edge id="28478" label="zzzz185,zzzzz34" source="600" target="224" cy:directed="1"/>
      <edge id="28477" label="zzzz185,zzzzz69" source="600" target="531" cy:directed="1"/>
      <edge id="28476" label="zzzz185,zzzzz70" source="600" target="530" cy:directed="1"/>
      <edge id="28475" label="zzzz185,zzzzz11" source="600" target="68" cy:directed="1"/>
      <edge id="28474" label="zzzz185,zzzzz57" source="600" target="213" cy:directed="1"/>
      <edge id="28473" label="zzzz185,zzzzz27" source="600" target="107" cy:directed="1"/>
      <edge id="28472" label="zzzz185,zzzzz28" source="600" target="106" cy:directed="1"/>
      <edge id="28471" label="zzzz185,zzzzz29" source="600" target="321" cy:directed="1"/>
      <edge id="28470" label="zzzz185,zzzzz30" source="600" target="320" cy:directed="1"/>
      <edge id="28469" label="zzzz185,zzzzz33" source="600" target="317" cy:directed="1"/>
      <edge id="28468" label="zzzz185,zzzzz39" source="600" target="160" cy:directed="1"/>
      <edge id="28467" label="zzzz185,zzzzz22" source="600" target="101" cy:directed="1"/>
      <edge id="28466" label="zzzz185,zzzzz23" source="600" target="100" cy:directed="1"/>
      <edge id="28465" label="zzzz185,zzzzz24" source="600" target="136" cy:directed="1"/>
      <edge id="28464" label="zzzz185,zzzzz26" source="600" target="184" cy:directed="1"/>
      <edge id="28463" label="zzzz185,zzzzz55" source="600" target="214" cy:directed="1"/>
      <edge id="28462" label="zzzz185,zzzzz71" source="600" target="169" cy:directed="1"/>
      <edge id="28461" label="zzzz185,zzzzz72" source="600" target="211" cy:directed="1"/>
      <edge id="28460" label="zzzz185,zzzzz94" source="600" target="244" cy:directed="1"/>
      <edge id="28459" label="zzzz185,zzzzz21" source="600" target="72" cy:directed="1"/>
      <edge id="28458" label="zzzz185,zzzzz32" source="600" target="319" cy:directed="1"/>
      <edge id="28457" label="zzzz185,zzzzz35" source="600" target="177" cy:directed="1"/>
      <edge id="28456" label="zzzz185,zzzzz90" source="600" target="298" cy:directed="1"/>
      <edge id="28455" label="zzzz185,zzzzz85" source="600" target="300" cy:directed="1"/>
      <edge id="28454" label="zzzz185,zzzzz63" source="600" target="470" cy:directed="1"/>
      <edge id="28453" label="zzzz185,zzzzz61" source="600" target="212" cy:directed="1"/>
      <edge id="28452" label="zzzz185,zzzzz73" source="600" target="246" cy:directed="1"/>
      <edge id="28451" label="zzzz185,zzzz231" source="600" target="589" cy:directed="1"/>
      <edge id="28450" label="zzzz185,zzzz235" source="600" target="634" cy:directed="1"/>
      <edge id="28449" label="zzzz185,zzzz236" source="600" target="633" cy:directed="1"/>
      <edge id="28448" label="zzzz185,zzzz241" source="600" target="703" cy:directed="1"/>
      <edge id="28447" label="zzzz185,zzzzz75" source="600" target="245" cy:directed="1"/>
      <edge id="28446" label="zzzz185,zzzzz88" source="600" target="299" cy:directed="1"/>
      <edge id="28445" label="zzzz185,zzzzz79" source="600" target="210" cy:directed="1"/>
      <edge id="28444" label="zzzz185,zzzzz83" source="600" target="209" cy:directed="1"/>
      <edge id="28443" label="zzzz185,zzzzz78" source="600" target="191" cy:directed="1"/>
      <edge id="28442" label="zzzz185,zzzzz98" source="600" target="327" cy:directed="1"/>
      <edge id="28441" label="zzzz185,zzzz232" source="600" target="635" cy:directed="1"/>
      <edge id="28440" label="zzzz185,zzzzz97" source="600" target="297" cy:directed="1"/>
      <edge id="28439" label="zzzz185,zzzz242" source="600" target="707" cy:directed="1"/>
      <edge id="28438" label="zzzz185,zzzzz84" source="600" target="190" cy:directed="1"/>
      <edge id="28437" label="zzzz185,zzzzz95" source="600" target="208" cy:directed="1"/>
      <edge id="28436" label="zzzz612,zzzz613" source="599" target="622" cy:directed="1"/>
      <edge id="28435" label="zzzz612,zzzz615" source="599" target="621" cy:directed="1"/>
      <edge id="28434" label="zzzz612,zzzz616" source="599" target="671" cy:directed="1"/>
      <edge id="28433" label="zzzz612,zzzz617" source="599" target="642" cy:directed="1"/>
      <edge id="28432" label="zzzz629,zzzz630" source="598" target="597" cy:directed="1"/>
      <edge id="28431" label="zzzz629,zzzz632" source="598" target="595" cy:directed="1"/>
      <edge id="28430" label="zzzz629,zzzz631" source="598" target="596" cy:directed="1"/>
      <edge id="28429" label="zzzz629,zzzz633" source="598" target="534" cy:directed="1"/>
      <edge id="28428" label="zzzz629,zzzz635" source="598" target="569" cy:directed="1"/>
      <edge id="28427" label="zzzz629,zzzz636" source="598" target="606" cy:directed="1"/>
      <edge id="28426" label="zzzz629,zzzz634" source="598" target="557" cy:directed="1"/>
      <edge id="28425" label="zzzz629,zzzz641" source="598" target="646" cy:directed="1"/>
      <edge id="28424" label="zzzz629,zzzz639" source="598" target="657" cy:directed="1"/>
      <edge id="28423" label="zzzz629,zzzz640" source="598" target="656" cy:directed="1"/>
      <edge id="28422" label="zzzz629,zzzz643" source="598" target="674" cy:directed="1"/>
      <edge id="28421" label="zzzz629,zzzz637" source="598" target="641" cy:directed="1"/>
      <edge id="28420" label="zzzz629,zzzz642" source="598" target="675" cy:directed="1"/>
      <edge id="28419" label="zzzz629,zzzz645" source="598" target="673" cy:directed="1"/>
      <edge id="28418" label="zzzz629,zzzz646" source="598" target="672" cy:directed="1"/>
      <edge id="28417" label="zzzz629,zzzz638" source="598" target="647" cy:directed="1"/>
      <edge id="28416" label="zzzz630,zzzz632" source="597" target="595" cy:directed="1"/>
      <edge id="28415" label="zzzz630,zzzz631" source="597" target="596" cy:directed="1"/>
      <edge id="28414" label="zzzz630,zzzz633" source="597" target="534" cy:directed="1"/>
      <edge id="28413" label="zzzz630,zzzz635" source="597" target="569" cy:directed="1"/>
      <edge id="28412" label="zzzz630,zzzz636" source="597" target="606" cy:directed="1"/>
      <edge id="28411" label="zzzz630,zzzz634" source="597" target="557" cy:directed="1"/>
      <edge id="28410" label="zzzz630,zzzz641" source="597" target="646" cy:directed="1"/>
      <edge id="28409" label="zzzz630,zzzz639" source="597" target="657" cy:directed="1"/>
      <edge id="28408" label="zzzz630,zzzz640" source="597" target="656" cy:directed="1"/>
      <edge id="28407" label="zzzz630,zzzz643" source="597" target="674" cy:directed="1"/>
      <edge id="28406" label="zzzz630,zzzz637" source="597" target="641" cy:directed="1"/>
      <edge id="28405" label="zzzz630,zzzz642" source="597" target="675" cy:directed="1"/>
      <edge id="28404" label="zzzz630,zzzz645" source="597" target="673" cy:directed="1"/>
      <edge id="28403" label="zzzz630,zzzz646" source="597" target="672" cy:directed="1"/>
      <edge id="28402" label="zzzz630,zzzz638" source="597" target="647" cy:directed="1"/>
      <edge id="28401" label="zzzz631,zzzz632" source="596" target="595" cy:directed="1"/>
      <edge id="28400" label="zzzz631,zzzz633" source="596" target="534" cy:directed="1"/>
      <edge id="28399" label="zzzz631,zzzz635" source="596" target="569" cy:directed="1"/>
      <edge id="28398" label="zzzz631,zzzz636" source="596" target="606" cy:directed="1"/>
      <edge id="28397" label="zzzz631,zzzz634" source="596" target="557" cy:directed="1"/>
      <edge id="28396" label="zzzz631,zzzz641" source="596" target="646" cy:directed="1"/>
      <edge id="28395" label="zzzz631,zzzz639" source="596" target="657" cy:directed="1"/>
      <edge id="28394" label="zzzz631,zzzz640" source="596" target="656" cy:directed="1"/>
      <edge id="28393" label="zzzz631,zzzz642" source="596" target="675" cy:directed="1"/>
      <edge id="28392" label="zzzz631,zzzz643" source="596" target="674" cy:directed="1"/>
      <edge id="28391" label="zzzz631,zzzz645" source="596" target="673" cy:directed="1"/>
      <edge id="28390" label="zzzz631,zzzz646" source="596" target="672" cy:directed="1"/>
      <edge id="28389" label="zzzz631,zzzz637" source="596" target="641" cy:directed="1"/>
      <edge id="28388" label="zzzz631,zzzz638" source="596" target="647" cy:directed="1"/>
      <edge id="28387" label="zzzz632,zzzz633" source="595" target="534" cy:directed="1"/>
      <edge id="28386" label="zzzz632,zzzz635" source="595" target="569" cy:directed="1"/>
      <edge id="28385" label="zzzz632,zzzz636" source="595" target="606" cy:directed="1"/>
      <edge id="28384" label="zzzz632,zzzz634" source="595" target="557" cy:directed="1"/>
      <edge id="28383" label="zzzz632,zzzz641" source="595" target="646" cy:directed="1"/>
      <edge id="28382" label="zzzz632,zzzz643" source="595" target="674" cy:directed="1"/>
      <edge id="28381" label="zzzz632,zzzz642" source="595" target="675" cy:directed="1"/>
      <edge id="28380" label="zzzz632,zzzz639" source="595" target="657" cy:directed="1"/>
      <edge id="28379" label="zzzz632,zzzz640" source="595" target="656" cy:directed="1"/>
      <edge id="28378" label="zzzz632,zzzz645" source="595" target="673" cy:directed="1"/>
      <edge id="28377" label="zzzz632,zzzz646" source="595" target="672" cy:directed="1"/>
      <edge id="28376" label="zzzz632,zzzz637" source="595" target="641" cy:directed="1"/>
      <edge id="28375" label="zzzz632,zzzz638" source="595" target="647" cy:directed="1"/>
      <edge id="28374" label="zzzz107,zzzz109" source="594" target="593" cy:directed="1"/>
      <edge id="28373" label="zzzz107,zzzzz98" source="594" target="327" cy:directed="1"/>
      <edge id="28372" label="zzzz107,zzzzz90" source="594" target="298" cy:directed="1"/>
      <edge id="28371" label="zzzz107,zzzzz85" source="594" target="300" cy:directed="1"/>
      <edge id="28370" label="zzzz107,zzzzz88" source="594" target="299" cy:directed="1"/>
      <edge id="28369" label="zzzz107,zzzzz78" source="594" target="191" cy:directed="1"/>
      <edge id="28368" label="zzzz107,zzzzz84" source="594" target="190" cy:directed="1"/>
      <edge id="28367" label="zzzz107,zzzzz94" source="594" target="244" cy:directed="1"/>
      <edge id="28366" label="zzzz107,zzzzz83" source="594" target="209" cy:directed="1"/>
      <edge id="28365" label="zzzz107,zzzzz79" source="594" target="210" cy:directed="1"/>
      <edge id="28364" label="zzzz107,zzzzz97" source="594" target="297" cy:directed="1"/>
      <edge id="28363" label="zzzz107,zzzzz73" source="594" target="246" cy:directed="1"/>
      <edge id="28362" label="zzzz107,zzzzz71" source="594" target="169" cy:directed="1"/>
      <edge id="28361" label="zzzz107,zzzzz72" source="594" target="211" cy:directed="1"/>
      <edge id="28360" label="zzzz107,zzzzz75" source="594" target="245" cy:directed="1"/>
      <edge id="28359" label="zzzz107,zzzzz95" source="594" target="208" cy:directed="1"/>
      <edge id="28358" label="zzzz107,zzzzz92" source="594" target="383" cy:directed="1"/>
      <edge id="28357" label="zzzz107,zzzzz93" source="594" target="382" cy:directed="1"/>
      <edge id="28356" label="zzzz107,zzzz113" source="594" target="380" cy:directed="1"/>
      <edge id="28355" label="zzzz107,zzzzz14" source="594" target="109" cy:directed="1"/>
      <edge id="28354" label="zzzz107,zzzzz35" source="594" target="177" cy:directed="1"/>
      <edge id="28353" label="zzzz107,zzzzz13" source="594" target="110" cy:directed="1"/>
      <edge id="28352" label="zzzz107,zzzzz12" source="594" target="83" cy:directed="1"/>
      <edge id="28351" label="zzzz107,zzzzz16" source="594" target="126" cy:directed="1"/>
      <edge id="28350" label="zzzz107,zzzzz15" source="594" target="127" cy:directed="1"/>
      <edge id="28349" label="zzzz107,zzzzz11" source="594" target="68" cy:directed="1"/>
      <edge id="28348" label="zzzz107,zzzzz18" source="594" target="115" cy:directed="1"/>
      <edge id="28347" label="zzzz107,zzzzz17" source="594" target="82" cy:directed="1"/>
      <edge id="28346" label="zzzz107,zzzzz29" source="594" target="321" cy:directed="1"/>
      <edge id="28345" label="zzzz107,zzzzz30" source="594" target="320" cy:directed="1"/>
      <edge id="28344" label="zzzz107,zzzzz32" source="594" target="319" cy:directed="1"/>
      <edge id="28343" label="zzzz107,zzzzz34" source="594" target="224" cy:directed="1"/>
      <edge id="28342" label="zzzz107,zzzzz28" source="594" target="106" cy:directed="1"/>
      <edge id="28341" label="zzzz107,zzzzz33" source="594" target="317" cy:directed="1"/>
      <edge id="28340" label="zzzz107,zzzz111" source="594" target="295" cy:directed="1"/>
      <edge id="28339" label="zzzz107,zzzzz27" source="594" target="107" cy:directed="1"/>
      <edge id="28338" label="zzzz107,zzzzz24" source="594" target="136" cy:directed="1"/>
      <edge id="28337" label="zzzz107,zzzzz50" source="594" target="150" cy:directed="1"/>
      <edge id="28336" label="zzzz107,zzzzz63" source="594" target="470" cy:directed="1"/>
      <edge id="28335" label="zzzz107,zzzzz23" source="594" target="100" cy:directed="1"/>
      <edge id="28334" label="zzzz107,zzzzz26" source="594" target="184" cy:directed="1"/>
      <edge id="28333" label="zzzz107,zzzzz51" source="594" target="148" cy:directed="1"/>
      <edge id="28332" label="zzzz107,zzzzz22" source="594" target="101" cy:directed="1"/>
      <edge id="28331" label="zzzz107,zzzzz46" source="594" target="279" cy:directed="1"/>
      <edge id="28330" label="zzzz107,zzzzz42" source="594" target="153" cy:directed="1"/>
      <edge id="28329" label="zzzz107,zzzzz53" source="594" target="216" cy:directed="1"/>
      <edge id="28328" label="zzzz107,zzzzz57" source="594" target="213" cy:directed="1"/>
      <edge id="28327" label="zzzz107,zzzzz19" source="594" target="71" cy:directed="1"/>
      <edge id="28326" label="zzzz107,zzzzz20" source="594" target="73" cy:directed="1"/>
      <edge id="28325" label="zzzz107,zzzzz52" source="594" target="217" cy:directed="1"/>
      <edge id="28324" label="zzzz107,zzzzz58" source="594" target="248" cy:directed="1"/>
      <edge id="28323" label="zzzz107,zzzz110" source="594" target="296" cy:directed="1"/>
      <edge id="28322" label="zzzz107,zzzzz21" source="594" target="72" cy:directed="1"/>
      <edge id="28321" label="zzzz107,zzzzz36" source="594" target="122" cy:directed="1"/>
      <edge id="28320" label="zzzz107,zzzzz37" source="594" target="162" cy:directed="1"/>
      <edge id="28319" label="zzzz107,zzzzz38" source="594" target="161" cy:directed="1"/>
      <edge id="28318" label="zzzz107,zzzzz43" source="594" target="281" cy:directed="1"/>
      <edge id="28317" label="zzzz107,zzzzz49" source="594" target="151" cy:directed="1"/>
      <edge id="28316" label="zzzz107,zzzzz61" source="594" target="212" cy:directed="1"/>
      <edge id="28315" label="zzzz107,zzzzz45" source="594" target="280" cy:directed="1"/>
      <edge id="28314" label="zzzz107,zzzzz54" source="594" target="215" cy:directed="1"/>
      <edge id="28313" label="zzzz107,zzzzz55" source="594" target="214" cy:directed="1"/>
      <edge id="28312" label="zzzz107,zzzz112" source="594" target="326" cy:directed="1"/>
      <edge id="28311" label="zzzz107,zzzzz40" source="594" target="158" cy:directed="1"/>
      <edge id="28310" label="zzzz107,zzzzz47" source="594" target="152" cy:directed="1"/>
      <edge id="28309" label="zzzz107,zzzzz39" source="594" target="160" cy:directed="1"/>
      <edge id="28308" label="zzzz107,zzzzz60" source="594" target="415" cy:directed="1"/>
      <edge id="28307" label="zzzz107,zzzzz10" source="594" target="381" cy:directed="1"/>
      <edge id="28306" label="zzzz107,zzzzz65" source="594" target="445" cy:directed="1"/>
      <edge id="28305" label="zzzz107,zzzzz69" source="594" target="531" cy:directed="1"/>
      <edge id="28304" label="zzzz107,zzzzz70" source="594" target="530" cy:directed="1"/>
      <edge id="28303" label="zzzz107,zzzzz68" source="594" target="547" cy:directed="1"/>
      <edge id="28302" label="zzzz107,zzzzz67" source="594" target="532" cy:directed="1"/>
      <edge id="28301" label="zzzz107,zzzz243" source="594" target="700" cy:directed="1"/>
      <edge id="28300" label="zzzz107,zzzzz66" source="594" target="533" cy:directed="1"/>
      <edge id="28299" label="zzzz107,zzzzzz8" source="594" target="328" cy:directed="1"/>
      <edge id="28298" label="zzzz107,zzzzzz9" source="594" target="273" cy:directed="1"/>
      <edge id="28297" label="zzzz107,zzzzzz7" source="594" target="275" cy:directed="1"/>
      <edge id="28296" label="zzzz107,zzzzzz1" source="594" target="69" cy:directed="1"/>
      <edge id="28295" label="zzzz107,zzzzzz6" source="594" target="276" cy:directed="1"/>
      <edge id="28294" label="zzzz107,zzzz161" source="594" target="238" cy:directed="1"/>
      <edge id="28293" label="zzzz107,zzzzzz0" source="594" target="62" cy:directed="1"/>
      <edge id="28292" label="zzzz107,zzzzzz5" source="594" target="250" cy:directed="1"/>
      <edge id="28291" label="zzzz107,zzzz145" source="594" target="207" cy:directed="1"/>
      <edge id="28290" label="zzzz107,zzzz152" source="594" target="580" cy:directed="1"/>
      <edge id="28289" label="zzzz107,zzzz139" source="594" target="188" cy:directed="1"/>
      <edge id="28288" label="zzzz107,zzzz160" source="594" target="239" cy:directed="1"/>
      <edge id="28287" label="zzzz107,zzzz169" source="594" target="466" cy:directed="1"/>
      <edge id="28286" label="zzzz107,zzzz159" source="594" target="240" cy:directed="1"/>
      <edge id="28285" label="zzzz107,zzzz138" source="594" target="128" cy:directed="1"/>
      <edge id="28284" label="zzzz107,zzzz158" source="594" target="241" cy:directed="1"/>
      <edge id="28283" label="zzzz107,zzzz232" source="594" target="635" cy:directed="1"/>
      <edge id="28282" label="zzzz107,zzzz134" source="594" target="130" cy:directed="1"/>
      <edge id="28281" label="zzzz107,zzzz137" source="594" target="129" cy:directed="1"/>
      <edge id="28280" label="zzzz107,zzzz231" source="594" target="589" cy:directed="1"/>
      <edge id="28279" label="zzzz107,zzzz170" source="594" target="538" cy:directed="1"/>
      <edge id="28278" label="zzzz107,zzzz140" source="594" target="168" cy:directed="1"/>
      <edge id="28277" label="zzzz107,zzzz143" source="594" target="167" cy:directed="1"/>
      <edge id="28276" label="zzzz107,zzzz144" source="594" target="166" cy:directed="1"/>
      <edge id="28275" label="zzzz107,zzzz235" source="594" target="634" cy:directed="1"/>
      <edge id="28274" label="zzzz107,zzzz236" source="594" target="633" cy:directed="1"/>
      <edge id="28273" label="zzzz107,zzzz239" source="594" target="679" cy:directed="1"/>
      <edge id="28272" label="zzzz107,zzzz174" source="594" target="377" cy:directed="1"/>
      <edge id="28271" label="zzzz107,zzzz175" source="594" target="478" cy:directed="1"/>
      <edge id="28270" label="zzzz107,zzzz238" source="594" target="676" cy:directed="1"/>
      <edge id="28269" label="zzzz107,zzzz240" source="594" target="678" cy:directed="1"/>
      <edge id="28268" label="zzzz107,zzzz162" source="594" target="272" cy:directed="1"/>
      <edge id="28267" label="zzzz107,zzzz177" source="594" target="476" cy:directed="1"/>
      <edge id="28266" label="zzzz107,zzzz178" source="594" target="499" cy:directed="1"/>
      <edge id="28265" label="zzzz107,zzzz237" source="594" target="677" cy:directed="1"/>
      <edge id="28264" label="zzzz107,zzzz176" source="594" target="477" cy:directed="1"/>
      <edge id="28263" label="zzzz107,zzzz230" source="594" target="568" cy:directed="1"/>
      <edge id="28262" label="zzzz107,zzzz241" source="594" target="703" cy:directed="1"/>
      <edge id="28261" label="zzzz107,zzzz130" source="594" target="479" cy:directed="1"/>
      <edge id="28260" label="zzzz107,zzzz155" source="594" target="434" cy:directed="1"/>
      <edge id="28259" label="zzzz107,zzzz179" source="594" target="511" cy:directed="1"/>
      <edge id="28258" label="zzzz107,zzzz242" source="594" target="707" cy:directed="1"/>
      <edge id="28257" label="zzzz107,zzzz856" source="594" target="706" cy:directed="1"/>
      <edge id="28256" label="zzzz107,zzzzzz4" source="594" target="67" cy:directed="1"/>
      <edge id="28255" label="zzzz107,zzzz118" source="594" target="407" cy:directed="1"/>
      <edge id="28254" label="zzzz107,zzzz124" source="594" target="406" cy:directed="1"/>
      <edge id="28253" label="zzzz107,zzzz120" source="594" target="379" cy:directed="1"/>
      <edge id="28252" label="zzzz107,zzzz129" source="594" target="421" cy:directed="1"/>
      <edge id="28251" label="zzzz107,zzzz119" source="594" target="243" cy:directed="1"/>
      <edge id="28250" label="zzzz107,zzzz128" source="594" target="422" cy:directed="1"/>
      <edge id="28249" label="zzzz107,zzzz148" source="594" target="242" cy:directed="1"/>
      <edge id="28248" label="zzzz107,zzzz154" source="594" target="403" cy:directed="1"/>
      <edge id="28247" label="zzzz107,zzzz115" source="594" target="456" cy:directed="1"/>
      <edge id="28246" label="zzzz107,zzzz146" source="594" target="165" cy:directed="1"/>
      <edge id="28245" label="zzzz107,zzzz147" source="594" target="206" cy:directed="1"/>
      <edge id="28244" label="zzzz107,zzzz150" source="594" target="187" cy:directed="1"/>
      <edge id="28243" label="zzzz107,zzzz151" source="594" target="205" cy:directed="1"/>
      <edge id="28242" label="zzzz107,zzzz163" source="594" target="237" cy:directed="1"/>
      <edge id="28241" label="zzzz107,zzzz173" source="594" target="585" cy:directed="1"/>
      <edge id="28240" label="zzzz107,zzzz114" source="594" target="66" cy:directed="1"/>
      <edge id="28239" label="zzzz107,zzzz125" source="594" target="405" cy:directed="1"/>
      <edge id="28238" label="zzzz107,zzzz126" source="594" target="404" cy:directed="1"/>
      <edge id="28237" label="zzzz107,zzzz153" source="594" target="378" cy:directed="1"/>
      <edge id="28236" label="zzzz107,zzzz166" source="594" target="236" cy:directed="1"/>
      <edge id="28235" label="zzzz107,zzzz167" source="594" target="345" cy:directed="1"/>
      <edge id="28234" label="zzzz107,zzzz172" source="594" target="561" cy:directed="1"/>
      <edge id="28233" label="zzzz107,zzzz156" source="594" target="501" cy:directed="1"/>
      <edge id="28232" label="zzzz107,zzzz191" source="594" target="510" cy:directed="1"/>
      <edge id="28231" label="zzzz107,zzzz198" source="594" target="114" cy:directed="1"/>
      <edge id="28230" label="zzzz107,zzzz204" source="594" target="376" cy:directed="1"/>
      <edge id="28229" label="zzzz107,zzzz168" source="594" target="344" cy:directed="1"/>
      <edge id="28228" label="zzzz107,zzzz184" source="594" target="628" cy:directed="1"/>
      <edge id="28227" label="zzzz107,zzzz171" source="594" target="500" cy:directed="1"/>
      <edge id="28226" label="zzzz107,zzzz180" source="594" target="584" cy:directed="1"/>
      <edge id="28225" label="zzzz107,zzzz181" source="594" target="583" cy:directed="1"/>
      <edge id="28224" label="zzzz107,zzzz183" source="594" target="629" cy:directed="1"/>
      <edge id="28223" label="zzzz107,zzzz199" source="594" target="125" cy:directed="1"/>
      <edge id="28222" label="zzzz107,zzzz200" source="594" target="124" cy:directed="1"/>
      <edge id="28221" label="zzzz107,zzzz182" source="594" target="582" cy:directed="1"/>
      <edge id="28220" label="zzzz107,zzzz859" source="594" target="709" cy:directed="1"/>
      <edge id="28219" label="zzzz107,zzzz206" source="594" target="465" cy:directed="1"/>
      <edge id="28218" label="zzzz107,zzzz193" source="594" target="489" cy:directed="1"/>
      <edge id="28217" label="zzzz107,zzzz185" source="594" target="600" cy:directed="1"/>
      <edge id="28216" label="zzzz107,zzzz507" source="594" target="277" cy:directed="1"/>
      <edge id="28215" label="zzzz107,zzzz196" source="594" target="488" cy:directed="1"/>
      <edge id="28214" label="zzzz107,zzzz512" source="594" target="471" cy:directed="1"/>
      <edge id="28213" label="zzzz107,zzzz245" source="594" target="576" cy:directed="1"/>
      <edge id="28212" label="zzzz107,zzzz506" source="594" target="249" cy:directed="1"/>
      <edge id="28211" label="zzzz107,zzzz157" source="594" target="549" cy:directed="1"/>
      <edge id="28210" label="zzzz109,zzzzz98" source="593" target="327" cy:directed="1"/>
      <edge id="28209" label="zzzz109,zzzzz85" source="593" target="300" cy:directed="1"/>
      <edge id="28208" label="zzzz109,zzzzz90" source="593" target="298" cy:directed="1"/>
      <edge id="28207" label="zzzz109,zzzzz88" source="593" target="299" cy:directed="1"/>
      <edge id="28206" label="zzzz109,zzzzz84" source="593" target="190" cy:directed="1"/>
      <edge id="28205" label="zzzz109,zzzzz78" source="593" target="191" cy:directed="1"/>
      <edge id="28204" label="zzzz109,zzzzz83" source="593" target="209" cy:directed="1"/>
      <edge id="28203" label="zzzz109,zzzzz94" source="593" target="244" cy:directed="1"/>
      <edge id="28202" label="zzzz109,zzzzz79" source="593" target="210" cy:directed="1"/>
      <edge id="28201" label="zzzz109,zzzzz97" source="593" target="297" cy:directed="1"/>
      <edge id="28200" label="zzzz109,zzzzz73" source="593" target="246" cy:directed="1"/>
      <edge id="28199" label="zzzz109,zzzzz71" source="593" target="169" cy:directed="1"/>
      <edge id="28198" label="zzzz109,zzzzz72" source="593" target="211" cy:directed="1"/>
      <edge id="28197" label="zzzz109,zzzzz75" source="593" target="245" cy:directed="1"/>
      <edge id="28196" label="zzzz109,zzzzz95" source="593" target="208" cy:directed="1"/>
      <edge id="28195" label="zzzz109,zzzzz92" source="593" target="383" cy:directed="1"/>
      <edge id="28194" label="zzzz109,zzzzz93" source="593" target="382" cy:directed="1"/>
      <edge id="28193" label="zzzz109,zzzz113" source="593" target="380" cy:directed="1"/>
      <edge id="28192" label="zzzz109,zzzzz14" source="593" target="109" cy:directed="1"/>
      <edge id="28191" label="zzzz109,zzzzz35" source="593" target="177" cy:directed="1"/>
      <edge id="28190" label="zzzz109,zzzzz12" source="593" target="83" cy:directed="1"/>
      <edge id="28189" label="zzzz109,zzzzz13" source="593" target="110" cy:directed="1"/>
      <edge id="28188" label="zzzz109,zzzzz16" source="593" target="126" cy:directed="1"/>
      <edge id="28187" label="zzzz109,zzzzz15" source="593" target="127" cy:directed="1"/>
      <edge id="28186" label="zzzz109,zzzzz11" source="593" target="68" cy:directed="1"/>
      <edge id="28185" label="zzzz109,zzzzz18" source="593" target="115" cy:directed="1"/>
      <edge id="28184" label="zzzz109,zzzzz29" source="593" target="321" cy:directed="1"/>
      <edge id="28183" label="zzzz109,zzzzz30" source="593" target="320" cy:directed="1"/>
      <edge id="28182" label="zzzz109,zzzzz32" source="593" target="319" cy:directed="1"/>
      <edge id="28181" label="zzzz109,zzzzz34" source="593" target="224" cy:directed="1"/>
      <edge id="28180" label="zzzz109,zzzzz17" source="593" target="82" cy:directed="1"/>
      <edge id="28179" label="zzzz109,zzzzz27" source="593" target="107" cy:directed="1"/>
      <edge id="28178" label="zzzz109,zzzzz28" source="593" target="106" cy:directed="1"/>
      <edge id="28177" label="zzzz109,zzzzz33" source="593" target="317" cy:directed="1"/>
      <edge id="28176" label="zzzz109,zzzz111" source="593" target="295" cy:directed="1"/>
      <edge id="28175" label="zzzz109,zzzzz50" source="593" target="150" cy:directed="1"/>
      <edge id="28174" label="zzzz109,zzzzz63" source="593" target="470" cy:directed="1"/>
      <edge id="28173" label="zzzz109,zzzzz24" source="593" target="136" cy:directed="1"/>
      <edge id="28172" label="zzzz109,zzzzz46" source="593" target="279" cy:directed="1"/>
      <edge id="28171" label="zzzz109,zzzzz51" source="593" target="148" cy:directed="1"/>
      <edge id="28170" label="zzzz109,zzzzz22" source="593" target="101" cy:directed="1"/>
      <edge id="28169" label="zzzz109,zzzzz23" source="593" target="100" cy:directed="1"/>
      <edge id="28168" label="zzzz109,zzzzz26" source="593" target="184" cy:directed="1"/>
      <edge id="28167" label="zzzz109,zzzzz42" source="593" target="153" cy:directed="1"/>
      <edge id="28166" label="zzzz109,zzzzz53" source="593" target="216" cy:directed="1"/>
      <edge id="28165" label="zzzz109,zzzzz57" source="593" target="213" cy:directed="1"/>
      <edge id="28164" label="zzzz109,zzzzz36" source="593" target="122" cy:directed="1"/>
      <edge id="28163" label="zzzz109,zzzzz37" source="593" target="162" cy:directed="1"/>
      <edge id="28162" label="zzzz109,zzzzz38" source="593" target="161" cy:directed="1"/>
      <edge id="28161" label="zzzz109,zzzzz43" source="593" target="281" cy:directed="1"/>
      <edge id="28160" label="zzzz109,zzzzz52" source="593" target="217" cy:directed="1"/>
      <edge id="28159" label="zzzz109,zzzzz58" source="593" target="248" cy:directed="1"/>
      <edge id="28158" label="zzzz109,zzzzz61" source="593" target="212" cy:directed="1"/>
      <edge id="28157" label="zzzz109,zzzzz19" source="593" target="71" cy:directed="1"/>
      <edge id="28156" label="zzzz109,zzzzz20" source="593" target="73" cy:directed="1"/>
      <edge id="28155" label="zzzz109,zzzzz45" source="593" target="280" cy:directed="1"/>
      <edge id="28154" label="zzzz109,zzzzz49" source="593" target="151" cy:directed="1"/>
      <edge id="28153" label="zzzz109,zzzz112" source="593" target="326" cy:directed="1"/>
      <edge id="28152" label="zzzz109,zzzzz40" source="593" target="158" cy:directed="1"/>
      <edge id="28151" label="zzzz109,zzzzz47" source="593" target="152" cy:directed="1"/>
      <edge id="28150" label="zzzz109,zzzzz54" source="593" target="215" cy:directed="1"/>
      <edge id="28149" label="zzzz109,zzzzz55" source="593" target="214" cy:directed="1"/>
      <edge id="28148" label="zzzz109,zzzz110" source="593" target="296" cy:directed="1"/>
      <edge id="28147" label="zzzz109,zzzzz21" source="593" target="72" cy:directed="1"/>
      <edge id="28146" label="zzzz109,zzzzz39" source="593" target="160" cy:directed="1"/>
      <edge id="28145" label="zzzz109,zzzzz60" source="593" target="415" cy:directed="1"/>
      <edge id="28144" label="zzzz109,zzzzz10" source="593" target="381" cy:directed="1"/>
      <edge id="28143" label="zzzz109,zzzzz65" source="593" target="445" cy:directed="1"/>
      <edge id="28142" label="zzzz109,zzzzz69" source="593" target="531" cy:directed="1"/>
      <edge id="28141" label="zzzz109,zzzzz70" source="593" target="530" cy:directed="1"/>
      <edge id="28140" label="zzzz109,zzzzz68" source="593" target="547" cy:directed="1"/>
      <edge id="28139" label="zzzz109,zzzzz67" source="593" target="532" cy:directed="1"/>
      <edge id="28138" label="zzzz109,zzzz243" source="593" target="700" cy:directed="1"/>
      <edge id="28137" label="zzzz109,zzzzz66" source="593" target="533" cy:directed="1"/>
      <edge id="28136" label="zzzz109,zzzzzz8" source="593" target="328" cy:directed="1"/>
      <edge id="28135" label="zzzz109,zzzzzz7" source="593" target="275" cy:directed="1"/>
      <edge id="28134" label="zzzz109,zzzzzz9" source="593" target="273" cy:directed="1"/>
      <edge id="28133" label="zzzz109,zzzzzz1" source="593" target="69" cy:directed="1"/>
      <edge id="28132" label="zzzz109,zzzzzz6" source="593" target="276" cy:directed="1"/>
      <edge id="28131" label="zzzz109,zzzz161" source="593" target="238" cy:directed="1"/>
      <edge id="28130" label="zzzz109,zzzzzz0" source="593" target="62" cy:directed="1"/>
      <edge id="28129" label="zzzz109,zzzzzz5" source="593" target="250" cy:directed="1"/>
      <edge id="28128" label="zzzz109,zzzz145" source="593" target="207" cy:directed="1"/>
      <edge id="28127" label="zzzz109,zzzz139" source="593" target="188" cy:directed="1"/>
      <edge id="28126" label="zzzz109,zzzz152" source="593" target="580" cy:directed="1"/>
      <edge id="28125" label="zzzz109,zzzz160" source="593" target="239" cy:directed="1"/>
      <edge id="28124" label="zzzz109,zzzz169" source="593" target="466" cy:directed="1"/>
      <edge id="28123" label="zzzz109,zzzz158" source="593" target="241" cy:directed="1"/>
      <edge id="28122" label="zzzz109,zzzz159" source="593" target="240" cy:directed="1"/>
      <edge id="28121" label="zzzz109,zzzz232" source="593" target="635" cy:directed="1"/>
      <edge id="28120" label="zzzz109,zzzz138" source="593" target="128" cy:directed="1"/>
      <edge id="28119" label="zzzz109,zzzz231" source="593" target="589" cy:directed="1"/>
      <edge id="28118" label="zzzz109,zzzz134" source="593" target="130" cy:directed="1"/>
      <edge id="28117" label="zzzz109,zzzz137" source="593" target="129" cy:directed="1"/>
      <edge id="28116" label="zzzz109,zzzz170" source="593" target="538" cy:directed="1"/>
      <edge id="28115" label="zzzz109,zzzz235" source="593" target="634" cy:directed="1"/>
      <edge id="28114" label="zzzz109,zzzz140" source="593" target="168" cy:directed="1"/>
      <edge id="28113" label="zzzz109,zzzz143" source="593" target="167" cy:directed="1"/>
      <edge id="28112" label="zzzz109,zzzz144" source="593" target="166" cy:directed="1"/>
      <edge id="28111" label="zzzz109,zzzz175" source="593" target="478" cy:directed="1"/>
      <edge id="28110" label="zzzz109,zzzz236" source="593" target="633" cy:directed="1"/>
      <edge id="28109" label="zzzz109,zzzz238" source="593" target="676" cy:directed="1"/>
      <edge id="28108" label="zzzz109,zzzz239" source="593" target="679" cy:directed="1"/>
      <edge id="28107" label="zzzz109,zzzz240" source="593" target="678" cy:directed="1"/>
      <edge id="28106" label="zzzz109,zzzz162" source="593" target="272" cy:directed="1"/>
      <edge id="28105" label="zzzz109,zzzz174" source="593" target="377" cy:directed="1"/>
      <edge id="28104" label="zzzz109,zzzz177" source="593" target="476" cy:directed="1"/>
      <edge id="28103" label="zzzz109,zzzz178" source="593" target="499" cy:directed="1"/>
      <edge id="28102" label="zzzz109,zzzz230" source="593" target="568" cy:directed="1"/>
      <edge id="28101" label="zzzz109,zzzz237" source="593" target="677" cy:directed="1"/>
      <edge id="28100" label="zzzz109,zzzz130" source="593" target="479" cy:directed="1"/>
      <edge id="28099" label="zzzz109,zzzz176" source="593" target="477" cy:directed="1"/>
      <edge id="28098" label="zzzz109,zzzz179" source="593" target="511" cy:directed="1"/>
      <edge id="28097" label="zzzz109,zzzz241" source="593" target="703" cy:directed="1"/>
      <edge id="28096" label="zzzz109,zzzz242" source="593" target="707" cy:directed="1"/>
      <edge id="28095" label="zzzz109,zzzz856" source="593" target="706" cy:directed="1"/>
      <edge id="28094" label="zzzz109,zzzzzz4" source="593" target="67" cy:directed="1"/>
      <edge id="28093" label="zzzz109,zzzz155" source="593" target="434" cy:directed="1"/>
      <edge id="28092" label="zzzz109,zzzz124" source="593" target="406" cy:directed="1"/>
      <edge id="28091" label="zzzz109,zzzz118" source="593" target="407" cy:directed="1"/>
      <edge id="28090" label="zzzz109,zzzz120" source="593" target="379" cy:directed="1"/>
      <edge id="28089" label="zzzz109,zzzz128" source="593" target="422" cy:directed="1"/>
      <edge id="28088" label="zzzz109,zzzz129" source="593" target="421" cy:directed="1"/>
      <edge id="28087" label="zzzz109,zzzz148" source="593" target="242" cy:directed="1"/>
      <edge id="28086" label="zzzz109,zzzz119" source="593" target="243" cy:directed="1"/>
      <edge id="28085" label="zzzz109,zzzz115" source="593" target="456" cy:directed="1"/>
      <edge id="28084" label="zzzz109,zzzz146" source="593" target="165" cy:directed="1"/>
      <edge id="28083" label="zzzz109,zzzz147" source="593" target="206" cy:directed="1"/>
      <edge id="28082" label="zzzz109,zzzz163" source="593" target="237" cy:directed="1"/>
      <edge id="28081" label="zzzz109,zzzz150" source="593" target="187" cy:directed="1"/>
      <edge id="28080" label="zzzz109,zzzz151" source="593" target="205" cy:directed="1"/>
      <edge id="28079" label="zzzz109,zzzz173" source="593" target="585" cy:directed="1"/>
      <edge id="28078" label="zzzz109,zzzz114" source="593" target="66" cy:directed="1"/>
      <edge id="28077" label="zzzz109,zzzz154" source="593" target="403" cy:directed="1"/>
      <edge id="28076" label="zzzz109,zzzz166" source="593" target="236" cy:directed="1"/>
      <edge id="28075" label="zzzz109,zzzz125" source="593" target="405" cy:directed="1"/>
      <edge id="28074" label="zzzz109,zzzz126" source="593" target="404" cy:directed="1"/>
      <edge id="28073" label="zzzz109,zzzz153" source="593" target="378" cy:directed="1"/>
      <edge id="28072" label="zzzz109,zzzz167" source="593" target="345" cy:directed="1"/>
      <edge id="28071" label="zzzz109,zzzz172" source="593" target="561" cy:directed="1"/>
      <edge id="28070" label="zzzz109,zzzz156" source="593" target="501" cy:directed="1"/>
      <edge id="28069" label="zzzz109,zzzz168" source="593" target="344" cy:directed="1"/>
      <edge id="28068" label="zzzz109,zzzz184" source="593" target="628" cy:directed="1"/>
      <edge id="28067" label="zzzz109,zzzz191" source="593" target="510" cy:directed="1"/>
      <edge id="28066" label="zzzz109,zzzz204" source="593" target="376" cy:directed="1"/>
      <edge id="28065" label="zzzz109,zzzz171" source="593" target="500" cy:directed="1"/>
      <edge id="28064" label="zzzz109,zzzz181" source="593" target="583" cy:directed="1"/>
      <edge id="28063" label="zzzz109,zzzz198" source="593" target="114" cy:directed="1"/>
      <edge id="28062" label="zzzz109,zzzz180" source="593" target="584" cy:directed="1"/>
      <edge id="28061" label="zzzz109,zzzz183" source="593" target="629" cy:directed="1"/>
      <edge id="28060" label="zzzz109,zzzz199" source="593" target="125" cy:directed="1"/>
      <edge id="28059" label="zzzz109,zzzz200" source="593" target="124" cy:directed="1"/>
      <edge id="28058" label="zzzz109,zzzz182" source="593" target="582" cy:directed="1"/>
      <edge id="28057" label="zzzz109,zzzz206" source="593" target="465" cy:directed="1"/>
      <edge id="28056" label="zzzz109,zzzz859" source="593" target="709" cy:directed="1"/>
      <edge id="28055" label="zzzz109,zzzz193" source="593" target="489" cy:directed="1"/>
      <edge id="28054" label="zzzz109,zzzz185" source="593" target="600" cy:directed="1"/>
      <edge id="28053" label="zzzz109,zzzz245" source="593" target="576" cy:directed="1"/>
      <edge id="28052" label="zzzz109,zzzz196" source="593" target="488" cy:directed="1"/>
      <edge id="28051" label="zzzz109,zzzz507" source="593" target="277" cy:directed="1"/>
      <edge id="28050" label="zzzz109,zzzz512" source="593" target="471" cy:directed="1"/>
      <edge id="28049" label="zzzz109,zzzz509" source="593" target="337" cy:directed="1"/>
      <edge id="28048" label="zzzz739,zzzz741" source="592" target="591" cy:directed="1"/>
      <edge id="28047" label="zzzz739,zzzz744" source="592" target="604" cy:directed="1"/>
      <edge id="28046" label="zzzz739,zzzz743" source="592" target="605" cy:directed="1"/>
      <edge id="28045" label="zzzz739,zzzz749" source="592" target="651" cy:directed="1"/>
      <edge id="28044" label="zzzz739,zzzz748" source="592" target="637" cy:directed="1"/>
      <edge id="28043" label="zzzz739,zzzz752" source="592" target="601" cy:directed="1"/>
      <edge id="28042" label="zzzz739,zzzz750" source="592" target="603" cy:directed="1"/>
      <edge id="28041" label="zzzz739,zzzz751" source="592" target="602" cy:directed="1"/>
      <edge id="28040" label="zzzz739,zzzz745" source="592" target="638" cy:directed="1"/>
      <edge id="28039" label="zzzz739,zzzz755" source="592" target="577" cy:directed="1"/>
      <edge id="28038" label="zzzz739,zzzz754" source="592" target="578" cy:directed="1"/>
      <edge id="28037" label="zzzz739,zzzz756" source="592" target="611" cy:directed="1"/>
      <edge id="28036" label="zzzz741,zzzz744" source="591" target="604" cy:directed="1"/>
      <edge id="28035" label="zzzz741,zzzz743" source="591" target="605" cy:directed="1"/>
      <edge id="28034" label="zzzz741,zzzz749" source="591" target="651" cy:directed="1"/>
      <edge id="28033" label="zzzz741,zzzz748" source="591" target="637" cy:directed="1"/>
      <edge id="28032" label="zzzz741,zzzz752" source="591" target="601" cy:directed="1"/>
      <edge id="28031" label="zzzz741,zzzz745" source="591" target="638" cy:directed="1"/>
      <edge id="28030" label="zzzz741,zzzz750" source="591" target="603" cy:directed="1"/>
      <edge id="28029" label="zzzz741,zzzz751" source="591" target="602" cy:directed="1"/>
      <edge id="28028" label="zzzz741,zzzz755" source="591" target="577" cy:directed="1"/>
      <edge id="28027" label="zzzz741,zzzz754" source="591" target="578" cy:directed="1"/>
      <edge id="28026" label="zzzz741,zzzz756" source="591" target="611" cy:directed="1"/>
      <edge id="28025" label="zzzz221,zzzz239" source="590" target="679" cy:directed="1"/>
      <edge id="28024" label="zzzz221,zzzz240" source="590" target="678" cy:directed="1"/>
      <edge id="28023" label="zzzz221,zzzz238" source="590" target="676" cy:directed="1"/>
      <edge id="28022" label="zzzz221,zzzz242" source="590" target="707" cy:directed="1"/>
      <edge id="28021" label="zzzz221,zzzz235" source="590" target="634" cy:directed="1"/>
      <edge id="28020" label="zzzz221,zzzz237" source="590" target="677" cy:directed="1"/>
      <edge id="28019" label="zzzz221,zzzz236" source="590" target="633" cy:directed="1"/>
      <edge id="28018" label="zzzz221,zzzz231" source="590" target="589" cy:directed="1"/>
      <edge id="28017" label="zzzz221,zzzz232" source="590" target="635" cy:directed="1"/>
      <edge id="28016" label="zzzz221,zzzz230" source="590" target="568" cy:directed="1"/>
      <edge id="28015" label="zzzz221,zzzz241" source="590" target="703" cy:directed="1"/>
      <edge id="28014" label="zzzz221,zzzzz34" source="590" target="224" cy:directed="1"/>
      <edge id="28013" label="zzzz221,zzzzz32" source="590" target="319" cy:directed="1"/>
      <edge id="28012" label="zzzz221,zzzzz29" source="590" target="321" cy:directed="1"/>
      <edge id="28011" label="zzzz221,zzzzz30" source="590" target="320" cy:directed="1"/>
      <edge id="28010" label="zzzz221,zzzzz28" source="590" target="106" cy:directed="1"/>
      <edge id="28009" label="zzzz221,zzzzz27" source="590" target="107" cy:directed="1"/>
      <edge id="28008" label="zzzz221,zzzzz33" source="590" target="317" cy:directed="1"/>
      <edge id="28007" label="zzzz221,zzzzz88" source="590" target="299" cy:directed="1"/>
      <edge id="28006" label="zzzz221,zzzzz90" source="590" target="298" cy:directed="1"/>
      <edge id="28005" label="zzzz221,zzzzz85" source="590" target="300" cy:directed="1"/>
      <edge id="28004" label="zzzz221,zzzzz60" source="590" target="415" cy:directed="1"/>
      <edge id="28003" label="zzzz231,zzzz235" source="589" target="634" cy:directed="1"/>
      <edge id="28002" label="zzzz231,zzzz236" source="589" target="633" cy:directed="1"/>
      <edge id="28001" label="zzzz231,zzzz232" source="589" target="635" cy:directed="1"/>
      <edge id="28000" label="zzzz231,zzzz239" source="589" target="679" cy:directed="1"/>
      <edge id="27999" label="zzzz231,zzzz240" source="589" target="678" cy:directed="1"/>
      <edge id="27998" label="zzzz231,zzzz242" source="589" target="707" cy:directed="1"/>
      <edge id="27997" label="zzzz231,zzzz238" source="589" target="676" cy:directed="1"/>
      <edge id="27996" label="zzzz231,zzzz237" source="589" target="677" cy:directed="1"/>
      <edge id="27995" label="zzzz231,zzzz241" source="589" target="703" cy:directed="1"/>
      <edge id="27994" label="zzzz231,zzzzz90" source="589" target="298" cy:directed="1"/>
      <edge id="27993" label="zzzz231,zzzzz12" source="589" target="83" cy:directed="1"/>
      <edge id="27992" label="zzzz231,zzzzz13" source="589" target="110" cy:directed="1"/>
      <edge id="27991" label="zzzz231,zzzzz14" source="589" target="109" cy:directed="1"/>
      <edge id="27990" label="zzzz231,zzzzz16" source="589" target="126" cy:directed="1"/>
      <edge id="27989" label="zzzz231,zzzzz19" source="589" target="71" cy:directed="1"/>
      <edge id="27988" label="zzzz231,zzzzz20" source="589" target="73" cy:directed="1"/>
      <edge id="27987" label="zzzz231,zzzzz47" source="589" target="152" cy:directed="1"/>
      <edge id="27986" label="zzzz231,zzzzz49" source="589" target="151" cy:directed="1"/>
      <edge id="27985" label="zzzz231,zzzzz52" source="589" target="217" cy:directed="1"/>
      <edge id="27984" label="zzzz231,zzzzz57" source="589" target="213" cy:directed="1"/>
      <edge id="27983" label="zzzz231,zzzzz11" source="589" target="68" cy:directed="1"/>
      <edge id="27982" label="zzzz231,zzzzz18" source="589" target="115" cy:directed="1"/>
      <edge id="27981" label="zzzz231,zzzzz50" source="589" target="150" cy:directed="1"/>
      <edge id="27980" label="zzzz231,zzzzz51" source="589" target="148" cy:directed="1"/>
      <edge id="27979" label="zzzz231,zzzzz53" source="589" target="216" cy:directed="1"/>
      <edge id="27978" label="zzzz231,zzzzz54" source="589" target="215" cy:directed="1"/>
      <edge id="27977" label="zzzz231,zzzzz85" source="589" target="300" cy:directed="1"/>
      <edge id="27976" label="zzzz231,zzzzz17" source="589" target="82" cy:directed="1"/>
      <edge id="27975" label="zzzz231,zzzzz36" source="589" target="122" cy:directed="1"/>
      <edge id="27974" label="zzzz231,zzzzz37" source="589" target="162" cy:directed="1"/>
      <edge id="27973" label="zzzz231,zzzzz42" source="589" target="153" cy:directed="1"/>
      <edge id="27972" label="zzzz231,zzzzz46" source="589" target="279" cy:directed="1"/>
      <edge id="27971" label="zzzz231,zzzzz61" source="589" target="212" cy:directed="1"/>
      <edge id="27970" label="zzzz231,zzzzz63" source="589" target="470" cy:directed="1"/>
      <edge id="27969" label="zzzz231,zzzzz15" source="589" target="127" cy:directed="1"/>
      <edge id="27968" label="zzzz231,zzzzz21" source="589" target="72" cy:directed="1"/>
      <edge id="27967" label="zzzz231,zzzzz38" source="589" target="161" cy:directed="1"/>
      <edge id="27966" label="zzzz231,zzzzz40" source="589" target="158" cy:directed="1"/>
      <edge id="27965" label="zzzz231,zzzzz43" source="589" target="281" cy:directed="1"/>
      <edge id="27964" label="zzzz231,zzzzz45" source="589" target="280" cy:directed="1"/>
      <edge id="27963" label="zzzz231,zzzzz58" source="589" target="248" cy:directed="1"/>
      <edge id="27962" label="zzzz231,zzzzz97" source="589" target="297" cy:directed="1"/>
      <edge id="27961" label="zzzz231,zzzzz55" source="589" target="214" cy:directed="1"/>
      <edge id="27960" label="zzzz231,zzzzz88" source="589" target="299" cy:directed="1"/>
      <edge id="27959" label="zzzz231,zzzzz39" source="589" target="160" cy:directed="1"/>
      <edge id="27958" label="zzzz231,zzzzz60" source="589" target="415" cy:directed="1"/>
      <edge id="27957" label="zzzz231,zzzzz73" source="589" target="246" cy:directed="1"/>
      <edge id="27956" label="zzzz231,zzzzz79" source="589" target="210" cy:directed="1"/>
      <edge id="27955" label="zzzz231,zzzzz83" source="589" target="209" cy:directed="1"/>
      <edge id="27954" label="zzzz231,zzzzz29" source="589" target="321" cy:directed="1"/>
      <edge id="27953" label="zzzz231,zzzzz30" source="589" target="320" cy:directed="1"/>
      <edge id="27952" label="zzzz231,zzzzz32" source="589" target="319" cy:directed="1"/>
      <edge id="27951" label="zzzz231,zzzzz33" source="589" target="317" cy:directed="1"/>
      <edge id="27950" label="zzzz231,zzzzz71" source="589" target="169" cy:directed="1"/>
      <edge id="27949" label="zzzz231,zzzzz72" source="589" target="211" cy:directed="1"/>
      <edge id="27948" label="zzzz231,zzzzz27" source="589" target="107" cy:directed="1"/>
      <edge id="27947" label="zzzz231,zzzzz28" source="589" target="106" cy:directed="1"/>
      <edge id="27946" label="zzzz231,zzzzz34" source="589" target="224" cy:directed="1"/>
      <edge id="27945" label="zzzz231,zzzzz75" source="589" target="245" cy:directed="1"/>
      <edge id="27944" label="zzzz231,zzzzz78" source="589" target="191" cy:directed="1"/>
      <edge id="27943" label="zzzz231,zzzzz68" source="589" target="547" cy:directed="1"/>
      <edge id="27942" label="zzzz231,zzzzz84" source="589" target="190" cy:directed="1"/>
      <edge id="27941" label="zzzz231,zzzzz94" source="589" target="244" cy:directed="1"/>
      <edge id="27940" label="zzzz231,zzzzz98" source="589" target="327" cy:directed="1"/>
      <edge id="27939" label="zzzz231,zzzzz23" source="589" target="100" cy:directed="1"/>
      <edge id="27938" label="zzzz231,zzzzz24" source="589" target="136" cy:directed="1"/>
      <edge id="27937" label="zzzz231,zzzzz22" source="589" target="101" cy:directed="1"/>
      <edge id="27936" label="zzzz231,zzzzz26" source="589" target="184" cy:directed="1"/>
      <edge id="27935" label="zzzz231,zzzz243" source="589" target="700" cy:directed="1"/>
      <edge id="27934" label="zzzz231,zzzzz10" source="589" target="381" cy:directed="1"/>
      <edge id="27933" label="zzzz231,zzzzz65" source="589" target="445" cy:directed="1"/>
      <edge id="27932" label="zzzz231,zzzzz35" source="589" target="177" cy:directed="1"/>
      <edge id="27931" label="zzzz231,zzzzz92" source="589" target="383" cy:directed="1"/>
      <edge id="27930" label="zzzz231,zzzzz93" source="589" target="382" cy:directed="1"/>
      <edge id="27929" label="zzzz231,zzzzz95" source="589" target="208" cy:directed="1"/>
      <edge id="27928" label="zzzz231,zzzzzz1" source="589" target="69" cy:directed="1"/>
      <edge id="27927" label="zzzz231,zzzzz66" source="589" target="533" cy:directed="1"/>
      <edge id="27926" label="zzzz231,zzzzz67" source="589" target="532" cy:directed="1"/>
      <edge id="27925" label="zzzz231,zzzzz69" source="589" target="531" cy:directed="1"/>
      <edge id="27924" label="zzzz231,zzzzz70" source="589" target="530" cy:directed="1"/>
      <edge id="27923" label="zzzz231,zzzzzz0" source="589" target="62" cy:directed="1"/>
      <edge id="27922" label="zzzz231,zzzzzz4" source="589" target="67" cy:directed="1"/>
      <edge id="27921" label="zzzz231,zzzz856" source="589" target="706" cy:directed="1"/>
      <edge id="27920" label="zzzz231,zzzzzz9" source="589" target="273" cy:directed="1"/>
      <edge id="27919" label="zzzz231,zzzzzz6" source="589" target="276" cy:directed="1"/>
      <edge id="27918" label="zzzz231,zzzzzz5" source="589" target="250" cy:directed="1"/>
      <edge id="27917" label="zzzz231,zzzzzz7" source="589" target="275" cy:directed="1"/>
      <edge id="27916" label="zzzz504,zzzz512" source="588" target="471" cy:directed="1"/>
      <edge id="27915" label="zzzz504,zzzz507" source="588" target="277" cy:directed="1"/>
      <edge id="27914" label="zzzz504,zzzz509" source="588" target="337" cy:directed="1"/>
      <edge id="27913" label="zzzz504,zzzz508" source="588" target="372" cy:directed="1"/>
      <edge id="27912" label="zzzz504,zzzz506" source="588" target="249" cy:directed="1"/>
      <edge id="27911" label="zzzz504,zzzz513" source="588" target="371" cy:directed="1"/>
      <edge id="27910" label="zzzz504,zzzz505" source="588" target="149" cy:directed="1"/>
      <edge id="27909" label="zzzz504,zzzz522" source="588" target="365" cy:directed="1"/>
      <edge id="27908" label="zzzz504,zzzz553" source="588" target="426" cy:directed="1"/>
      <edge id="27907" label="zzzz504,zzzz524" source="588" target="363" cy:directed="1"/>
      <edge id="27906" label="zzzz504,zzzz536" source="588" target="355" cy:directed="1"/>
      <edge id="27905" label="zzzz504,zzzz521" source="588" target="366" cy:directed="1"/>
      <edge id="27904" label="zzzz504,zzzz523" source="588" target="364" cy:directed="1"/>
      <edge id="27903" label="zzzz504,zzzz519" source="588" target="368" cy:directed="1"/>
      <edge id="27902" label="zzzz504,zzzz537" source="588" target="354" cy:directed="1"/>
      <edge id="27901" label="zzzz504,zzzz534" source="588" target="356" cy:directed="1"/>
      <edge id="27900" label="zzzz504,zzzz556" source="588" target="330" cy:directed="1"/>
      <edge id="27899" label="zzzz504,zzzz531" source="588" target="358" cy:directed="1"/>
      <edge id="27898" label="zzzz504,zzzz533" source="588" target="357" cy:directed="1"/>
      <edge id="27897" label="zzzz504,zzzz557" source="588" target="329" cy:directed="1"/>
      <edge id="27896" label="zzzz504,zzzz520" source="588" target="367" cy:directed="1"/>
      <edge id="27895" label="zzzz504,zzzz525" source="588" target="362" cy:directed="1"/>
      <edge id="27894" label="zzzz504,zzzz527" source="588" target="361" cy:directed="1"/>
      <edge id="27893" label="zzzz504,zzzz529" source="588" target="360" cy:directed="1"/>
      <edge id="27892" label="zzzz504,zzzz530" source="588" target="359" cy:directed="1"/>
      <edge id="27891" label="zzzz504,zzzz546" source="588" target="332" cy:directed="1"/>
      <edge id="27890" label="zzzz504,zzzz517" source="588" target="370" cy:directed="1"/>
      <edge id="27889" label="zzzz504,zzzz518" source="588" target="369" cy:directed="1"/>
      <edge id="27888" label="zzzz504,zzzz545" source="588" target="333" cy:directed="1"/>
      <edge id="27887" label="zzzz504,zzzz547" source="588" target="331" cy:directed="1"/>
      <edge id="27886" label="zzzz504,zzzz514" source="588" target="336" cy:directed="1"/>
      <edge id="27885" label="zzzz504,zzzz542" source="588" target="334" cy:directed="1"/>
      <edge id="27884" label="zzzz504,zzzz563" source="588" target="624" cy:directed="1"/>
      <edge id="27883" label="zzzz504,zzzz565" source="588" target="623" cy:directed="1"/>
      <edge id="27882" label="zzzz504,zzzz543" source="588" target="352" cy:directed="1"/>
      <edge id="27881" label="zzzz504,zzzz560" source="588" target="625" cy:directed="1"/>
      <edge id="27880" label="zzzz504,zzzz539" source="588" target="427" cy:directed="1"/>
      <edge id="27879" label="zzzz504,zzzz548" source="588" target="483" cy:directed="1"/>
      <edge id="27878" label="zzzz504,zzzz566" source="588" target="636" cy:directed="1"/>
      <edge id="27877" label="zzzz504,zzzz540" source="588" target="335" cy:directed="1"/>
      <edge id="27876" label="zzzz504,zzzz567" source="588" target="460" cy:directed="1"/>
      <edge id="27875" label="zzzz627,zzzz628" source="587" target="586" cy:directed="1"/>
      <edge id="27874" label="zzzz627,zzzz630" source="587" target="597" cy:directed="1"/>
      <edge id="27873" label="zzzz627,zzzz629" source="587" target="598" cy:directed="1"/>
      <edge id="27872" label="zzzz627,zzzz631" source="587" target="596" cy:directed="1"/>
      <edge id="27871" label="zzzz627,zzzz632" source="587" target="595" cy:directed="1"/>
      <edge id="27870" label="zzzz627,zzzz633" source="587" target="534" cy:directed="1"/>
      <edge id="27869" label="zzzz627,zzzz635" source="587" target="569" cy:directed="1"/>
      <edge id="27868" label="zzzz627,zzzz634" source="587" target="557" cy:directed="1"/>
      <edge id="27867" label="zzzz627,zzzz636" source="587" target="606" cy:directed="1"/>
      <edge id="27866" label="zzzz627,zzzz639" source="587" target="657" cy:directed="1"/>
      <edge id="27865" label="zzzz627,zzzz640" source="587" target="656" cy:directed="1"/>
      <edge id="27864" label="zzzz627,zzzz641" source="587" target="646" cy:directed="1"/>
      <edge id="27863" label="zzzz627,zzzz642" source="587" target="675" cy:directed="1"/>
      <edge id="27862" label="zzzz627,zzzz645" source="587" target="673" cy:directed="1"/>
      <edge id="27861" label="zzzz627,zzzz643" source="587" target="674" cy:directed="1"/>
      <edge id="27860" label="zzzz627,zzzz646" source="587" target="672" cy:directed="1"/>
      <edge id="27859" label="zzzz627,zzzz637" source="587" target="641" cy:directed="1"/>
      <edge id="27858" label="zzzz627,zzzz638" source="587" target="647" cy:directed="1"/>
      <edge id="27857" label="zzzz628,zzzz630" source="586" target="597" cy:directed="1"/>
      <edge id="27856" label="zzzz628,zzzz629" source="586" target="598" cy:directed="1"/>
      <edge id="27855" label="zzzz628,zzzz631" source="586" target="596" cy:directed="1"/>
      <edge id="27854" label="zzzz628,zzzz632" source="586" target="595" cy:directed="1"/>
      <edge id="27853" label="zzzz628,zzzz633" source="586" target="534" cy:directed="1"/>
      <edge id="27852" label="zzzz628,zzzz635" source="586" target="569" cy:directed="1"/>
      <edge id="27851" label="zzzz628,zzzz634" source="586" target="557" cy:directed="1"/>
      <edge id="27850" label="zzzz628,zzzz636" source="586" target="606" cy:directed="1"/>
      <edge id="27849" label="zzzz628,zzzz639" source="586" target="657" cy:directed="1"/>
      <edge id="27848" label="zzzz628,zzzz640" source="586" target="656" cy:directed="1"/>
      <edge id="27847" label="zzzz628,zzzz641" source="586" target="646" cy:directed="1"/>
      <edge id="27846" label="zzzz628,zzzz642" source="586" target="675" cy:directed="1"/>
      <edge id="27845" label="zzzz628,zzzz645" source="586" target="673" cy:directed="1"/>
      <edge id="27844" label="zzzz628,zzzz643" source="586" target="674" cy:directed="1"/>
      <edge id="27843" label="zzzz628,zzzz637" source="586" target="641" cy:directed="1"/>
      <edge id="27842" label="zzzz628,zzzz646" source="586" target="672" cy:directed="1"/>
      <edge id="27841" label="zzzz628,zzzz638" source="586" target="647" cy:directed="1"/>
      <edge id="27840" label="zzzz173,zzzz239" source="585" target="679" cy:directed="1"/>
      <edge id="27839" label="zzzz173,zzzz240" source="585" target="678" cy:directed="1"/>
      <edge id="27838" label="zzzz173,zzzz237" source="585" target="677" cy:directed="1"/>
      <edge id="27837" label="zzzz173,zzzz238" source="585" target="676" cy:directed="1"/>
      <edge id="27836" label="zzzz173,zzzz243" source="585" target="700" cy:directed="1"/>
      <edge id="27835" label="zzzz173,zzzz242" source="585" target="707" cy:directed="1"/>
      <edge id="27834" label="zzzz173,zzzz235" source="585" target="634" cy:directed="1"/>
      <edge id="27833" label="zzzz173,zzzz236" source="585" target="633" cy:directed="1"/>
      <edge id="27832" label="zzzz173,zzzz241" source="585" target="703" cy:directed="1"/>
      <edge id="27831" label="zzzz173,zzzzz58" source="585" target="248" cy:directed="1"/>
      <edge id="27830" label="zzzz173,zzzz231" source="585" target="589" cy:directed="1"/>
      <edge id="27829" label="zzzz173,zzzz232" source="585" target="635" cy:directed="1"/>
      <edge id="27828" label="zzzz173,zzzzz60" source="585" target="415" cy:directed="1"/>
      <edge id="27827" label="zzzz173,zzzzz57" source="585" target="213" cy:directed="1"/>
      <edge id="27826" label="zzzz173,zzzz176" source="585" target="477" cy:directed="1"/>
      <edge id="27825" label="zzzz173,zzzzz42" source="585" target="153" cy:directed="1"/>
      <edge id="27824" label="zzzz173,zzzzz46" source="585" target="279" cy:directed="1"/>
      <edge id="27823" label="zzzz173,zzzzz36" source="585" target="122" cy:directed="1"/>
      <edge id="27822" label="zzzz173,zzzzz37" source="585" target="162" cy:directed="1"/>
      <edge id="27821" label="zzzz173,zzzzz38" source="585" target="161" cy:directed="1"/>
      <edge id="27820" label="zzzz173,zzzzz43" source="585" target="281" cy:directed="1"/>
      <edge id="27819" label="zzzz173,zzzzz45" source="585" target="280" cy:directed="1"/>
      <edge id="27818" label="zzzz173,zzzzz55" source="585" target="214" cy:directed="1"/>
      <edge id="27817" label="zzzz173,zzzzz40" source="585" target="158" cy:directed="1"/>
      <edge id="27816" label="zzzz173,zzzzz47" source="585" target="152" cy:directed="1"/>
      <edge id="27815" label="zzzz173,zzzzz50" source="585" target="150" cy:directed="1"/>
      <edge id="27814" label="zzzz173,zzzzz53" source="585" target="216" cy:directed="1"/>
      <edge id="27813" label="zzzz173,zzzzz49" source="585" target="151" cy:directed="1"/>
      <edge id="27812" label="zzzz173,zzzzz51" source="585" target="148" cy:directed="1"/>
      <edge id="27811" label="zzzz173,zzzzz52" source="585" target="217" cy:directed="1"/>
      <edge id="27810" label="zzzz173,zzzzz63" source="585" target="470" cy:directed="1"/>
      <edge id="27809" label="zzzz173,zzzzz54" source="585" target="215" cy:directed="1"/>
      <edge id="27808" label="zzzz173,zzzzz61" source="585" target="212" cy:directed="1"/>
      <edge id="27807" label="zzzz173,zzzz230" source="585" target="568" cy:directed="1"/>
      <edge id="27806" label="zzzz173,zzzzz17" source="585" target="82" cy:directed="1"/>
      <edge id="27805" label="zzzz173,zzzzz18" source="585" target="115" cy:directed="1"/>
      <edge id="27804" label="zzzz173,zzzzz39" source="585" target="160" cy:directed="1"/>
      <edge id="27803" label="zzzz173,zzzzz65" source="585" target="445" cy:directed="1"/>
      <edge id="27802" label="zzzz173,zzzz177" source="585" target="476" cy:directed="1"/>
      <edge id="27801" label="zzzz173,zzzzz29" source="585" target="321" cy:directed="1"/>
      <edge id="27800" label="zzzz173,zzzzz30" source="585" target="320" cy:directed="1"/>
      <edge id="27799" label="zzzz173,zzzzz32" source="585" target="319" cy:directed="1"/>
      <edge id="27798" label="zzzz173,zzzzz11" source="585" target="68" cy:directed="1"/>
      <edge id="27797" label="zzzz173,zzzzz33" source="585" target="317" cy:directed="1"/>
      <edge id="27796" label="zzzz173,zzzzz34" source="585" target="224" cy:directed="1"/>
      <edge id="27795" label="zzzz173,zzzzz35" source="585" target="177" cy:directed="1"/>
      <edge id="27794" label="zzzz173,zzzzz97" source="585" target="297" cy:directed="1"/>
      <edge id="27793" label="zzzz173,zzzz175" source="585" target="478" cy:directed="1"/>
      <edge id="27792" label="zzzz173,zzzzz13" source="585" target="110" cy:directed="1"/>
      <edge id="27791" label="zzzz173,zzzzz14" source="585" target="109" cy:directed="1"/>
      <edge id="27790" label="zzzz173,zzzzz28" source="585" target="106" cy:directed="1"/>
      <edge id="27789" label="zzzz173,zzzzz69" source="585" target="531" cy:directed="1"/>
      <edge id="27788" label="zzzz173,zzzzz70" source="585" target="530" cy:directed="1"/>
      <edge id="27787" label="zzzz173,zzzzz84" source="585" target="190" cy:directed="1"/>
      <edge id="27786" label="zzzz173,zzzzz94" source="585" target="244" cy:directed="1"/>
      <edge id="27785" label="zzzz173,zzzz174" source="585" target="377" cy:directed="1"/>
      <edge id="27784" label="zzzz173,zzzzz12" source="585" target="83" cy:directed="1"/>
      <edge id="27783" label="zzzz173,zzzzz16" source="585" target="126" cy:directed="1"/>
      <edge id="27782" label="zzzz173,zzzzz27" source="585" target="107" cy:directed="1"/>
      <edge id="27781" label="zzzz173,zzzzz85" source="585" target="300" cy:directed="1"/>
      <edge id="27780" label="zzzz173,zzzzz90" source="585" target="298" cy:directed="1"/>
      <edge id="27779" label="zzzz173,zzzz179" source="585" target="511" cy:directed="1"/>
      <edge id="27778" label="zzzz173,zzzzz98" source="585" target="327" cy:directed="1"/>
      <edge id="27777" label="zzzz173,zzzz225" source="585" target="432" cy:directed="1"/>
      <edge id="27776" label="zzzz173,zzzzz10" source="585" target="381" cy:directed="1"/>
      <edge id="27775" label="zzzz173,zzzzz75" source="585" target="245" cy:directed="1"/>
      <edge id="27774" label="zzzz173,zzzzz88" source="585" target="299" cy:directed="1"/>
      <edge id="27773" label="zzzz173,zzzz178" source="585" target="499" cy:directed="1"/>
      <edge id="27772" label="zzzz173,zzzzz15" source="585" target="127" cy:directed="1"/>
      <edge id="27771" label="zzzz173,zzzzz20" source="585" target="73" cy:directed="1"/>
      <edge id="27770" label="zzzz173,zzzzz73" source="585" target="246" cy:directed="1"/>
      <edge id="27769" label="zzzz173,zzzzz78" source="585" target="191" cy:directed="1"/>
      <edge id="27768" label="zzzz173,zzzzz19" source="585" target="71" cy:directed="1"/>
      <edge id="27767" label="zzzz173,zzzzz22" source="585" target="101" cy:directed="1"/>
      <edge id="27766" label="zzzz173,zzzzz23" source="585" target="100" cy:directed="1"/>
      <edge id="27765" label="zzzz173,zzzzz24" source="585" target="136" cy:directed="1"/>
      <edge id="27764" label="zzzz173,zzzzz26" source="585" target="184" cy:directed="1"/>
      <edge id="27763" label="zzzz173,zzzzz68" source="585" target="547" cy:directed="1"/>
      <edge id="27762" label="zzzz173,zzzzz71" source="585" target="169" cy:directed="1"/>
      <edge id="27761" label="zzzz173,zzzzz72" source="585" target="211" cy:directed="1"/>
      <edge id="27760" label="zzzz173,zzzzz79" source="585" target="210" cy:directed="1"/>
      <edge id="27759" label="zzzz173,zzzzz83" source="585" target="209" cy:directed="1"/>
      <edge id="27758" label="zzzz173,zzzzz66" source="585" target="533" cy:directed="1"/>
      <edge id="27757" label="zzzz173,zzzz204" source="585" target="376" cy:directed="1"/>
      <edge id="27756" label="zzzz173,zzzzz21" source="585" target="72" cy:directed="1"/>
      <edge id="27755" label="zzzz173,zzzzz67" source="585" target="532" cy:directed="1"/>
      <edge id="27754" label="zzzz173,zzzzz93" source="585" target="382" cy:directed="1"/>
      <edge id="27753" label="zzzz173,zzzzz95" source="585" target="208" cy:directed="1"/>
      <edge id="27752" label="zzzz173,zzzzz92" source="585" target="383" cy:directed="1"/>
      <edge id="27751" label="zzzz173,zzzzzz1" source="585" target="69" cy:directed="1"/>
      <edge id="27750" label="zzzz173,zzzzzz4" source="585" target="67" cy:directed="1"/>
      <edge id="27749" label="zzzz173,zzzzzz0" source="585" target="62" cy:directed="1"/>
      <edge id="27748" label="zzzz173,zzzzzz7" source="585" target="275" cy:directed="1"/>
      <edge id="27747" label="zzzz173,zzzzzz9" source="585" target="273" cy:directed="1"/>
      <edge id="27746" label="zzzz173,zzzz856" source="585" target="706" cy:directed="1"/>
      <edge id="27745" label="zzzz173,zzzz221" source="585" target="590" cy:directed="1"/>
      <edge id="27744" label="zzzz173,zzzzzz6" source="585" target="276" cy:directed="1"/>
      <edge id="27743" label="zzzz180,zzzz181" source="584" target="583" cy:directed="1"/>
      <edge id="27742" label="zzzz180,zzzz182" source="584" target="582" cy:directed="1"/>
      <edge id="27741" label="zzzz180,zzzz184" source="584" target="628" cy:directed="1"/>
      <edge id="27740" label="zzzz180,zzzz183" source="584" target="629" cy:directed="1"/>
      <edge id="27739" label="zzzz180,zzzz185" source="584" target="600" cy:directed="1"/>
      <edge id="27738" label="zzzz180,zzzz243" source="584" target="700" cy:directed="1"/>
      <edge id="27737" label="zzzz180,zzzzz12" source="584" target="83" cy:directed="1"/>
      <edge id="27736" label="zzzz180,zzzzz13" source="584" target="110" cy:directed="1"/>
      <edge id="27735" label="zzzz180,zzzzz14" source="584" target="109" cy:directed="1"/>
      <edge id="27734" label="zzzz180,zzzzz16" source="584" target="126" cy:directed="1"/>
      <edge id="27733" label="zzzz180,zzzzz50" source="584" target="150" cy:directed="1"/>
      <edge id="27732" label="zzzz180,zzzzz51" source="584" target="148" cy:directed="1"/>
      <edge id="27731" label="zzzz180,zzzzz53" source="584" target="216" cy:directed="1"/>
      <edge id="27730" label="zzzz180,zzzzz54" source="584" target="215" cy:directed="1"/>
      <edge id="27729" label="zzzz180,zzzzz52" source="584" target="217" cy:directed="1"/>
      <edge id="27728" label="zzzz180,zzzzz65" source="584" target="445" cy:directed="1"/>
      <edge id="27727" label="zzzz180,zzzzz49" source="584" target="151" cy:directed="1"/>
      <edge id="27726" label="zzzz180,zzzzz66" source="584" target="533" cy:directed="1"/>
      <edge id="27725" label="zzzz180,zzzzz15" source="584" target="127" cy:directed="1"/>
      <edge id="27724" label="zzzz180,zzzzz17" source="584" target="82" cy:directed="1"/>
      <edge id="27723" label="zzzz180,zzzzz34" source="584" target="224" cy:directed="1"/>
      <edge id="27722" label="zzzz180,zzzzz18" source="584" target="115" cy:directed="1"/>
      <edge id="27721" label="zzzz180,zzzzz28" source="584" target="106" cy:directed="1"/>
      <edge id="27720" label="zzzz180,zzzzz29" source="584" target="321" cy:directed="1"/>
      <edge id="27719" label="zzzz180,zzzzz30" source="584" target="320" cy:directed="1"/>
      <edge id="27718" label="zzzz180,zzzzz32" source="584" target="319" cy:directed="1"/>
      <edge id="27717" label="zzzz180,zzzzz40" source="584" target="158" cy:directed="1"/>
      <edge id="27716" label="zzzz180,zzzzz58" source="584" target="248" cy:directed="1"/>
      <edge id="27715" label="zzzz180,zzzzz67" source="584" target="532" cy:directed="1"/>
      <edge id="27714" label="zzzz180,zzzzz11" source="584" target="68" cy:directed="1"/>
      <edge id="27713" label="zzzz180,zzzzz33" source="584" target="317" cy:directed="1"/>
      <edge id="27712" label="zzzz180,zzzzz47" source="584" target="152" cy:directed="1"/>
      <edge id="27711" label="zzzz180,zzzzz60" source="584" target="415" cy:directed="1"/>
      <edge id="27710" label="zzzz180,zzzzz68" source="584" target="547" cy:directed="1"/>
      <edge id="27709" label="zzzz180,zzzzz27" source="584" target="107" cy:directed="1"/>
      <edge id="27708" label="zzzz180,zzzzz22" source="584" target="101" cy:directed="1"/>
      <edge id="27707" label="zzzz180,zzzzz23" source="584" target="100" cy:directed="1"/>
      <edge id="27706" label="zzzz180,zzzzz24" source="584" target="136" cy:directed="1"/>
      <edge id="27705" label="zzzz180,zzzzz26" source="584" target="184" cy:directed="1"/>
      <edge id="27704" label="zzzz180,zzzzz35" source="584" target="177" cy:directed="1"/>
      <edge id="27703" label="zzzz180,zzzz242" source="584" target="707" cy:directed="1"/>
      <edge id="27702" label="zzzz180,zzzzz39" source="584" target="160" cy:directed="1"/>
      <edge id="27701" label="zzzz180,zzzzz42" source="584" target="153" cy:directed="1"/>
      <edge id="27700" label="zzzz180,zzzzz46" source="584" target="279" cy:directed="1"/>
      <edge id="27699" label="zzzz180,zzzzz57" source="584" target="213" cy:directed="1"/>
      <edge id="27698" label="zzzz180,zzzzz20" source="584" target="73" cy:directed="1"/>
      <edge id="27697" label="zzzz180,zzzzz36" source="584" target="122" cy:directed="1"/>
      <edge id="27696" label="zzzz180,zzzzz37" source="584" target="162" cy:directed="1"/>
      <edge id="27695" label="zzzz180,zzzzz38" source="584" target="161" cy:directed="1"/>
      <edge id="27694" label="zzzz180,zzzzz43" source="584" target="281" cy:directed="1"/>
      <edge id="27693" label="zzzz180,zzzzz19" source="584" target="71" cy:directed="1"/>
      <edge id="27692" label="zzzz180,zzzzz55" source="584" target="214" cy:directed="1"/>
      <edge id="27691" label="zzzz180,zzzzz69" source="584" target="531" cy:directed="1"/>
      <edge id="27690" label="zzzz180,zzzzz70" source="584" target="530" cy:directed="1"/>
      <edge id="27689" label="zzzz180,zzzzz78" source="584" target="191" cy:directed="1"/>
      <edge id="27688" label="zzzz180,zzzzz79" source="584" target="210" cy:directed="1"/>
      <edge id="27687" label="zzzz180,zzzzz83" source="584" target="209" cy:directed="1"/>
      <edge id="27686" label="zzzz180,zzzzz94" source="584" target="244" cy:directed="1"/>
      <edge id="27685" label="zzzz180,zzzzz97" source="584" target="297" cy:directed="1"/>
      <edge id="27684" label="zzzz180,zzzzz98" source="584" target="327" cy:directed="1"/>
      <edge id="27683" label="zzzz180,zzzzz45" source="584" target="280" cy:directed="1"/>
      <edge id="27682" label="zzzz180,zzzzz73" source="584" target="246" cy:directed="1"/>
      <edge id="27681" label="zzzz180,zzzzz75" source="584" target="245" cy:directed="1"/>
      <edge id="27680" label="zzzz180,zzzzz85" source="584" target="300" cy:directed="1"/>
      <edge id="27679" label="zzzz180,zzzzz88" source="584" target="299" cy:directed="1"/>
      <edge id="27678" label="zzzz180,zzzzz61" source="584" target="212" cy:directed="1"/>
      <edge id="27677" label="zzzz180,zzzz241" source="584" target="703" cy:directed="1"/>
      <edge id="27676" label="zzzz180,zzzzz84" source="584" target="190" cy:directed="1"/>
      <edge id="27675" label="zzzz180,zzzzz71" source="584" target="169" cy:directed="1"/>
      <edge id="27674" label="zzzz180,zzzzz72" source="584" target="211" cy:directed="1"/>
      <edge id="27673" label="zzzz180,zzzzz21" source="584" target="72" cy:directed="1"/>
      <edge id="27672" label="zzzz180,zzzzz63" source="584" target="470" cy:directed="1"/>
      <edge id="27671" label="zzzz180,zzzzz90" source="584" target="298" cy:directed="1"/>
      <edge id="27670" label="zzzz180,zzzzz10" source="584" target="381" cy:directed="1"/>
      <edge id="27669" label="zzzz180,zzzzz95" source="584" target="208" cy:directed="1"/>
      <edge id="27668" label="zzzz180,zzzz231" source="584" target="589" cy:directed="1"/>
      <edge id="27667" label="zzzz180,zzzz235" source="584" target="634" cy:directed="1"/>
      <edge id="27666" label="zzzz180,zzzz225" source="584" target="432" cy:directed="1"/>
      <edge id="27665" label="zzzz181,zzzz182" source="583" target="582" cy:directed="1"/>
      <edge id="27664" label="zzzz181,zzzz184" source="583" target="628" cy:directed="1"/>
      <edge id="27663" label="zzzz181,zzzz183" source="583" target="629" cy:directed="1"/>
      <edge id="27662" label="zzzz181,zzzz185" source="583" target="600" cy:directed="1"/>
      <edge id="27661" label="zzzz181,zzzz243" source="583" target="700" cy:directed="1"/>
      <edge id="27660" label="zzzz181,zzzzz12" source="583" target="83" cy:directed="1"/>
      <edge id="27659" label="zzzz181,zzzzz13" source="583" target="110" cy:directed="1"/>
      <edge id="27658" label="zzzz181,zzzzz14" source="583" target="109" cy:directed="1"/>
      <edge id="27657" label="zzzz181,zzzzz16" source="583" target="126" cy:directed="1"/>
      <edge id="27656" label="zzzz181,zzzzz50" source="583" target="150" cy:directed="1"/>
      <edge id="27655" label="zzzz181,zzzzz51" source="583" target="148" cy:directed="1"/>
      <edge id="27654" label="zzzz181,zzzzz53" source="583" target="216" cy:directed="1"/>
      <edge id="27653" label="zzzz181,zzzzz54" source="583" target="215" cy:directed="1"/>
      <edge id="27652" label="zzzz181,zzzzz49" source="583" target="151" cy:directed="1"/>
      <edge id="27651" label="zzzz181,zzzzz52" source="583" target="217" cy:directed="1"/>
      <edge id="27650" label="zzzz181,zzzzz65" source="583" target="445" cy:directed="1"/>
      <edge id="27649" label="zzzz181,zzzzz15" source="583" target="127" cy:directed="1"/>
      <edge id="27648" label="zzzz181,zzzzz66" source="583" target="533" cy:directed="1"/>
      <edge id="27647" label="zzzz181,zzzzz34" source="583" target="224" cy:directed="1"/>
      <edge id="27646" label="zzzz181,zzzzz17" source="583" target="82" cy:directed="1"/>
      <edge id="27645" label="zzzz181,zzzzz18" source="583" target="115" cy:directed="1"/>
      <edge id="27644" label="zzzz181,zzzzz32" source="583" target="319" cy:directed="1"/>
      <edge id="27643" label="zzzz181,zzzzz67" source="583" target="532" cy:directed="1"/>
      <edge id="27642" label="zzzz181,zzzzz11" source="583" target="68" cy:directed="1"/>
      <edge id="27641" label="zzzz181,zzzzz28" source="583" target="106" cy:directed="1"/>
      <edge id="27640" label="zzzz181,zzzzz29" source="583" target="321" cy:directed="1"/>
      <edge id="27639" label="zzzz181,zzzzz30" source="583" target="320" cy:directed="1"/>
      <edge id="27638" label="zzzz181,zzzzz40" source="583" target="158" cy:directed="1"/>
      <edge id="27637" label="zzzz181,zzzzz58" source="583" target="248" cy:directed="1"/>
      <edge id="27636" label="zzzz181,zzzzz47" source="583" target="152" cy:directed="1"/>
      <edge id="27635" label="zzzz181,zzzzz60" source="583" target="415" cy:directed="1"/>
      <edge id="27634" label="zzzz181,zzzzz68" source="583" target="547" cy:directed="1"/>
      <edge id="27633" label="zzzz181,zzzzz27" source="583" target="107" cy:directed="1"/>
      <edge id="27632" label="zzzz181,zzzzz33" source="583" target="317" cy:directed="1"/>
      <edge id="27631" label="zzzz181,zzzzz35" source="583" target="177" cy:directed="1"/>
      <edge id="27630" label="zzzz181,zzzz242" source="583" target="707" cy:directed="1"/>
      <edge id="27629" label="zzzz181,zzzzz22" source="583" target="101" cy:directed="1"/>
      <edge id="27628" label="zzzz181,zzzzz23" source="583" target="100" cy:directed="1"/>
      <edge id="27627" label="zzzz181,zzzzz24" source="583" target="136" cy:directed="1"/>
      <edge id="27626" label="zzzz181,zzzzz26" source="583" target="184" cy:directed="1"/>
      <edge id="27625" label="zzzz181,zzzzz39" source="583" target="160" cy:directed="1"/>
      <edge id="27624" label="zzzz181,zzzzz42" source="583" target="153" cy:directed="1"/>
      <edge id="27623" label="zzzz181,zzzzz46" source="583" target="279" cy:directed="1"/>
      <edge id="27622" label="zzzz181,zzzzz36" source="583" target="122" cy:directed="1"/>
      <edge id="27621" label="zzzz181,zzzzz37" source="583" target="162" cy:directed="1"/>
      <edge id="27620" label="zzzz181,zzzzz38" source="583" target="161" cy:directed="1"/>
      <edge id="27619" label="zzzz181,zzzzz43" source="583" target="281" cy:directed="1"/>
      <edge id="27618" label="zzzz181,zzzzz57" source="583" target="213" cy:directed="1"/>
      <edge id="27617" label="zzzz181,zzzzz19" source="583" target="71" cy:directed="1"/>
      <edge id="27616" label="zzzz181,zzzzz20" source="583" target="73" cy:directed="1"/>
      <edge id="27615" label="zzzz181,zzzzz55" source="583" target="214" cy:directed="1"/>
      <edge id="27614" label="zzzz181,zzzzz69" source="583" target="531" cy:directed="1"/>
      <edge id="27613" label="zzzz181,zzzzz70" source="583" target="530" cy:directed="1"/>
      <edge id="27612" label="zzzz181,zzzzz78" source="583" target="191" cy:directed="1"/>
      <edge id="27611" label="zzzz181,zzzzz79" source="583" target="210" cy:directed="1"/>
      <edge id="27610" label="zzzz181,zzzzz83" source="583" target="209" cy:directed="1"/>
      <edge id="27609" label="zzzz181,zzzzz97" source="583" target="297" cy:directed="1"/>
      <edge id="27608" label="zzzz181,zzzzz98" source="583" target="327" cy:directed="1"/>
      <edge id="27607" label="zzzz181,zzzzz45" source="583" target="280" cy:directed="1"/>
      <edge id="27606" label="zzzz181,zzzzz73" source="583" target="246" cy:directed="1"/>
      <edge id="27605" label="zzzz181,zzzzz75" source="583" target="245" cy:directed="1"/>
      <edge id="27604" label="zzzz181,zzzzz94" source="583" target="244" cy:directed="1"/>
      <edge id="27603" label="zzzz181,zzzzz85" source="583" target="300" cy:directed="1"/>
      <edge id="27602" label="zzzz181,zzzzz88" source="583" target="299" cy:directed="1"/>
      <edge id="27601" label="zzzz181,zzzzz61" source="583" target="212" cy:directed="1"/>
      <edge id="27600" label="zzzz181,zzzz241" source="583" target="703" cy:directed="1"/>
      <edge id="27599" label="zzzz181,zzzzz84" source="583" target="190" cy:directed="1"/>
      <edge id="27598" label="zzzz181,zzzzz71" source="583" target="169" cy:directed="1"/>
      <edge id="27597" label="zzzz181,zzzzz72" source="583" target="211" cy:directed="1"/>
      <edge id="27596" label="zzzz181,zzzzz63" source="583" target="470" cy:directed="1"/>
      <edge id="27595" label="zzzz181,zzzzz21" source="583" target="72" cy:directed="1"/>
      <edge id="27594" label="zzzz181,zzzzz90" source="583" target="298" cy:directed="1"/>
      <edge id="27593" label="zzzz181,zzzzz10" source="583" target="381" cy:directed="1"/>
      <edge id="27592" label="zzzz181,zzzzz95" source="583" target="208" cy:directed="1"/>
      <edge id="27591" label="zzzz181,zzzz231" source="583" target="589" cy:directed="1"/>
      <edge id="27590" label="zzzz181,zzzz235" source="583" target="634" cy:directed="1"/>
      <edge id="27589" label="zzzz182,zzzz184" source="582" target="628" cy:directed="1"/>
      <edge id="27588" label="zzzz182,zzzz183" source="582" target="629" cy:directed="1"/>
      <edge id="27587" label="zzzz182,zzzz185" source="582" target="600" cy:directed="1"/>
      <edge id="27586" label="zzzz182,zzzzz50" source="582" target="150" cy:directed="1"/>
      <edge id="27585" label="zzzz182,zzzzz51" source="582" target="148" cy:directed="1"/>
      <edge id="27584" label="zzzz182,zzzzz53" source="582" target="216" cy:directed="1"/>
      <edge id="27583" label="zzzz182,zzzzz54" source="582" target="215" cy:directed="1"/>
      <edge id="27582" label="zzzz182,zzzzz49" source="582" target="151" cy:directed="1"/>
      <edge id="27581" label="zzzz182,zzzzz52" source="582" target="217" cy:directed="1"/>
      <edge id="27580" label="zzzz182,zzzzz65" source="582" target="445" cy:directed="1"/>
      <edge id="27579" label="zzzz182,zzzz243" source="582" target="700" cy:directed="1"/>
      <edge id="27578" label="zzzz182,zzzzz66" source="582" target="533" cy:directed="1"/>
      <edge id="27577" label="zzzz182,zzzzz14" source="582" target="109" cy:directed="1"/>
      <edge id="27576" label="zzzz182,zzzzz16" source="582" target="126" cy:directed="1"/>
      <edge id="27575" label="zzzz182,zzzzz12" source="582" target="83" cy:directed="1"/>
      <edge id="27574" label="zzzz182,zzzzz13" source="582" target="110" cy:directed="1"/>
      <edge id="27573" label="zzzz182,zzzzz34" source="582" target="224" cy:directed="1"/>
      <edge id="27572" label="zzzz182,zzzzz28" source="582" target="106" cy:directed="1"/>
      <edge id="27571" label="zzzz182,zzzzz29" source="582" target="321" cy:directed="1"/>
      <edge id="27570" label="zzzz182,zzzzz30" source="582" target="320" cy:directed="1"/>
      <edge id="27569" label="zzzz182,zzzzz32" source="582" target="319" cy:directed="1"/>
      <edge id="27568" label="zzzz182,zzzzz40" source="582" target="158" cy:directed="1"/>
      <edge id="27567" label="zzzz182,zzzzz58" source="582" target="248" cy:directed="1"/>
      <edge id="27566" label="zzzz182,zzzzz67" source="582" target="532" cy:directed="1"/>
      <edge id="27565" label="zzzz182,zzzzz15" source="582" target="127" cy:directed="1"/>
      <edge id="27564" label="zzzz182,zzzzz60" source="582" target="415" cy:directed="1"/>
      <edge id="27563" label="zzzz182,zzzzz33" source="582" target="317" cy:directed="1"/>
      <edge id="27562" label="zzzz182,zzzzz47" source="582" target="152" cy:directed="1"/>
      <edge id="27561" label="zzzz182,zzzzz68" source="582" target="547" cy:directed="1"/>
      <edge id="27560" label="zzzz182,zzzzz17" source="582" target="82" cy:directed="1"/>
      <edge id="27559" label="zzzz182,zzzzz18" source="582" target="115" cy:directed="1"/>
      <edge id="27558" label="zzzz182,zzzzz27" source="582" target="107" cy:directed="1"/>
      <edge id="27557" label="zzzz182,zzzzz11" source="582" target="68" cy:directed="1"/>
      <edge id="27556" label="zzzz182,zzzzz22" source="582" target="101" cy:directed="1"/>
      <edge id="27555" label="zzzz182,zzzzz23" source="582" target="100" cy:directed="1"/>
      <edge id="27554" label="zzzz182,zzzzz24" source="582" target="136" cy:directed="1"/>
      <edge id="27553" label="zzzz182,zzzzz26" source="582" target="184" cy:directed="1"/>
      <edge id="27552" label="zzzz182,zzzzz35" source="582" target="177" cy:directed="1"/>
      <edge id="27551" label="zzzz182,zzzzz39" source="582" target="160" cy:directed="1"/>
      <edge id="27550" label="zzzz182,zzzzz42" source="582" target="153" cy:directed="1"/>
      <edge id="27549" label="zzzz182,zzzzz43" source="582" target="281" cy:directed="1"/>
      <edge id="27548" label="zzzz182,zzzzz46" source="582" target="279" cy:directed="1"/>
      <edge id="27547" label="zzzz182,zzzzz57" source="582" target="213" cy:directed="1"/>
      <edge id="27546" label="zzzz182,zzzzz20" source="582" target="73" cy:directed="1"/>
      <edge id="27545" label="zzzz182,zzzzz36" source="582" target="122" cy:directed="1"/>
      <edge id="27544" label="zzzz182,zzzzz37" source="582" target="162" cy:directed="1"/>
      <edge id="27543" label="zzzz182,zzzzz38" source="582" target="161" cy:directed="1"/>
      <edge id="27542" label="zzzz182,zzzz242" source="582" target="707" cy:directed="1"/>
      <edge id="27541" label="zzzz182,zzzzz19" source="582" target="71" cy:directed="1"/>
      <edge id="27540" label="zzzz182,zzzzz45" source="582" target="280" cy:directed="1"/>
      <edge id="27539" label="zzzz182,zzzzz55" source="582" target="214" cy:directed="1"/>
      <edge id="27538" label="zzzz182,zzzzz69" source="582" target="531" cy:directed="1"/>
      <edge id="27537" label="zzzz182,zzzzz70" source="582" target="530" cy:directed="1"/>
      <edge id="27536" label="zzzz182,zzzz241" source="582" target="703" cy:directed="1"/>
      <edge id="27535" label="zzzz182,zzzzz61" source="582" target="212" cy:directed="1"/>
      <edge id="27534" label="zzzz182,zzzzz10" source="582" target="381" cy:directed="1"/>
      <edge id="27533" label="zzzz182,zzzzz97" source="582" target="297" cy:directed="1"/>
      <edge id="27532" label="zzzz182,zzzzz98" source="582" target="327" cy:directed="1"/>
      <edge id="27531" label="zzzz182,zzzzz78" source="582" target="191" cy:directed="1"/>
      <edge id="27530" label="zzzz182,zzzzz63" source="582" target="470" cy:directed="1"/>
      <edge id="27529" label="zzzz182,zzzzz79" source="582" target="210" cy:directed="1"/>
      <edge id="27528" label="zzzz182,zzzzz83" source="582" target="209" cy:directed="1"/>
      <edge id="27527" label="zzzz182,zzzzz21" source="582" target="72" cy:directed="1"/>
      <edge id="27526" label="zzzz182,zzzzz75" source="582" target="245" cy:directed="1"/>
      <edge id="27525" label="zzzz182,zzzzz94" source="582" target="244" cy:directed="1"/>
      <edge id="27524" label="zzzz182,zzzzz73" source="582" target="246" cy:directed="1"/>
      <edge id="27523" label="zzzz182,zzzzz85" source="582" target="300" cy:directed="1"/>
      <edge id="27522" label="zzzz182,zzzzz88" source="582" target="299" cy:directed="1"/>
      <edge id="27521" label="zzzz182,zzzz231" source="582" target="589" cy:directed="1"/>
      <edge id="27520" label="zzzz182,zzzzz84" source="582" target="190" cy:directed="1"/>
      <edge id="27519" label="zzzz182,zzzz235" source="582" target="634" cy:directed="1"/>
      <edge id="27518" label="zzzz182,zzzzz71" source="582" target="169" cy:directed="1"/>
      <edge id="27517" label="zzzz182,zzzzz72" source="582" target="211" cy:directed="1"/>
      <edge id="27516" label="zzzz182,zzzzz90" source="582" target="298" cy:directed="1"/>
      <edge id="27515" label="zzzz182,zzzz236" source="582" target="633" cy:directed="1"/>
      <edge id="27514" label="zzzz247,zzzz858" source="581" target="710" cy:directed="1"/>
      <edge id="27513" label="zzzz247,zzzz857" source="581" target="708" cy:directed="1"/>
      <edge id="27512" label="zzzz247,zzzz859" source="581" target="709" cy:directed="1"/>
      <edge id="27511" label="zzzz247,zzzzz75" source="581" target="245" cy:directed="1"/>
      <edge id="27510" label="zzzz152,zzzz154" source="580" target="403" cy:directed="1"/>
      <edge id="27509" label="zzzz152,zzzz153" source="580" target="378" cy:directed="1"/>
      <edge id="27508" label="zzzz152,zzzz225" source="580" target="432" cy:directed="1"/>
      <edge id="27507" label="zzzz152,zzzz237" source="580" target="677" cy:directed="1"/>
      <edge id="27506" label="zzzz152,zzzz238" source="580" target="676" cy:directed="1"/>
      <edge id="27505" label="zzzz152,zzzz170" source="580" target="538" cy:directed="1"/>
      <edge id="27504" label="zzzz152,zzzz239" source="580" target="679" cy:directed="1"/>
      <edge id="27503" label="zzzz152,zzzz161" source="580" target="238" cy:directed="1"/>
      <edge id="27502" label="zzzz152,zzzz160" source="580" target="239" cy:directed="1"/>
      <edge id="27501" label="zzzz152,zzzz240" source="580" target="678" cy:directed="1"/>
      <edge id="27500" label="zzzz152,zzzz241" source="580" target="703" cy:directed="1"/>
      <edge id="27499" label="zzzz152,zzzz155" source="580" target="434" cy:directed="1"/>
      <edge id="27498" label="zzzz152,zzzz159" source="580" target="240" cy:directed="1"/>
      <edge id="27497" label="zzzz152,zzzz169" source="580" target="466" cy:directed="1"/>
      <edge id="27496" label="zzzz152,zzzz232" source="580" target="635" cy:directed="1"/>
      <edge id="27495" label="zzzz152,zzzz158" source="580" target="241" cy:directed="1"/>
      <edge id="27494" label="zzzz152,zzzz236" source="580" target="633" cy:directed="1"/>
      <edge id="27493" label="zzzz152,zzzz235" source="580" target="634" cy:directed="1"/>
      <edge id="27492" label="zzzz152,zzzzz57" source="580" target="213" cy:directed="1"/>
      <edge id="27491" label="zzzz152,zzzz242" source="580" target="707" cy:directed="1"/>
      <edge id="27490" label="zzzz152,zzzzz58" source="580" target="248" cy:directed="1"/>
      <edge id="27489" label="zzzz152,zzzz230" source="580" target="568" cy:directed="1"/>
      <edge id="27488" label="zzzz152,zzzzz47" source="580" target="152" cy:directed="1"/>
      <edge id="27487" label="zzzz152,zzzz231" source="580" target="589" cy:directed="1"/>
      <edge id="27486" label="zzzz152,zzzzz40" source="580" target="158" cy:directed="1"/>
      <edge id="27485" label="zzzz152,zzzz174" source="580" target="377" cy:directed="1"/>
      <edge id="27484" label="zzzz152,zzzzz36" source="580" target="122" cy:directed="1"/>
      <edge id="27483" label="zzzz152,zzzzz38" source="580" target="161" cy:directed="1"/>
      <edge id="27482" label="zzzz152,zzzzz37" source="580" target="162" cy:directed="1"/>
      <edge id="27481" label="zzzz152,zzzzz43" source="580" target="281" cy:directed="1"/>
      <edge id="27480" label="zzzz152,zzzzz61" source="580" target="212" cy:directed="1"/>
      <edge id="27479" label="zzzz152,zzzz228" source="580" target="462" cy:directed="1"/>
      <edge id="27478" label="zzzz152,zzzzz42" source="580" target="153" cy:directed="1"/>
      <edge id="27477" label="zzzz152,zzzzz45" source="580" target="280" cy:directed="1"/>
      <edge id="27476" label="zzzz152,zzzzz46" source="580" target="279" cy:directed="1"/>
      <edge id="27475" label="zzzz152,zzzzz50" source="580" target="150" cy:directed="1"/>
      <edge id="27474" label="zzzz152,zzzzz53" source="580" target="216" cy:directed="1"/>
      <edge id="27473" label="zzzz152,zzzzz63" source="580" target="470" cy:directed="1"/>
      <edge id="27472" label="zzzz152,zzzz226" source="580" target="464" cy:directed="1"/>
      <edge id="27471" label="zzzz152,zzzzz49" source="580" target="151" cy:directed="1"/>
      <edge id="27470" label="zzzz152,zzzzz54" source="580" target="215" cy:directed="1"/>
      <edge id="27469" label="zzzz152,zzzzz60" source="580" target="415" cy:directed="1"/>
      <edge id="27468" label="zzzz152,zzzz175" source="580" target="478" cy:directed="1"/>
      <edge id="27467" label="zzzz152,zzzzz51" source="580" target="148" cy:directed="1"/>
      <edge id="27466" label="zzzz152,zzzzz55" source="580" target="214" cy:directed="1"/>
      <edge id="27465" label="zzzz152,zzzz227" source="580" target="463" cy:directed="1"/>
      <edge id="27464" label="zzzz152,zzzzz39" source="580" target="160" cy:directed="1"/>
      <edge id="27463" label="zzzz152,zzzzz52" source="580" target="217" cy:directed="1"/>
      <edge id="27462" label="zzzz152,zzzz177" source="580" target="476" cy:directed="1"/>
      <edge id="27461" label="zzzz152,zzzzz16" source="580" target="126" cy:directed="1"/>
      <edge id="27460" label="zzzz152,zzzzz18" source="580" target="115" cy:directed="1"/>
      <edge id="27459" label="zzzz152,zzzzz32" source="580" target="319" cy:directed="1"/>
      <edge id="27458" label="zzzz152,zzzzz34" source="580" target="224" cy:directed="1"/>
      <edge id="27457" label="zzzz152,zzzz176" source="580" target="477" cy:directed="1"/>
      <edge id="27456" label="zzzz152,zzzz179" source="580" target="511" cy:directed="1"/>
      <edge id="27455" label="zzzz152,zzzzz17" source="580" target="82" cy:directed="1"/>
      <edge id="27454" label="zzzz152,zzzzz75" source="580" target="245" cy:directed="1"/>
      <edge id="27453" label="zzzz152,zzzzz28" source="580" target="106" cy:directed="1"/>
      <edge id="27452" label="zzzz152,zzzzz29" source="580" target="321" cy:directed="1"/>
      <edge id="27451" label="zzzz152,zzzzz30" source="580" target="320" cy:directed="1"/>
      <edge id="27450" label="zzzz152,zzzzz11" source="580" target="68" cy:directed="1"/>
      <edge id="27449" label="zzzz152,zzzzz12" source="580" target="83" cy:directed="1"/>
      <edge id="27448" label="zzzz152,zzzzz13" source="580" target="110" cy:directed="1"/>
      <edge id="27447" label="zzzz152,zzzzz14" source="580" target="109" cy:directed="1"/>
      <edge id="27446" label="zzzz152,zzzzz15" source="580" target="127" cy:directed="1"/>
      <edge id="27445" label="zzzz152,zzzzz24" source="580" target="136" cy:directed="1"/>
      <edge id="27444" label="zzzz152,zzzzz26" source="580" target="184" cy:directed="1"/>
      <edge id="27443" label="zzzz152,zzzzz27" source="580" target="107" cy:directed="1"/>
      <edge id="27442" label="zzzz152,zzzzz33" source="580" target="317" cy:directed="1"/>
      <edge id="27441" label="zzzz152,zzzz223" source="580" target="400" cy:directed="1"/>
      <edge id="27440" label="zzzz152,zzzzz10" source="580" target="381" cy:directed="1"/>
      <edge id="27439" label="zzzz152,zzzzz22" source="580" target="101" cy:directed="1"/>
      <edge id="27438" label="zzzz152,zzzzz23" source="580" target="100" cy:directed="1"/>
      <edge id="27437" label="zzzz152,zzzz229" source="580" target="559" cy:directed="1"/>
      <edge id="27436" label="zzzz152,zzzzz71" source="580" target="169" cy:directed="1"/>
      <edge id="27435" label="zzzz152,zzzzz72" source="580" target="211" cy:directed="1"/>
      <edge id="27434" label="zzzz152,zzzzz73" source="580" target="246" cy:directed="1"/>
      <edge id="27433" label="zzzz152,zzzzz85" source="580" target="300" cy:directed="1"/>
      <edge id="27432" label="zzzz152,zzzzz90" source="580" target="298" cy:directed="1"/>
      <edge id="27431" label="zzzz152,zzzz243" source="580" target="700" cy:directed="1"/>
      <edge id="27430" label="zzzz152,zzzzz19" source="580" target="71" cy:directed="1"/>
      <edge id="27429" label="zzzz152,zzzzz20" source="580" target="73" cy:directed="1"/>
      <edge id="27428" label="zzzz152,zzzzz84" source="580" target="190" cy:directed="1"/>
      <edge id="27427" label="zzzz152,zzzzz88" source="580" target="299" cy:directed="1"/>
      <edge id="27426" label="zzzz152,zzzzz94" source="580" target="244" cy:directed="1"/>
      <edge id="27425" label="zzzz152,zzzz178" source="580" target="499" cy:directed="1"/>
      <edge id="27424" label="zzzz152,zzzzz98" source="580" target="327" cy:directed="1"/>
      <edge id="27423" label="zzzz152,zzzz222" source="580" target="401" cy:directed="1"/>
      <edge id="27422" label="zzzz152,zzzzz35" source="580" target="177" cy:directed="1"/>
      <edge id="27421" label="zzzz152,zzzzz97" source="580" target="297" cy:directed="1"/>
      <edge id="27420" label="zzzz152,zzzz162" source="580" target="272" cy:directed="1"/>
      <edge id="27419" label="zzzz152,zzzzz78" source="580" target="191" cy:directed="1"/>
      <edge id="27418" label="zzzz152,zzzzz21" source="580" target="72" cy:directed="1"/>
      <edge id="27417" label="zzzz152,zzzzz79" source="580" target="210" cy:directed="1"/>
      <edge id="27416" label="zzzz152,zzzzz83" source="580" target="209" cy:directed="1"/>
      <edge id="27415" label="zzzz152,zzzz156" source="580" target="501" cy:directed="1"/>
      <edge id="27414" label="zzzz152,zzzz173" source="580" target="585" cy:directed="1"/>
      <edge id="27413" label="zzzz152,zzzz224" source="580" target="497" cy:directed="1"/>
      <edge id="27412" label="zzzz152,zzzzz68" source="580" target="547" cy:directed="1"/>
      <edge id="27411" label="zzzz152,zzzzz65" source="580" target="445" cy:directed="1"/>
      <edge id="27410" label="zzzz152,zzzzz92" source="580" target="383" cy:directed="1"/>
      <edge id="27409" label="zzzz152,zzzzz69" source="580" target="531" cy:directed="1"/>
      <edge id="27408" label="zzzz152,zzzzz70" source="580" target="530" cy:directed="1"/>
      <edge id="27407" label="zzzz152,zzzzz93" source="580" target="382" cy:directed="1"/>
      <edge id="27406" label="zzzz152,zzzzz95" source="580" target="208" cy:directed="1"/>
      <edge id="27405" label="zzzz152,zzzz157" source="580" target="549" cy:directed="1"/>
      <edge id="27404" label="zzzz152,zzzz168" source="580" target="344" cy:directed="1"/>
      <edge id="27403" label="zzzz152,zzzzzz0" source="580" target="62" cy:directed="1"/>
      <edge id="27402" label="zzzz152,zzzzz66" source="580" target="533" cy:directed="1"/>
      <edge id="27401" label="zzzz152,zzzzz67" source="580" target="532" cy:directed="1"/>
      <edge id="27400" label="zzzz152,zzzz172" source="580" target="561" cy:directed="1"/>
      <edge id="27399" label="zzzz152,zzzzzz8" source="580" target="328" cy:directed="1"/>
      <edge id="27398" label="zzzz152,zzzz171" source="580" target="500" cy:directed="1"/>
      <edge id="27397" label="zzzz152,zzzz166" source="580" target="236" cy:directed="1"/>
      <edge id="27396" label="zzzz152,zzzz167" source="580" target="345" cy:directed="1"/>
      <edge id="27395" label="zzzz152,zzzz187" source="580" target="494" cy:directed="1"/>
      <edge id="27394" label="zzzz152,zzzzzz4" source="580" target="67" cy:directed="1"/>
      <edge id="27393" label="zzzz152,zzzz188" source="580" target="493" cy:directed="1"/>
      <edge id="27392" label="zzzz152,zzzz213" source="580" target="230" cy:directed="1"/>
      <edge id="27391" label="zzzz152,zzzz856" source="580" target="706" cy:directed="1"/>
      <edge id="27390" label="zzzz152,zzzz184" source="580" target="628" cy:directed="1"/>
      <edge id="27389" label="zzzz152,zzzz186" source="580" target="475" cy:directed="1"/>
      <edge id="27388" label="zzzz152,zzzzzz9" source="580" target="273" cy:directed="1"/>
      <edge id="27387" label="zzzz152,zzzz183" source="580" target="629" cy:directed="1"/>
      <edge id="27386" label="zzzz152,zzzz163" source="580" target="237" cy:directed="1"/>
      <edge id="27385" label="zzzz152,zzzz189" source="580" target="492" cy:directed="1"/>
      <edge id="27384" label="zzzz152,zzzz191" source="580" target="510" cy:directed="1"/>
      <edge id="27383" label="zzzz152,zzzz217" source="580" target="487" cy:directed="1"/>
      <edge id="27382" label="zzzz152,zzzzzz1" source="580" target="69" cy:directed="1"/>
      <edge id="27381" label="zzzz152,zzzz185" source="580" target="600" cy:directed="1"/>
      <edge id="27380" label="zzzz152,zzzz190" source="580" target="491" cy:directed="1"/>
      <edge id="27379" label="zzzz152,zzzz214" source="580" target="402" cy:directed="1"/>
      <edge id="27378" label="zzzz152,zzzz193" source="580" target="489" cy:directed="1"/>
      <edge id="27377" label="zzzz152,zzzz212" source="580" target="375" cy:directed="1"/>
      <edge id="27376" label="zzzz152,zzzz196" source="580" target="488" cy:directed="1"/>
      <edge id="27375" label="zzzz152,zzzz216" source="580" target="560" cy:directed="1"/>
      <edge id="27374" label="zzzz152,zzzz218" source="580" target="486" cy:directed="1"/>
      <edge id="27373" label="zzzz152,zzzzzz7" source="580" target="275" cy:directed="1"/>
      <edge id="27372" label="zzzz152,zzzz209" source="580" target="233" cy:directed="1"/>
      <edge id="27371" label="zzzz152,zzzz180" source="580" target="584" cy:directed="1"/>
      <edge id="27370" label="zzzz152,zzzz207" source="580" target="235" cy:directed="1"/>
      <edge id="27369" label="zzzz152,zzzz210" source="580" target="232" cy:directed="1"/>
      <edge id="27368" label="zzzz152,zzzz211" source="580" target="231" cy:directed="1"/>
      <edge id="27367" label="zzzz152,zzzz181" source="580" target="583" cy:directed="1"/>
      <edge id="27366" label="zzzz152,zzzz182" source="580" target="582" cy:directed="1"/>
      <edge id="27365" label="zzzz152,zzzz192" source="580" target="490" cy:directed="1"/>
      <edge id="27364" label="zzzz152,zzzzzz6" source="580" target="276" cy:directed="1"/>
      <edge id="27363" label="zzzz152,zzzz208" source="580" target="234" cy:directed="1"/>
      <edge id="27362" label="zzzz152,zzzz215" source="580" target="474" cy:directed="1"/>
      <edge id="27361" label="zzzz152,zzzz197" source="580" target="498" cy:directed="1"/>
      <edge id="27360" label="zzzz152,zzzzzz5" source="580" target="250" cy:directed="1"/>
      <edge id="27359" label="zzzz152,zzzz859" source="580" target="709" cy:directed="1"/>
      <edge id="27358" label="zzzz619,zzzz636" source="579" target="606" cy:directed="1"/>
      <edge id="27357" label="zzzz619,zzzz642" source="579" target="675" cy:directed="1"/>
      <edge id="27356" label="zzzz619,zzzz643" source="579" target="674" cy:directed="1"/>
      <edge id="27355" label="zzzz619,zzzz645" source="579" target="673" cy:directed="1"/>
      <edge id="27354" label="zzzz619,zzzz646" source="579" target="672" cy:directed="1"/>
      <edge id="27353" label="zzzz619,zzzz635" source="579" target="569" cy:directed="1"/>
      <edge id="27352" label="zzzz619,zzzz639" source="579" target="657" cy:directed="1"/>
      <edge id="27351" label="zzzz619,zzzz634" source="579" target="557" cy:directed="1"/>
      <edge id="27350" label="zzzz619,zzzz640" source="579" target="656" cy:directed="1"/>
      <edge id="27349" label="zzzz619,zzzz632" source="579" target="595" cy:directed="1"/>
      <edge id="27348" label="zzzz619,zzzz631" source="579" target="596" cy:directed="1"/>
      <edge id="27347" label="zzzz619,zzzz641" source="579" target="646" cy:directed="1"/>
      <edge id="27346" label="zzzz619,zzzz637" source="579" target="641" cy:directed="1"/>
      <edge id="27345" label="zzzz619,zzzz638" source="579" target="647" cy:directed="1"/>
      <edge id="27344" label="zzzz754,zzzz755" source="578" target="577" cy:directed="1"/>
      <edge id="27343" label="zzzz754,zzzz756" source="578" target="611" cy:directed="1"/>
      <edge id="27342" label="zzzz755,zzzz756" source="577" target="611" cy:directed="1"/>
      <edge id="27341" label="zzzz245,zzzz858" source="576" target="710" cy:directed="1"/>
      <edge id="27340" label="zzzz245,zzzz857" source="576" target="708" cy:directed="1"/>
      <edge id="27339" label="zzzz245,zzzz859" source="576" target="709" cy:directed="1"/>
      <edge id="27338" label="zzzz245,zzzz246" source="576" target="324" cy:directed="1"/>
      <edge id="27337" label="zzzz245,zzzz247" source="576" target="581" cy:directed="1"/>
      <edge id="27336" label="zzzz245,zzzzz13" source="576" target="110" cy:directed="1"/>
      <edge id="27335" label="zzzz245,zzzzz14" source="576" target="109" cy:directed="1"/>
      <edge id="27334" label="zzzz245,zzzzz12" source="576" target="83" cy:directed="1"/>
      <edge id="27333" label="zzzz245,zzzzz16" source="576" target="126" cy:directed="1"/>
      <edge id="27332" label="zzzz245,zzzzz66" source="576" target="533" cy:directed="1"/>
      <edge id="27331" label="zzzz245,zzzzz67" source="576" target="532" cy:directed="1"/>
      <edge id="27330" label="zzzz245,zzzzz65" source="576" target="445" cy:directed="1"/>
      <edge id="27329" label="zzzz245,zzzzz15" source="576" target="127" cy:directed="1"/>
      <edge id="27328" label="zzzz245,zzzzz18" source="576" target="115" cy:directed="1"/>
      <edge id="27327" label="zzzz245,zzzzz68" source="576" target="547" cy:directed="1"/>
      <edge id="27326" label="zzzz245,zzzzz69" source="576" target="531" cy:directed="1"/>
      <edge id="27325" label="zzzz245,zzzzz70" source="576" target="530" cy:directed="1"/>
      <edge id="27324" label="zzzz245,zzzzz17" source="576" target="82" cy:directed="1"/>
      <edge id="27323" label="zzzz245,zzzzz60" source="576" target="415" cy:directed="1"/>
      <edge id="27322" label="zzzz245,zzzzz94" source="576" target="244" cy:directed="1"/>
      <edge id="27321" label="zzzz245,zzzzz85" source="576" target="300" cy:directed="1"/>
      <edge id="27320" label="zzzz245,zzzzz35" source="576" target="177" cy:directed="1"/>
      <edge id="27319" label="zzzz245,zzzzz57" source="576" target="213" cy:directed="1"/>
      <edge id="27318" label="zzzz245,zzzzz58" source="576" target="248" cy:directed="1"/>
      <edge id="27317" label="zzzz245,zzzzz11" source="576" target="68" cy:directed="1"/>
      <edge id="27316" label="zzzz245,zzzzz52" source="576" target="217" cy:directed="1"/>
      <edge id="27315" label="zzzz245,zzzzz88" source="576" target="299" cy:directed="1"/>
      <edge id="27314" label="zzzz245,zzzzz49" source="576" target="151" cy:directed="1"/>
      <edge id="27313" label="zzzz245,zzzzz19" source="576" target="71" cy:directed="1"/>
      <edge id="27312" label="zzzz245,zzzzz20" source="576" target="73" cy:directed="1"/>
      <edge id="27311" label="zzzz245,zzzzz50" source="576" target="150" cy:directed="1"/>
      <edge id="27310" label="zzzz245,zzzzz51" source="576" target="148" cy:directed="1"/>
      <edge id="27309" label="zzzz245,zzzzz53" source="576" target="216" cy:directed="1"/>
      <edge id="27308" label="zzzz245,zzzzz54" source="576" target="215" cy:directed="1"/>
      <edge id="27307" label="zzzz245,zzzzz90" source="576" target="298" cy:directed="1"/>
      <edge id="27306" label="zzzz245,zzzzz47" source="576" target="152" cy:directed="1"/>
      <edge id="27305" label="zzzz245,zzzzz55" source="576" target="214" cy:directed="1"/>
      <edge id="27304" label="zzzz245,zzzzzz1" source="576" target="69" cy:directed="1"/>
      <edge id="27303" label="zzzz245,zzzzz98" source="576" target="327" cy:directed="1"/>
      <edge id="27302" label="zzzz245,zzzzz36" source="576" target="122" cy:directed="1"/>
      <edge id="27301" label="zzzz245,zzzzz37" source="576" target="162" cy:directed="1"/>
      <edge id="27300" label="zzzz245,zzzzz38" source="576" target="161" cy:directed="1"/>
      <edge id="27299" label="zzzz245,zzzzz43" source="576" target="281" cy:directed="1"/>
      <edge id="27298" label="zzzz245,zzzzz45" source="576" target="280" cy:directed="1"/>
      <edge id="27297" label="zzzz245,zzzzz21" source="576" target="72" cy:directed="1"/>
      <edge id="27296" label="zzzz245,zzzzz40" source="576" target="158" cy:directed="1"/>
      <edge id="27295" label="zzzz245,zzzzz42" source="576" target="153" cy:directed="1"/>
      <edge id="27294" label="zzzz245,zzzzz61" source="576" target="212" cy:directed="1"/>
      <edge id="27293" label="zzzz245,zzzzz63" source="576" target="470" cy:directed="1"/>
      <edge id="27292" label="zzzz245,zzzzz79" source="576" target="210" cy:directed="1"/>
      <edge id="27291" label="zzzz245,zzzzz83" source="576" target="209" cy:directed="1"/>
      <edge id="27290" label="zzzz245,zzzzz46" source="576" target="279" cy:directed="1"/>
      <edge id="27289" label="zzzz245,zzzzz34" source="576" target="224" cy:directed="1"/>
      <edge id="27288" label="zzzz245,zzzzz93" source="576" target="382" cy:directed="1"/>
      <edge id="27287" label="zzzz245,zzzzz39" source="576" target="160" cy:directed="1"/>
      <edge id="27286" label="zzzz245,zzzzz84" source="576" target="190" cy:directed="1"/>
      <edge id="27285" label="zzzz245,zzzzz30" source="576" target="320" cy:directed="1"/>
      <edge id="27284" label="zzzz245,zzzzz32" source="576" target="319" cy:directed="1"/>
      <edge id="27283" label="zzzz245,zzzzz33" source="576" target="317" cy:directed="1"/>
      <edge id="27282" label="zzzz245,zzzzz97" source="576" target="297" cy:directed="1"/>
      <edge id="27281" label="zzzz386,zzzz388" source="575" target="574" cy:directed="1"/>
      <edge id="27280" label="zzzz386,zzzz390" source="575" target="573" cy:directed="1"/>
      <edge id="27279" label="zzzz386,zzzz391" source="575" target="572" cy:directed="1"/>
      <edge id="27278" label="zzzz386,zzzz392" source="575" target="564" cy:directed="1"/>
      <edge id="27277" label="zzzz386,zzzz406" source="575" target="220" cy:directed="1"/>
      <edge id="27276" label="zzzz386,zzzz408" source="575" target="219" cy:directed="1"/>
      <edge id="27275" label="zzzz386,zzzz405" source="575" target="155" cy:directed="1"/>
      <edge id="27274" label="zzzz386,zzzz404" source="575" target="156" cy:directed="1"/>
      <edge id="27273" label="zzzz386,zzzz403" source="575" target="157" cy:directed="1"/>
      <edge id="27272" label="zzzz386,zzzz398" source="575" target="223" cy:directed="1"/>
      <edge id="27271" label="zzzz386,zzzz401" source="575" target="222" cy:directed="1"/>
      <edge id="27270" label="zzzz386,zzzz402" source="575" target="221" cy:directed="1"/>
      <edge id="27269" label="zzzz386,zzzz409" source="575" target="154" cy:directed="1"/>
      <edge id="27268" label="zzzz386,zzzz397" source="575" target="159" cy:directed="1"/>
      <edge id="27267" label="zzzz386,zzzz441" source="575" target="610" cy:directed="1"/>
      <edge id="27266" label="zzzz386,zzzz439" source="575" target="310" cy:directed="1"/>
      <edge id="27265" label="zzzz386,zzzz434" source="575" target="112" cy:directed="1"/>
      <edge id="27264" label="zzzz386,zzzz438" source="575" target="311" cy:directed="1"/>
      <edge id="27263" label="zzzz386,zzzz443" source="575" target="608" cy:directed="1"/>
      <edge id="27262" label="zzzz386,zzzz435" source="575" target="120" cy:directed="1"/>
      <edge id="27261" label="zzzz386,zzzz418" source="575" target="88" cy:directed="1"/>
      <edge id="27260" label="zzzz386,zzzz436" source="575" target="92" cy:directed="1"/>
      <edge id="27259" label="zzzz386,zzzz437" source="575" target="257" cy:directed="1"/>
      <edge id="27258" label="zzzz386,zzzz412" source="575" target="90" cy:directed="1"/>
      <edge id="27257" label="zzzz386,zzzz422" source="575" target="98" cy:directed="1"/>
      <edge id="27256" label="zzzz386,zzzz426" source="575" target="95" cy:directed="1"/>
      <edge id="27255" label="zzzz386,zzzz442" source="575" target="609" cy:directed="1"/>
      <edge id="27254" label="zzzz386,zzzz416" source="575" target="89" cy:directed="1"/>
      <edge id="27253" label="zzzz386,zzzz410" source="575" target="91" cy:directed="1"/>
      <edge id="27252" label="zzzz386,zzzz420" source="575" target="99" cy:directed="1"/>
      <edge id="27251" label="zzzz386,zzzz417" source="575" target="105" cy:directed="1"/>
      <edge id="27250" label="zzzz386,zzzz424" source="575" target="97" cy:directed="1"/>
      <edge id="27249" label="zzzz386,zzzz425" source="575" target="96" cy:directed="1"/>
      <edge id="27248" label="zzzz386,zzzz430" source="575" target="93" cy:directed="1"/>
      <edge id="27247" label="zzzz386,zzzz429" source="575" target="94" cy:directed="1"/>
      <edge id="27246" label="zzzz386,zzzz427" source="575" target="87" cy:directed="1"/>
      <edge id="27245" label="zzzz386,zzzz428" source="575" target="86" cy:directed="1"/>
      <edge id="27244" label="zzzz386,zzzz431" source="575" target="85" cy:directed="1"/>
      <edge id="27243" label="zzzz386,zzzz433" source="575" target="84" cy:directed="1"/>
      <edge id="27242" label="zzzz386,zzzz440" source="575" target="104" cy:directed="1"/>
      <edge id="27241" label="zzzz388,zzzz390" source="574" target="573" cy:directed="1"/>
      <edge id="27240" label="zzzz388,zzzz391" source="574" target="572" cy:directed="1"/>
      <edge id="27239" label="zzzz388,zzzz392" source="574" target="564" cy:directed="1"/>
      <edge id="27238" label="zzzz388,zzzz406" source="574" target="220" cy:directed="1"/>
      <edge id="27237" label="zzzz388,zzzz408" source="574" target="219" cy:directed="1"/>
      <edge id="27236" label="zzzz388,zzzz405" source="574" target="155" cy:directed="1"/>
      <edge id="27235" label="zzzz388,zzzz404" source="574" target="156" cy:directed="1"/>
      <edge id="27234" label="zzzz388,zzzz403" source="574" target="157" cy:directed="1"/>
      <edge id="27233" label="zzzz388,zzzz398" source="574" target="223" cy:directed="1"/>
      <edge id="27232" label="zzzz388,zzzz401" source="574" target="222" cy:directed="1"/>
      <edge id="27231" label="zzzz388,zzzz402" source="574" target="221" cy:directed="1"/>
      <edge id="27230" label="zzzz388,zzzz409" source="574" target="154" cy:directed="1"/>
      <edge id="27229" label="zzzz388,zzzz397" source="574" target="159" cy:directed="1"/>
      <edge id="27228" label="zzzz388,zzzz441" source="574" target="610" cy:directed="1"/>
      <edge id="27227" label="zzzz388,zzzz439" source="574" target="310" cy:directed="1"/>
      <edge id="27226" label="zzzz388,zzzz434" source="574" target="112" cy:directed="1"/>
      <edge id="27225" label="zzzz388,zzzz435" source="574" target="120" cy:directed="1"/>
      <edge id="27224" label="zzzz388,zzzz438" source="574" target="311" cy:directed="1"/>
      <edge id="27223" label="zzzz388,zzzz443" source="574" target="608" cy:directed="1"/>
      <edge id="27222" label="zzzz388,zzzz418" source="574" target="88" cy:directed="1"/>
      <edge id="27221" label="zzzz388,zzzz436" source="574" target="92" cy:directed="1"/>
      <edge id="27220" label="zzzz388,zzzz437" source="574" target="257" cy:directed="1"/>
      <edge id="27219" label="zzzz388,zzzz412" source="574" target="90" cy:directed="1"/>
      <edge id="27218" label="zzzz388,zzzz422" source="574" target="98" cy:directed="1"/>
      <edge id="27217" label="zzzz388,zzzz426" source="574" target="95" cy:directed="1"/>
      <edge id="27216" label="zzzz388,zzzz442" source="574" target="609" cy:directed="1"/>
      <edge id="27215" label="zzzz388,zzzz416" source="574" target="89" cy:directed="1"/>
      <edge id="27214" label="zzzz388,zzzz420" source="574" target="99" cy:directed="1"/>
      <edge id="27213" label="zzzz388,zzzz410" source="574" target="91" cy:directed="1"/>
      <edge id="27212" label="zzzz388,zzzz417" source="574" target="105" cy:directed="1"/>
      <edge id="27211" label="zzzz388,zzzz424" source="574" target="97" cy:directed="1"/>
      <edge id="27210" label="zzzz388,zzzz425" source="574" target="96" cy:directed="1"/>
      <edge id="27209" label="zzzz388,zzzz430" source="574" target="93" cy:directed="1"/>
      <edge id="27208" label="zzzz388,zzzz429" source="574" target="94" cy:directed="1"/>
      <edge id="27207" label="zzzz388,zzzz428" source="574" target="86" cy:directed="1"/>
      <edge id="27206" label="zzzz388,zzzz431" source="574" target="85" cy:directed="1"/>
      <edge id="27205" label="zzzz388,zzzz427" source="574" target="87" cy:directed="1"/>
      <edge id="27204" label="zzzz388,zzzz433" source="574" target="84" cy:directed="1"/>
      <edge id="27203" label="zzzz388,zzzz440" source="574" target="104" cy:directed="1"/>
      <edge id="27202" label="zzzz390,zzzz391" source="573" target="572" cy:directed="1"/>
      <edge id="27201" label="zzzz390,zzzz392" source="573" target="564" cy:directed="1"/>
      <edge id="27200" label="zzzz390,zzzz406" source="573" target="220" cy:directed="1"/>
      <edge id="27199" label="zzzz390,zzzz408" source="573" target="219" cy:directed="1"/>
      <edge id="27198" label="zzzz390,zzzz405" source="573" target="155" cy:directed="1"/>
      <edge id="27197" label="zzzz390,zzzz404" source="573" target="156" cy:directed="1"/>
      <edge id="27196" label="zzzz390,zzzz403" source="573" target="157" cy:directed="1"/>
      <edge id="27195" label="zzzz390,zzzz398" source="573" target="223" cy:directed="1"/>
      <edge id="27194" label="zzzz390,zzzz401" source="573" target="222" cy:directed="1"/>
      <edge id="27193" label="zzzz390,zzzz402" source="573" target="221" cy:directed="1"/>
      <edge id="27192" label="zzzz390,zzzz409" source="573" target="154" cy:directed="1"/>
      <edge id="27191" label="zzzz390,zzzz397" source="573" target="159" cy:directed="1"/>
      <edge id="27190" label="zzzz390,zzzz441" source="573" target="610" cy:directed="1"/>
      <edge id="27189" label="zzzz390,zzzz439" source="573" target="310" cy:directed="1"/>
      <edge id="27188" label="zzzz390,zzzz434" source="573" target="112" cy:directed="1"/>
      <edge id="27187" label="zzzz390,zzzz438" source="573" target="311" cy:directed="1"/>
      <edge id="27186" label="zzzz390,zzzz443" source="573" target="608" cy:directed="1"/>
      <edge id="27185" label="zzzz390,zzzz435" source="573" target="120" cy:directed="1"/>
      <edge id="27184" label="zzzz390,zzzz418" source="573" target="88" cy:directed="1"/>
      <edge id="27183" label="zzzz390,zzzz436" source="573" target="92" cy:directed="1"/>
      <edge id="27182" label="zzzz390,zzzz437" source="573" target="257" cy:directed="1"/>
      <edge id="27181" label="zzzz390,zzzz412" source="573" target="90" cy:directed="1"/>
      <edge id="27180" label="zzzz390,zzzz422" source="573" target="98" cy:directed="1"/>
      <edge id="27179" label="zzzz390,zzzz426" source="573" target="95" cy:directed="1"/>
      <edge id="27178" label="zzzz390,zzzz442" source="573" target="609" cy:directed="1"/>
      <edge id="27177" label="zzzz390,zzzz416" source="573" target="89" cy:directed="1"/>
      <edge id="27176" label="zzzz390,zzzz420" source="573" target="99" cy:directed="1"/>
      <edge id="27175" label="zzzz390,zzzz410" source="573" target="91" cy:directed="1"/>
      <edge id="27174" label="zzzz390,zzzz417" source="573" target="105" cy:directed="1"/>
      <edge id="27173" label="zzzz390,zzzz424" source="573" target="97" cy:directed="1"/>
      <edge id="27172" label="zzzz390,zzzz425" source="573" target="96" cy:directed="1"/>
      <edge id="27171" label="zzzz390,zzzz430" source="573" target="93" cy:directed="1"/>
      <edge id="27170" label="zzzz390,zzzz429" source="573" target="94" cy:directed="1"/>
      <edge id="27169" label="zzzz390,zzzz431" source="573" target="85" cy:directed="1"/>
      <edge id="27168" label="zzzz390,zzzz427" source="573" target="87" cy:directed="1"/>
      <edge id="27167" label="zzzz390,zzzz428" source="573" target="86" cy:directed="1"/>
      <edge id="27166" label="zzzz390,zzzz433" source="573" target="84" cy:directed="1"/>
      <edge id="27165" label="zzzz390,zzzz440" source="573" target="104" cy:directed="1"/>
      <edge id="27164" label="zzzz391,zzzz392" source="572" target="564" cy:directed="1"/>
      <edge id="27163" label="zzzz391,zzzz406" source="572" target="220" cy:directed="1"/>
      <edge id="27162" label="zzzz391,zzzz408" source="572" target="219" cy:directed="1"/>
      <edge id="27161" label="zzzz391,zzzz405" source="572" target="155" cy:directed="1"/>
      <edge id="27160" label="zzzz391,zzzz404" source="572" target="156" cy:directed="1"/>
      <edge id="27159" label="zzzz391,zzzz398" source="572" target="223" cy:directed="1"/>
      <edge id="27158" label="zzzz391,zzzz403" source="572" target="157" cy:directed="1"/>
      <edge id="27157" label="zzzz391,zzzz401" source="572" target="222" cy:directed="1"/>
      <edge id="27156" label="zzzz391,zzzz397" source="572" target="159" cy:directed="1"/>
      <edge id="27155" label="zzzz391,zzzz402" source="572" target="221" cy:directed="1"/>
      <edge id="27154" label="zzzz391,zzzz409" source="572" target="154" cy:directed="1"/>
      <edge id="27153" label="zzzz391,zzzz443" source="572" target="608" cy:directed="1"/>
      <edge id="27152" label="zzzz391,zzzz434" source="572" target="112" cy:directed="1"/>
      <edge id="27151" label="zzzz391,zzzz435" source="572" target="120" cy:directed="1"/>
      <edge id="27150" label="zzzz391,zzzz438" source="572" target="311" cy:directed="1"/>
      <edge id="27149" label="zzzz391,zzzz439" source="572" target="310" cy:directed="1"/>
      <edge id="27148" label="zzzz391,zzzz441" source="572" target="610" cy:directed="1"/>
      <edge id="27147" label="zzzz391,zzzz418" source="572" target="88" cy:directed="1"/>
      <edge id="27146" label="zzzz391,zzzz436" source="572" target="92" cy:directed="1"/>
      <edge id="27145" label="zzzz391,zzzz437" source="572" target="257" cy:directed="1"/>
      <edge id="27144" label="zzzz391,zzzz412" source="572" target="90" cy:directed="1"/>
      <edge id="27143" label="zzzz391,zzzz416" source="572" target="89" cy:directed="1"/>
      <edge id="27142" label="zzzz391,zzzz422" source="572" target="98" cy:directed="1"/>
      <edge id="27141" label="zzzz391,zzzz426" source="572" target="95" cy:directed="1"/>
      <edge id="27140" label="zzzz391,zzzz442" source="572" target="609" cy:directed="1"/>
      <edge id="27139" label="zzzz391,zzzz410" source="572" target="91" cy:directed="1"/>
      <edge id="27138" label="zzzz391,zzzz420" source="572" target="99" cy:directed="1"/>
      <edge id="27137" label="zzzz391,zzzz417" source="572" target="105" cy:directed="1"/>
      <edge id="27136" label="zzzz391,zzzz424" source="572" target="97" cy:directed="1"/>
      <edge id="27135" label="zzzz391,zzzz425" source="572" target="96" cy:directed="1"/>
      <edge id="27134" label="zzzz391,zzzz430" source="572" target="93" cy:directed="1"/>
      <edge id="27133" label="zzzz391,zzzz429" source="572" target="94" cy:directed="1"/>
      <edge id="27132" label="zzzz391,zzzz428" source="572" target="86" cy:directed="1"/>
      <edge id="27131" label="zzzz391,zzzz431" source="572" target="85" cy:directed="1"/>
      <edge id="27130" label="zzzz391,zzzz427" source="572" target="87" cy:directed="1"/>
      <edge id="27129" label="zzzz391,zzzz433" source="572" target="84" cy:directed="1"/>
      <edge id="27128" label="zzzz391,zzzz440" source="572" target="104" cy:directed="1"/>
      <edge id="27127" label="zzzz502,zzzz504" source="571" target="588" cy:directed="1"/>
      <edge id="27126" label="zzzz502,zzzz507" source="571" target="277" cy:directed="1"/>
      <edge id="27125" label="zzzz502,zzzz512" source="571" target="471" cy:directed="1"/>
      <edge id="27124" label="zzzz502,zzzz509" source="571" target="337" cy:directed="1"/>
      <edge id="27123" label="zzzz502,zzzz506" source="571" target="249" cy:directed="1"/>
      <edge id="27122" label="zzzz502,zzzz508" source="571" target="372" cy:directed="1"/>
      <edge id="27121" label="zzzz502,zzzz505" source="571" target="149" cy:directed="1"/>
      <edge id="27120" label="zzzz502,zzzz513" source="571" target="371" cy:directed="1"/>
      <edge id="27119" label="zzzz502,zzzz524" source="571" target="363" cy:directed="1"/>
      <edge id="27118" label="zzzz502,zzzz523" source="571" target="364" cy:directed="1"/>
      <edge id="27117" label="zzzz502,zzzz522" source="571" target="365" cy:directed="1"/>
      <edge id="27116" label="zzzz502,zzzz534" source="571" target="356" cy:directed="1"/>
      <edge id="27115" label="zzzz502,zzzz525" source="571" target="362" cy:directed="1"/>
      <edge id="27114" label="zzzz502,zzzz536" source="571" target="355" cy:directed="1"/>
      <edge id="27113" label="zzzz502,zzzz521" source="571" target="366" cy:directed="1"/>
      <edge id="27112" label="zzzz502,zzzz537" source="571" target="354" cy:directed="1"/>
      <edge id="27111" label="zzzz502,zzzz553" source="571" target="426" cy:directed="1"/>
      <edge id="27110" label="zzzz502,zzzz519" source="571" target="368" cy:directed="1"/>
      <edge id="27109" label="zzzz502,zzzz546" source="571" target="332" cy:directed="1"/>
      <edge id="27108" label="zzzz502,zzzz520" source="571" target="367" cy:directed="1"/>
      <edge id="27107" label="zzzz502,zzzz527" source="571" target="361" cy:directed="1"/>
      <edge id="27106" label="zzzz502,zzzz531" source="571" target="358" cy:directed="1"/>
      <edge id="27105" label="zzzz502,zzzz538" source="571" target="353" cy:directed="1"/>
      <edge id="27104" label="zzzz502,zzzz542" source="571" target="334" cy:directed="1"/>
      <edge id="27103" label="zzzz502,zzzz547" source="571" target="331" cy:directed="1"/>
      <edge id="27102" label="zzzz502,zzzz539" source="571" target="427" cy:directed="1"/>
      <edge id="27101" label="zzzz502,zzzz543" source="571" target="352" cy:directed="1"/>
      <edge id="27100" label="zzzz502,zzzz529" source="571" target="360" cy:directed="1"/>
      <edge id="27099" label="zzzz502,zzzz530" source="571" target="359" cy:directed="1"/>
      <edge id="27098" label="zzzz502,zzzz533" source="571" target="357" cy:directed="1"/>
      <edge id="27097" label="zzzz502,zzzz545" source="571" target="333" cy:directed="1"/>
      <edge id="27096" label="zzzz502,zzzz557" source="571" target="329" cy:directed="1"/>
      <edge id="27095" label="zzzz502,zzzz540" source="571" target="335" cy:directed="1"/>
      <edge id="27094" label="zzzz502,zzzz556" source="571" target="330" cy:directed="1"/>
      <edge id="27093" label="zzzz502,zzzz558" source="571" target="480" cy:directed="1"/>
      <edge id="27092" label="zzzz502,zzzz517" source="571" target="370" cy:directed="1"/>
      <edge id="27091" label="zzzz502,zzzz518" source="571" target="369" cy:directed="1"/>
      <edge id="27090" label="zzzz502,zzzz560" source="571" target="625" cy:directed="1"/>
      <edge id="27089" label="zzzz502,zzzz563" source="571" target="624" cy:directed="1"/>
      <edge id="27088" label="zzzz502,zzzz565" source="571" target="623" cy:directed="1"/>
      <edge id="27087" label="zzzz502,zzzz550" source="571" target="482" cy:directed="1"/>
      <edge id="27086" label="zzzz502,zzzz514" source="571" target="336" cy:directed="1"/>
      <edge id="27085" label="zzzz502,zzzz552" source="571" target="481" cy:directed="1"/>
      <edge id="27084" label="zzzz502,zzzz548" source="571" target="483" cy:directed="1"/>
      <edge id="27083" label="zzzz502,zzzz566" source="571" target="636" cy:directed="1"/>
      <edge id="27082" label="zzzz502,zzzz567" source="571" target="460" cy:directed="1"/>
      <edge id="27081" label="zzzz618,zzzz619" source="570" target="579" cy:directed="1"/>
      <edge id="27080" label="zzzz618,zzzz636" source="570" target="606" cy:directed="1"/>
      <edge id="27079" label="zzzz618,zzzz628" source="570" target="586" cy:directed="1"/>
      <edge id="27078" label="zzzz618,zzzz627" source="570" target="587" cy:directed="1"/>
      <edge id="27077" label="zzzz618,zzzz632" source="570" target="595" cy:directed="1"/>
      <edge id="27076" label="zzzz618,zzzz641" source="570" target="646" cy:directed="1"/>
      <edge id="27075" label="zzzz618,zzzz631" source="570" target="596" cy:directed="1"/>
      <edge id="27074" label="zzzz635,zzzz636" source="569" target="606" cy:directed="1"/>
      <edge id="27073" label="zzzz635,zzzz643" source="569" target="674" cy:directed="1"/>
      <edge id="27072" label="zzzz635,zzzz645" source="569" target="673" cy:directed="1"/>
      <edge id="27071" label="zzzz635,zzzz646" source="569" target="672" cy:directed="1"/>
      <edge id="27070" label="zzzz635,zzzz642" source="569" target="675" cy:directed="1"/>
      <edge id="27069" label="zzzz635,zzzz641" source="569" target="646" cy:directed="1"/>
      <edge id="27068" label="zzzz635,zzzz639" source="569" target="657" cy:directed="1"/>
      <edge id="27067" label="zzzz635,zzzz640" source="569" target="656" cy:directed="1"/>
      <edge id="27066" label="zzzz635,zzzz637" source="569" target="641" cy:directed="1"/>
      <edge id="27065" label="zzzz635,zzzz638" source="569" target="647" cy:directed="1"/>
      <edge id="27064" label="zzzz230,zzzz236" source="568" target="633" cy:directed="1"/>
      <edge id="27063" label="zzzz230,zzzz232" source="568" target="635" cy:directed="1"/>
      <edge id="27062" label="zzzz230,zzzz235" source="568" target="634" cy:directed="1"/>
      <edge id="27061" label="zzzz230,zzzz231" source="568" target="589" cy:directed="1"/>
      <edge id="27060" label="zzzz230,zzzz241" source="568" target="703" cy:directed="1"/>
      <edge id="27059" label="zzzz230,zzzz237" source="568" target="677" cy:directed="1"/>
      <edge id="27058" label="zzzz230,zzzz239" source="568" target="679" cy:directed="1"/>
      <edge id="27057" label="zzzz230,zzzz240" source="568" target="678" cy:directed="1"/>
      <edge id="27056" label="zzzz230,zzzz238" source="568" target="676" cy:directed="1"/>
      <edge id="27055" label="zzzz230,zzzz242" source="568" target="707" cy:directed="1"/>
      <edge id="27054" label="zzzz230,zzzzz52" source="568" target="217" cy:directed="1"/>
      <edge id="27053" label="zzzz230,zzzzz47" source="568" target="152" cy:directed="1"/>
      <edge id="27052" label="zzzz230,zzzzz49" source="568" target="151" cy:directed="1"/>
      <edge id="27051" label="zzzz230,zzzzz63" source="568" target="470" cy:directed="1"/>
      <edge id="27050" label="zzzz230,zzzzz13" source="568" target="110" cy:directed="1"/>
      <edge id="27049" label="zzzz230,zzzzz14" source="568" target="109" cy:directed="1"/>
      <edge id="27048" label="zzzz230,zzzzz16" source="568" target="126" cy:directed="1"/>
      <edge id="27047" label="zzzz230,zzzzz53" source="568" target="216" cy:directed="1"/>
      <edge id="27046" label="zzzz230,zzzzz12" source="568" target="83" cy:directed="1"/>
      <edge id="27045" label="zzzz230,zzzzz50" source="568" target="150" cy:directed="1"/>
      <edge id="27044" label="zzzz230,zzzzz58" source="568" target="248" cy:directed="1"/>
      <edge id="27043" label="zzzz230,zzzzz51" source="568" target="148" cy:directed="1"/>
      <edge id="27042" label="zzzz230,zzzzz54" source="568" target="215" cy:directed="1"/>
      <edge id="27041" label="zzzz230,zzzzz57" source="568" target="213" cy:directed="1"/>
      <edge id="27040" label="zzzz230,zzzzz46" source="568" target="279" cy:directed="1"/>
      <edge id="27039" label="zzzz230,zzzzz61" source="568" target="212" cy:directed="1"/>
      <edge id="27038" label="zzzz230,zzzzz42" source="568" target="153" cy:directed="1"/>
      <edge id="27037" label="zzzz230,zzzzz18" source="568" target="115" cy:directed="1"/>
      <edge id="27036" label="zzzz230,zzzzz36" source="568" target="122" cy:directed="1"/>
      <edge id="27035" label="zzzz230,zzzzz38" source="568" target="161" cy:directed="1"/>
      <edge id="27034" label="zzzz230,zzzzz40" source="568" target="158" cy:directed="1"/>
      <edge id="27033" label="zzzz230,zzzzz43" source="568" target="281" cy:directed="1"/>
      <edge id="27032" label="zzzz230,zzzzz55" source="568" target="214" cy:directed="1"/>
      <edge id="27031" label="zzzz230,zzzzz15" source="568" target="127" cy:directed="1"/>
      <edge id="27030" label="zzzz230,zzzzz37" source="568" target="162" cy:directed="1"/>
      <edge id="27029" label="zzzz230,zzzzz45" source="568" target="280" cy:directed="1"/>
      <edge id="27028" label="zzzz230,zzzzz17" source="568" target="82" cy:directed="1"/>
      <edge id="27027" label="zzzz230,zzzzz60" source="568" target="415" cy:directed="1"/>
      <edge id="27026" label="zzzz230,zzzzz11" source="568" target="68" cy:directed="1"/>
      <edge id="27025" label="zzzz230,zzzzz39" source="568" target="160" cy:directed="1"/>
      <edge id="27024" label="zzzz230,zzzz243" source="568" target="700" cy:directed="1"/>
      <edge id="27023" label="zzzz230,zzzzz30" source="568" target="320" cy:directed="1"/>
      <edge id="27022" label="zzzz230,zzzzz32" source="568" target="319" cy:directed="1"/>
      <edge id="27021" label="zzzz230,zzzzz29" source="568" target="321" cy:directed="1"/>
      <edge id="27020" label="zzzz230,zzzzz33" source="568" target="317" cy:directed="1"/>
      <edge id="27019" label="zzzz230,zzzzz19" source="568" target="71" cy:directed="1"/>
      <edge id="27018" label="zzzz230,zzzzz20" source="568" target="73" cy:directed="1"/>
      <edge id="27017" label="zzzz230,zzzzz68" source="568" target="547" cy:directed="1"/>
      <edge id="27016" label="zzzz230,zzzzz98" source="568" target="327" cy:directed="1"/>
      <edge id="27015" label="zzzz230,zzzzz21" source="568" target="72" cy:directed="1"/>
      <edge id="27014" label="zzzz230,zzzzz28" source="568" target="106" cy:directed="1"/>
      <edge id="27013" label="zzzz230,zzzzz34" source="568" target="224" cy:directed="1"/>
      <edge id="27012" label="zzzz230,zzzzz90" source="568" target="298" cy:directed="1"/>
      <edge id="27011" label="zzzz230,zzzzz97" source="568" target="297" cy:directed="1"/>
      <edge id="27010" label="zzzz230,zzzzz27" source="568" target="107" cy:directed="1"/>
      <edge id="27009" label="zzzz230,zzzzz94" source="568" target="244" cy:directed="1"/>
      <edge id="27008" label="zzzz230,zzzzz10" source="568" target="381" cy:directed="1"/>
      <edge id="27007" label="zzzz230,zzzzz35" source="568" target="177" cy:directed="1"/>
      <edge id="27006" label="zzzz230,zzzzz85" source="568" target="300" cy:directed="1"/>
      <edge id="27005" label="zzzz230,zzzzz88" source="568" target="299" cy:directed="1"/>
      <edge id="27004" label="zzzz230,zzzzzz1" source="568" target="69" cy:directed="1"/>
      <edge id="27003" label="zzzz230,zzzzz23" source="568" target="100" cy:directed="1"/>
      <edge id="27002" label="zzzz230,zzzzz75" source="568" target="245" cy:directed="1"/>
      <edge id="27001" label="zzzz230,zzzzz22" source="568" target="101" cy:directed="1"/>
      <edge id="27000" label="zzzz230,zzzzz24" source="568" target="136" cy:directed="1"/>
      <edge id="26999" label="zzzz230,zzzzz26" source="568" target="184" cy:directed="1"/>
      <edge id="26998" label="zzzz230,zzzzz65" source="568" target="445" cy:directed="1"/>
      <edge id="26997" label="zzzz230,zzzzz78" source="568" target="191" cy:directed="1"/>
      <edge id="26996" label="zzzz230,zzzzz84" source="568" target="190" cy:directed="1"/>
      <edge id="26995" label="zzzz230,zzzzz71" source="568" target="169" cy:directed="1"/>
      <edge id="26994" label="zzzz230,zzzzz72" source="568" target="211" cy:directed="1"/>
      <edge id="26993" label="zzzz230,zzzzz73" source="568" target="246" cy:directed="1"/>
      <edge id="26992" label="zzzz230,zzzzz79" source="568" target="210" cy:directed="1"/>
      <edge id="26991" label="zzzz230,zzzzz83" source="568" target="209" cy:directed="1"/>
      <edge id="26990" label="zzzz230,zzzzz92" source="568" target="383" cy:directed="1"/>
      <edge id="26989" label="zzzz230,zzzzz93" source="568" target="382" cy:directed="1"/>
      <edge id="26988" label="zzzz230,zzzzz95" source="568" target="208" cy:directed="1"/>
      <edge id="26987" label="zzzz230,zzzzz66" source="568" target="533" cy:directed="1"/>
      <edge id="26986" label="zzzz230,zzzzz67" source="568" target="532" cy:directed="1"/>
      <edge id="26985" label="zzzz230,zzzzzz8" source="568" target="328" cy:directed="1"/>
      <edge id="26984" label="zzzz230,zzzzz69" source="568" target="531" cy:directed="1"/>
      <edge id="26983" label="zzzz230,zzzzz70" source="568" target="530" cy:directed="1"/>
      <edge id="26982" label="zzzz230,zzzzzz0" source="568" target="62" cy:directed="1"/>
      <edge id="26981" label="zzzz230,zzzzzz6" source="568" target="276" cy:directed="1"/>
      <edge id="26980" label="zzzz230,zzzzzz7" source="568" target="275" cy:directed="1"/>
      <edge id="26979" label="zzzz230,zzzzzz5" source="568" target="250" cy:directed="1"/>
      <edge id="26978" label="zzzz230,zzzz856" source="568" target="706" cy:directed="1"/>
      <edge id="26977" label="zzzz230,zzzzzz4" source="568" target="67" cy:directed="1"/>
      <edge id="26976" label="zzzz230,zzzzzz9" source="568" target="273" cy:directed="1"/>
      <edge id="26975" label="zzzz498,zzzz502" source="567" target="571" cy:directed="1"/>
      <edge id="26974" label="zzzz498,zzzz500" source="567" target="566" cy:directed="1"/>
      <edge id="26973" label="zzzz498,zzzz499" source="567" target="516" cy:directed="1"/>
      <edge id="26972" label="zzzz498,zzzz504" source="567" target="588" cy:directed="1"/>
      <edge id="26971" label="zzzz498,zzzz507" source="567" target="277" cy:directed="1"/>
      <edge id="26970" label="zzzz498,zzzz509" source="567" target="337" cy:directed="1"/>
      <edge id="26969" label="zzzz498,zzzz512" source="567" target="471" cy:directed="1"/>
      <edge id="26968" label="zzzz498,zzzz508" source="567" target="372" cy:directed="1"/>
      <edge id="26967" label="zzzz498,zzzz506" source="567" target="249" cy:directed="1"/>
      <edge id="26966" label="zzzz498,zzzz513" source="567" target="371" cy:directed="1"/>
      <edge id="26965" label="zzzz498,zzzz537" source="567" target="354" cy:directed="1"/>
      <edge id="26964" label="zzzz498,zzzz523" source="567" target="364" cy:directed="1"/>
      <edge id="26963" label="zzzz498,zzzz524" source="567" target="363" cy:directed="1"/>
      <edge id="26962" label="zzzz498,zzzz536" source="567" target="355" cy:directed="1"/>
      <edge id="26961" label="zzzz498,zzzz553" source="567" target="426" cy:directed="1"/>
      <edge id="26960" label="zzzz498,zzzz505" source="567" target="149" cy:directed="1"/>
      <edge id="26959" label="zzzz498,zzzz520" source="567" target="367" cy:directed="1"/>
      <edge id="26958" label="zzzz498,zzzz521" source="567" target="366" cy:directed="1"/>
      <edge id="26957" label="zzzz498,zzzz517" source="567" target="370" cy:directed="1"/>
      <edge id="26956" label="zzzz498,zzzz518" source="567" target="369" cy:directed="1"/>
      <edge id="26955" label="zzzz498,zzzz522" source="567" target="365" cy:directed="1"/>
      <edge id="26954" label="zzzz498,zzzz527" source="567" target="361" cy:directed="1"/>
      <edge id="26953" label="zzzz498,zzzz545" source="567" target="333" cy:directed="1"/>
      <edge id="26952" label="zzzz498,zzzz525" source="567" target="362" cy:directed="1"/>
      <edge id="26951" label="zzzz498,zzzz519" source="567" target="368" cy:directed="1"/>
      <edge id="26950" label="zzzz498,zzzz531" source="567" target="358" cy:directed="1"/>
      <edge id="26949" label="zzzz498,zzzz534" source="567" target="356" cy:directed="1"/>
      <edge id="26948" label="zzzz498,zzzz529" source="567" target="360" cy:directed="1"/>
      <edge id="26947" label="zzzz498,zzzz530" source="567" target="359" cy:directed="1"/>
      <edge id="26946" label="zzzz498,zzzz533" source="567" target="357" cy:directed="1"/>
      <edge id="26945" label="zzzz498,zzzz514" source="567" target="336" cy:directed="1"/>
      <edge id="26944" label="zzzz498,zzzz546" source="567" target="332" cy:directed="1"/>
      <edge id="26943" label="zzzz498,zzzz538" source="567" target="353" cy:directed="1"/>
      <edge id="26942" label="zzzz498,zzzz539" source="567" target="427" cy:directed="1"/>
      <edge id="26941" label="zzzz498,zzzz547" source="567" target="331" cy:directed="1"/>
      <edge id="26940" label="zzzz498,zzzz556" source="567" target="330" cy:directed="1"/>
      <edge id="26939" label="zzzz498,zzzz543" source="567" target="352" cy:directed="1"/>
      <edge id="26938" label="zzzz498,zzzz550" source="567" target="482" cy:directed="1"/>
      <edge id="26937" label="zzzz498,zzzz557" source="567" target="329" cy:directed="1"/>
      <edge id="26936" label="zzzz498,zzzz542" source="567" target="334" cy:directed="1"/>
      <edge id="26935" label="zzzz498,zzzz548" source="567" target="483" cy:directed="1"/>
      <edge id="26934" label="zzzz498,zzzz560" source="567" target="625" cy:directed="1"/>
      <edge id="26933" label="zzzz498,zzzz563" source="567" target="624" cy:directed="1"/>
      <edge id="26932" label="zzzz498,zzzz565" source="567" target="623" cy:directed="1"/>
      <edge id="26931" label="zzzz498,zzzz540" source="567" target="335" cy:directed="1"/>
      <edge id="26930" label="zzzz498,zzzz558" source="567" target="480" cy:directed="1"/>
      <edge id="26929" label="zzzz498,zzzz566" source="567" target="636" cy:directed="1"/>
      <edge id="26928" label="zzzz498,zzzz552" source="567" target="481" cy:directed="1"/>
      <edge id="26927" label="zzzz500,zzzz502" source="566" target="571" cy:directed="1"/>
      <edge id="26926" label="zzzz500,zzzz504" source="566" target="588" cy:directed="1"/>
      <edge id="26925" label="zzzz500,zzzz507" source="566" target="277" cy:directed="1"/>
      <edge id="26924" label="zzzz500,zzzz509" source="566" target="337" cy:directed="1"/>
      <edge id="26923" label="zzzz500,zzzz512" source="566" target="471" cy:directed="1"/>
      <edge id="26922" label="zzzz500,zzzz506" source="566" target="249" cy:directed="1"/>
      <edge id="26921" label="zzzz500,zzzz508" source="566" target="372" cy:directed="1"/>
      <edge id="26920" label="zzzz500,zzzz513" source="566" target="371" cy:directed="1"/>
      <edge id="26919" label="zzzz500,zzzz505" source="566" target="149" cy:directed="1"/>
      <edge id="26918" label="zzzz500,zzzz524" source="566" target="363" cy:directed="1"/>
      <edge id="26917" label="zzzz500,zzzz523" source="566" target="364" cy:directed="1"/>
      <edge id="26916" label="zzzz500,zzzz522" source="566" target="365" cy:directed="1"/>
      <edge id="26915" label="zzzz500,zzzz560" source="566" target="625" cy:directed="1"/>
      <edge id="26914" label="zzzz500,zzzz563" source="566" target="624" cy:directed="1"/>
      <edge id="26913" label="zzzz500,zzzz565" source="566" target="623" cy:directed="1"/>
      <edge id="26912" label="zzzz500,zzzz556" source="566" target="330" cy:directed="1"/>
      <edge id="26911" label="zzzz500,zzzz557" source="566" target="329" cy:directed="1"/>
      <edge id="26910" label="zzzz500,zzzz521" source="566" target="366" cy:directed="1"/>
      <edge id="26909" label="zzzz500,zzzz536" source="566" target="355" cy:directed="1"/>
      <edge id="26908" label="zzzz500,zzzz546" source="566" target="332" cy:directed="1"/>
      <edge id="26907" label="zzzz500,zzzz520" source="566" target="367" cy:directed="1"/>
      <edge id="26906" label="zzzz500,zzzz537" source="566" target="354" cy:directed="1"/>
      <edge id="26905" label="zzzz500,zzzz547" source="566" target="331" cy:directed="1"/>
      <edge id="26904" label="zzzz500,zzzz553" source="566" target="426" cy:directed="1"/>
      <edge id="26903" label="zzzz500,zzzz545" source="566" target="333" cy:directed="1"/>
      <edge id="26902" label="zzzz500,zzzz519" source="566" target="368" cy:directed="1"/>
      <edge id="26901" label="zzzz500,zzzz525" source="566" target="362" cy:directed="1"/>
      <edge id="26900" label="zzzz500,zzzz543" source="566" target="352" cy:directed="1"/>
      <edge id="26899" label="zzzz500,zzzz558" source="566" target="480" cy:directed="1"/>
      <edge id="26898" label="zzzz500,zzzz566" source="566" target="636" cy:directed="1"/>
      <edge id="26897" label="zzzz500,zzzz534" source="566" target="356" cy:directed="1"/>
      <edge id="26896" label="zzzz500,zzzz517" source="566" target="370" cy:directed="1"/>
      <edge id="26895" label="zzzz500,zzzz540" source="566" target="335" cy:directed="1"/>
      <edge id="26894" label="zzzz500,zzzz531" source="566" target="358" cy:directed="1"/>
      <edge id="26893" label="zzzz500,zzzz542" source="566" target="334" cy:directed="1"/>
      <edge id="26892" label="zzzz500,zzzz527" source="566" target="361" cy:directed="1"/>
      <edge id="26891" label="zzzz500,zzzz530" source="566" target="359" cy:directed="1"/>
      <edge id="26890" label="zzzz500,zzzz533" source="566" target="357" cy:directed="1"/>
      <edge id="26889" label="zzzz500,zzzz539" source="566" target="427" cy:directed="1"/>
      <edge id="26888" label="zzzz500,zzzz529" source="566" target="360" cy:directed="1"/>
      <edge id="26887" label="zzzz500,zzzz550" source="566" target="482" cy:directed="1"/>
      <edge id="26886" label="zzzz500,zzzz538" source="566" target="353" cy:directed="1"/>
      <edge id="26885" label="zzzz500,zzzz518" source="566" target="369" cy:directed="1"/>
      <edge id="26884" label="zzzz500,zzzz567" source="566" target="460" cy:directed="1"/>
      <edge id="26883" label="zzzz791,zzzz793" source="565" target="517" cy:directed="1"/>
      <edge id="26882" label="zzzz791,zzzz794" source="565" target="555" cy:directed="1"/>
      <edge id="26881" label="zzzz791,zzzz796" source="565" target="553" cy:directed="1"/>
      <edge id="26880" label="zzzz791,zzzz799" source="565" target="552" cy:directed="1"/>
      <edge id="26879" label="zzzz791,zzzz800" source="565" target="551" cy:directed="1"/>
      <edge id="26878" label="zzzz791,zzzz801" source="565" target="550" cy:directed="1"/>
      <edge id="26877" label="zzzz791,zzzz795" source="565" target="554" cy:directed="1"/>
      <edge id="26876" label="zzzz791,zzzz802" source="565" target="562" cy:directed="1"/>
      <edge id="26875" label="zzzz791,zzzz811" source="565" target="544" cy:directed="1"/>
      <edge id="26874" label="zzzz791,zzzz813" source="565" target="542" cy:directed="1"/>
      <edge id="26873" label="zzzz791,zzzz806" source="565" target="546" cy:directed="1"/>
      <edge id="26872" label="zzzz791,zzzz814" source="565" target="541" cy:directed="1"/>
      <edge id="26871" label="zzzz791,zzzz807" source="565" target="545" cy:directed="1"/>
      <edge id="26870" label="zzzz791,zzzz812" source="565" target="543" cy:directed="1"/>
      <edge id="26869" label="zzzz791,zzzz816" source="565" target="540" cy:directed="1"/>
      <edge id="26868" label="zzzz791,zzzz817" source="565" target="539" cy:directed="1"/>
      <edge id="26867" label="zzzz791,zzzz834" source="565" target="408" cy:directed="1"/>
      <edge id="26866" label="zzzz791,zzzz818" source="565" target="111" cy:directed="1"/>
      <edge id="26865" label="zzzz791,zzzz825" source="565" target="384" cy:directed="1"/>
      <edge id="26864" label="zzzz791,zzzz819" source="565" target="117" cy:directed="1"/>
      <edge id="26863" label="zzzz791,zzzz837" source="565" target="438" cy:directed="1"/>
      <edge id="26862" label="zzzz791,zzzz832" source="565" target="424" cy:directed="1"/>
      <edge id="26861" label="zzzz791,zzzz831" source="565" target="409" cy:directed="1"/>
      <edge id="26860" label="zzzz791,zzzz833" source="565" target="423" cy:directed="1"/>
      <edge id="26859" label="zzzz791,zzzz836" source="565" target="439" cy:directed="1"/>
      <edge id="26858" label="zzzz791,zzzz830" source="565" target="410" cy:directed="1"/>
      <edge id="26857" label="zzzz791,zzzz839" source="565" target="436" cy:directed="1"/>
      <edge id="26856" label="zzzz791,zzzz840" source="565" target="435" cy:directed="1"/>
      <edge id="26855" label="zzzz791,zzzz826" source="565" target="413" cy:directed="1"/>
      <edge id="26854" label="zzzz791,zzzz829" source="565" target="411" cy:directed="1"/>
[truncated: 2,365,001 more chars]
