# Supplementary material for: Characterization of a long overlooked copper protein from methane- and ammonia-oxidizing bacteria
Source: Nat Commun. 2018 Oct 15;9:4276. doi: 10.1038/s41467-018-06681-5 (PMC6189053; doi:10.1038/s41467-018-06681-5)
Supplement: Supplementary file 7 — Supplementary Data 5 [file 41467_2018_6681_MOESM7_ESM.zip › CytoscapeSession-2018_02_27-18_11/views/52-30986-D.xgmml]

<?xml version="1.0" encoding="UTF-8" standalone="yes"?>
<graph id="30986" label="D" cy:view="1" cy:networkId="52" cy:visualStyle="default" cy:rendererId="org.cytoscape.ding" cy:documentVersion="3.0" xmlns:dc="http://purl.org/dc/elements/1.1/" xmlns:xlink="http://www.w3.org/1999/xlink" xmlns:rdf="http://www.w3.org/1999/02/22-rdf-syntax-ns#" xmlns:cy="http://www.cytoscape.org" xmlns="http://www.cs.rpi.edu/XGMML">
  <graphics>
    <att name="NETWORK_CENTER_X_LOCATION" value="1046.0" type="string" cy:type="String"/>
    <att name="NETWORK_EDGE_SELECTION" value="true" type="string" cy:type="String"/>
    <att name="NETWORK_HEIGHT" value="385.0" type="string" cy:type="String"/>
    <att name="NETWORK_CENTER_Y_LOCATION" value="996.5" type="string" cy:type="String"/>
    <att name="NETWORK_DEPTH" value="0.0" type="string" cy:type="String"/>
    <att name="NETWORK_CENTER_Z_LOCATION" value="0.0" type="string" cy:type="String"/>
    <att name="NETWORK_TITLE" value="D" type="string" cy:type="String"/>
    <att name="NETWORK_WIDTH" value="889.0" type="string" cy:type="String"/>
    <att name="NETWORK_NODE_SELECTION" value="true" type="string" cy:type="String"/>
    <att name="NETWORK_SCALE_FACTOR" value="0.18604536489151874" type="string" cy:type="String"/>
  </graphics>
  <node id="31636" label="zzzzzz0" cy:nodeId="62">
    <graphics z="0.0" x="946.0" y="809.0"/>
  </node>
  <node id="31635" label="zzzz252" cy:nodeId="63">
    <graphics z="0.0" x="65.0" y="793.0"/>
  </node>
  <node id="31634" label="zzzz251" cy:nodeId="64">
    <graphics z="0.0" x="250.0" y="864.0"/>
  </node>
  <node id="31633" label="zzzz249" cy:nodeId="65">
    <graphics z="0.0" x="89.0" y="1045.0"/>
  </node>
  <node id="31632" label="zzzz114" cy:nodeId="66">
    <graphics z="0.0" x="826.0" y="705.0"/>
  </node>
  <node id="31631" label="zzzzzz4" cy:nodeId="67">
    <graphics z="0.0" x="960.0" y="787.0"/>
  </node>
  <node id="31630" label="zzzzz11" cy:nodeId="68">
    <graphics z="0.0" x="742.3243556747743" y="772.0"/>
  </node>
  <node id="31629" label="zzzzzz1" cy:nodeId="69">
    <graphics z="0.0" x="667.0" y="757.0"/>
  </node>
  <node id="31628" label="zzzz459" cy:nodeId="70">
    <graphics z="0.0" x="1010.0" y="164.0"/>
  </node>
  <node id="31627" label="zzzzz19" cy:nodeId="71">
    <graphics z="0.0" x="711.0" y="860.0"/>
  </node>
  <node id="31626" label="zzzzz21" cy:nodeId="72">
    <graphics z="0.0" x="735.0" y="941.0"/>
  </node>
  <node id="31625" label="zzzzz20" cy:nodeId="73">
    <graphics z="0.0" x="679.0" y="857.0"/>
  </node>
  <node id="31624" label="zzzz253" cy:nodeId="74">
    <graphics z="0.0" x="200.0" y="771.0"/>
  </node>
  <node id="31623" label="zzzz444" cy:nodeId="75">
    <graphics z="0.0" x="748.0" y="1648.0"/>
  </node>
  <node id="31622" label="zzzz759" cy:nodeId="76">
    <graphics z="0.0" x="1380.0" y="1604.0"/>
  </node>
  <node id="31621" label="zzzz254" cy:nodeId="77">
    <graphics z="0.0" x="25.0" y="794.0"/>
  </node>
  <node id="31620" label="zzzz652" cy:nodeId="78">
    <graphics z="0.0" x="1637.0" y="276.0"/>
  </node>
  <node id="31619" label="zzzz256" cy:nodeId="79">
    <graphics z="0.0" x="283.0" y="849.0"/>
  </node>
  <node id="31618" label="zzzz771" cy:nodeId="80">
    <graphics z="0.0" x="1934.0" y="955.0"/>
  </node>
  <node id="31617" label="zzzz757" cy:nodeId="81">
    <graphics z="0.0" x="252.5" y="1919.0"/>
  </node>
  <node id="31616" label="zzzzz17" cy:nodeId="82">
    <graphics z="0.0" x="780.2226553869107" y="775.2226553869108"/>
  </node>
  <node id="31615" label="zzzzz12" cy:nodeId="83">
    <graphics z="0.0" x="773.0" y="801.0"/>
  </node>
  <node id="31614" label="zzzz433" cy:nodeId="84">
    <graphics z="0.0" x="268.0" y="988.0"/>
  </node>
  <node id="31613" label="zzzz431" cy:nodeId="85">
    <graphics z="0.0" x="31.0" y="992.0"/>
  </node>
  <node id="31612" label="zzzz428" cy:nodeId="86">
    <graphics z="0.0" x="31.0" y="931.0"/>
  </node>
  <node id="31611" label="zzzz427" cy:nodeId="87">
    <graphics z="0.0" x="247.0" y="1057.0"/>
  </node>
  <node id="31610" label="zzzz418" cy:nodeId="88">
    <graphics z="0.0" x="301.0" y="975.0"/>
  </node>
  <node id="31609" label="zzzz416" cy:nodeId="89">
    <graphics z="0.0" x="186.0" y="862.0"/>
  </node>
  <node id="31608" label="zzzz412" cy:nodeId="90">
    <graphics z="0.0" x="176.0" y="966.0"/>
  </node>
  <node id="31607" label="zzzz410" cy:nodeId="91">
    <graphics z="0.0" x="278.0" y="921.0"/>
  </node>
  <node id="31606" label="zzzz436" cy:nodeId="92">
    <graphics z="0.0" x="79.0" y="894.0"/>
  </node>
  <node id="31605" label="zzzz430" cy:nodeId="93">
    <graphics z="0.0" x="261.0" y="724.0"/>
  </node>
  <node id="31604" label="zzzz429" cy:nodeId="94">
    <graphics z="0.0" x="119.0" y="866.0"/>
  </node>
  <node id="31603" label="zzzz426" cy:nodeId="95">
    <graphics z="0.0" x="186.0" y="902.0"/>
  </node>
  <node id="31602" label="zzzz425" cy:nodeId="96">
    <graphics z="0.0" x="1.0" y="859.0"/>
  </node>
  <node id="31601" label="zzzz424" cy:nodeId="97">
    <graphics z="0.0" x="133.0" y="1069.0"/>
  </node>
  <node id="31600" label="zzzz422" cy:nodeId="98">
    <graphics z="0.0" x="92.0" y="926.0"/>
  </node>
  <node id="31599" label="zzzz420" cy:nodeId="99">
    <graphics z="0.0" x="56.0" y="986.0"/>
  </node>
  <node id="31598" label="zzzzz23" cy:nodeId="100">
    <graphics z="0.0" x="696.0" y="830.0"/>
  </node>
  <node id="31597" label="zzzzz22" cy:nodeId="101">
    <graphics z="0.0" x="722.0" y="826.0"/>
  </node>
  <node id="31596" label="zzzz578" cy:nodeId="102">
    <graphics z="0.0" x="1809.624966869865" y="1650.375033130135"/>
  </node>
  <node id="31595" label="zzzz571" cy:nodeId="103">
    <graphics z="0.0" x="2003.0" y="1502.0"/>
  </node>
  <node id="31594" label="zzzz440" cy:nodeId="104">
    <graphics z="0.0" x="217.0" y="712.0"/>
  </node>
  <node id="31593" label="zzzz417" cy:nodeId="105">
    <graphics z="0.0" x="64.0" y="1034.0"/>
  </node>
  <node id="31592" label="zzzzz28" cy:nodeId="106">
    <graphics z="0.0" x="904.0" y="904.0"/>
  </node>
  <node id="31591" label="zzzzz27" cy:nodeId="107">
    <graphics z="0.0" x="765.0" y="998.0"/>
  </node>
  <node id="31590" label="zzzz244" cy:nodeId="108">
    <graphics z="0.0" x="1071.0" y="779.0"/>
  </node>
  <node id="31589" label="zzzzz14" cy:nodeId="109">
    <graphics z="0.0" x="844.0" y="732.0"/>
  </node>
  <node id="31588" label="zzzzz13" cy:nodeId="110">
    <graphics z="0.0" x="852.0" y="711.0"/>
  </node>
  <node id="31587" label="zzzz818" cy:nodeId="111">
    <graphics z="0.0" x="1818.0" y="733.0"/>
  </node>
  <node id="31586" label="zzzz434" cy:nodeId="112">
    <graphics z="0.0" x="264.0" y="1093.0"/>
  </node>
  <node id="31585" label="zzzz343" cy:nodeId="113">
    <graphics z="0.0" x="141.0" y="1047.0"/>
  </node>
  <node id="31584" label="zzzz198" cy:nodeId="114">
    <graphics z="0.0" x="699.0" y="695.0"/>
  </node>
  <node id="31583" label="zzzzz18" cy:nodeId="115">
    <graphics z="0.0" x="746.0" y="803.0"/>
  </node>
  <node id="31582" label="zzzz824" cy:nodeId="116">
    <graphics z="0.0" x="1795.0" y="830.0"/>
  </node>
  <node id="31581" label="zzzz819" cy:nodeId="117">
    <graphics z="0.0" x="1981.0" y="882.0"/>
  </node>
  <node id="31580" label="zzzz572" cy:nodeId="118">
    <graphics z="0.0" x="2092.0" y="1535.0"/>
  </node>
  <node id="31579" label="zzzz446" cy:nodeId="119">
    <graphics z="0.0" x="808.0" y="1626.0"/>
  </node>
  <node id="31578" label="zzzz435" cy:nodeId="120">
    <graphics z="0.0" x="217.0" y="1011.0"/>
  </node>
  <node id="31577" label="zzzz378" cy:nodeId="121">
    <graphics z="0.0" x="127.0" y="930.0"/>
  </node>
  <node id="31576" label="zzzzz36" cy:nodeId="122">
    <graphics z="0.0" x="801.0" y="821.0"/>
  </node>
  <node id="31575" label="zzzz306" cy:nodeId="123">
    <graphics z="0.0" x="251.0" y="898.0"/>
  </node>
  <node id="31574" label="zzzz200" cy:nodeId="124">
    <graphics z="0.0" x="1001.0" y="815.0"/>
  </node>
  <node id="31573" label="zzzz199" cy:nodeId="125">
    <graphics z="0.0" x="828.2226553869108" y="629.7773446130893"/>
  </node>
  <node id="31572" label="zzzzz16" cy:nodeId="126">
    <graphics z="0.0" x="819.0" y="737.0"/>
  </node>
  <node id="31571" label="zzzzz15" cy:nodeId="127">
    <graphics z="0.0" x="791.0" y="719.0"/>
  </node>
  <node id="31570" label="zzzz138" cy:nodeId="128">
    <graphics z="0.0" x="749.0" y="1086.0"/>
  </node>
  <node id="31569" label="zzzz137" cy:nodeId="129">
    <graphics z="0.0" x="728.0" y="1075.0"/>
  </node>
  <node id="31568" label="zzzz134" cy:nodeId="130">
    <graphics z="0.0" x="769.0" y="1082.0"/>
  </node>
  <node id="31567" label="zzzz760" cy:nodeId="131">
    <graphics z="0.0" x="1289.0" y="1502.0"/>
  </node>
  <node id="31566" label="zzzz574" cy:nodeId="132">
    <graphics z="0.0" x="2073.0" y="1617.0"/>
  </node>
  <node id="31565" label="zzzz317" cy:nodeId="133">
    <graphics z="0.0" x="329.0" y="944.0"/>
  </node>
  <node id="31564" label="zzzz316" cy:nodeId="134">
    <graphics z="0.0" x="112.0" y="1050.0"/>
  </node>
  <node id="31563" label="zzzz314" cy:nodeId="135">
    <graphics z="0.0" x="275.0" y="957.0"/>
  </node>
  <node id="31562" label="zzzzz24" cy:nodeId="136">
    <graphics z="0.0" x="768.0" y="744.0"/>
  </node>
  <node id="31561" label="zzzz770" cy:nodeId="137">
    <graphics z="0.0" x="1239.0" y="1521.0"/>
  </node>
  <node id="31560" label="zzzz769" cy:nodeId="138">
    <graphics z="0.0" x="1297.0" y="1584.0"/>
  </node>
  <node id="31559" label="zzzz767" cy:nodeId="139">
    <graphics z="0.0" x="1308.0" y="1669.0"/>
  </node>
  <node id="31558" label="zzzz766" cy:nodeId="140">
    <graphics z="0.0" x="1218.0" y="1620.0"/>
  </node>
  <node id="31557" label="zzzz765" cy:nodeId="141">
    <graphics z="0.0" x="1341.0" y="1513.0">
      <att name="lockedVisualProperties" type="list" cy:type="List">
        <att name="NODE_FILL_COLOR" value="#FF0000" type="string" cy:type="String"/>
      </att>
    </graphics>
  </node>
  <node id="31556" label="zzzz764" cy:nodeId="142">
    <graphics z="0.0" x="1376.0" y="1554.0"/>
  </node>
  <node id="31555" label="zzzz763" cy:nodeId="143">
    <graphics z="0.0" x="1218.0" y="1568.0"/>
  </node>
  <node id="31554" label="zzzz762" cy:nodeId="144">
    <graphics z="0.0" x="1354.0" y="1647.0"/>
  </node>
  <node id="31553" label="zzzz761" cy:nodeId="145">
    <graphics z="0.0" x="1257.0" y="1656.0"/>
  </node>
  <node id="31552" label="zzzz590" cy:nodeId="146">
    <graphics z="0.0" x="51.0" y="1929.0"/>
  </node>
  <node id="31551" label="zzzz570" cy:nodeId="147">
    <graphics z="0.0" x="726.0" y="1919.0"/>
  </node>
  <node id="31550" label="zzzzz51" cy:nodeId="148">
    <graphics z="0.0" x="952.0" y="836.0"/>
  </node>
  <node id="31549" label="zzzz505" cy:nodeId="149">
    <graphics z="0.0" x="805.0" y="223.0"/>
  </node>
  <node id="31548" label="zzzzz50" cy:nodeId="150">
    <graphics z="0.0" x="884.0" y="793.0"/>
  </node>
  <node id="31547" label="zzzzz49" cy:nodeId="151">
    <graphics z="0.0" x="907.0" y="794.0"/>
  </node>
  <node id="31546" label="zzzzz47" cy:nodeId="152">
    <graphics z="0.0" x="900.0" y="746.0"/>
  </node>
  <node id="31545" label="zzzzz42" cy:nodeId="153">
    <graphics z="0.0" x="796.0" y="848.0"/>
  </node>
  <node id="31544" label="zzzz409" cy:nodeId="154">
    <graphics z="0.0" x="232.0" y="781.0"/>
  </node>
  <node id="31543" label="zzzz405" cy:nodeId="155">
    <graphics z="0.0" x="234.0" y="707.0"/>
  </node>
  <node id="31542" label="zzzz404" cy:nodeId="156">
    <graphics z="0.0" x="214.0" y="975.0"/>
  </node>
  <node id="31541" label="zzzz403" cy:nodeId="157">
    <graphics z="0.0" x="131.0" y="1021.0"/>
  </node>
  <node id="31540" label="zzzzz40" cy:nodeId="158">
    <graphics z="0.0" x="831.0" y="824.0"/>
  </node>
  <node id="31539" label="zzzz397" cy:nodeId="159">
    <graphics z="0.0" x="312.0" y="841.0"/>
  </node>
  <node id="31538" label="zzzzz39" cy:nodeId="160">
    <graphics z="0.0" x="769.0" y="887.0"/>
  </node>
  <node id="31537" label="zzzzz38" cy:nodeId="161">
    <graphics z="0.0" x="860.0" y="814.0"/>
  </node>
  <node id="31536" label="zzzzz37" cy:nodeId="162">
    <graphics z="0.0" x="859.0" y="787.0"/>
  </node>
  <node id="31535" label="zzzz324" cy:nodeId="163">
    <graphics z="0.0" x="312.0" y="920.0"/>
  </node>
  <node id="31534" label="zzzz323" cy:nodeId="164">
    <graphics z="0.0" x="263.0" y="791.0"/>
  </node>
  <node id="31533" label="zzzz146" cy:nodeId="165">
    <graphics z="0.0" x="830.0" y="1039.0"/>
  </node>
  <node id="31532" label="zzzz144" cy:nodeId="166">
    <graphics z="0.0" x="750.0" y="1061.0"/>
  </node>
  <node id="31531" label="zzzz143" cy:nodeId="167">
    <graphics z="0.0" x="727.2226553869107" y="1048.777344613089"/>
  </node>
  <node id="31530" label="zzzz140" cy:nodeId="168">
    <graphics z="0.0" x="801.0" y="1029.0"/>
  </node>
  <node id="31529" label="zzzzz71" cy:nodeId="169">
    <graphics z="0.0" x="765.0" y="943.0"/>
  </node>
  <node id="31528" label="zzzz591" cy:nodeId="170">
    <graphics z="0.0" x="0.0" y="1919.0"/>
  </node>
  <node id="31527" label="zzzz584" cy:nodeId="171">
    <graphics z="0.0" x="1716.0" y="1651.0"/>
  </node>
  <node id="31526" label="zzzz385" cy:nodeId="172">
    <graphics z="0.0" x="247.0" y="934.0"/>
  </node>
  <node id="31525" label="zzzz384" cy:nodeId="173">
    <graphics z="0.0" x="139.0" y="963.0"/>
  </node>
  <node id="31524" label="zzzz383" cy:nodeId="174">
    <graphics z="0.0" x="299.0" y="1027.0"/>
  </node>
  <node id="31523" label="zzzz380" cy:nodeId="175">
    <graphics z="0.0" x="103.0" y="1019.0"/>
  </node>
  <node id="31522" label="zzzz379" cy:nodeId="176">
    <graphics z="0.0" x="26.0" y="877.0"/>
  </node>
  <node id="31521" label="zzzzz35" cy:nodeId="177">
    <graphics z="0.0" x="740.0" y="750.0"/>
  </node>
  <node id="31520" label="zzzz344" cy:nodeId="178">
    <graphics z="0.0" x="20.0" y="905.0"/>
  </node>
  <node id="31519" label="zzzz265" cy:nodeId="179">
    <graphics z="0.0" x="78.0" y="775.0"/>
  </node>
  <node id="31518" label="zzzz264" cy:nodeId="180">
    <graphics z="0.0" x="272.0" y="1022.0"/>
  </node>
  <node id="31517" label="zzzz263" cy:nodeId="181">
    <graphics z="0.0" x="160.0" y="1076.0"/>
  </node>
  <node id="31516" label="zzzz262" cy:nodeId="182">
    <graphics z="0.0" x="7.0" y="828.0"/>
  </node>
  <node id="31515" label="zzzz261" cy:nodeId="183">
    <graphics z="0.0" x="202.0" y="942.0"/>
  </node>
  <node id="31514" label="zzzzz26" cy:nodeId="184">
    <graphics z="0.0" x="689.0" y="800.0"/>
  </node>
  <node id="31513" label="zzzz259" cy:nodeId="185">
    <graphics z="0.0" x="242.0" y="966.0"/>
  </node>
  <node id="31512" label="zzzz257" cy:nodeId="186">
    <graphics z="0.0" x="197.0" y="728.0"/>
  </node>
  <node id="31511" label="zzzz150" cy:nodeId="187">
    <graphics z="0.0" x="807.0" y="1058.0"/>
  </node>
  <node id="31510" label="zzzz139" cy:nodeId="188">
    <graphics z="0.0" x="791.0" y="1007.0">
      <att name="lockedVisualProperties" type="list" cy:type="List">
        <att name="NODE_FILL_COLOR" value="#00CCCC" type="string" cy:type="String"/>
      </att>
    </graphics>
  </node>
  <node id="31509" label="zzzz841" cy:nodeId="189">
    <graphics z="0.0" x="410.5" y="1919.0"/>
  </node>
  <node id="31508" label="zzzzz84" cy:nodeId="190">
    <graphics z="0.0" x="763.0" y="852.0"/>
  </node>
  <node id="31507" label="zzzzz78" cy:nodeId="191">
    <graphics z="0.0" x="680.0" y="928.0"/>
  </node>
  <node id="31506" label="zzzz592" cy:nodeId="192">
    <graphics z="0.0" x="34.0" y="1993.0"/>
  </node>
  <node id="31505" label="zzzz320" cy:nodeId="193">
    <graphics z="0.0" x="25.0" y="849.0"/>
  </node>
  <node id="31504" label="zzzz318" cy:nodeId="194">
    <graphics z="0.0" x="56.0" y="868.0"/>
  </node>
  <node id="31503" label="zzzz313" cy:nodeId="195">
    <graphics z="0.0" x="316.0" y="998.0"/>
  </node>
  <node id="31502" label="zzzz312" cy:nodeId="196">
    <graphics z="0.0" x="278.0" y="741.0"/>
  </node>
  <node id="31501" label="zzzz311" cy:nodeId="197">
    <graphics z="0.0" x="239.0" y="733.0"/>
  </node>
  <node id="31500" label="zzzz309" cy:nodeId="198">
    <graphics z="0.0" x="338.0" y="861.0"/>
  </node>
  <node id="31499" label="zzzz307" cy:nodeId="199">
    <graphics z="0.0" x="340.0" y="917.0"/>
  </node>
  <node id="31498" label="zzzz279" cy:nodeId="200">
    <graphics z="0.0" x="28.0" y="820.0"/>
  </node>
  <node id="31497" label="zzzz278" cy:nodeId="201">
    <graphics z="0.0" x="282.0" y="816.0"/>
  </node>
  <node id="31496" label="zzzz272" cy:nodeId="202">
    <graphics z="0.0" x="45.0" y="1013.0"/>
  </node>
  <node id="31495" label="zzzz271" cy:nodeId="203">
    <graphics z="0.0" x="220.0" y="881.0"/>
  </node>
  <node id="31494" label="zzzz269" cy:nodeId="204">
    <graphics z="0.0" x="0.0" y="887.0"/>
  </node>
  <node id="31493" label="zzzz151" cy:nodeId="205">
    <graphics z="0.0" x="820.0" y="1076.0"/>
  </node>
  <node id="31492" label="zzzz147" cy:nodeId="206">
    <graphics z="0.0" x="792.0" y="1080.0"/>
  </node>
  <node id="31491" label="zzzz145" cy:nodeId="207">
    <graphics z="0.0" x="749.712646484375" y="1025.5747023141498">
      <att name="lockedVisualProperties" type="list" cy:type="List">
        <att name="NODE_FILL_COLOR" value="#009900" type="string" cy:type="String"/>
      </att>
    </graphics>
  </node>
  <node id="31490" label="zzzzz95" cy:nodeId="208">
    <graphics z="0.0" x="672.0" y="893.0"/>
  </node>
  <node id="31489" label="zzzzz83" cy:nodeId="209">
    <graphics z="0.0" x="707.0" y="937.0"/>
  </node>
  <node id="31488" label="zzzzz79" cy:nodeId="210">
    <graphics z="0.0" x="710.0" y="908.0"/>
  </node>
  <node id="31487" label="zzzzz72" cy:nodeId="211">
    <graphics z="0.0" x="803.0" y="928.0"/>
  </node>
  <node id="31486" label="zzzzz61" cy:nodeId="212">
    <graphics z="0.0" x="847.0" y="761.0"/>
  </node>
  <node id="31485" label="zzzzz57" cy:nodeId="213">
    <graphics z="0.0" x="822.0" y="765.0"/>
  </node>
  <node id="31484" label="zzzzz55" cy:nodeId="214">
    <graphics z="0.0" x="879.0" y="765.0"/>
  </node>
  <node id="31483" label="zzzzz54" cy:nodeId="215">
    <graphics z="0.0" x="908.0" y="845.0"/>
  </node>
  <node id="31482" label="zzzzz53" cy:nodeId="216">
    <graphics z="0.0" x="921.0" y="816.0"/>
  </node>
  <node id="31481" label="zzzzz52" cy:nodeId="217">
    <graphics z="0.0" x="929.0" y="784.0"/>
  </node>
  <node id="31480" label="zzzz454" cy:nodeId="218">
    <graphics z="0.0" x="849.0" y="1502.0"/>
  </node>
  <node id="31479" label="zzzz408" cy:nodeId="219">
    <graphics z="0.0" x="334.0" y="889.0"/>
  </node>
  <node id="31478" label="zzzz406" cy:nodeId="220">
    <graphics z="0.0" x="329.0" y="971.0"/>
  </node>
  <node id="31477" label="zzzz402" cy:nodeId="221">
    <graphics z="0.0" x="72.0" y="957.0"/>
  </node>
  <node id="31476" label="zzzz401" cy:nodeId="222">
    <graphics z="0.0" x="224.0" y="1042.0"/>
  </node>
  <node id="31475" label="zzzz398" cy:nodeId="223">
    <graphics z="0.0" x="54.0" y="812.0"/>
  </node>
  <node id="31474" label="zzzzz34" cy:nodeId="224">
    <graphics z="0.0" x="883.0" y="892.0"/>
  </node>
  <node id="31473" label="zzzz299" cy:nodeId="225">
    <graphics z="0.0" x="103.0" y="777.0"/>
  </node>
  <node id="31472" label="zzzz295" cy:nodeId="226">
    <graphics z="0.0" x="10.0" y="947.0"/>
  </node>
  <node id="31471" label="zzzz294" cy:nodeId="227">
    <graphics z="0.0" x="220.0" y="1071.0"/>
  </node>
  <node id="31470" label="zzzz292" cy:nodeId="228">
    <graphics z="0.0" x="104.0" y="957.0"/>
  </node>
  <node id="31469" label="zzzz286" cy:nodeId="229">
    <graphics z="0.0" x="81.0" y="833.0"/>
  </node>
  <node id="31468" label="zzzz213" cy:nodeId="230">
    <graphics z="0.0" x="875.0" y="1393.0"/>
  </node>
  <node id="31467" label="zzzz211" cy:nodeId="231">
    <graphics z="0.0" x="915.0" y="1413.0"/>
  </node>
  <node id="31466" label="zzzz210" cy:nodeId="232">
    <graphics z="0.0" x="768.0" y="1351.0"/>
  </node>
  <node id="31465" label="zzzz209" cy:nodeId="233">
    <graphics z="0.0" x="787.0" y="1336.0"/>
  </node>
  <node id="31464" label="zzzz208" cy:nodeId="234">
    <graphics z="0.0" x="899.0" y="1339.0"/>
  </node>
  <node id="31463" label="zzzz207" cy:nodeId="235">
    <graphics z="0.0" x="853.0" y="1427.0"/>
  </node>
  <node id="31462" label="zzzz166" cy:nodeId="236">
    <graphics z="0.0" x="634.0" y="940.0"/>
  </node>
  <node id="31461" label="zzzz163" cy:nodeId="237">
    <graphics z="0.0" x="624.0" y="916.0"/>
  </node>
  <node id="31460" label="zzzz161" cy:nodeId="238">
    <graphics z="0.0" x="928.0" y="929.0"/>
  </node>
  <node id="31459" label="zzzz160" cy:nodeId="239">
    <graphics z="0.0" x="882.0" y="1084.0"/>
  </node>
  <node id="31458" label="zzzz159" cy:nodeId="240">
    <graphics z="0.0" x="908.0" y="952.0"/>
  </node>
  <node id="31457" label="zzzz158" cy:nodeId="241">
    <graphics z="0.0" x="864.0" y="956.0"/>
  </node>
  <node id="31456" label="zzzz148" cy:nodeId="242">
    <graphics z="0.0" x="832.0" y="1112.0"/>
  </node>
  <node id="31455" label="zzzz119" cy:nodeId="243">
    <graphics z="0.0" x="909.0" y="707.0"/>
  </node>
  <node id="31454" label="zzzzz94" cy:nodeId="244">
    <graphics z="0.0" x="717.0" y="797.0"/>
  </node>
  <node id="31453" label="zzzzz75" cy:nodeId="245">
    <graphics z="0.0" x="829.0" y="897.0"/>
  </node>
  <node id="31452" label="zzzzz73" cy:nodeId="246">
    <graphics z="0.0" x="857.0" y="911.0"/>
  </node>
  <node id="31451" label="zzzz585" cy:nodeId="247">
    <graphics z="0.0" x="1685.0" y="1586.0"/>
  </node>
  <node id="31450" label="zzzzz58" cy:nodeId="248">
    <graphics z="0.0" x="888.0" y="823.0"/>
  </node>
  <node id="31449" label="zzzz506" cy:nodeId="249">
    <graphics z="0.0" x="759.0" y="433.0"/>
  </node>
  <node id="31448" label="zzzzzz5" cy:nodeId="250">
    <graphics z="0.0" x="982.0" y="851.0"/>
  </node>
  <node id="31447" label="zzzz453" cy:nodeId="251">
    <graphics z="0.0" x="761.0" y="1572.0"/>
  </node>
  <node id="31446" label="zzzz452" cy:nodeId="252">
    <graphics z="0.0" x="893.0" y="1605.0"/>
  </node>
  <node id="31445" label="zzzz450" cy:nodeId="253">
    <graphics z="0.0" x="792.0" y="1502.0"/>
  </node>
  <node id="31444" label="zzzz449" cy:nodeId="254">
    <graphics z="0.0" x="809.0" y="1676.0"/>
  </node>
  <node id="31443" label="zzzz448" cy:nodeId="255">
    <graphics z="0.0" x="891.0" y="1550.0"/>
  </node>
  <node id="31442" label="zzzz447" cy:nodeId="256">
    <graphics z="0.0" x="718.0" y="1597.0"/>
  </node>
  <node id="31441" label="zzzz437" cy:nodeId="257">
    <graphics z="0.0" x="57.0" y="775.0"/>
  </node>
  <node id="31440" label="zzzz349" cy:nodeId="258">
    <graphics z="0.0" x="116.0" y="991.0"/>
  </node>
  <node id="31439" label="zzzz304" cy:nodeId="259">
    <graphics z="0.0" x="187.0" y="997.0"/>
  </node>
  <node id="31438" label="zzzz303" cy:nodeId="260">
    <graphics z="0.0" x="33.0" y="761.0"/>
  </node>
  <node id="31437" label="zzzz300" cy:nodeId="261">
    <graphics z="0.0" x="45.0" y="768.0"/>
  </node>
  <node id="31436" label="zzzz298" cy:nodeId="262">
    <graphics z="0.0" x="151.0" y="993.0"/>
  </node>
  <node id="31435" label="zzzz293" cy:nodeId="263">
    <graphics z="0.0" x="198.0" y="830.0"/>
  </node>
  <node id="31434" label="zzzz290" cy:nodeId="264">
    <graphics z="0.0" x="154.0" y="858.0"/>
  </node>
  <node id="31433" label="zzzz288" cy:nodeId="265">
    <graphics z="0.0" x="309.0" y="868.0"/>
  </node>
  <node id="31432" label="zzzz285" cy:nodeId="266">
    <graphics z="0.0" x="87.0" y="985.0"/>
  </node>
  <node id="31431" label="zzzz284" cy:nodeId="267">
    <graphics z="0.0" x="115.0" y="772.0"/>
  </node>
  <node id="31430" label="zzzz283" cy:nodeId="268">
    <graphics z="0.0" x="127.0" y="766.0"/>
  </node>
  <node id="31429" label="zzzz282" cy:nodeId="269">
    <graphics z="0.0" x="220.0" y="918.0"/>
  </node>
  <node id="31428" label="zzzz281" cy:nodeId="270">
    <graphics z="0.0" x="243.0" y="1000.0"/>
  </node>
  <node id="31427" label="zzzz280" cy:nodeId="271">
    <graphics z="0.0" x="126.0" y="835.0"/>
  </node>
  <node id="31426" label="zzzz162" cy:nodeId="272">
    <graphics z="0.0" x="782.0" y="1051.0"/>
  </node>
  <node id="31425" label="zzzzzz9" cy:nodeId="273">
    <graphics z="0.0" x="622.0" y="888.0"/>
  </node>
  <node id="31424" label="zzzz842" cy:nodeId="274">
    <graphics z="0.0" x="492.8" y="1919.0"/>
  </node>
  <node id="31423" label="zzzzzz7" cy:nodeId="275">
    <graphics z="0.0" x="621.0" y="837.0"/>
  </node>
  <node id="31422" label="zzzzzz6" cy:nodeId="276">
    <graphics z="0.0" x="644.0" y="1021.0"/>
  </node>
  <node id="31421" label="zzzz507" cy:nodeId="277">
    <graphics z="0.0" x="765.0" y="453.0"/>
  </node>
  <node id="31420" label="zzzz460" cy:nodeId="278">
    <graphics z="0.0" x="937.0" y="179.0"/>
  </node>
  <node id="31419" label="zzzzz46" cy:nodeId="279">
    <graphics z="0.0" x="825.0" y="853.0"/>
  </node>
  <node id="31418" label="zzzzz45" cy:nodeId="280">
    <graphics z="0.0" x="857.0" y="842.0"/>
  </node>
  <node id="31417" label="zzzzz43" cy:nodeId="281">
    <graphics z="0.0" x="907.0" y="768.0"/>
  </node>
  <node id="31416" label="zzzz372" cy:nodeId="282">
    <graphics z="0.0" x="318.0" y="789.0"/>
  </node>
  <node id="31415" label="zzzz370" cy:nodeId="283">
    <graphics z="0.0" x="114.0" y="898.0"/>
  </node>
  <node id="31414" label="zzzz369" cy:nodeId="284">
    <graphics z="0.0" x="233.0" y="1126.0"/>
  </node>
  <node id="31413" label="zzzz367" cy:nodeId="285">
    <graphics z="0.0" x="308.0" y="815.0"/>
  </node>
  <node id="31412" label="zzzz366" cy:nodeId="286">
    <graphics z="0.0" x="88.0" y="860.0"/>
  </node>
  <node id="31411" label="zzzz365" cy:nodeId="287">
    <graphics z="0.0" x="221.0" y="750.0"/>
  </node>
  <node id="31410" label="zzzz364" cy:nodeId="288">
    <graphics z="0.0" x="201.0" y="799.0"/>
  </node>
  <node id="31409" label="zzzz361" cy:nodeId="289">
    <graphics z="0.0" x="338.0" y="824.0"/>
  </node>
  <node id="31408" label="zzzz356" cy:nodeId="290">
    <graphics z="0.0" x="0.0" y="920.0"/>
  </node>
  <node id="31407" label="zzzz354" cy:nodeId="291">
    <graphics z="0.0" x="164.0" y="933.0"/>
  </node>
  <node id="31406" label="zzzz350" cy:nodeId="292">
    <graphics z="0.0" x="179.0" y="743.0"/>
  </node>
  <node id="31405" label="zzzz346" cy:nodeId="293">
    <graphics z="0.0" x="169.0" y="748.0"/>
  </node>
  <node id="31404" label="zzzz305" cy:nodeId="294">
    <graphics z="0.0" x="102.0" y="813.0"/>
  </node>
  <node id="31403" label="zzzz111" cy:nodeId="295">
    <graphics z="0.0" x="651.0" y="847.0"/>
  </node>
  <node id="31402" label="zzzz110" cy:nodeId="296">
    <graphics z="0.0" x="681.0" y="1014.5746975970495"/>
  </node>
  <node id="31401" label="zzzzz97" cy:nodeId="297">
    <graphics z="0.0" x="832.0" y="796.0"/>
  </node>
  <node id="31400" label="zzzzz90" cy:nodeId="298">
    <graphics z="0.0" x="872.0" y="742.0"/>
  </node>
  <node id="31399" label="zzzzz88" cy:nodeId="299">
    <graphics z="0.0" x="816.0" y="965.0"/>
  </node>
  <node id="31398" label="zzzzz85" cy:nodeId="300">
    <graphics z="0.0" x="804.0" y="790.0"/>
  </node>
  <node id="31397" label="zzzz664" cy:nodeId="301">
    <graphics z="0.0" x="1488.0" y="382.0"/>
  </node>
  <node id="31396" label="zzzz494" cy:nodeId="302">
    <graphics z="0.0" x="882.0" y="120.0"/>
  </node>
  <node id="31395" label="zzzz483" cy:nodeId="303">
    <graphics z="0.0" x="910.0" y="149.0"/>
  </node>
  <node id="31394" label="zzzz472" cy:nodeId="304">
    <graphics z="0.0" x="834.0" y="108.0"/>
  </node>
  <node id="31393" label="zzzz471" cy:nodeId="305">
    <graphics z="0.0" x="833.0" y="16.0"/>
  </node>
  <node id="31392" label="zzzz470" cy:nodeId="306">
    <graphics z="0.0" x="872.0" y="20.0"/>
  </node>
  <node id="31391" label="zzzz469" cy:nodeId="307">
    <graphics z="0.0" x="907.0" y="202.0"/>
  </node>
  <node id="31390" label="zzzz467" cy:nodeId="308">
    <graphics z="0.0" x="885.0" y="53.0"/>
  </node>
  <node id="31389" label="zzzz455" cy:nodeId="309">
    <graphics z="0.0" x="741.0" y="1526.0"/>
  </node>
  <node id="31388" label="zzzz439" cy:nodeId="310">
    <graphics z="0.0" x="250.0" y="759.0"/>
  </node>
  <node id="31387" label="zzzz438" cy:nodeId="311">
    <graphics z="0.0" x="60.0" y="926.0"/>
  </node>
  <node id="31386" label="zzzz375" cy:nodeId="312">
    <graphics z="0.0" x="49.0" y="899.0"/>
  </node>
  <node id="31385" label="zzzz374" cy:nodeId="313">
    <graphics z="0.0" x="257.0" y="828.0"/>
  </node>
  <node id="31384" label="zzzz363" cy:nodeId="314">
    <graphics z="0.0" x="168.0" y="789.0"/>
  </node>
  <node id="31383" label="zzzz360" cy:nodeId="315">
    <graphics z="0.0" x="19.0" y="970.0"/>
  </node>
  <node id="31382" label="zzzz358" cy:nodeId="316">
    <graphics z="0.0" x="226.0" y="843.0"/>
  </node>
  <node id="31381" label="zzzzz33" cy:nodeId="317">
    <graphics z="0.0" x="931.0" y="848.0"/>
  </node>
  <node id="31380" label="zzzz321" cy:nodeId="318">
    <graphics z="0.0" x="114.0" y="740.0"/>
  </node>
  <node id="31379" label="zzzzz32" cy:nodeId="319">
    <graphics z="0.0" x="854.0" y="873.0"/>
  </node>
  <node id="31378" label="zzzzz30" cy:nodeId="320">
    <graphics z="0.0" x="923.0" y="875.0"/>
  </node>
  <node id="31377" label="zzzzz29" cy:nodeId="321">
    <graphics z="0.0" x="799.0" y="883.0"/>
  </node>
  <node id="31376" label="zzzz267" cy:nodeId="322">
    <graphics z="0.0" x="297.0" y="1295.0"/>
  </node>
  <node id="31375" label="zzzz266" cy:nodeId="323">
    <graphics z="0.0" x="275.0" y="766.0"/>
  </node>
  <node id="31374" label="zzzz246" cy:nodeId="324">
    <graphics z="0.0" x="1089.0" y="883.0"/>
  </node>
  <node id="31373" label="zzzz219" cy:nodeId="325">
    <graphics z="0.0" x="1077.0" y="1121.0"/>
  </node>
  <node id="31372" label="zzzz112" cy:nodeId="326">
    <graphics z="0.0" x="671.0" y="823.0"/>
  </node>
  <node id="31371" label="zzzzz98" cy:nodeId="327">
    <graphics z="0.0" x="742.0" y="724.0"/>
  </node>
  <node id="31370" label="zzzzzz8" cy:nodeId="328">
    <graphics z="0.0" x="627.0" y="864.0"/>
  </node>
  <node id="31369" label="zzzz557" cy:nodeId="329">
    <graphics z="0.0" x="594.0" y="52.0"/>
  </node>
  <node id="31368" label="zzzz556" cy:nodeId="330">
    <graphics z="0.0" x="579.0" y="161.0"/>
  </node>
  <node id="31367" label="zzzz547" cy:nodeId="331">
    <graphics z="0.0" x="674.0" y="106.0"/>
  </node>
  <node id="31366" label="zzzz546" cy:nodeId="332">
    <graphics z="0.0" x="639.0" y="97.0"/>
  </node>
  <node id="31365" label="zzzz545" cy:nodeId="333">
    <graphics z="0.0" x="670.0" y="177.0"/>
  </node>
  <node id="31364" label="zzzz542" cy:nodeId="334">
    <graphics z="0.0" x="681.0" y="65.0"/>
  </node>
  <node id="31363" label="zzzz540" cy:nodeId="335">
    <graphics z="0.0" x="664.0" y="42.0"/>
  </node>
  <node id="31362" label="zzzz514" cy:nodeId="336">
    <graphics z="0.0" x="625.0" y="133.0"/>
  </node>
  <node id="31361" label="zzzz509" cy:nodeId="337">
    <graphics z="0.0" x="742.0" y="383.0"/>
  </node>
  <node id="31360" label="zzzz337" cy:nodeId="338">
    <graphics z="0.0" x="234.0" y="807.0"/>
  </node>
  <node id="31359" label="zzzz336" cy:nodeId="339">
    <graphics z="0.0" x="76.0" y="1011.0"/>
  </node>
  <node id="31358" label="zzzz335" cy:nodeId="340">
    <graphics z="0.0" x="165.0" y="822.0"/>
  </node>
  <node id="31357" label="zzzz334" cy:nodeId="341">
    <graphics z="0.0" x="280.0" y="883.0"/>
  </node>
  <node id="31356" label="zzzz331" cy:nodeId="342">
    <graphics z="0.0" x="188.0" y="736.0"/>
  </node>
  <node id="31355" label="zzzz322" cy:nodeId="343">
    <graphics z="0.0" x="290.0" y="1002.0"/>
  </node>
  <node id="31354" label="zzzz168" cy:nodeId="344">
    <graphics z="0.0" x="672.0" y="967.9023671179552">
      <att name="lockedVisualProperties" type="list" cy:type="List">
        <att name="NODE_FILL_COLOR" value="#9900FF" type="string" cy:type="String"/>
      </att>
    </graphics>
  </node>
  <node id="31353" label="zzzz167" cy:nodeId="345">
    <graphics z="0.0" x="643.0" y="960.0"/>
  </node>
  <node id="31352" label="zzzz105" cy:nodeId="346">
    <graphics z="0.0" x="718.0" y="720.0"/>
  </node>
  <node id="31351" label="zzzz104" cy:nodeId="347">
    <graphics z="0.0" x="691.0" y="748.0"/>
  </node>
  <node id="31350" label="zzzz102" cy:nodeId="348">
    <graphics z="0.0" x="718.0" y="769.0"/>
  </node>
  <node id="31349" label="zzzz101" cy:nodeId="349">
    <graphics z="0.0" x="749.0" y="702.0"/>
  </node>
  <node id="31348" label="zzzz100" cy:nodeId="350">
    <graphics z="0.0" x="768.0" y="715.0"/>
  </node>
  <node id="31347" label="zzzz594" cy:nodeId="351">
    <graphics z="0.0" x="998.0" y="1648.0"/>
  </node>
  <node id="31346" label="zzzz543" cy:nodeId="352">
    <graphics z="0.0" x="665.0" y="144.0"/>
  </node>
  <node id="31345" label="zzzz538" cy:nodeId="353">
    <graphics z="0.0" x="597.0" y="89.0"/>
  </node>
  <node id="31344" label="zzzz537" cy:nodeId="354">
    <graphics z="0.0" x="736.90234375" y="165.80474853515625"/>
  </node>
  <node id="31343" label="zzzz536" cy:nodeId="355">
    <graphics z="0.0" x="736.0" y="116.0"/>
  </node>
  <node id="31342" label="zzzz534" cy:nodeId="356">
    <graphics z="0.0" x="766.0" y="143.0"/>
  </node>
  <node id="31341" label="zzzz533" cy:nodeId="357">
    <graphics z="0.0" x="738.0" y="0.0"/>
  </node>
  <node id="31340" label="zzzz531" cy:nodeId="358">
    <graphics z="0.0" x="723.0" y="61.0"/>
  </node>
  <node id="31339" label="zzzz530" cy:nodeId="359">
    <graphics z="0.0" x="712.0" y="7.0"/>
  </node>
  <node id="31338" label="zzzz529" cy:nodeId="360">
    <graphics z="0.0" x="708.0" y="34.0"/>
  </node>
  <node id="31337" label="zzzz527" cy:nodeId="361">
    <graphics z="0.0" x="748.0" y="35.0"/>
  </node>
  <node id="31336" label="zzzz525" cy:nodeId="362">
    <graphics z="0.0" x="698.0" y="220.0"/>
  </node>
  <node id="31335" label="zzzz524" cy:nodeId="363">
    <graphics z="0.0" x="701.0" y="183.0"/>
  </node>
  <node id="31334" label="zzzz523" cy:nodeId="364">
    <graphics z="0.0" x="708.0" y="96.0"/>
  </node>
  <node id="31333" label="zzzz522" cy:nodeId="365">
    <graphics z="0.0" x="702.0" y="140.0"/>
  </node>
  <node id="31332" label="zzzz521" cy:nodeId="366">
    <graphics z="0.0" x="770.0" y="106.0"/>
  </node>
  <node id="31331" label="zzzz520" cy:nodeId="367">
    <graphics z="0.0" x="629.0" y="25.0"/>
  </node>
  <node id="31330" label="zzzz519" cy:nodeId="368">
    <graphics z="0.0" x="630.0" y="62.0"/>
  </node>
  <node id="31329" label="zzzz518" cy:nodeId="369">
    <graphics z="0.0" x="629.0" y="177.0"/>
  </node>
  <node id="31328" label="zzzz517" cy:nodeId="370">
    <graphics z="0.0" x="663.0" y="206.0"/>
  </node>
  <node id="31327" label="zzzz513" cy:nodeId="371">
    <graphics z="0.0" x="767.0" y="285.0"/>
  </node>
  <node id="31326" label="zzzz508" cy:nodeId="372">
    <graphics z="0.0" x="789.0" y="459.0"/>
  </node>
  <node id="31325" label="zzzz458" cy:nodeId="373">
    <graphics z="0.0" x="866.0" y="1653.0"/>
  </node>
  <node id="31324" label="zzzz456" cy:nodeId="374">
    <graphics z="0.0" x="836.0" y="1560.0"/>
  </node>
  <node id="31323" label="zzzz212" cy:nodeId="375">
    <graphics z="0.0" x="743.0" y="1343.9023671179552">
      <att name="lockedVisualProperties" type="list" cy:type="List">
        <att name="NODE_FILL_COLOR" value="#0066FF" type="string" cy:type="String"/>
      </att>
    </graphics>
  </node>
  <node id="31322" label="zzzz204" cy:nodeId="376">
    <graphics z="0.0" x="991.0" y="944.0"/>
  </node>
  <node id="31321" label="zzzz174" cy:nodeId="377">
    <graphics z="0.0" x="739.0" y="982.0"/>
  </node>
  <node id="31320" label="zzzz153" cy:nodeId="378">
    <graphics z="0.0" x="702.0" y="969.0"/>
  </node>
  <node id="31319" label="zzzz120" cy:nodeId="379">
    <graphics z="0.0" x="812.0" y="717.0"/>
  </node>
  <node id="31318" label="zzzz113" cy:nodeId="380">
    <graphics z="0.0" x="793.0" y="754.0"/>
  </node>
  <node id="31317" label="zzzzz10" cy:nodeId="381">
    <graphics z="0.0" x="777.0" y="919.0"/>
  </node>
  <node id="31316" label="zzzzz93" cy:nodeId="382">
    <graphics z="0.0" x="647.0" y="771.0"/>
  </node>
  <node id="31315" label="zzzzz92" cy:nodeId="383">
    <graphics z="0.0" x="875.0" y="716.0"/>
  </node>
  <node id="31314" label="zzzz825" cy:nodeId="384">
    <graphics z="0.0" x="1829.0" y="900.0"/>
  </node>
  <node id="31313" label="zzzz695" cy:nodeId="385">
    <graphics z="0.0" x="1593.0" y="199.0"/>
  </node>
  <node id="31312" label="zzzz693" cy:nodeId="386">
    <graphics z="0.0" x="1535.0" y="268.0"/>
  </node>
  <node id="31311" label="zzzz692" cy:nodeId="387">
    <graphics z="0.0" x="1555.0" y="184.0"/>
  </node>
  <node id="31310" label="zzzz685" cy:nodeId="388">
    <graphics z="0.0" x="1692.0" y="340.0"/>
  </node>
  <node id="31309" label="zzzz684" cy:nodeId="389">
    <graphics z="0.0" x="1692.0" y="310.0"/>
  </node>
  <node id="31308" label="zzzz683" cy:nodeId="390">
    <graphics z="0.0" x="1634.0" y="213.0"/>
  </node>
  <node id="31307" label="zzzz680" cy:nodeId="391">
    <graphics z="0.0" x="1676.0" y="274.0"/>
  </node>
  <node id="31306" label="zzzz678" cy:nodeId="392">
    <graphics z="0.0" x="1586.0" y="287.0"/>
  </node>
  <node id="31305" label="zzzz676" cy:nodeId="393">
    <graphics z="0.0" x="1609.0" y="380.0"/>
  </node>
  <node id="31304" label="zzzz675" cy:nodeId="394">
    <graphics z="0.0" x="1585.0" y="241.0"/>
  </node>
  <node id="31303" label="zzzz674" cy:nodeId="395">
    <graphics z="0.0" x="1553.0" y="225.0"/>
  </node>
  <node id="31302" label="zzzz671" cy:nodeId="396">
    <graphics z="0.0" x="1582.0" y="330.0"/>
  </node>
  <node id="31301" label="zzzz669" cy:nodeId="397">
    <graphics z="0.0" x="1523.0" y="205.0"/>
  </node>
  <node id="31300" label="zzzz668" cy:nodeId="398">
    <graphics z="0.0" x="1614.0" y="349.0"/>
  </node>
  <node id="31299" label="zzzz666" cy:nodeId="399">
    <graphics z="0.0" x="1653.0" y="336.0"/>
  </node>
  <node id="31298" label="zzzz223" cy:nodeId="400">
    <graphics z="0.0" x="1019.0" y="1010.0"/>
  </node>
  <node id="31297" label="zzzz222" cy:nodeId="401">
    <graphics z="0.0" x="984.0" y="1053.0"/>
  </node>
  <node id="31296" label="zzzz214" cy:nodeId="402">
    <graphics z="0.0" x="924.0" y="1316.0"/>
  </node>
  <node id="31295" label="zzzz154" cy:nodeId="403">
    <graphics z="0.0" x="877.0" y="1054.6633515594303"/>
  </node>
  <node id="31294" label="zzzz126" cy:nodeId="404">
    <graphics z="0.0" x="953.0" y="758.0"/>
  </node>
  <node id="31293" label="zzzz125" cy:nodeId="405">
    <graphics z="0.0" x="632.0" y="794.0"/>
  </node>
  <node id="31292" label="zzzz124" cy:nodeId="406">
    <graphics z="0.0" x="661.0" y="789.0"/>
  </node>
  <node id="31291" label="zzzz118" cy:nodeId="407">
    <graphics z="0.0" x="933.0" y="746.0"/>
  </node>
  <node id="31290" label="zzzz834" cy:nodeId="408">
    <graphics z="0.0" x="1848.0" y="678.0"/>
  </node>
  <node id="31289" label="zzzz831" cy:nodeId="409">
    <graphics z="0.0" x="1924.0" y="694.0"/>
  </node>
  <node id="31288" label="zzzz830" cy:nodeId="410">
    <graphics z="0.0" x="1907.0" y="931.0"/>
  </node>
  <node id="31287" label="zzzz829" cy:nodeId="411">
    <graphics z="0.0" x="2031.0" y="777.0"/>
  </node>
  <node id="31286" label="zzzz828" cy:nodeId="412">
    <graphics z="0.0" x="1957.0" y="702.0"/>
  </node>
  <node id="31285" label="zzzz826" cy:nodeId="413">
    <graphics z="0.0" x="1834.0" y="833.0"/>
  </node>
  <node id="31284" label="zzzz694" cy:nodeId="414">
    <graphics z="0.0" x="1641.0" y="306.0"/>
  </node>
  <node id="31283" label="zzzzz60" cy:nodeId="415">
    <graphics z="0.0" x="886.0" y="861.0"/>
  </node>
  <node id="31282" label="zzzz595" cy:nodeId="416">
    <graphics z="0.0" x="1058.0" y="1626.0"/>
  </node>
  <node id="31281" label="zzzz478" cy:nodeId="417">
    <graphics z="0.0" x="849.0" y="40.0"/>
  </node>
  <node id="31280" label="zzzz377" cy:nodeId="418">
    <graphics z="0.0" x="52.0" y="841.0"/>
  </node>
  <node id="31279" label="zzzz376" cy:nodeId="419">
    <graphics z="0.0" x="152.0" y="897.0"/>
  </node>
  <node id="31278" label="zzzz220" cy:nodeId="420">
    <graphics z="0.0" x="1100.0" y="1095.0"/>
  </node>
  <node id="31277" label="zzzz129" cy:nodeId="421">
    <graphics z="0.0" x="638.0" y="815.0"/>
  </node>
  <node id="31276" label="zzzz128" cy:nodeId="422">
    <graphics z="0.0" x="786.0" y="688.0"/>
  </node>
  <node id="31275" label="zzzz833" cy:nodeId="423">
    <graphics z="0.0" x="1772.0" y="789.0"/>
  </node>
  <node id="31274" label="zzzz832" cy:nodeId="424">
    <graphics z="0.0" x="2016.0" y="741.0"/>
  </node>
  <node id="31273" label="zzzz647" cy:nodeId="425">
    <graphics z="0.0" x="568.5" y="1919.0"/>
  </node>
  <node id="31272" label="zzzz553" cy:nodeId="426">
    <graphics z="0.0" x="753.0" y="75.0"/>
  </node>
  <node id="31271" label="zzzz539" cy:nodeId="427">
    <graphics z="0.0" x="677.0" y="11.0"/>
  </node>
  <node id="31270" label="zzzz486" cy:nodeId="428">
    <graphics z="0.0" x="834.0" y="67.0"/>
  </node>
  <node id="31269" label="zzzz485" cy:nodeId="429">
    <graphics z="0.0" x="783.0" y="8.0"/>
  </node>
  <node id="31268" label="zzzz484" cy:nodeId="430">
    <graphics z="0.0" x="868.0" y="213.0"/>
  </node>
  <node id="31267" label="zzzz325" cy:nodeId="431">
    <graphics z="0.0" x="300.0" y="762.0"/>
  </node>
  <node id="31266" label="zzzz225" cy:nodeId="432">
    <graphics z="0.0" x="1000.0" y="1041.0"/>
  </node>
  <node id="31265" label="zzzz205" cy:nodeId="433">
    <graphics z="0.0" x="1249.0" y="815.0"/>
  </node>
  <node id="31264" label="zzzz155" cy:nodeId="434">
    <graphics z="0.0" x="665.0" y="989.0"/>
  </node>
  <node id="31263" label="zzzz840" cy:nodeId="435">
    <graphics z="0.0" x="2001.0" y="804.0"/>
  </node>
  <node id="31262" label="zzzz839" cy:nodeId="436">
    <graphics z="0.0" x="1971.0" y="936.0"/>
  </node>
  <node id="31261" label="zzzz838" cy:nodeId="437">
    <graphics z="0.0" x="1994.0" y="763.0"/>
  </node>
  <node id="31260" label="zzzz837" cy:nodeId="438">
    <graphics z="0.0" x="1864.0" y="920.0"/>
  </node>
  <node id="31259" label="zzzz836" cy:nodeId="439">
    <graphics z="0.0" x="1959.0" y="784.0"/>
  </node>
  <node id="31258" label="zzzz772" cy:nodeId="440">
    <graphics z="0.0" x="1765.0" y="857.0"/>
  </node>
  <node id="31257" label="zzzz690" cy:nodeId="441">
    <graphics z="0.0" x="1522.0" y="310.0"/>
  </node>
  <node id="31256" label="zzzz689" cy:nodeId="442">
    <graphics z="0.0" x="1631.0" y="437.0"/>
  </node>
  <node id="31255" label="zzzz687" cy:nodeId="443">
    <graphics z="0.0" x="1570.0" y="474.0"/>
  </node>
  <node id="31254" label="zzzz686" cy:nodeId="444">
    <graphics z="0.0" x="1602.0" y="457.0"/>
  </node>
  <node id="31253" label="zzzzz65" cy:nodeId="445">
    <graphics z="0.0" x="934.0" y="900.0"/>
  </node>
  <node id="31252" label="zzzz493" cy:nodeId="446">
    <graphics z="0.0" x="808.0" y="4.0"/>
  </node>
  <node id="31251" label="zzzz490" cy:nodeId="447">
    <graphics z="0.0" x="796.0" y="39.0"/>
  </node>
  <node id="31250" label="zzzz489" cy:nodeId="448">
    <graphics z="0.0" x="800.0" y="73.0"/>
  </node>
  <node id="31249" label="zzzz476" cy:nodeId="449">
    <graphics z="0.0" x="867.0" y="83.0"/>
  </node>
  <node id="31248" label="zzzz474" cy:nodeId="450">
    <graphics z="0.0" x="852.0" y="181.0"/>
  </node>
  <node id="31247" label="zzzz473" cy:nodeId="451">
    <graphics z="0.0" x="851.0" y="142.0"/>
  </node>
  <node id="31246" label="zzzz464" cy:nodeId="452">
    <graphics z="0.0" x="912.0" y="48.0"/>
  </node>
  <node id="31245" label="zzzz463" cy:nodeId="453">
    <graphics z="0.0" x="903.0" y="89.0"/>
  </node>
  <node id="31244" label="zzzz462" cy:nodeId="454">
    <graphics z="0.0" x="959.0" y="157.0"/>
  </node>
  <node id="31243" label="zzzz461" cy:nodeId="455">
    <graphics z="0.0" x="938.0" y="128.0"/>
  </node>
  <node id="31242" label="zzzz115" cy:nodeId="456">
    <graphics z="0.0" x="974.0" y="815.0"/>
  </node>
  <node id="31241" label="zzzz648" cy:nodeId="457">
    <graphics z="0.0" x="650.8" y="1919.0"/>
  </node>
  <node id="31240" label="zzzz596" cy:nodeId="458">
    <graphics z="0.0" x="1099.0" y="1502.0"/>
  </node>
  <node id="31239" label="zzzz582" cy:nodeId="459">
    <graphics z="0.0" x="1899.0" y="1575.0"/>
  </node>
  <node id="31238" label="zzzz567" cy:nodeId="460">
    <graphics z="0.0" x="976.0" y="244.0"/>
  </node>
  <node id="31237" label="zzzz479" cy:nodeId="461">
    <graphics z="0.0" x="893.0" y="172.0"/>
  </node>
  <node id="31236" label="zzzz228" cy:nodeId="462">
    <graphics z="0.0" x="1030.0" y="1046.0"/>
  </node>
  <node id="31235" label="zzzz227" cy:nodeId="463">
    <graphics z="0.0" x="932.0" y="1128.0"/>
  </node>
  <node id="31234" label="zzzz226" cy:nodeId="464">
    <graphics z="0.0" x="937.0" y="1141.0"/>
  </node>
  <node id="31233" label="zzzz206" cy:nodeId="465">
    <graphics z="0.0" x="974.0" y="712.0"/>
  </node>
  <node id="31232" label="zzzz169" cy:nodeId="466">
    <graphics z="0.0" x="829.0" y="1230.0"/>
  </node>
  <node id="31231" label="zzzz660" cy:nodeId="467">
    <graphics z="0.0" x="1490.0" y="327.0"/>
  </node>
  <node id="31230" label="zzzz659" cy:nodeId="468">
    <graphics z="0.0" x="1646.0" y="244.0"/>
  </node>
  <node id="31229" label="zzzz653" cy:nodeId="469">
    <graphics z="0.0" x="1615.0" y="245.0"/>
  </node>
  <node id="31228" label="zzzzz63" cy:nodeId="470">
    <graphics z="0.0" x="760.0" y="827.0"/>
  </node>
  <node id="31227" label="zzzz512" cy:nodeId="471">
    <graphics z="0.0" x="772.3243408203125" y="402.12097081659823"/>
  </node>
  <node id="31226" label="zzzz328" cy:nodeId="472">
    <graphics z="0.0" x="208.0" y="722.0"/>
  </node>
  <node id="31225" label="zzzz326" cy:nodeId="473">
    <graphics z="0.0" x="159.0" y="754.0"/>
  </node>
  <node id="31224" label="zzzz215" cy:nodeId="474">
    <graphics z="0.0" x="854.0" y="1341.0"/>
  </node>
  <node id="31223" label="zzzz186" cy:nodeId="475">
    <graphics z="0.0" x="990.0" y="1090.0"/>
  </node>
  <node id="31222" label="zzzz177" cy:nodeId="476">
    <graphics z="0.0" x="781.0" y="1164.0"/>
  </node>
  <node id="31221" label="zzzz176" cy:nodeId="477">
    <graphics z="0.0" x="732.0" y="1009.0"/>
  </node>
  <node id="31220" label="zzzz175" cy:nodeId="478">
    <graphics z="0.0" x="712.0" y="1033.32666015625"/>
  </node>
  <node id="31219" label="zzzz130" cy:nodeId="479">
    <graphics z="0.0" x="675.0" y="724.0"/>
  </node>
  <node id="31218" label="zzzz558" cy:nodeId="480">
    <graphics z="0.0" x="533.0" y="165.0"/>
  </node>
  <node id="31217" label="zzzz552" cy:nodeId="481">
    <graphics z="0.0" x="525.0" y="119.0"/>
  </node>
  <node id="31216" label="zzzz550" cy:nodeId="482">
    <graphics z="0.0" x="582.0" y="117.0"/>
  </node>
  <node id="31215" label="zzzz548" cy:nodeId="483">
    <graphics z="0.0" x="549.0" y="93.0"/>
  </node>
  <node id="31214" label="zzzz345" cy:nodeId="484">
    <graphics z="0.0" x="148.0" y="757.0"/>
  </node>
  <node id="31213" label="zzzz330" cy:nodeId="485">
    <graphics z="0.0" x="137.0" y="759.0"/>
  </node>
  <node id="31212" label="zzzz218" cy:nodeId="486">
    <graphics z="0.0" x="827.0" y="1334.0"/>
  </node>
  <node id="31211" label="zzzz217" cy:nodeId="487">
    <graphics z="0.0" x="811.0" y="1354.0"/>
  </node>
  <node id="31210" label="zzzz196" cy:nodeId="488">
    <graphics z="0.0" x="1027.0" y="910.2226553869108"/>
  </node>
  <node id="31209" label="zzzz193" cy:nodeId="489">
    <graphics z="0.0" x="1009.0" y="954.2226553869107"/>
  </node>
  <node id="31208" label="zzzz192" cy:nodeId="490">
    <graphics z="0.0" x="1040.0" y="948.2226553869108"/>
  </node>
  <node id="31207" label="zzzz190" cy:nodeId="491">
    <graphics z="0.0" x="979.0" y="1116.0"/>
  </node>
  <node id="31206" label="zzzz189" cy:nodeId="492">
    <graphics z="0.0" x="1005.0" y="1213.0"/>
  </node>
  <node id="31205" label="zzzz188" cy:nodeId="493">
    <graphics z="0.0" x="965.0" y="1230.0"/>
  </node>
  <node id="31204" label="zzzz187" cy:nodeId="494">
    <graphics z="0.0" x="986.0" y="1205.0"/>
  </node>
  <node id="31203" label="zzzz734" cy:nodeId="495">
    <graphics z="0.0" x="1738.0" y="40.0"/>
  </node>
  <node id="31202" label="zzzz569" cy:nodeId="496">
    <graphics z="0.0" x="981.0" y="282.0"/>
  </node>
  <node id="31201" label="zzzz224" cy:nodeId="497">
    <graphics z="0.0" x="1055.0" y="1001.0"/>
  </node>
  <node id="31200" label="zzzz197" cy:nodeId="498">
    <graphics z="0.0" x="1022.7773446130892" y="995.0273428869108">
      <att name="lockedVisualProperties" type="list" cy:type="List">
        <att name="NODE_FILL_COLOR" value="#FFFF00" type="string" cy:type="String"/>
      </att>
    </graphics>
  </node>
  <node id="31199" label="zzzz178" cy:nodeId="499">
    <graphics z="0.0" x="703.0" y="998.0"/>
  </node>
  <node id="31198" label="zzzz171" cy:nodeId="500">
    <graphics z="0.0" x="952.0" y="986.0"/>
  </node>
  <node id="31197" label="zzzz156" cy:nodeId="501">
    <graphics z="0.0" x="985.0" y="889.0"/>
  </node>
  <node id="31196" label="zzzz606" cy:nodeId="502">
    <graphics z="0.0" x="587.0" y="1563.0"/>
  </node>
  <node id="31195" label="zzzz600" cy:nodeId="503">
    <graphics z="0.0" x="1011.0" y="1572.0"/>
  </node>
  <node id="31194" label="zzzz599" cy:nodeId="504">
    <graphics z="0.0" x="1143.0" y="1605.0"/>
  </node>
  <node id="31193" label="zzzz597" cy:nodeId="505">
    <graphics z="0.0" x="1042.0" y="1502.0"/>
  </node>
  <node id="31192" label="zzzz583" cy:nodeId="506">
    <graphics z="0.0" x="1865.0" y="1502.0"/>
  </node>
  <node id="31191" label="zzzz482" cy:nodeId="507">
    <graphics z="0.0" x="984.0" y="128.0"/>
  </node>
  <node id="31190" label="zzzz481" cy:nodeId="508">
    <graphics z="0.0" x="968.0" y="98.0"/>
  </node>
  <node id="31189" label="zzzz480" cy:nodeId="509">
    <graphics z="0.0" x="944.0" y="68.0"/>
  </node>
  <node id="31188" label="zzzz191" cy:nodeId="510">
    <graphics z="0.0" x="1018.0" y="878.0"/>
  </node>
  <node id="31187" label="zzzz179" cy:nodeId="511">
    <graphics z="0.0" x="786.0" y="974.0"/>
  </node>
  <node id="31186" label="zzzz605" cy:nodeId="512">
    <graphics z="0.0" x="1059.0" y="1676.0"/>
  </node>
  <node id="31185" label="zzzz604" cy:nodeId="513">
    <graphics z="0.0" x="1141.0" y="1550.0"/>
  </node>
  <node id="31184" label="zzzz602" cy:nodeId="514">
    <graphics z="0.0" x="968.0" y="1597.0"/>
  </node>
  <node id="31183" label="zzzz601" cy:nodeId="515">
    <graphics z="0.0" x="991.0" y="1526.0"/>
  </node>
  <node id="31182" label="zzzz499" cy:nodeId="516">
    <graphics z="0.0" x="830.0" y="300.0"/>
  </node>
  <node id="31181" label="zzzz793" cy:nodeId="517">
    <graphics z="0.0" x="1922.0" y="735.0"/>
  </node>
  <node id="31180" label="zzzz790" cy:nodeId="518">
    <graphics z="0.0" x="2034.0" y="847.0"/>
  </node>
  <node id="31179" label="zzzz789" cy:nodeId="519">
    <graphics z="0.0" x="1916.0" y="786.0"/>
  </node>
  <node id="31178" label="zzzz788" cy:nodeId="520">
    <graphics z="0.0" x="1890.0" y="703.0"/>
  </node>
  <node id="31177" label="zzzz787" cy:nodeId="521">
    <graphics z="0.0" x="1945.0" y="916.0"/>
  </node>
  <node id="31176" label="zzzz786" cy:nodeId="522">
    <graphics z="0.0" x="1839.0" y="764.6756443252257"/>
  </node>
  <node id="31175" label="zzzz785" cy:nodeId="523">
    <graphics z="0.0" x="1858.0" y="868.0"/>
  </node>
  <node id="31174" label="zzzz783" cy:nodeId="524">
    <graphics z="0.0" x="1793.0" y="916.0"/>
  </node>
  <node id="31173" label="zzzz781" cy:nodeId="525">
    <graphics z="0.0" x="1856.0" y="723.0"/>
  </node>
  <node id="31172" label="zzzz778" cy:nodeId="526">
    <graphics z="0.0" x="1774.0" y="888.0"/>
  </node>
  <node id="31171" label="zzzz775" cy:nodeId="527">
    <graphics z="0.0" x="1902.0" y="837.0"/>
  </node>
  <node id="31170" label="zzzz774" cy:nodeId="528">
    <graphics z="0.0" x="1866.0" y="800.0"/>
  </node>
  <node id="31169" label="zzzz758" cy:nodeId="529">
    <graphics z="0.0" x="334.8" y="1919.0"/>
  </node>
  <node id="31168" label="zzzzz70" cy:nodeId="530">
    <graphics z="0.0" x="653.0" y="918.0"/>
  </node>
  <node id="31167" label="zzzzz69" cy:nodeId="531">
    <graphics z="0.0" x="648.0" y="885.0"/>
  </node>
  <node id="31166" label="zzzzz67" cy:nodeId="532">
    <graphics z="0.0" x="695.0" y="884.0"/>
  </node>
  <node id="31165" label="zzzzz66" cy:nodeId="533">
    <graphics z="0.0" x="740.0" y="907.0"/>
  </node>
  <node id="31164" label="zzzz633" cy:nodeId="534">
    <graphics z="0.0" x="602.0" y="1597.0"/>
  </node>
  <node id="31163" label="zzzz620" cy:nodeId="535">
    <graphics z="0.0" x="638.0" y="1659.0"/>
  </node>
  <node id="31162" label="zzzz603" cy:nodeId="536">
    <graphics z="0.0" x="1116.0" y="1653.0"/>
  </node>
  <node id="31161" label="zzzz466" cy:nodeId="537">
    <graphics z="0.0" x="928.0" y="98.0"/>
  </node>
  <node id="31160" label="zzzz170" cy:nodeId="538">
    <graphics z="0.0" x="886.0" y="937.0"/>
  </node>
  <node id="31159" label="zzzz817" cy:nodeId="539">
    <graphics z="0.0" x="1891.0" y="959.0"/>
  </node>
  <node id="31158" label="zzzz816" cy:nodeId="540">
    <graphics z="0.0" x="1960.0" y="740.0"/>
  </node>
  <node id="31157" label="zzzz814" cy:nodeId="541">
    <graphics z="0.0" x="1941.0" y="872.0"/>
  </node>
  <node id="31156" label="zzzz813" cy:nodeId="542">
    <graphics z="0.0" x="1957.0" y="830.0"/>
  </node>
  <node id="31155" label="zzzz812" cy:nodeId="543">
    <graphics z="0.0" x="1811.0" y="792.0"/>
  </node>
  <node id="31154" label="zzzz811" cy:nodeId="544">
    <graphics z="0.0" x="1761.0" y="822.0"/>
  </node>
  <node id="31153" label="zzzz807" cy:nodeId="545">
    <graphics z="0.0" x="1807.0" y="869.0"/>
  </node>
  <node id="31152" label="zzzz806" cy:nodeId="546">
    <graphics z="0.0" x="2019.0" y="880.0"/>
  </node>
  <node id="31151" label="zzzzz68" cy:nodeId="547">
    <graphics z="0.0" x="832.0" y="935.0"/>
  </node>
  <node id="31150" label="zzzz598" cy:nodeId="548">
    <graphics z="0.0" x="1086.0" y="1560.0"/>
  </node>
  <node id="31149" label="zzzz157" cy:nodeId="549">
    <graphics z="0.0" x="935.0" y="997.0"/>
  </node>
  <node id="31148" label="zzzz801" cy:nodeId="550">
    <graphics z="0.0" x="2038.0" y="812.0"/>
  </node>
  <node id="31147" label="zzzz800" cy:nodeId="551">
    <graphics z="0.0" x="1898.0" y="891.0"/>
  </node>
  <node id="31146" label="zzzz799" cy:nodeId="552">
    <graphics z="0.0" x="1821.0" y="937.0"/>
  </node>
  <node id="31145" label="zzzz796" cy:nodeId="553">
    <graphics z="0.0" x="1791.0" y="758.0"/>
  </node>
  <node id="31144" label="zzzz795" cy:nodeId="554">
    <graphics z="0.0" x="1997.0" y="844.0"/>
  </node>
  <node id="31143" label="zzzz794" cy:nodeId="555">
    <graphics z="0.0" x="1988.0" y="715.0"/>
  </node>
  <node id="31142" label="zzzz773" cy:nodeId="556">
    <graphics z="0.0" x="1999.0" y="913.0"/>
  </node>
  <node id="31141" label="zzzz634" cy:nodeId="557">
    <graphics z="0.0" x="597.0" y="1769.0"/>
  </node>
  <node id="31140" label="zzzz495" cy:nodeId="558">
    <graphics z="0.0" x="738.0" y="200.0"/>
  </node>
  <node id="31139" label="zzzz229" cy:nodeId="559">
    <graphics z="0.0" x="1012.0" y="1129.0"/>
  </node>
  <node id="31138" label="zzzz216" cy:nodeId="560">
    <graphics z="0.0" x="877.0" y="1323.0"/>
  </node>
  <node id="31137" label="zzzz172" cy:nodeId="561">
    <graphics z="0.0" x="964.0" y="932.0"/>
  </node>
  <node id="31136" label="zzzz802" cy:nodeId="562">
    <graphics z="0.0" x="1852.0" y="953.0"/>
  </node>
  <node id="31135" label="zzzz497" cy:nodeId="563">
    <graphics z="0.0" x="730.0" y="229.0"/>
  </node>
  <node id="31134" label="zzzz392" cy:nodeId="564">
    <graphics z="0.0" x="300.0" y="945.0"/>
  </node>
  <node id="31133" label="zzzz791" cy:nodeId="565">
    <graphics z="0.0" x="1887.0" y="752.0"/>
  </node>
  <node id="31132" label="zzzz500" cy:nodeId="566">
    <graphics z="0.0" x="806.0" y="188.0"/>
  </node>
  <node id="31131" label="zzzz498" cy:nodeId="567">
    <graphics z="0.0" x="769.0" y="185.0"/>
  </node>
  <node id="31130" label="zzzz230" cy:nodeId="568">
    <graphics z="0.0" x="908.0" y="1241.0"/>
  </node>
  <node id="31129" label="zzzz635" cy:nodeId="569">
    <graphics z="0.0" x="497.0" y="1746.0"/>
  </node>
  <node id="31128" label="zzzz618" cy:nodeId="570">
    <graphics z="0.0" x="336.0" y="1825.0"/>
  </node>
  <node id="31127" label="zzzz502" cy:nodeId="571">
    <graphics z="0.0" x="768.0" y="223.0"/>
  </node>
  <node id="31126" label="zzzz391" cy:nodeId="572">
    <graphics z="0.0" x="191.0" y="1029.0"/>
  </node>
  <node id="31125" label="zzzz390" cy:nodeId="573">
    <graphics z="0.0" x="247.0" y="1030.0"/>
  </node>
  <node id="31124" label="zzzz388" cy:nodeId="574">
    <graphics z="0.0" x="189.0" y="1075.0"/>
  </node>
  <node id="31123" label="zzzz386" cy:nodeId="575">
    <graphics z="0.0" x="43.0" y="957.0"/>
  </node>
  <node id="31122" label="zzzz245" cy:nodeId="576">
    <graphics z="0.0" x="950.0" y="691.0"/>
  </node>
  <node id="31121" label="zzzz755" cy:nodeId="577">
    <graphics z="0.0" x="1856.0" y="196.0"/>
  </node>
  <node id="31120" label="zzzz754" cy:nodeId="578">
    <graphics z="0.0" x="1831.0" y="130.0"/>
  </node>
  <node id="31119" label="zzzz619" cy:nodeId="579">
    <graphics z="0.0" x="468.0" y="1844.0"/>
  </node>
  <node id="31118" label="zzzz152" cy:nodeId="580">
    <graphics z="0.0" x="766.0" y="1046.9023671179552"/>
  </node>
  <node id="31117" label="zzzz247" cy:nodeId="581">
    <graphics z="0.0" x="1144.0" y="951.0"/>
  </node>
  <node id="31116" label="zzzz182" cy:nodeId="582">
    <graphics z="0.0" x="847.0" y="1056.0"/>
  </node>
  <node id="31115" label="zzzz181" cy:nodeId="583">
    <graphics z="0.0" x="623.0" y="981.0"/>
  </node>
  <node id="31114" label="zzzz180" cy:nodeId="584">
    <graphics z="0.0" x="902.0" y="1052.0"/>
  </node>
  <node id="31113" label="zzzz173" cy:nodeId="585">
    <graphics z="0.0" x="960.0" y="871.0"/>
  </node>
  <node id="31112" label="zzzz628" cy:nodeId="586">
    <graphics z="0.0" x="464.0" y="1769.0"/>
  </node>
  <node id="31111" label="zzzz627" cy:nodeId="587">
    <graphics z="0.0" x="459.0" y="1707.0"/>
  </node>
  <node id="31110" label="zzzz504" cy:nodeId="588">
    <graphics z="0.0" x="807.0" y="147.0"/>
  </node>
  <node id="31109" label="zzzz231" cy:nodeId="589">
    <graphics z="0.0" x="849.0" y="978.90234375">
      <att name="lockedVisualProperties" type="list" cy:type="List">
        <att name="NODE_FILL_COLOR" value="#000000" type="string" cy:type="String"/>
      </att>
    </graphics>
  </node>
  <node id="31108" label="zzzz221" cy:nodeId="590">
    <graphics z="0.0" x="1088.0" y="1057.0"/>
  </node>
  <node id="31107" label="zzzz741" cy:nodeId="591">
    <graphics z="0.0" x="1782.0" y="82.0"/>
  </node>
  <node id="31106" label="zzzz739" cy:nodeId="592">
    <graphics z="0.0" x="1834.0" y="78.0"/>
  </node>
  <node id="31105" label="zzzz109" cy:nodeId="593">
    <graphics z="0.0" x="712.0" y="739.0"/>
  </node>
  <node id="31104" label="zzzz107" cy:nodeId="594">
    <graphics z="0.0" x="691.0" y="775.0"/>
  </node>
  <node id="31103" label="zzzz632" cy:nodeId="595">
    <graphics z="0.0" x="514.0" y="1787.0"/>
  </node>
  <node id="31102" label="zzzz631" cy:nodeId="596">
    <graphics z="0.0" x="411.0" y="1706.0"/>
  </node>
  <node id="31101" label="zzzz630" cy:nodeId="597">
    <graphics z="0.0" x="547.0" y="1548.0"/>
  </node>
  <node id="31100" label="zzzz629" cy:nodeId="598">
    <graphics z="0.0" x="542.0" y="1732.0"/>
  </node>
  <node id="31099" label="zzzz612" cy:nodeId="599">
    <graphics z="0.0" x="3.67564432522565" y="1573.6756443252257"/>
  </node>
  <node id="31098" label="zzzz185" cy:nodeId="600">
    <graphics z="0.0" x="689.0" y="1062.0">
      <att name="lockedVisualProperties" type="list" cy:type="List">
        <att name="NODE_FILL_COLOR" value="#FF9900" type="string" cy:type="String"/>
      </att>
    </graphics>
  </node>
  <node id="31097" label="zzzz752" cy:nodeId="601">
    <graphics z="0.0" x="1778.0" y="204.0"/>
  </node>
  <node id="31096" label="zzzz751" cy:nodeId="602">
    <graphics z="0.0" x="1672.0" y="74.0"/>
  </node>
  <node id="31095" label="zzzz750" cy:nodeId="603">
    <graphics z="0.0" x="1702.0" y="98.0"/>
  </node>
  <node id="31094" label="zzzz744" cy:nodeId="604">
    <graphics z="0.0" x="1869.0" y="117.0"/>
  </node>
  <node id="31093" label="zzzz743" cy:nodeId="605">
    <graphics z="0.0" x="1880.0" y="158.0"/>
  </node>
  <node id="31092" label="zzzz636" cy:nodeId="606">
    <graphics z="0.0" x="381.0" y="1651.0"/>
  </node>
  <node id="31091" label="zzzz586" cy:nodeId="607">
    <graphics z="0.0" x="177.0" y="1929.0"/>
  </node>
  <node id="31090" label="zzzz443" cy:nodeId="608">
    <graphics z="0.0" x="304.0" y="897.0"/>
  </node>
  <node id="31089" label="zzzz442" cy:nodeId="609">
    <graphics z="0.0" x="292.0" y="788.0"/>
  </node>
  <node id="31088" label="zzzz441" cy:nodeId="610">
    <graphics z="0.0" x="197.0" y="1054.0"/>
  </node>
  <node id="31087" label="zzzz756" cy:nodeId="611">
    <graphics z="0.0" x="1875.0" y="0.0"/>
  </node>
  <node id="31086" label="zzzz625" cy:nodeId="612">
    <graphics z="0.0" x="505.0" y="1550.0"/>
  </node>
  <node id="31085" label="zzzz624" cy:nodeId="613">
    <graphics z="0.0" x="601.0" y="1637.0"/>
  </node>
  <node id="31084" label="zzzz623" cy:nodeId="614">
    <graphics z="0.0" x="504.0" y="1595.0"/>
  </node>
  <node id="31083" label="zzzz622" cy:nodeId="615">
    <graphics z="0.0" x="586.0" y="1727.0"/>
  </node>
  <node id="31082" label="zzzz621" cy:nodeId="616">
    <graphics z="0.0" x="440.0" y="1588.0"/>
  </node>
  <node id="31081" label="zzzz342" cy:nodeId="617">
    <graphics z="0.0" x="162.0" y="1020.0"/>
  </node>
  <node id="31080" label="zzzz341" cy:nodeId="618">
    <graphics z="0.0" x="95.0" y="1089.0"/>
  </node>
  <node id="31079" label="zzzz339" cy:nodeId="619">
    <graphics z="0.0" x="275.0" y="1048.0"/>
  </node>
  <node id="31078" label="zzzz338" cy:nodeId="620">
    <graphics z="0.0" x="169.0" y="1052.0"/>
  </node>
  <node id="31077" label="zzzz615" cy:nodeId="621">
    <graphics z="0.0" x="158.0" y="1534.0"/>
  </node>
  <node id="31076" label="zzzz613" cy:nodeId="622">
    <graphics z="0.0" x="131.0" y="1627.0"/>
  </node>
  <node id="31075" label="zzzz565" cy:nodeId="623">
    <graphics z="0.0" x="553.0" y="244.0"/>
  </node>
  <node id="31074" label="zzzz563" cy:nodeId="624">
    <graphics z="0.0" x="550.0" y="139.0"/>
  </node>
  <node id="31073" label="zzzz560" cy:nodeId="625">
    <graphics z="0.0" x="557.0" y="187.0"/>
  </node>
  <node id="31072" label="zzzz348" cy:nodeId="626">
    <graphics z="0.0" x="90.0" y="779.0"/>
  </node>
  <node id="31071" label="zzzz347" cy:nodeId="627">
    <graphics z="0.0" x="138.0" y="805.0"/>
  </node>
  <node id="31070" label="zzzz184" cy:nodeId="628">
    <graphics z="0.0" x="656.0" y="1034.0"/>
  </node>
  <node id="31069" label="zzzz183" cy:nodeId="629">
    <graphics z="0.0" x="672.0" y="1049.0"/>
  </node>
  <node id="31068" label="zzzz737" cy:nodeId="630">
    <graphics z="0.0" x="1700.0" y="57.0"/>
  </node>
  <node id="31067" label="zzzz736" cy:nodeId="631">
    <graphics z="0.0" x="1777.0" y="126.0"/>
  </node>
  <node id="31066" label="zzzz735" cy:nodeId="632">
    <graphics z="0.0" x="1812.0" y="175.0"/>
  </node>
  <node id="31065" label="zzzz236" cy:nodeId="633">
    <graphics z="0.0" x="911.0" y="977.0"/>
  </node>
  <node id="31064" label="zzzz235" cy:nodeId="634">
    <graphics z="0.0" x="870.0" y="1009.0"/>
  </node>
  <node id="31063" label="zzzz232" cy:nodeId="635">
    <graphics z="0.0" x="899.0" y="1006.0"/>
  </node>
  <node id="31062" label="zzzz566" cy:nodeId="636">
    <graphics z="0.0" x="566.0" y="61.0"/>
  </node>
  <node id="31061" label="zzzz748" cy:nodeId="637">
    <graphics z="0.0" x="1726.0" y="167.0"/>
  </node>
  <node id="31060" label="zzzz745" cy:nodeId="638">
    <graphics z="0.0" x="1791.0" y="238.0"/>
  </node>
  <node id="31059" label="zzzz738" cy:nodeId="639">
    <graphics z="0.0" x="1772.0" y="33.0"/>
  </node>
  <node id="31058" label="zzzz568" cy:nodeId="640">
    <graphics z="0.0" x="1008.0" y="306.0"/>
  </node>
  <node id="31057" label="zzzz637" cy:nodeId="641">
    <graphics z="0.0" x="630.0" y="1698.0"/>
  </node>
  <node id="31056" label="zzzz617" cy:nodeId="642">
    <graphics z="0.0" x="25.0" y="1502.0"/>
  </node>
  <node id="31055" label="zzzz609" cy:nodeId="643">
    <graphics z="0.0" x="475.0" y="1650.0"/>
  </node>
  <node id="31054" label="zzzz607" cy:nodeId="644">
    <graphics z="0.0" x="552.0" y="1591.0"/>
  </node>
  <node id="31053" label="zzzz587" cy:nodeId="645">
    <graphics z="0.0" x="126.0" y="1919.0"/>
  </node>
  <node id="31052" label="zzzz641" cy:nodeId="646">
    <graphics z="0.0" x="421.0" y="1668.0"/>
  </node>
  <node id="31051" label="zzzz638" cy:nodeId="647">
    <graphics z="0.0" x="556.0" y="1781.0"/>
  </node>
  <node id="31050" label="zzzz608" cy:nodeId="648">
    <graphics z="0.0" x="643.0" y="1615.0"/>
  </node>
  <node id="31049" label="zzzz581" cy:nodeId="649">
    <graphics z="0.0" x="1798.0" y="1577.0"/>
  </node>
  <node id="31048" label="zzzz579" cy:nodeId="650">
    <graphics z="0.0" x="1763.0" y="1522.6756443252257"/>
  </node>
  <node id="31047" label="zzzz749" cy:nodeId="651">
    <graphics z="0.0" x="1735.0" y="111.0"/>
  </node>
  <node id="31046" label="zzzz589" cy:nodeId="652">
    <graphics z="0.0" x="160.0" y="1993.0"/>
  </node>
  <node id="31045" label="zzzz714" cy:nodeId="653">
    <graphics z="0.0" x="1410.0" y="320.0"/>
  </node>
  <node id="31044" label="zzzz697" cy:nodeId="654">
    <graphics z="0.0" x="1393.0" y="346.0"/>
  </node>
  <node id="31043" label="zzzz696" cy:nodeId="655">
    <graphics z="0.0" x="1642.0" y="382.0"/>
  </node>
  <node id="31042" label="zzzz640" cy:nodeId="656">
    <graphics z="0.0" x="539.0" y="1640.0"/>
  </node>
  <node id="31041" label="zzzz639" cy:nodeId="657">
    <graphics z="0.0" x="433.0" y="1740.0"/>
  </node>
  <node id="31040" label="zzzz699" cy:nodeId="658">
    <graphics z="0.0" x="1555.0" y="393.0"/>
  </node>
  <node id="31039" label="zzzz611" cy:nodeId="659">
    <graphics z="0.0" x="470.0" y="1567.0"/>
  </node>
  <node id="31038" label="zzzz703" cy:nodeId="660">
    <graphics z="0.0" x="1440.0" y="398.0"/>
  </node>
  <node id="31037" label="zzzz702" cy:nodeId="661">
    <graphics z="0.0" x="1522.0" y="365.0"/>
  </node>
  <node id="31036" label="zzzz701" cy:nodeId="662">
    <graphics z="0.0" x="1456.0" y="456.0"/>
  </node>
  <node id="31035" label="zzzz700" cy:nodeId="663">
    <graphics z="0.0" x="1447.0" y="363.0"/>
  </node>
  <node id="31034" label="zzzz706" cy:nodeId="664">
    <graphics z="0.0" x="1407.0" y="375.0"/>
  </node>
  <node id="31033" label="zzzz705" cy:nodeId="665">
    <graphics z="0.0" x="1489.0" y="433.0"/>
  </node>
  <node id="31032" label="zzzz575" cy:nodeId="666">
    <graphics z="0.0" x="1974.0" y="1599.0"/>
  </node>
  <node id="31031" label="zzzz713" cy:nodeId="667">
    <graphics z="0.0" x="1446.0" y="326.0"/>
  </node>
  <node id="31030" label="zzzz712" cy:nodeId="668">
    <graphics z="0.0" x="1517.0" y="416.0"/>
  </node>
  <node id="31029" label="zzzz711" cy:nodeId="669">
    <graphics z="0.0" x="1527.0" y="456.0"/>
  </node>
  <node id="31028" label="zzzz707" cy:nodeId="670">
    <graphics z="0.0" x="1488.0" y="248.0"/>
  </node>
  <node id="31027" label="zzzz616" cy:nodeId="671">
    <graphics z="0.0" x="148.0" y="1582.0"/>
  </node>
  <node id="31026" label="zzzz646" cy:nodeId="672">
    <graphics z="0.0" x="577.0" y="1687.0"/>
  </node>
  <node id="31025" label="zzzz645" cy:nodeId="673">
    <graphics z="0.0" x="513.0" y="1690.0"/>
  </node>
  <node id="31024" label="zzzz643" cy:nodeId="674">
    <graphics z="0.0" x="627.0" y="1737.0"/>
  </node>
  <node id="31023" label="zzzz642" cy:nodeId="675">
    <graphics z="0.0" x="443.0" y="1627.0"/>
  </node>
  <node id="31022" label="zzzz238" cy:nodeId="676">
    <graphics z="0.0" x="908.0" y="1068.0"/>
  </node>
  <node id="31021" label="zzzz237" cy:nodeId="677">
    <graphics z="0.0" x="884.0" y="981.0"/>
  </node>
  <node id="31020" label="zzzz240" cy:nodeId="678">
    <graphics z="0.0" x="940.0" y="955.0"/>
  </node>
  <node id="31019" label="zzzz239" cy:nodeId="679">
    <graphics z="0.0" x="857.0" y="1069.0"/>
  </node>
  <node id="31018" label="zzzz724" cy:nodeId="680">
    <graphics z="0.0" x="1472.0" y="210.0"/>
  </node>
  <node id="31017" label="zzzz723" cy:nodeId="681">
    <graphics z="0.0" x="1386.0" y="276.0"/>
  </node>
  <node id="31016" label="zzzz844" cy:nodeId="682">
    <graphics z="0.0" x="1479.0" y="1521.0"/>
  </node>
  <node id="31015" label="zzzz718" cy:nodeId="683">
    <graphics z="0.0" x="1556.0" y="428.0"/>
  </node>
  <node id="31014" label="zzzz717" cy:nodeId="684">
    <graphics z="0.0" x="1494.0" y="467.0"/>
  </node>
  <node id="31013" label="zzzz726" cy:nodeId="685">
    <graphics z="0.0" x="1412.0" y="188.0"/>
  </node>
  <node id="31012" label="zzzz729" cy:nodeId="686">
    <graphics z="0.0" x="1467.0" y="178.0"/>
  </node>
  <node id="31011" label="zzzz728" cy:nodeId="687">
    <graphics z="0.0" x="1403.0" y="242.0"/>
  </node>
  <node id="31010" label="zzzz727" cy:nodeId="688">
    <graphics z="0.0" x="1437.0" y="249.0"/>
  </node>
  <node id="31009" label="zzzz722" cy:nodeId="689">
    <graphics z="0.0" x="1457.0" y="422.0"/>
  </node>
  <node id="31008" label="zzzz853" cy:nodeId="690">
    <graphics z="0.0" x="1489.0" y="1621.0"/>
  </node>
  <node id="31007" label="zzzz849" cy:nodeId="691">
    <graphics z="0.0" x="1529.0" y="1502.0"/>
  </node>
  <node id="31006" label="zzzz725" cy:nodeId="692">
    <graphics z="0.0" x="1436.0" y="216.0"/>
  </node>
  <node id="31005" label="zzzz852" cy:nodeId="693">
    <graphics z="0.0" x="1610.0" y="1573.0"/>
  </node>
  <node id="31004" label="zzzz850" cy:nodeId="694">
    <graphics z="0.0" x="1584.3750331301353" y="1632.3750331301353"/>
  </node>
  <node id="31003" label="zzzz848" cy:nodeId="695">
    <graphics z="0.0" x="1530.0" y="1655.0"/>
  </node>
  <node id="31002" label="zzzz719" cy:nodeId="696">
    <graphics z="0.0" x="1419.0" y="280.0"/>
  </node>
  <node id="31001" label="zzzz716" cy:nodeId="697">
    <graphics z="0.0" x="1403.0" y="403.0"/>
  </node>
  <node id="31000" label="zzzz855" cy:nodeId="698">
    <graphics z="0.0" x="1455.0" y="1579.0"/>
  </node>
  <node id="30999" label="zzzz846" cy:nodeId="699">
    <graphics z="0.0" x="1589.0" y="1525.0"/>
  </node>
  <node id="30998" label="zzzz243" cy:nodeId="700">
    <graphics z="0.0" x="740.0" y="870.0"/>
  </node>
  <node id="30997" label="zzzz733" cy:nodeId="701">
    <graphics z="0.0" x="1325.0" y="358.0"/>
  </node>
  <node id="30996" label="zzzz731" cy:nodeId="702">
    <graphics z="0.0" x="1324.0" y="309.0"/>
  </node>
  <node id="30995" label="zzzz241" cy:nodeId="703">
    <graphics z="0.0" x="845.0" y="1009.0"/>
  </node>
  <node id="30994" label="zzzz721" cy:nodeId="704">
    <graphics z="0.0" x="1425.0" y="435.0"/>
  </node>
  <node id="30993" label="zzzz720" cy:nodeId="705">
    <graphics z="0.0" x="1469.0" y="278.0"/>
  </node>
  <node id="30992" label="zzzz856" cy:nodeId="706">
    <graphics z="0.0" x="963.0" y="898.0"/>
  </node>
  <node id="30991" label="zzzz242" cy:nodeId="707">
    <graphics z="0.0" x="820.0" y="994.0"/>
  </node>
  <node id="30990" label="zzzz857" cy:nodeId="708">
    <graphics z="0.0" x="1137.0" y="761.0"/>
  </node>
  <node id="30989" label="zzzz859" cy:nodeId="709">
    <graphics z="0.0" x="998.0" y="765.0"/>
  </node>
  <node id="30988" label="zzzz858" cy:nodeId="710">
    <graphics z="0.0" x="1077.0" y="683.0"/>
  </node>
</graph>
