# Supplementary material for: Characterization of a long overlooked copper protein from methane- and ammonia-oxidizing bacteria
Source: Nat Commun. 2018 Oct 15;9:4276. doi: 10.1038/s41467-018-06681-5 (PMC6189053; doi:10.1038/s41467-018-06681-5)
Supplement: Supplementary file 7 — Supplementary Data 5 [file 41467_2018_6681_MOESM7_ESM.zip › CytoscapeSession-2018_02_27-18_11/tables/36-D/SHARED_ATTRS-org.cytoscape.model.CyEdge-36+shared+edge.cytable]

CyCSV-Version	1
SUID	%id	alignment_len	alignment_score	shared interaction	shared name
java.lang.Long	java.lang.Double	java.lang.Integer	java.lang.Double	java.lang.String	java.lang.String
	mutable	mutable	mutable
36 shared edge
30059	97.95	244	135.0		zzzz645,zzzz646
30061	97.95	244	135.0		zzzz643,zzzz645
30709	92.02	263	131.0		zzzz720,zzzz721
29795	98.72	235	131.0		zzzz639,zzzz640
29308	99.11	224	130.0		zzzz735,zzzz736
30064	94.67	244	129.0		zzzz642,zzzz645
29307	98.21	224	129.0		zzzz735,zzzz737
29292	98.21	224	129.0		zzzz736,zzzz737
30395	97.2	250	127.0		zzzz239,zzzz240
27281	99.53	213	128.0		zzzz386,zzzz388
27241	99.53	213	128.0		zzzz388,zzzz390
27280	99.06	213	127.0		zzzz386,zzzz390
30060	97.54	244	127.0		zzzz643,zzzz646
27279	95.77	213	125.0		zzzz386,zzzz391
27240	95.31	213	124.0		zzzz388,zzzz391
30017	98.75	240	124.0		zzzz712,zzzz713
26425	99.52	210	124.0		zzzz799,zzzz800
26214	99.52	209	124.0		zzzz806,zzzz807
27202	94.84	213	123.0		zzzz390,zzzz391
30444	98.82	254	123.0		zzzz717,zzzz718
26190	99.04	209	123.0		zzzz807,zzzz811
30472	81.78	258	123.0		zzzz849,zzzz850
29263	96.86	223	122.0		zzzz183,zzzz184
26213	98.56	209	122.0		zzzz806,zzzz811
30063	94.67	244	121.0		zzzz642,zzzz646
30062	94.67	244	121.0		zzzz642,zzzz643
26212	97.13	209	121.0		zzzz806,zzzz812
30468	81.4	258	121.0		zzzz853,zzzz855
30410	98.81	253	120.0		zzzz723,zzzz724
25216	98.55	207	120.0		zzzz604,zzzz605
26189	96.65	209	120.0		zzzz807,zzzz812
22332	99.5	200	120.0		zzzz464,zzzz466
29479	95.98	224	119.0		zzzz235,zzzz236
25590	97.6	208	119.0		zzzz781,zzzz783
25395	97.6	208	119.0		zzzz788,zzzz789
22390	98.51	201	119.0		zzzz463,zzzz464
26167	95.69	209	119.0		zzzz811,zzzz812
30231	97.19	249	119.0		zzzz237,zzzz238
22445	98.51	201	119.0		zzzz462,zzzz464
22444	99.0	200	119.0		zzzz462,zzzz466
22274	99.5	201	119.0		zzzz473,zzzz474
28552	95.45	220	119.0		zzzz586,zzzz587
27875	99.08	217	118.0		zzzz627,zzzz628
30458	98.83	256	118.0		zzzz727,zzzz728
26188	95.22	209	118.0		zzzz807,zzzz813
22389	98.49	199	118.0		zzzz463,zzzz466
26454	95.71	210	118.0		zzzz796,zzzz800
26211	94.74	209	118.0		zzzz806,zzzz813
23442	96.57	204	118.0		zzzz186,zzzz187
26453	95.24	210	118.0		zzzz796,zzzz799
27743	99.54	216	117.0		zzzz180,zzzz181
27665	99.54	216	117.0		zzzz181,zzzz182
29100	98.65	223	117.0		zzzz347,zzzz348
26166	94.26	209	117.0		zzzz811,zzzz813
20849	98.49	199	117.0		zzzz826,zzzz828
28374	97.25	218	117.0		zzzz107,zzzz109
26187	93.3	209	117.0		zzzz807,zzzz814
22443	97.01	201	117.0		zzzz462,zzzz463
30457	97.66	256	117.0		zzzz727,zzzz729
26210	92.82	209	117.0		zzzz806,zzzz814
26186	92.82	209	117.0		zzzz807,zzzz816
15821	99.49	195	117.0		zzzzz29,zzzzz30
15763	99.49	195	117.0		zzzzz30,zzzzz32
27742	99.07	216	116.0		zzzz180,zzzz182
30147	92.0	250	116.0		zzzz238,zzzz240
25018	95.63	206	116.0		zzzz480,zzzz481
26209	92.34	209	116.0		zzzz806,zzzz816
26165	92.82	209	116.0		zzzz811,zzzz814
15820	98.97	195	117.0		zzzzz29,zzzzz33
24405	99.02	204	116.0		zzzz188,zzzz189
26164	92.34	209	116.0		zzzz811,zzzz816
15819	98.97	195	116.0		zzzzz29,zzzzz32
29306	94.14	222	116.0		zzzz735,zzzz738
20837	97.99	199	116.0		zzzz828,zzzz829
15762	98.46	195	116.0		zzzzz30,zzzzz33
15328	99.49	195	116.0		zzzz374,zzzz375
29291	93.69	222	116.0		zzzz736,zzzz738
20848	97.49	199	116.0		zzzz826,zzzz829
29566	94.2	224	115.0		zzzz232,zzzz235
12102	98.96	193	115.0		zzzz300,zzzz303
14031	99.48	194	115.0		zzzz364,zzzz365
13863	99.48	194	115.0		zzzz367,zzzz369
20847	96.98	199	115.0		zzzz826,zzzz831
20836	97.49	199	115.0		zzzz828,zzzz831
20826	97.49	199	115.0		zzzz829,zzzz831
20816	96.48	199	115.0		zzzz830,zzzz831
15706	97.95	195	115.0		zzzzz32,zzzzz33
14030	98.97	194	115.0		zzzz364,zzzz366
14029	98.45	194	115.0		zzzz364,zzzz369
13809	98.97	194	115.0		zzzz369,zzzz370
30056	93.75	240	115.0		zzzz707,zzzz712
30036	93.75	240	115.0		zzzz711,zzzz712
30454	98.83	256	115.0		zzzz728,zzzz729
28522	97.73	220	115.0		zzzz750,zzzz752
26104	99.04	209	115.0		zzzz814,zzzz816
25770	99.52	208	115.0		zzzzz69,zzzzz70
18310	95.92	196	115.0		zzzz522,zzzz523
29277	93.24	222	115.0		zzzz737,zzzz738
28521	99.09	220	115.0		zzzz750,zzzz751
30230	90.0	250	114.0		zzzz237,zzzz240
28954	98.65	222	114.0		zzzz338,zzzz339
14028	97.94	194	114.0		zzzz364,zzzz367
13974	98.45	194	114.0		zzzz365,zzzz366
13973	97.94	194	114.0		zzzz365,zzzz369
13918	98.45	194	114.0		zzzz366,zzzz369
13862	98.45	194	114.0		zzzz367,zzzz370
6099	100.0	190	114.0		zzzz384,zzzz386
6057	100.0	190	114.0		zzzz385,zzzz388
6056	100.0	190	114.0		zzzz385,zzzz390
20825	95.98	199	114.0		zzzz829,zzzz830
30146	91.2	250	114.0		zzzz238,zzzz239
14027	97.42	194	114.0		zzzz364,zzzz370
29565	95.54	224	114.0		zzzz232,zzzz236
28953	98.2	222	114.0		zzzz338,zzzz341
13972	97.42	194	114.0		zzzz365,zzzz367
13917	97.94	194	114.0		zzzz366,zzzz367
6098	99.47	190	114.0		zzzz384,zzzz388
6097	99.47	190	114.0		zzzz384,zzzz390
6055	99.47	190	114.0		zzzz385,zzzz386
29704	95.96	198	114.0		zzzz579,zzzz581
28517	96.82	220	114.0		zzzz751,zzzz752
25324	92.79	208	114.0		zzzz790,zzzz791
20846	95.48	199	114.0		zzzz826,zzzz830
24440	92.65	204	113.0		zzzz187,zzzz188
13229	98.96	193	114.0		zzzz280,zzzz281
28879	98.65	222	113.0		zzzz339,zzzz341
13971	96.91	194	114.0		zzzz365,zzzz370
13916	97.42	194	114.0		zzzz366,zzzz370
6096	99.47	190	114.0		zzzz384,zzzz385
20835	94.97	199	114.0		zzzz828,zzzz830
8695	99.48	191	113.0		zzzz272,zzzz278
8694	99.48	191	113.0		zzzz272,zzzz279
26145	96.65	209	113.0		zzzz812,zzzz813
24439	92.16	204	113.0		zzzz187,zzzz189
13228	98.96	193	113.0		zzzz280,zzzz282
13111	98.96	193	113.0		zzzz281,zzzz282
10003	96.88	192	113.0		zzzz299,zzzz303
9746	99.48	192	113.0		zzzz406,zzzz408
4203	100.0	188	113.0		zzzz574,zzzz575
28637	98.2	222	113.0		zzzz622,zzzz623
8574	98.95	191	113.0		zzzz278,zzzz279
29960	91.25	240	112.0		zzzz706,zzzz712
29581	95.13	226	112.0		zzzz745,zzzz748
5831	99.47	189	112.0		zzzz143,zzzz144
8940	97.91	191	112.0		zzzz269,zzzz271
8939	98.95	191	112.0		zzzz269,zzzz272
8817	98.43	191	112.0		zzzz271,zzzz272
12101	94.3	193	112.0		zzzz300,zzzz304
28878	98.65	222	112.0		zzzz339,zzzz342
15507	95.38	195	112.0		zzzz358,zzzz360
18170	98.98	197	112.0		zzzz529,zzzz530
30417	83.98	256	112.0		zzzz844,zzzz846
8938	98.43	191	112.0		zzzz269,zzzz278
8816	97.91	191	112.0		zzzz271,zzzz278
10002	95.83	192	112.0		zzzz299,zzzz300
11999	94.3	193	112.0		zzzz303,zzzz304
28636	98.2	222	112.0		zzzz622,zzzz624
26144	95.22	209	112.0		zzzz812,zzzz814
25827	95.67	208	112.0		zzzzz66,zzzzz67
5990	98.41	189	112.0		zzzz140,zzzz143
8937	98.43	191	112.0		zzzz269,zzzz279
8815	97.91	191	112.0		zzzz271,zzzz279
28952	97.3	222	112.0		zzzz338,zzzz342
6095	96.84	190	112.0		zzzz384,zzzz391
30055	99.58	240	112.0		zzzz707,zzzz711
26143	94.74	209	112.0		zzzz812,zzzz816
5989	97.88	189	111.0		zzzz140,zzzz144
10001	94.79	192	111.0		zzzz299,zzzz304
6054	96.32	190	111.0		zzzz385,zzzz391
4922	99.47	189	111.0		zzzz404,zzzz405
18280	92.86	196	111.0		zzzz523,zzzz524
30229	89.2	250	111.0		zzzz237,zzzz239
18196	97.97	197	111.0		zzzz527,zzzz529
18195	97.97	197	111.0		zzzz527,zzzz530
18169	97.97	197	111.0		zzzz529,zzzz531
18145	97.97	197	111.0		zzzz530,zzzz531
28615	97.3	222	111.0		zzzz623,zzzz624
2737	100.0	185	111.0		zzzzz28,zzzzz29
28805	97.3	222	111.0		zzzz341,zzzz342
18309	91.37	197	111.0		zzzz522,zzzz524
18194	97.97	197	111.0		zzzz527,zzzz531
26124	94.26	209	111.0		zzzz813,zzzz814
21792	98.51	201	111.0		zzzz836,zzzz837
2797	100.0	185	111.0		zzzzz27,zzzzz33
2736	100.0	185	111.0		zzzzz28,zzzzz30
14215	94.33	194	111.0		zzzz354,zzzz356
15327	94.85	194	111.0		zzzz374,zzzz376
25719	88.46	208	110.0		zzzz774,zzzz775
26123	93.78	209	110.0		zzzz813,zzzz816
2796	99.46	185	111.0		zzzzz27,zzzzz29
2795	99.46	185	111.0		zzzzz27,zzzzz30
2735	99.46	185	111.0		zzzzz28,zzzzz32
2734	99.46	185	111.0		zzzzz28,zzzzz33
15278	94.85	194	110.0		zzzz375,zzzz377
21484	93.0	200	110.0		zzzz485,zzzz486
23923	92.16	204	110.0		zzzz548,zzzz550
28541	99.55	220	110.0		zzzz743,zzzz744
4193	97.86	187	110.0		zzzz134,zzzz137
14279	93.81	194	110.0		zzzz350,zzzz356
15326	94.33	194	110.0		zzzz374,zzzz377
15277	94.33	194	110.0		zzzz375,zzzz376
2794	99.46	185	110.0		zzzzz27,zzzzz28
2793	98.92	185	110.0		zzzzz27,zzzzz32
22108	98.51	201	110.0		zzzz489,zzzz490
22061	99.0	201	110.0		zzzz490,zzzz493
28048	96.79	218	110.0		zzzz739,zzzz741
2370	99.45	183	109.0		zzzz412,zzzz416
2478	98.91	184	109.0		zzzz424,zzzz425
25017	87.38	206	109.0		zzzz480,zzzz482
24078	97.55	204	109.0		zzzz217,zzzz218
6354	96.84	190	109.0		zzzz344,zzzz345
14152	94.87	195	109.0		zzzz356,zzzz360
22107	98.51	201	109.0		zzzz489,zzzz493
18121	95.94	197	109.0		zzzz531,zzzz533
24899	97.57	206	109.0		zzzz599,zzzz600
28660	95.95	222	109.0		zzzz621,zzzz624
23441	94.82	193	109.0		zzzz186,zzzz188
2517	97.83	184	109.0		zzzz420,zzzz425
23440	94.82	193	108.0		zzzz186,zzzz189
14151	93.33	195	108.0		zzzz356,zzzz358
2395	98.91	183	108.0		zzzz410,zzzz412
2516	97.83	184	108.0		zzzz420,zzzz422
2497	97.83	184	108.0		zzzz422,zzzz425
13518	99.48	194	108.0		zzzz460,zzzz461
18168	95.94	197	108.0		zzzz529,zzzz533
28659	95.05	222	108.0		zzzz621,zzzz622
28658	94.59	222	108.0		zzzz621,zzzz623
25323	89.42	208	108.0		zzzz790,zzzz793
3007	97.85	186	108.0		zzzz818,zzzz825
14214	91.79	195	108.0		zzzz354,zzzz358
18144	95.43	197	108.0		zzzz530,zzzz533
25509	87.02	208	108.0		zzzz785,zzzz786
14278	92.82	195	108.0		zzzz350,zzzz360
2394	98.36	183	108.0		zzzz410,zzzz416
2427	97.83	184	108.0		zzzz429,zzzz430
22503	94.03	201	108.0		zzzz461,zzzz464
18193	94.92	197	108.0		zzzz527,zzzz533
5135	96.3	189	108.0		zzzzz38,zzzzz40
4192	94.65	187	108.0		zzzz134,zzzz138
12878	98.96	193	108.0		zzzz283,zzzz284
14277	91.28	195	108.0		zzzz350,zzzz358
14213	92.31	195	108.0		zzzz354,zzzz360
2515	96.74	184	108.0		zzzz420,zzzz424
2496	96.74	184	108.0		zzzz422,zzzz424
2302	96.17	183	108.0		zzzz427,zzzz428
28635	90.5	221	107.0		zzzz622,zzzz625
21785	96.52	201	107.0		zzzz838,zzzz839
5186	95.77	189	108.0		zzzzz37,zzzzz40
5001	96.83	189	108.0		zzzzz40,zzzzz42
4029	94.65	187	107.0		zzzz137,zzzz138
28594	90.95	221	107.0		zzzz624,zzzz625
9503	94.27	192	107.0		zzzzz61,zzzzz63
25826	90.87	208	107.0		zzzzz66,zzzzz68
13110	96.37	193	107.0		zzzz281,zzzz284
12994	96.89	193	107.0		zzzz282,zzzz284
12877	100.0	192	107.0		zzzz283,zzzz285
22502	93.53	201	107.0		zzzz461,zzzz463
12763	98.96	192	107.0		zzzz284,zzzz285
21076	99.5	199	107.0		zzzz376,zzzz377
22501	93.5	200	107.0		zzzz461,zzzz466
28614	89.59	221	106.0		zzzz623,zzzz625
4577	93.65	189	107.0		zzzz761,zzzz762
3360	96.26	187	107.0		zzzzz36,zzzzz40
14276	99.48	194	106.0		zzzz350,zzzz354
28657	89.59	221	106.0		zzzz621,zzzz625
29603	85.59	229	106.0		zzzz637,zzzz638
25632	84.62	208	106.0		zzzz778,zzzz783
5000	95.21	188	106.0		zzzzz40,zzzzz43
4999	96.28	188	106.0		zzzzz40,zzzzz46
11602	92.23	193	106.0		zzzzz58,zzzzz60
17297	100.0	196	106.0		zzzz105,zzzz107
15818	90.67	193	106.0		zzzzz29,zzzzz34
4998	94.68	188	106.0		zzzzz40,zzzzz45
17972	99.49	196	106.0		zzzz100,zzzzz98
17801	98.98	196	106.0		zzzz101,zzzz102
5036	94.71	189	106.0		zzzz397,zzzz402
17971	98.98	196	105.0		zzzz100,zzzz101
17800	99.49	196	105.0		zzzz101,zzzzz98
17463	98.98	196	105.0		zzzz104,zzzz105
17462	98.98	196	105.0		zzzz104,zzzz107
24230	98.04	204	105.0		zzzz193,zzzz196
5035	94.18	189	105.0		zzzz397,zzzz401
22500	92.54	201	105.0		zzzz461,zzzz462
30500	76.81	263	105.0		zzzz719,zzzz721
15761	90.16	193	105.0		zzzzz30,zzzzz34
15562	90.16	193	105.0		zzzzz33,zzzzz34
25798	88.94	208	105.0		zzzzz67,zzzzz68
17461	97.96	196	105.0		zzzz104,zzzz109
25631	83.65	208	105.0		zzzz778,zzzz781
17970	98.98	196	105.0		zzzz100,zzzz102
17631	98.47	196	105.0		zzzz102,zzzzz98
17296	97.96	196	105.0		zzzz105,zzzz109
22796	95.05	202	105.0		zzzz226,zzzz227
16319	87.76	196	105.0		zzzz546,zzzz547
25863	99.04	208	105.0		zzzz620,zzzz624
21369	86.0	200	105.0		zzzz832,zzzz833
15705	89.64	193	105.0		zzzzz32,zzzzz34
13517	94.85	194	104.0		zzzz460,zzzz464
26883	86.06	208	104.0		zzzz791,zzzz793
14813	98.97	195	104.0		zzzzz85,zzzzz88
17799	95.92	196	104.0		zzzz101,zzzz109
17630	96.94	196	104.0		zzzz102,zzzz109
13227	96.37	193	104.0		zzzz280,zzzz283
30054	90.0	240	104.0		zzzz707,zzzz713
25549	83.65	208	104.0		zzzz783,zzzz785
9574	89.01	191	104.0		zzzzz55,zzzzz57
17969	96.43	196	104.0		zzzz100,zzzz109
17798	96.43	196	104.0		zzzz101,zzzz104
28210	95.92	196	104.0		zzzz109,zzzzz98
7473	89.25	186	104.0		zzzz150,zzzz151
13109	95.34	193	104.0		zzzz281,zzzz283
12993	95.85	193	104.0		zzzz282,zzzz283
5034	92.06	189	104.0		zzzz397,zzzz398
9845	97.92	192	104.0		zzzz398,zzzz401
9811	98.44	192	104.0		zzzz401,zzzz402
28432	99.54	219	104.0		zzzz629,zzzz630
23125	93.1	203	104.0		zzzz653,zzzz659
30035	90.0	240	104.0		zzzz711,zzzz713
17968	96.94	196	104.0		zzzz100,zzzz104
17797	95.92	196	104.0		zzzz101,zzzz105
17796	95.92	196	104.0		zzzz101,zzzz107
17629	96.43	196	104.0		zzzz102,zzzz104
17460	96.43	196	104.0		zzzz104,zzzzz98
13226	96.86	191	104.0		zzzz280,zzzz285
13516	94.33	194	104.0		zzzz460,zzzz463
25862	97.6	208	104.0		zzzz620,zzzz622
24457	95.12	205	104.0		zzzz734,zzzz738
4544	99.47	189	104.0		zzzz767,zzzz769
25675	82.21	208	104.0		zzzz775,zzzz785
17967	96.43	196	103.0		zzzz100,zzzz105
17966	96.43	196	103.0		zzzz100,zzzz107
17628	95.92	196	103.0		zzzz102,zzzz105
17627	95.92	196	103.0		zzzz102,zzzz107
17295	95.92	196	103.0		zzzz105,zzzzz98
28373	95.92	196	103.0		zzzz107,zzzzz98
27589	80.27	223	103.0		zzzz182,zzzz184
13108	95.81	191	103.0		zzzz281,zzzz285
12992	96.34	191	103.0		zzzz282,zzzz285
13515	94.3	193	103.0		zzzz460,zzzz466
30499	76.05	263	103.0		zzzz719,zzzz720
24456	91.67	204	103.0		zzzz734,zzzz735
24455	91.18	204	103.0		zzzz734,zzzz736
25718	83.17	208	103.0		zzzz774,zzzz785
25630	83.65	208	103.0		zzzz778,zzzz787
25508	82.69	208	103.0		zzzz785,zzzz787
2733	91.35	185	103.0		zzzzz28,zzzzz34
5515	96.26	187	103.0		zzzz146,zzzz147
10109	85.42	192	103.0		zzzz295,zzzz300
10108	85.42	192	103.0		zzzz295,zzzz303
18223	85.79	197	103.0		zzzz525,zzzz534
3006	93.05	187	103.0		zzzz818,zzzz819
14759	92.78	194	103.0		zzzz110,zzzz111
18475	90.77	195	103.0		zzzz517,zzzz518
18222	88.32	197	103.0		zzzz525,zzzz530
25861	96.63	208	103.0		zzzz620,zzzz623
4547	98.41	189	103.0		zzzz766,zzzz767
25589	82.69	208	103.0		zzzz781,zzzz785
25470	82.69	208	103.0		zzzz786,zzzz787
26208	80.86	209	103.0		zzzz806,zzzz817
26185	81.34	209	103.0		zzzz807,zzzz817
26163	80.86	209	103.0		zzzz811,zzzz817
2792	90.81	185	103.0		zzzzz27,zzzzz34
27664	79.82	223	102.0		zzzz181,zzzz184
10107	84.9	192	102.0		zzzz295,zzzz304
9844	96.35	192	102.0		zzzz398,zzzz402
15218	96.41	195	102.0		zzzz467,zzzz469
25860	97.12	208	102.0		zzzz620,zzzz621
25859	92.75	207	102.0		zzzz620,zzzz625
24454	90.69	204	102.0		zzzz734,zzzz737
4546	97.88	189	102.0		zzzz766,zzzz769
3242	91.98	187	102.0		zzzz819,zzzz824
3704	97.33	187	102.0		zzzzz15,zzzzz16
9688	97.92	192	102.0		zzzzz52,zzzzz53
9687	97.92	192	102.0		zzzzz52,zzzzz54
24302	93.14	204	102.0		zzzz192,zzzz193
10106	84.38	192	102.0		zzzz295,zzzz299
13514	93.3	194	102.0		zzzz460,zzzz462
29822	97.9	238	102.0		zzzz699,zzzz700
3241	92.51	187	102.0		zzzz819,zzzz825
27741	81.17	223	102.0		zzzz180,zzzz184
6735	97.89	190	102.0		zzzz263,zzzz264
6607	97.89	190	102.0		zzzz264,zzzz265
18221	87.82	197	102.0		zzzz525,zzzz529
28551	80.41	194	102.0		zzzz586,zzzz589
25548	80.29	208	102.0		zzzz783,zzzz787
23766	93.6	203	101.0		zzzz175,zzzz177
29821	95.8	238	101.0		zzzz699,zzzz703
3005	91.44	187	102.0		zzzz818,zzzz824
5514	92.59	189	101.0		zzzz146,zzzz148
9246	92.06	189	101.0		zzzz147,zzzz148
18792	97.11	173	101.0		zzzz174,zzzz177
23765	93.6	203	101.0		zzzz175,zzzz176
23655	97.11	173	101.0		zzzz176,zzzz177
6734	97.89	190	101.0		zzzz263,zzzz265
18220	87.31	197	101.0		zzzz525,zzzz527
18219	87.31	197	101.0		zzzz525,zzzz531
18218	86.29	197	101.0		zzzz525,zzzz533
16290	93.88	196	101.0		zzzz557,zzzz560
16289	94.39	196	101.0		zzzz557,zzzz563
16288	94.39	196	101.0		zzzz557,zzzz565
30449	86.21	261	101.0		zzzz726,zzzz727
25547	78.37	208	101.0		zzzz783,zzzz790
25432	81.25	208	101.0		zzzz787,zzzz790
3227	91.44	187	101.0		zzzz824,zzzz825
18791	97.11	173	101.0		zzzz174,zzzz175
27588	79.37	223	101.0		zzzz182,zzzz183
26642	88.57	210	101.0		zzzz216,zzzz218
12536	97.93	193	101.0		zzzz288,zzzz290
18602	98.48	197	101.0		zzzz456,zzzz458
18192	87.31	197	101.0		zzzz527,zzzz534
18054	82.74	197	101.0		zzzz536,zzzz537
29820	95.38	238	101.0		zzzz699,zzzz701
25717	80.29	208	101.0		zzzz774,zzzz783
25629	80.77	208	101.0		zzzz778,zzzz790
26641	88.1	210	101.0		zzzz216,zzzz217
18098	86.29	197	101.0		zzzz533,zzzz534
16296	91.79	195	101.0		zzzz556,zzzz563
16295	91.79	195	101.0		zzzz556,zzzz565
6015	87.96	191	101.0		zzzz591,zzzz592
24907	81.55	206	101.0		zzzz597,zzzz598
19664	99.49	198	101.0		zzzz680,zzzz683
29819	95.8	238	100.0		zzzz699,zzzz702
25588	79.33	208	101.0		zzzz781,zzzz787
25359	79.81	208	101.0		zzzz789,zzzz790
4541	100.0	168	101.0		zzzzz24,zzzzz26
27663	80.72	223	100.0		zzzz181,zzzz183
18167	87.31	197	100.0		zzzz529,zzzz534
16294	90.31	196	100.0		zzzz556,zzzz557
16293	91.28	195	100.0		zzzz556,zzzz560
29658	80.31	193	100.0		zzzz587,zzzz589
29959	87.92	240	100.0		zzzz706,zzzz713
25628	80.29	208	100.0		zzzz778,zzzz785
25394	80.29	208	100.0		zzzz788,zzzz790
25358	80.29	208	100.0		zzzz789,zzzz791
5085	96.3	189	100.0		zzzzz39,zzzzz40
4790	97.35	189	100.0		zzzzz47,zzzzz49
4747	100.0	186	100.0		zzzzz49,zzzzz52
14812	92.82	195	100.0		zzzzz85,zzzzz90
24301	91.67	204	100.0		zzzz192,zzzz196
10325	92.67	191	100.0		zzzz292,zzzz293
11725	97.93	193	100.0		zzzz447,zzzz448
28967	99.55	223	100.0		zzzz560,zzzz563
4545	95.24	189	100.0		zzzz766,zzzz770
25507	79.81	208	100.0		zzzz785,zzzz789
2252	97.8	182	100.0		zzzzz12,zzzzz16
2991	97.8	182	100.0		zzzzz13,zzzzz16
2918	97.8	182	100.0		zzzzz14,zzzzz16
26241	84.62	208	100.0		zzzzz68,zzzzz69
9448	98.96	192	100.0		zzzzz79,zzzzz83
20113	88.89	198	100.0		zzzz223,zzzz224
18217	82.23	197	100.0		zzzz525,zzzz537
18143	86.29	197	100.0		zzzz530,zzzz534
28964	99.55	223	100.0		zzzz563,zzzz565
4543	94.71	189	100.0		zzzz767,zzzz770
25674	78.85	208	100.0		zzzz775,zzzz790
25587	77.4	208	100.0		zzzz781,zzzz790
25546	79.33	208	100.0		zzzz783,zzzz789
25393	80.29	208	100.0		zzzz788,zzzz791
30879	56.96	309	99.0		zzzz857,zzzz858
26240	84.62	208	100.0		zzzzz68,zzzzz70
18790	95.38	173	99.0		zzzz174,zzzz176
27740	80.27	223	99.0		zzzz180,zzzz183
23913	78.82	203	99.0		zzzz550,zzzz552
28966	99.1	223	99.0		zzzz560,zzzz565
29958	92.05	239	99.0		zzzz706,zzzz711
4542	94.18	189	99.0		zzzz769,zzzz770
25716	79.33	208	99.0		zzzz774,zzzz781
25673	77.4	208	99.0		zzzz775,zzzz783
25672	79.33	208	99.0		zzzz775,zzzz787
25545	78.37	208	99.0		zzzz783,zzzz791
25506	80.29	208	99.0		zzzz785,zzzz788
26142	82.78	209	99.0		zzzz812,zzzz817
9573	86.7	188	99.0		zzzzz55,zzzzz58
13225	97.41	193	99.0		zzzz280,zzzz284
23992	88.42	190	99.0		zzzz345,zzzz346
23922	80.79	203	99.0		zzzz548,zzzz552
29957	91.63	239	99.0		zzzz706,zzzz707
25505	79.33	208	99.0		zzzz785,zzzz790
25504	79.33	208	99.0		zzzz785,zzzz791
2990	98.92	185	99.0		zzzzz13,zzzzz14
4746	97.34	188	99.0		zzzzz49,zzzzz53
4619	87.23	188	99.0		zzzzz51,zzzzz58
11244	94.74	190	99.0		zzzz158,zzzz159
6353	88.95	190	99.0		zzzz344,zzzz346
2393	96.47	170	99.0		zzzz410,zzzz417
2369	96.47	170	99.0		zzzz412,zzzz417
2346	96.47	170	99.0		zzzz416,zzzz417
2273	99.45	183	99.0		zzzz431,zzzz433
16399	87.24	196	99.0		zzzz514,zzzz517
16398	86.67	195	99.0		zzzz514,zzzz518
19608	91.92	198	99.0		zzzz683,zzzz684
25715	79.81	208	99.0		zzzz774,zzzz787
25714	78.37	208	99.0		zzzz774,zzzz791
25627	80.29	208	99.0		zzzz778,zzzz793
25544	78.37	208	99.0		zzzz783,zzzz786
25431	80.77	208	99.0		zzzz787,zzzz793
25392	80.29	208	99.0		zzzz788,zzzz793
25357	79.33	208	99.0		zzzz789,zzzz793
2251	100.0	182	99.0		zzzzz12,zzzzz14
4789	97.31	186	99.0		zzzzz47,zzzzz52
4745	97.34	188	99.0		zzzzz49,zzzzz50
4705	99.47	189	99.0		zzzzz50,zzzzz51
16527	100.0	196	98.0		zzzz337,zzzz342
11716	95.85	193	98.0		zzzz448,zzzz452
24977	84.47	206	98.0		zzzz481,zzzz482
18120	85.28	197	98.0		zzzz531,zzzz534
16287	90.69	204	98.0		zzzz557,zzzz558
19663	91.41	198	98.0		zzzz680,zzzz684
25671	78.37	208	98.0		zzzz775,zzzz791
26122	81.82	209	98.0		zzzz813,zzzz817
2250	100.0	182	99.0		zzzzz12,zzzzz13
4744	96.81	188	99.0		zzzzz49,zzzzz51
4743	97.85	186	98.0		zzzzz49,zzzzz54
4704	98.38	185	98.0		zzzzz50,zzzzz52
4703	86.7	188	98.0		zzzzz50,zzzzz58
11243	92.71	192	98.0		zzzz158,zzzz160
24343	81.55	206	98.0		zzzz190,zzzz191
8573	82.01	189	98.0		zzzz278,zzzz282
16841	99.49	196	98.0		zzzz331,zzzz334
14090	81.44	194	98.0		zzzz361,zzzz366
11724	95.85	193	98.0		zzzz447,zzzz452
11715	97.41	193	98.0		zzzz448,zzzz449
16397	82.05	195	98.0		zzzz514,zzzz519
18474	79.7	197	98.0		zzzz517,zzzz519
18406	82.14	196	98.0		zzzz519,zzzz520
18191	82.23	197	98.0		zzzz527,zzzz537
19445	95.96	198	98.0		zzzz692,zzzz693
30448	86.59	261	98.0		zzzz726,zzzz728
25670	76.44	208	98.0		zzzz775,zzzz778
25543	77.88	208	98.0		zzzz783,zzzz793
26085	81.34	209	98.0		zzzz816,zzzz817
4618	97.84	185	98.0		zzzzz51,zzzzz52
9649	84.97	193	98.0		zzzzz53,zzzzz58
11106	93.68	190	98.0		zzzz159,zzzz160
6994	97.34	188	98.0		zzzz261,zzzz262
8693	81.48	189	98.0		zzzz272,zzzz282
8572	81.58	190	98.0		zzzz278,zzzz281
10105	86.46	192	98.0		zzzz295,zzzz298
8335	99.48	191	98.0		zzzz307,zzzz309
16682	98.98	196	98.0		zzzz335,zzzz336
14089	80.93	194	98.0		zzzz361,zzzz364
14088	81.44	194	98.0		zzzz361,zzzz369
14087	81.96	194	98.0		zzzz361,zzzz372
13915	83.33	192	98.0		zzzz366,zzzz372
13756	82.47	194	98.0		zzzz370,zzzz372
11714	96.37	193	98.0		zzzz448,zzzz450
11708	95.34	193	98.0		zzzz449,zzzz452
18440	83.08	195	98.0		zzzz518,zzzz520
18166	82.74	197	98.0		zzzz529,zzzz537
16292	87.68	203	98.0		zzzz556,zzzz558
30447	86.21	261	98.0		zzzz726,zzzz729
30608	99.55	221	98.0		zzzz731,zzzz733
25713	77.88	208	98.0		zzzz774,zzzz778
25712	77.88	208	98.0		zzzz774,zzzz790
25669	76.44	208	98.0		zzzz775,zzzz781
25626	78.37	208	98.0		zzzz778,zzzz791
25586	77.4	208	98.0		zzzz781,zzzz791
25542	78.37	208	98.0		zzzz783,zzzz788
30416	72.48	258	98.0		zzzz844,zzzz848
9686	82.81	192	98.0		zzzzz52,zzzzz58
9572	84.29	191	98.0		zzzzz55,zzzzz60
9538	84.9	192	98.0		zzzzz57,zzzzz58
11686	93.26	193	98.0		zzzzzz5,zzzzzz6
8692	81.05	190	98.0		zzzz272,zzzz281
21610	100.0	200	98.0		zzzz325,zzzz326
16526	99.49	196	98.0		zzzz337,zzzz339
14086	81.44	194	98.0		zzzz361,zzzz367
11723	96.37	193	98.0		zzzz447,zzzz449
25668	76.44	208	98.0		zzzz775,zzzz786
25667	78.37	208	98.0		zzzz775,zzzz793
25585	77.88	208	98.0		zzzz781,zzzz789
25503	79.81	208	98.0		zzzz785,zzzz793
25430	78.85	208	98.0		zzzz787,zzzz791
26103	81.34	209	98.0		zzzz814,zzzz817
2178	100.0	182	98.0		zzzzz17,zzzzz18
5185	95.24	189	98.0		zzzzz37,zzzzz39
5134	95.77	189	98.0		zzzzz38,zzzzz39
8936	81.38	188	97.0		zzzz269,zzzz282
8814	80.0	190	97.0		zzzz271,zzzz282
8454	80.53	190	97.0		zzzz279,zzzz281
8453	80.95	189	97.0		zzzz279,zzzz282
8237	98.95	191	97.0		zzzz309,zzzz311
14085	82.56	195	97.0		zzzz361,zzzz363
14084	80.41	194	97.0		zzzz361,zzzz365
14026	82.81	192	97.0		zzzz364,zzzz372
18373	81.12	196	97.0		zzzz520,zzzz546
25625	76.92	208	97.0		zzzz778,zzzz786
25584	77.4	208	97.0		zzzz781,zzzz786
4617	84.49	187	97.0		zzzzz51,zzzzz55
1706	98.22	169	97.0		zzzz253,zzzz325
1705	98.22	169	97.0		zzzz253,zzzz326
8935	80.53	190	97.0		zzzz269,zzzz281
8813	80.42	189	97.0		zzzz271,zzzz281
13970	82.29	192	97.0		zzzz365,zzzz372
13808	82.29	192	97.0		zzzz369,zzzz372
11722	95.34	193	97.0		zzzz447,zzzz450
18142	81.73	197	97.0		zzzz530,zzzz537
18097	81.22	197	97.0		zzzz533,zzzz537
28401	76.71	219	97.0		zzzz631,zzzz632
29913	99.58	238	97.0		zzzz701,zzzz702
25469	76.44	208	97.0		zzzz786,zzzz790
25468	76.92	208	97.0		zzzz786,zzzz791
4742	84.66	189	97.0		zzzzz49,zzzzz58
14797	92.82	195	97.0		zzzzz88,zzzzz90
8334	98.43	191	97.0		zzzz307,zzzz311
16525	97.96	196	97.0		zzzz337,zzzz338
14083	80.41	194	97.0		zzzz361,zzzz370
11707	96.89	193	97.0		zzzz449,zzzz450
18119	81.22	197	97.0		zzzz531,zzzz537
19553	88.89	198	97.0		zzzz684,zzzz685
25711	77.4	208	97.0		zzzz774,zzzz786
25624	77.4	208	97.0		zzzz778,zzzz789
25583	77.4	208	97.0		zzzz781,zzzz788
25582	76.92	208	97.0		zzzz781,zzzz793
25429	77.88	208	97.0		zzzz787,zzzz789
2644	100.0	162	97.0		zzzzz22,zzzzz23
2643	100.0	162	97.0		zzzzz22,zzzzz24
2642	100.0	184	97.0		zzzzz22,zzzzz26
2580	100.0	162	97.0		zzzzz23,zzzzz24
2579	100.0	162	97.0		zzzzz23,zzzzz26
5084	94.68	188	97.0		zzzzz39,zzzzz43
4788	84.66	189	97.0		zzzzz47,zzzzz58
4702	83.96	187	97.0		zzzzz50,zzzzz55
16840	96.94	196	96.0		zzzz331,zzzz336
16761	97.45	196	96.0		zzzz334,zzzz336
13861	81.77	192	96.0		zzzz367,zzzz372
18473	79.7	197	96.0		zzzz517,zzzz520
18076	79.19	197	96.0		zzzz534,zzzz537
30430	72.83	265	96.0		zzzz718,zzzz720
4202	87.5	184	96.0		zzzz760,zzzz761
2917	97.8	182	96.0		zzzzz14,zzzzz15
3359	95.72	187	96.0		zzzzz36,zzzzz39
5083	94.15	188	96.0		zzzzz39,zzzzz45
4837	99.47	188	96.0		zzzzz42,zzzzz46
4616	99.46	185	96.0		zzzzz51,zzzzz53
9685	84.04	188	96.0		zzzzz52,zzzzz55
9611	81.77	192	96.0		zzzzz54,zzzzz58
7676	93.75	192	96.0		zzzzz78,zzzzz83
23394	89.9	208	96.0		zzzz215,zzzz216
7186	93.09	188	96.0		zzzz259,zzzz262
7185	96.17	183	96.0		zzzz259,zzzz266
12207	83.94	193	96.0		zzzz298,zzzz300
12206	83.42	193	96.0		zzzz298,zzzz303
12205	83.94	193	96.0		zzzz298,zzzz304
16839	96.94	196	96.0		zzzz331,zzzz335
16760	97.45	196	96.0		zzzz334,zzzz335
16524	97.96	196	96.0		zzzz337,zzzz341
14150	80.21	192	96.0		zzzz356,zzzz372
18075	78.57	196	96.0		zzzz534,zzzz536
29912	97.9	238	96.0		zzzz701,zzzz703
25428	77.4	208	96.0		zzzz787,zzzz788
2249	97.8	182	96.0		zzzzz12,zzzzz15
2989	97.8	182	96.0		zzzzz13,zzzzz15
9648	82.29	192	96.0		zzzzz53,zzzzz55
25825	81.25	208	96.0		zzzzz66,zzzzz69
25824	81.25	208	96.0		zzzzz66,zzzzz70
11105	91.15	192	96.0		zzzz159,zzzz161
11701	93.78	193	96.0		zzzz450,zzzz452
20981	91.92	198	96.0		zzzz478,zzzz479
18190	80.71	197	96.0		zzzz527,zzzz536
29911	79.5	239	96.0		zzzz701,zzzz705
29888	98.32	238	96.0		zzzz702,zzzz703
30443	72.45	265	96.0		zzzz717,zzzz720
30429	73.75	259	96.0		zzzz718,zzzz719
25710	76.44	208	96.0		zzzz774,zzzz789
25623	76.92	208	96.0		zzzz778,zzzz788
5082	93.12	189	96.0		zzzzz39,zzzzz42
4787	84.86	185	96.0		zzzzz47,zzzzz55
4741	84.86	185	96.0		zzzzz49,zzzzz55
9610	83.51	188	96.0		zzzzz54,zzzzz55
7675	93.23	192	96.0		zzzzz78,zzzzz79
20165	81.96	194	95.0		zzzz222,zzzz223
14149	79.38	194	95.0		zzzz356,zzzz367
30442	73.75	259	95.0		zzzz717,zzzz719
13653	93.81	194	95.0		zzzzz43,zzzzz46
20686	81.15	191	95.0		zzzz124,zzzz125
11401	79.89	189	95.0		zzzz148,zzzz150
24229	81.46	205	95.0		zzzz193,zzzz197
24152	81.46	205	95.0		zzzz196,zzzz197
8812	80.0	190	95.0		zzzz271,zzzz294
8571	81.48	189	95.0		zzzz278,zzzz294
23389	96.55	203	95.0		zzzz326,zzzz328
16604	95.92	196	95.0		zzzz336,zzzz339
14148	80.1	191	95.0		zzzz356,zzzz370
2392	83.06	183	95.0		zzzz410,zzzz418
16318	76.47	204	95.0		zzzz546,zzzz550
29887	79.5	239	95.0		zzzz702,zzzz705
25709	76.92	208	95.0		zzzz774,zzzz793
25666	75.48	208	95.0		zzzz775,zzzz789
13607	93.3	194	95.0		zzzzz45,zzzzz46
4786	95.74	188	95.0		zzzzz47,zzzzz51
25797	79.81	208	95.0		zzzzz67,zzzzz69
25796	79.81	208	95.0		zzzzz67,zzzzz70
9429	91.15	192	95.0		zzzzz83,zzzzz84
11400	80.42	189	95.0		zzzz148,zzzz151
8691	80.95	189	95.0		zzzz272,zzzz294
8570	82.11	190	95.0		zzzz278,zzzz280
12204	82.81	192	95.0		zzzz298,zzzz299
4479	99.47	188	95.0		zzzz314,zzzz316
16681	95.41	196	95.0		zzzz335,zzzz339
14147	78.87	194	95.0		zzzz356,zzzz369
15386	81.96	194	95.0		zzzz363,zzzz372
15163	94.36	195	95.0		zzzz469,zzzz471
21436	79.5	200	95.0		zzzz486,zzzz493
18439	78.97	195	95.0		zzzz518,zzzz519
18118	80.2	197	95.0		zzzz531,zzzz536
27344	83.18	214	95.0		zzzz754,zzzz755
25708	76.44	208	95.0		zzzz774,zzzz788
25665	75.96	208	95.0		zzzz775,zzzz788
25467	75.96	208	95.0		zzzz786,zzzz789
30521	74.23	260	95.0		zzzz846,zzzz848
5081	92.55	188	95.0		zzzzz39,zzzzz46
4701	100.0	160	95.0		zzzzz50,zzzzz53
4615	97.3	185	95.0		zzzzz51,zzzzz54
6864	94.54	183	95.0		zzzz262,zzzz267
8934	80.0	190	95.0		zzzz269,zzzz294
8690	81.58	190	95.0		zzzz272,zzzz280
8452	80.42	189	95.0		zzzz279,zzzz294
16603	95.41	196	95.0		zzzz336,zzzz341
2368	82.51	183	95.0		zzzz412,zzzz418
26621	81.34	209	94.0		zzzz495,zzzz497
29864	77.82	239	94.0		zzzz703,zzzz705
9447	90.62	192	95.0		zzzzz79,zzzzz84
23393	91.63	203	94.0		zzzz215,zzzz218
7318	91.58	190	94.0		zzzz257,zzzz262
8811	80.95	189	94.0		zzzz271,zzzz280
4386	99.47	188	94.0		zzzz316,zzzz317
16680	93.88	196	94.0		zzzz335,zzzz338
16679	94.9	196	94.0		zzzz335,zzzz341
16602	94.39	196	94.0		zzzz336,zzzz338
16601	95.41	196	94.0		zzzz336,zzzz342
14146	78.35	194	94.0		zzzz356,zzzz364
14145	77.84	194	94.0		zzzz356,zzzz366
15385	79.49	195	94.0		zzzz363,zzzz366
5033	81.48	189	94.0		zzzz397,zzzz405
2345	81.97	183	94.0		zzzz416,zzzz418
15162	95.38	195	94.0		zzzz469,zzzz472
29818	79.08	239	94.0		zzzz699,zzzz705
5133	95.24	189	94.0		zzzzz38,zzzzz42
9647	97.4	192	94.0		zzzzz53,zzzzz54
13362	76.29	194	94.0		zzzzzz6,zzzzzz7
11242	90.0	190	94.0		zzzz158,zzzz161
6863	90.53	190	94.0		zzzz262,zzzz263
8933	81.05	190	94.0		zzzz269,zzzz280
8451	81.05	190	94.0		zzzz279,zzzz280
4478	98.94	188	94.0		zzzz314,zzzz317
16678	94.9	196	94.0		zzzz335,zzzz342
16600	95.41	196	94.0		zzzz336,zzzz337
14144	76.29	194	94.0		zzzz356,zzzz361
14143	77.84	194	94.0		zzzz356,zzzz365
3308	82.26	186	94.0		zzzz378,zzzz379
27164	72.77	213	94.0		zzzz391,zzzz392
21435	79.0	200	94.0		zzzz486,zzzz489
21434	79.5	200	94.0		zzzz486,zzzz490
16396	78.57	196	94.0		zzzz514,zzzz520
29754	84.05	232	94.0		zzzz697,zzzz701
25466	75.48	208	94.0		zzzz786,zzzz788
26452	73.33	210	94.0		zzzz796,zzzz801
13652	99.48	194	94.0		zzzzz43,zzzzz45
9245	81.68	191	94.0		zzzz147,zzzz151
10968	88.95	190	94.0		zzzz160,zzzz161
22759	81.72	186	94.0		zzzz227,zzzz228
6862	89.47	190	94.0		zzzz262,zzzz264
6861	90.0	190	94.0		zzzz262,zzzz265
16677	94.9	196	94.0		zzzz335,zzzz337
14347	77.2	193	94.0		zzzz346,zzzz347
14275	77.84	194	94.0		zzzz350,zzzz367
14212	76.8	194	94.0		zzzz354,zzzz372
15384	78.97	195	94.0		zzzz363,zzzz364
27201	72.77	213	94.0		zzzz390,zzzz392
5032	80.95	189	94.0		zzzz397,zzzz404
18372	76.65	197	94.0		zzzz520,zzzz521
18096	79.19	197	94.0		zzzz533,zzzz536
23896	91.67	204	94.0		zzzz558,zzzz563
23895	91.67	204	94.0		zzzz558,zzzz565
29939	95.8	238	93.0		zzzz700,zzzz703
25465	74.52	208	94.0		zzzz786,zzzz793
5184	94.71	189	94.0		zzzzz37,zzzzz42
13562	81.38	188	94.0		zzzzz46,zzzzz55
19054	82.23	197	93.0		zzzz120,zzzz124
10590	87.76	196	93.0		zzzz166,zzzz167
7184	93.99	183	93.0		zzzz259,zzzz267
10216	77.49	191	93.0		zzzz294,zzzz304
21609	96.5	200	93.0		zzzz325,zzzz328
14346	76.68	193	93.0		zzzz346,zzzz348
14211	77.32	194	93.0		zzzz354,zzzz367
15506	77.2	193	93.0		zzzz358,zzzz363
15446	78.24	193	93.0		zzzz360,zzzz363
15445	79.27	193	93.0		zzzz360,zzzz367
15383	78.46	195	93.0		zzzz363,zzzz365
15382	78.97	195	93.0		zzzz363,zzzz369
27239	72.77	213	93.0		zzzz388,zzzz392
18165	79.19	197	93.0		zzzz529,zzzz536
17997	82.65	196	93.0		zzzz543,zzzz545
23894	91.18	204	93.0		zzzz558,zzzz560
19662	88.89	198	93.0		zzzz680,zzzz685
29753	84.05	232	93.0		zzzz697,zzzz702
3358	95.19	187	93.0		zzzzz36,zzzzz46
5132	94.68	188	93.0		zzzzz38,zzzzz46
4836	81.38	188	93.0		zzzzz42,zzzzz55
4785	97.5	160	93.0		zzzzz47,zzzzz50
4784	98.12	160	93.0		zzzzz47,zzzzz54
4700	98.12	160	93.0		zzzzz50,zzzzz54
7674	89.53	191	93.0		zzzzz78,zzzzz84
23392	90.64	203	93.0		zzzz215,zzzz217
7183	92.02	188	93.0		zzzz259,zzzz261
16838	93.88	196	93.0		zzzz331,zzzz339
16837	93.88	196	93.0		zzzz331,zzzz341
16759	93.37	196	93.0		zzzz334,zzzz339
14274	77.32	194	93.0		zzzz350,zzzz369
14273	76.29	194	93.0		zzzz350,zzzz372
14142	79.27	193	93.0		zzzz356,zzzz363
15444	78.76	193	93.0		zzzz360,zzzz369
15443	77.95	195	93.0		zzzz360,zzzz370
15442	77.44	195	93.0		zzzz360,zzzz372
15381	78.87	194	93.0		zzzz363,zzzz370
15109	98.46	195	93.0		zzzz470,zzzz471
21483	78.0	200	93.0		zzzz485,zzzz493
18371	79.49	195	93.0		zzzz520,zzzz547
18141	79.19	197	93.0		zzzz530,zzzz536
29938	95.38	238	93.0		zzzz700,zzzz701
29937	80.33	239	93.0		zzzz700,zzzz705
3357	95.19	187	93.0		zzzzz36,zzzzz42
4997	83.33	186	93.0		zzzzz40,zzzzz57
4783	97.5	160	93.0		zzzzz47,zzzzz53
9244	81.72	186	93.0		zzzz147,zzzz150
23439	74.27	206	93.0		zzzz186,zzzz191
6993	94.48	181	93.0		zzzz261,zzzz267
8810	78.95	190	93.0		zzzz271,zzzz284
8569	80.42	189	93.0		zzzz278,zzzz284
13107	75.52	192	93.0		zzzz281,zzzz294
12991	75.52	192	93.0		zzzz282,zzzz294
14272	76.29	194	93.0		zzzz350,zzzz366
14210	76.8	194	93.0		zzzz354,zzzz369
14209	78.01	191	93.0		zzzz354,zzzz370
15505	77.44	195	93.0		zzzz358,zzzz367
15380	78.46	195	93.0		zzzz363,zzzz367
27278	72.3	213	93.0		zzzz386,zzzz392
15161	93.33	195	93.0		zzzz469,zzzz470
28574	75.69	218	93.0		zzzz625,zzzz628
29752	82.83	233	93.0		zzzz697,zzzz703
29936	95.8	238	93.0		zzzz700,zzzz702
21784	84.08	201	93.0		zzzz838,zzzz840
3356	80.21	187	93.0		zzzzz36,zzzzz55
5183	94.15	188	93.0		zzzzz37,zzzzz46
5131	79.79	188	93.0		zzzzz38,zzzzz55
4996	80.85	188	93.0		zzzzz40,zzzzz55
4835	94.15	188	93.0		zzzzz42,zzzzz43
13651	79.79	188	93.0		zzzzz43,zzzzz55
13606	79.79	188	93.0		zzzzz45,zzzzz55
13561	79.69	192	93.0		zzzzz46,zzzzz58
1128	98.11	159	93.0		zzzz249,zzzz251
7317	91.49	188	92.0		zzzz257,zzzz259
8689	79.89	189	92.0		zzzz272,zzzz284
15504	76.41	195	92.0		zzzz358,zzzz372
15441	78.24	193	92.0		zzzz360,zzzz364
15440	77.72	193	92.0		zzzz360,zzzz366
4921	78.84	189	92.0		zzzz404,zzzz408
4892	78.31	189	92.0		zzzz405,zzzz408
21482	78.0	200	92.0		zzzz485,zzzz490
21783	84.08	201	92.0		zzzz839,zzzz840
5182	79.79	188	92.0		zzzzz37,zzzzz55
4834	93.62	188	92.0		zzzzz42,zzzzz45
5513	80.42	189	92.0		zzzz146,zzzz150
24300	78.54	205	92.0		zzzz192,zzzz197
7316	87.89	190	92.0		zzzz257,zzzz263
8450	79.89	189	92.0		zzzz279,zzzz284
16836	92.35	196	92.0		zzzz331,zzzz338
16758	91.84	196	92.0		zzzz334,zzzz338
14271	75.77	194	92.0		zzzz350,zzzz364
14270	77.49	191	92.0		zzzz350,zzzz370
14208	75.77	194	92.0		zzzz354,zzzz366
15503	76.92	195	92.0		zzzz358,zzzz369
15502	78.12	192	92.0		zzzz358,zzzz370
15439	77.72	193	92.0		zzzz360,zzzz365
9810	79.37	189	92.0		zzzz401,zzzz405
2367	80.22	182	92.0		zzzz412,zzzz422
15053	95.38	195	92.0		zzzz471,zzzz472
21481	77.5	200	92.0		zzzz485,zzzz489
26927	70.42	213	92.0		zzzz500,zzzz502
28961	100.0	223	92.0		zzzz613,zzzz616
28957	99.55	223	92.0		zzzz615,zzzz616
28593	85.16	182	92.0		zzzz624,zzzz628
28573	75.69	218	92.0		zzzz625,zzzz627
19607	89.39	198	92.0		zzzz683,zzzz685
13650	78.76	193	92.0		zzzzz43,zzzzz58
13605	78.76	193	92.0		zzzzz45,zzzzz58
3866	82.8	186	92.0		zzzz138,zzzz139
5512	80.42	189	92.0		zzzz146,zzzz151
8932	78.95	190	92.0		zzzz269,zzzz284
12990	78.01	191	92.0		zzzz282,zzzz303
10215	75.92	191	92.0		zzzz294,zzzz299
16835	93.37	196	92.0		zzzz331,zzzz337
16834	93.37	196	92.0		zzzz331,zzzz342
16757	92.86	196	92.0		zzzz334,zzzz337
16756	92.86	196	92.0		zzzz334,zzzz342
23991	76.14	197	92.0		zzzz345,zzzz347
23990	76.14	197	92.0		zzzz345,zzzz348
14269	75.26	194	92.0		zzzz350,zzzz361
14268	75.26	194	92.0		zzzz350,zzzz365
14207	74.74	194	92.0		zzzz354,zzzz361
14206	75.26	194	92.0		zzzz354,zzzz364
15501	75.9	195	92.0		zzzz358,zzzz366
5031	86.24	189	92.0		zzzz397,zzzz403
9809	78.84	189	92.0		zzzz401,zzzz404
4920	78.31	189	92.0		zzzz404,zzzz406
4891	77.78	189	92.0		zzzz405,zzzz406
2344	79.67	182	92.0		zzzz416,zzzz422
22273	74.13	201	92.0		zzzz473,zzzz476
22217	74.13	201	92.0		zzzz474,zzzz476
14937	85.93	199	92.0		zzzz483,zzzz484
16395	76.92	195	92.0		zzzz514,zzzz524
16347	82.14	196	92.0		zzzz542,zzzz543
28960	99.55	223	92.0		zzzz613,zzzz615
28592	85.16	182	92.0		zzzz624,zzzz627
30409	77.43	257	92.0		zzzz723,zzzz725
30402	77.82	257	92.0		zzzz724,zzzz725
4201	83.15	184	92.0		zzzz760,zzzz762
14603	78.97	195	92.0		zzzz111,zzzz112
4028	82.8	186	92.0		zzzz137,zzzz139
24438	73.43	207	92.0		zzzz187,zzzz191
7315	87.37	190	92.0		zzzz257,zzzz265
8809	74.35	191	92.0		zzzz271,zzzz304
8568	75.39	191	92.0		zzzz278,zzzz304
13106	77.49	191	92.0		zzzz281,zzzz303
12989	77.49	191	92.0		zzzz282,zzzz300
15650	97.96	196	92.0		zzzz321,zzzz322
15500	76.41	195	92.0		zzzz358,zzzz364
9778	78.84	189	92.0		zzzz402,zzzz405
2391	79.67	182	92.0		zzzz410,zzzz422
2323	80.22	182	92.0		zzzz418,zzzz422
2322	80.22	182	92.0		zzzz418,zzzz425
30441	71.48	263	91.0		zzzz717,zzzz721
4191	82.26	186	91.0		zzzz134,zzzz139
990	96.23	159	91.0		zzzz251,zzzz252
7314	86.32	190	91.0		zzzz257,zzzz264
6860	90.71	183	91.0		zzzz262,zzzz266
16070	91.8	183	91.0		zzzz266,zzzz267
8808	78.53	191	91.0		zzzz271,zzzz285
8688	74.87	191	91.0		zzzz272,zzzz304
8567	79.58	191	91.0		zzzz278,zzzz285
13105	77.37	190	91.0		zzzz281,zzzz295
13104	76.96	191	91.0		zzzz281,zzzz300
13103	76.96	191	91.0		zzzz281,zzzz304
12988	80.73	192	91.0		zzzz282,zzzz293
12987	77.89	190	91.0		zzzz282,zzzz295
12986	76.96	191	91.0		zzzz282,zzzz304
10214	75.92	191	91.0		zzzz294,zzzz300
10213	75.39	191	91.0		zzzz294,zzzz303
14267	77.2	193	91.0		zzzz350,zzzz363
14205	74.74	194	91.0		zzzz354,zzzz365
15499	75.9	195	91.0		zzzz358,zzzz365
15438	74.87	195	91.0		zzzz360,zzzz361
9777	78.31	189	91.0		zzzz402,zzzz404
2321	79.67	182	91.0		zzzz418,zzzz424
15217	91.79	195	91.0		zzzz467,zzzz471
15216	93.33	195	91.0		zzzz467,zzzz472
21526	80.5	200	91.0		zzzz484,zzzz489
16394	76.41	195	91.0		zzzz514,zzzz522
28634	84.07	182	91.0		zzzz622,zzzz627
28633	84.07	182	91.0		zzzz622,zzzz628
30428	71.1	263	91.0		zzzz718,zzzz721
29573	81.78	214	91.0		zzzz748,zzzz749
26424	72.38	210	91.0		zzzz799,zzzz801
4833	80.32	188	91.0		zzzzz42,zzzzz58
9571	78.53	191	91.0		zzzzz55,zzzzz63
6014	100.0	170	91.0		zzzzz71,zzzzz72
1127	96.86	159	91.0		zzzz249,zzzz252
8931	74.35	191	91.0		zzzz269,zzzz304
8807	80.63	191	91.0		zzzz271,zzzz293
8687	81.68	191	91.0		zzzz272,zzzz293
6053	77.89	190	91.0		zzzz385,zzzz392
2366	79.12	182	91.0		zzzz412,zzzz425
21525	80.5	200	91.0		zzzz484,zzzz490
28656	84.07	182	91.0		zzzz621,zzzz627
28655	84.07	182	91.0		zzzz621,zzzz628
28613	85.47	179	91.0		zzzz623,zzzz627
28612	85.47	179	91.0		zzzz623,zzzz628
26397	72.38	210	91.0		zzzz800,zzzz801
5130	79.26	188	91.0		zzzzz38,zzzzz58
4995	79.79	188	91.0		zzzzz40,zzzzz58
24404	73.43	207	91.0		zzzz188,zzzz191
20164	79.8	198	91.0		zzzz222,zzzz224
7313	89.89	188	91.0		zzzz257,zzzz261
7182	87.77	188	91.0		zzzz259,zzzz263
7181	86.7	188	91.0		zzzz259,zzzz264
8930	78.53	191	91.0		zzzz269,zzzz285
8929	81.15	191	91.0		zzzz269,zzzz293
8806	78.42	190	91.0		zzzz271,zzzz283
8686	79.06	191	91.0		zzzz272,zzzz285
8566	79.89	189	91.0		zzzz278,zzzz283
8565	81.15	191	91.0		zzzz278,zzzz293
8449	79.06	191	91.0		zzzz279,zzzz285
8448	81.68	191	91.0		zzzz279,zzzz293
8447	74.35	191	91.0		zzzz279,zzzz304
13102	80.21	192	91.0		zzzz281,zzzz293
14204	76.68	193	91.0		zzzz354,zzzz363
15498	73.33	195	91.0		zzzz358,zzzz361
6094	77.37	190	91.0		zzzz384,zzzz392
9843	77.25	189	91.0		zzzz398,zzzz405
2390	78.57	182	91.0		zzzz410,zzzz425
2343	78.57	182	91.0		zzzz416,zzzz425
2514	84.7	183	91.0		zzzz420,zzzz426
28555	76.36	220	91.0		zzzz441,zzzz442
26814	80.54	185	91.0		zzzz497,zzzz498
18472	74.87	195	91.0		zzzz517,zzzz522
16317	76.85	203	91.0		zzzz546,zzzz548
23921	78.8	184	91.0		zzzz548,zzzz558
29751	80.69	233	90.0		zzzz697,zzzz699
3633	85.48	186	91.0		zzzzz16,zzzzz18
3355	79.68	187	91.0		zzzzz36,zzzzz58
5181	99.47	189	91.0		zzzzz37,zzzzz38
5180	79.26	188	91.0		zzzzz37,zzzzz58
4994	81.72	186	91.0		zzzzz40,zzzzz47
1126	93.08	159	90.0		zzzz249,zzzz379
989	93.08	159	90.0		zzzz251,zzzz379
7180	87.23	188	90.0		zzzz259,zzzz265
6992	88.3	188	90.0		zzzz261,zzzz264
8685	79.37	189	90.0		zzzz272,zzzz283
8446	79.37	189	90.0		zzzz279,zzzz283
12985	76.32	190	90.0		zzzz282,zzzz299
3459	93.58	187	90.0		zzzz306,zzzz307
3458	93.58	187	90.0		zzzz306,zzzz309
3457	93.58	187	90.0		zzzz306,zzzz311
16755	93.37	196	90.0		zzzz334,zzzz341
9842	76.72	189	90.0		zzzz398,zzzz404
9776	85.19	189	90.0		zzzz402,zzzz403
2365	79.12	182	90.0		zzzz412,zzzz420
2342	78.57	182	90.0		zzzz416,zzzz420
2460	83.61	183	90.0		zzzz425,zzzz426
15108	94.87	195	90.0		zzzz470,zzzz472
19905	82.83	198	90.0		zzzz671,zzzz684
19857	82.83	198	90.0		zzzz674,zzzz684
29580	82.71	214	90.0		zzzz745,zzzz749
5179	99.47	188	90.0		zzzzz37,zzzzz43
4993	81.18	186	90.0		zzzzz40,zzzzz52
7673	85.64	188	90.0		zzzzz78,zzzzz85
7672	84.21	190	90.0		zzzzz78,zzzzz90
6991	88.83	188	90.0		zzzz261,zzzz263
8928	78.42	190	90.0		zzzz269,zzzz283
13224	79.69	192	90.0		zzzz280,zzzz293
13101	75.79	190	90.0		zzzz281,zzzz299
2389	78.57	182	90.0		zzzz410,zzzz420
2477	83.06	183	90.0		zzzz424,zzzz426
21524	80.0	200	90.0		zzzz484,zzzz493
18405	75.51	196	90.0		zzzz519,zzzz546
18370	72.91	203	90.0		zzzz520,zzzz550
18369	79.59	196	90.0		zzzz520,zzzz563
18368	79.59	196	90.0		zzzz520,zzzz565
16316	80.51	195	90.0		zzzz546,zzzz560
25223	98.55	207	90.0		zzzz601,zzzz602
29910	76.35	241	90.0		zzzz701,zzzz712
4992	81.18	186	90.0		zzzzz40,zzzzz49
4991	78.84	189	90.0		zzzzz40,zzzzz50
14758	79.49	195	90.0		zzzz110,zzzz112
24670	85.38	171	90.0		zzzz178,zzzz179
24374	72.95	207	90.0		zzzz189,zzzz191
6990	88.3	188	90.0		zzzz261,zzzz265
6989	91.16	181	90.0		zzzz261,zzzz266
8805	72.25	191	90.0		zzzz271,zzzz299
8804	73.3	191	90.0		zzzz271,zzzz300
8803	72.77	191	90.0		zzzz271,zzzz303
8684	80.42	189	90.0		zzzz272,zzzz292
8564	73.3	191	90.0		zzzz278,zzzz299
8563	74.35	191	90.0		zzzz278,zzzz300
8562	73.82	191	90.0		zzzz278,zzzz303
6352	77.37	190	90.0		zzzz344,zzzz347
6351	77.37	190	90.0		zzzz344,zzzz348
9808	84.66	189	90.0		zzzz401,zzzz403
2364	78.02	182	90.0		zzzz412,zzzz424
2341	77.47	182	90.0		zzzz416,zzzz424
2301	78.33	180	90.0		zzzz427,zzzz429
18471	82.49	177	90.0		zzzz517,zzzz521
18404	74.49	196	90.0		zzzz519,zzzz547
18367	79.08	196	90.0		zzzz520,zzzz560
17996	78.24	193	90.0		zzzz543,zzzz547
16315	71.92	203	90.0		zzzz546,zzzz552
16314	78.97	195	90.0		zzzz546,zzzz557
16313	80.0	195	90.0		zzzz546,zzzz563
16312	80.0	195	90.0		zzzz546,zzzz565
19711	84.85	198	90.0		zzzz678,zzzz684
28036	78.54	219	90.0		zzzz741,zzzz744
1326	92.17	166	90.0		zzzzz11,zzzzz14
3354	99.47	187	90.0		zzzzz36,zzzzz43
5178	98.94	188	90.0		zzzzz37,zzzzz45
5129	98.94	188	90.0		zzzzz38,zzzzz43
4990	80.11	186	90.0		zzzzz40,zzzzz53
4989	80.65	186	90.0		zzzzz40,zzzzz54
9537	75.52	192	90.0		zzzzz57,zzzzz63
8683	72.77	191	89.0		zzzz272,zzzz299
8682	73.82	191	89.0		zzzz272,zzzz300
12762	78.12	192	89.0		zzzz284,zzzz303
4953	81.48	189	89.0		zzzz403,zzzz404
4952	82.01	189	89.0		zzzz403,zzzz405
2388	77.47	182	89.0		zzzz410,zzzz424
2495	84.15	183	89.0		zzzz422,zzzz426
2300	77.78	180	89.0		zzzz427,zzzz430
15215	90.77	195	89.0		zzzz467,zzzz470
18366	79.08	196	89.0		zzzz520,zzzz557
18341	75.9	195	89.0		zzzz521,zzzz546
16363	79.49	195	89.0		zzzz540,zzzz547
29886	75.93	241	89.0		zzzz702,zzzz712
1325	92.17	166	90.0		zzzzz11,zzzzz12
1324	92.17	166	90.0		zzzzz11,zzzzz13
3353	99.47	187	89.0		zzzzz36,zzzzz37
3352	98.93	187	89.0		zzzzz36,zzzzz45
5128	98.4	188	89.0		zzzzz38,zzzzz45
4988	78.31	189	89.0		zzzzz40,zzzzz51
13604	74.61	193	89.0		zzzzz45,zzzzz63
6013	98.24	170	89.0		zzzzz71,zzzzz73
9471	98.24	170	89.0		zzzzz72,zzzzz73
7312	91.26	183	89.0		zzzz257,zzzz266
8927	80.32	188	89.0		zzzz269,zzzz292
8926	72.25	191	89.0		zzzz269,zzzz299
8925	73.3	191	89.0		zzzz269,zzzz300
8924	72.77	191	89.0		zzzz269,zzzz303
8802	79.37	189	89.0		zzzz271,zzzz292
8801	74.35	191	89.0		zzzz271,zzzz295
8681	73.3	191	89.0		zzzz272,zzzz303
8561	79.89	189	89.0		zzzz278,zzzz292
8445	79.89	189	89.0		zzzz279,zzzz292
8444	72.77	191	89.0		zzzz279,zzzz299
8443	73.82	191	89.0		zzzz279,zzzz300
8442	73.3	191	89.0		zzzz279,zzzz303
13223	78.01	191	89.0		zzzz280,zzzz303
13100	79.17	192	89.0		zzzz281,zzzz292
12761	77.6	192	89.0		zzzz284,zzzz300
5030	77.25	189	89.0		zzzz397,zzzz408
18470	74.49	196	89.0		zzzz517,zzzz534
18403	73.6	197	89.0		zzzz519,zzzz521
18402	73.6	197	89.0		zzzz519,zzzz523
18365	78.46	195	89.0		zzzz520,zzzz556
18216	77.66	197	89.0		zzzz525,zzzz536
16332	74.87	195	89.0		zzzz545,zzzz546
16311	78.46	195	89.0		zzzz546,zzzz556
19904	98.48	198	89.0		zzzz671,zzzz674
19903	97.98	198	89.0		zzzz671,zzzz675
19807	81.82	198	89.0		zzzz675,zzzz684
29750	77.12	236	89.0		zzzz697,zzzz712
29863	75.1	241	89.0		zzzz703,zzzz712
30478	79.38	257	89.0		zzzz725,zzzz727
28035	79.0	219	89.0		zzzz741,zzzz743
4569	77.78	189	89.0		zzzz762,zzzz764
5127	78.19	188	89.0		zzzzz38,zzzzz61
5126	76.06	188	89.0		zzzzz38,zzzzz63
4987	78.31	189	89.0		zzzzz40,zzzzz60
13603	76.17	193	89.0		zzzzz45,zzzzz61
9570	78.92	185	89.0		zzzzz55,zzzzz61
29182	69.78	225	89.0		zzzz184,zzzz185
853	91.19	159	89.0		zzzz252,zzzz379
8800	80.63	191	89.0		zzzz271,zzzz288
13222	77.49	191	89.0		zzzz280,zzzz300
12984	79.58	191	89.0		zzzz282,zzzz292
12315	77.72	193	89.0		zzzz293,zzzz304
2320	84.7	183	89.0		zzzz418,zzzz426
18401	73.98	196	89.0		zzzz519,zzzz522
23124	76.85	203	89.0		zzzz653,zzzz660
19856	98.48	198	89.0		zzzz674,zzzz675
1323	92.17	166	89.0		zzzzz11,zzzzz16
3632	85.71	182	89.0		zzzzz16,zzzzz17
1440	100.0	150	89.0		zzzzz19,zzzzz20
3351	78.49	186	89.0		zzzzz36,zzzzz61
13649	74.09	193	89.0		zzzzz43,zzzzz63
13560	77.08	192	89.0		zzzzz46,zzzzz61
19322	97.47	198	89.0		zzzzz92,zzzzz93
11685	73.68	190	89.0		zzzzzz5,zzzzzz7
5988	81.15	191	89.0		zzzz140,zzzz145
5830	81.68	191	89.0		zzzz143,zzzz145
5673	81.82	187	89.0		zzzz144,zzzz145
3145	76.88	186	89.0		zzzz198,zzzz200
3563	86.1	187	89.0		zzzz199,zzzz200
22795	82.8	186	89.0		zzzz226,zzzz228
30688	83.43	175	88.0		zzzz241,zzzz242
8680	81.15	191	89.0		zzzz272,zzzz288
8679	74.87	191	89.0		zzzz272,zzzz295
8560	74.87	191	89.0		zzzz278,zzzz295
13221	76.96	191	89.0		zzzz280,zzzz304
10437	92.15	191	89.0		zzzz286,zzzz288
11998	78.65	192	89.0		zzzz303,zzzz305
4477	97.55	163	89.0		zzzz314,zzzz320
4385	90.05	191	89.0		zzzz316,zzzz320
4294	97.55	163	89.0		zzzz317,zzzz320
7855	97.91	191	89.0		zzzz318,zzzz320
5029	76.72	189	89.0		zzzz397,zzzz406
2287	77.22	180	89.0		zzzz428,zzzz429
2286	76.67	180	89.0		zzzz428,zzzz430
21523	75.0	200	89.0		zzzz484,zzzz486
18438	74.87	195	89.0		zzzz518,zzzz524
18364	73.53	204	89.0		zzzz520,zzzz548
18340	75.0	196	89.0		zzzz521,zzzz534
25858	87.5	168	88.0		zzzz620,zzzz628
30477	79.77	257	88.0		zzzz725,zzzz728
28047	78.54	219	88.0		zzzz739,zzzz744
3350	75.94	187	89.0		zzzzz36,zzzzz63
5177	77.66	188	89.0		zzzzz37,zzzzz61
5176	75.53	188	89.0		zzzzz37,zzzzz63
4832	78.72	188	89.0		zzzzz42,zzzzz61
4831	77.13	188	89.0		zzzzz42,zzzzz63
13648	75.65	193	89.0		zzzzz43,zzzzz61
13559	75.52	192	89.0		zzzzz46,zzzzz63
4699	85.11	188	89.0		zzzzz50,zzzzz60
9684	83.42	193	89.0		zzzzz52,zzzzz60
9536	83.25	191	89.0		zzzzz57,zzzzz60
29262	70.22	225	88.0		zzzz183,zzzz185
6733	87.98	183	88.0		zzzz263,zzzz267
6606	86.89	183	88.0		zzzz264,zzzz267
8923	80.63	191	88.0		zzzz269,zzzz288
8922	74.35	191	88.0		zzzz269,zzzz295
8799	79.58	191	88.0		zzzz271,zzzz290
8559	81.15	191	88.0		zzzz278,zzzz288
13099	80.63	191	88.0		zzzz281,zzzz288
12760	78.53	191	88.0		zzzz284,zzzz293
9841	82.54	189	88.0		zzzz398,zzzz403
9807	75.79	190	88.0		zzzz401,zzzz408
2678	84.02	169	88.0		zzzz417,zzzz422
16393	75.0	196	88.0		zzzz514,zzzz534
18437	72.82	195	88.0		zzzz518,zzzz522
18436	75.13	197	88.0		zzzz518,zzzz534
18400	73.5	200	88.0		zzzz519,zzzz539
18399	71.08	204	88.0		zzzz519,zzzz550
18053	68.91	193	88.0		zzzz536,zzzz553
25857	87.5	168	88.0		zzzz620,zzzz627
20005	94.95	198	88.0		zzzz668,zzzz675
29749	78.54	233	88.0		zzzz697,zzzz705
28046	83.33	198	88.0		zzzz739,zzzz743
4200	78.84	189	88.0		zzzz760,zzzz764
1571	98.01	151	88.0		zzzzz20,zzzzz21
4986	78.19	188	88.0		zzzzz40,zzzzz61
4985	76.6	188	88.0		zzzzz40,zzzzz63
4614	85.64	188	88.0		zzzzz51,zzzzz60
9646	83.42	193	88.0		zzzzz53,zzzzz60
9535	77.3	185	88.0		zzzzz57,zzzzz61
7671	84.57	188	88.0		zzzzz78,zzzzz88
9428	85.19	189	88.0		zzzzz83,zzzzz85
7656	82.98	188	88.0		zzzzz84,zzzzz85
10489	98.96	192	88.0		zzzz207,zzzz208
20171	78.57	196	88.0		zzzz214,zzzz217
8678	80.1	191	88.0		zzzz272,zzzz290
8558	80.1	191	88.0		zzzz278,zzzz290
8441	80.63	191	88.0		zzzz279,zzzz288
8440	74.35	191	88.0		zzzz279,zzzz295
12649	77.72	193	88.0		zzzz285,zzzz293
10436	90.58	191	88.0		zzzz286,zzzz290
12314	77.37	190	88.0		zzzz293,zzzz294
12100	77.6	192	88.0		zzzz300,zzzz305
4476	96.32	163	88.0		zzzz314,zzzz318
4384	89.01	191	88.0		zzzz316,zzzz318
4293	96.32	163	88.0		zzzz317,zzzz318
11700	87.05	193	88.0		zzzz450,zzzz453
16392	75.9	195	88.0		zzzz514,zzzz546
18469	71.94	196	88.0		zzzz517,zzzz524
18435	75.9	195	88.0		zzzz518,zzzz546
18363	70.94	203	88.0		zzzz520,zzzz552
16362	83.67	196	88.0		zzzz540,zzzz543
19806	94.95	198	88.0		zzzz675,zzzz696
30476	79.38	257	88.0		zzzz725,zzzz729
1322	90.96	166	88.0		zzzzz11,zzzzz15
20170	79.59	196	88.0		zzzz214,zzzz218
8921	79.58	191	88.0		zzzz269,zzzz290
13220	76.32	190	88.0		zzzz280,zzzz299
12983	80.1	191	88.0		zzzz282,zzzz288
12876	78.01	191	88.0		zzzz283,zzzz293
12759	76.44	191	88.0		zzzz284,zzzz299
12758	76.04	192	88.0		zzzz284,zzzz304
10212	76.96	191	88.0		zzzz294,zzzz295
10000	77.08	192	88.0		zzzz299,zzzz305
11897	77.2	193	88.0		zzzz304,zzzz305
9840	74.74	190	88.0		zzzz398,zzzz408
9806	75.26	190	88.0		zzzz401,zzzz406
9775	75.26	190	88.0		zzzz402,zzzz408
2677	83.43	169	88.0		zzzz417,zzzz425
16391	74.02	204	88.0		zzzz514,zzzz548
18468	73.98	196	88.0		zzzz517,zzzz546
18467	73.53	204	88.0		zzzz517,zzzz548
18434	76.41	195	88.0		zzzz518,zzzz521
18398	72.96	196	88.0		zzzz519,zzzz545
18339	71.07	197	88.0		zzzz521,zzzz522
16361	87.24	196	88.0		zzzz540,zzzz542
16307	75.53	188	88.0		zzzz547,zzzz548
16306	69.95	203	88.0		zzzz547,zzzz552
23920	77.17	184	88.0		zzzz548,zzzz565
27874	87.95	166	88.0		zzzz627,zzzz630
27857	87.95	166	88.0		zzzz628,zzzz630
20062	93.94	198	88.0		zzzz666,zzzz675
20004	94.95	198	88.0		zzzz668,zzzz674
19955	94.44	198	88.0		zzzz669,zzzz675
19855	94.95	198	88.0		zzzz674,zzzz696
28034	79.81	213	88.0		zzzz741,zzzz749
26370	67.3	211	88.0		zzzz801,zzzz802
1439	98.0	150	88.0		zzzzz19,zzzzz21
9446	84.66	189	88.0		zzzzz79,zzzzz85
14782	81.03	195	88.0		zzzzz90,zzzzz94
27587	71.49	221	87.0		zzzz182,zzzz185
6480	86.89	183	87.0		zzzz265,zzzz267
8439	79.58	191	87.0		zzzz279,zzzz290
12757	80.73	192	87.0		zzzz284,zzzz288
12648	77.2	193	87.0		zzzz285,zzzz303
11713	86.53	193	87.0		zzzz448,zzzz453
18362	72.96	196	87.0		zzzz520,zzzz545
16310	75.86	203	87.0		zzzz546,zzzz558
16305	72.55	204	87.0		zzzz547,zzzz550
23919	76.63	184	87.0		zzzz548,zzzz556
23918	77.17	184	87.0		zzzz548,zzzz560
23917	77.17	184	87.0		zzzz548,zzzz563
20061	93.94	198	87.0		zzzz666,zzzz674
19954	94.44	198	87.0		zzzz669,zzzz674
29817	75.1	241	87.0		zzzz699,zzzz712
4576	76.72	189	87.0		zzzz761,zzzz764
3703	83.87	186	87.0		zzzzz15,zzzzz18
3349	100.0	187	87.0		zzzzz36,zzzzz38
7670	83.87	186	87.0		zzzzz78,zzzzz94
10692	95.31	192	87.0		zzzz163,zzzz166
30312	84.0	175	87.0		zzzz240,zzzz242
13219	80.63	191	87.0		zzzz280,zzzz288
12982	77.49	191	87.0		zzzz282,zzzz298
12647	76.68	193	87.0		zzzz285,zzzz300
12313	76.17	193	87.0		zzzz293,zzzz300
9839	74.21	190	87.0		zzzz398,zzzz406
9774	74.74	190	87.0		zzzz402,zzzz406
9691	81.77	192	87.0		zzzz454,zzzz455
25258	67.92	212	87.0		zzzz499,zzzz500
18361	75.98	204	87.0		zzzz520,zzzz558
18338	71.07	197	87.0		zzzz521,zzzz524
18074	71.13	194	87.0		zzzz534,zzzz553
16304	77.95	195	87.0		zzzz547,zzzz557
16303	77.95	195	87.0		zzzz547,zzzz563
16302	77.95	195	87.0		zzzz547,zzzz565
23912	74.38	203	87.0		zzzz550,zzzz556
28572	71.56	218	87.0		zzzz625,zzzz632
28045	79.81	213	87.0		zzzz739,zzzz749
4782	76.76	185	87.0		zzzzz47,zzzzz63
4740	83.07	189	87.0		zzzzz49,zzzzz60
9609	82.38	193	87.0		zzzzz54,zzzzz60
11568	94.74	171	87.0		zzzzz73,zzzzz75
7655	81.58	190	87.0		zzzzz84,zzzzz90
27739	71.04	221	87.0		zzzz180,zzzz185
27662	71.04	221	87.0		zzzz181,zzzz185
10488	95.31	192	87.0		zzzz207,zzzz211
20169	77.18	206	87.0		zzzz214,zzzz216
28003	71.63	215	87.0		zzzz231,zzzz235
7311	88.52	183	87.0		zzzz257,zzzz267
6732	85.79	183	87.0		zzzz263,zzzz266
6605	84.7	183	87.0		zzzz264,zzzz266
13098	76.96	191	87.0		zzzz281,zzzz298
12875	74.48	192	87.0		zzzz283,zzzz294
12874	77.08	192	87.0		zzzz283,zzzz303
12312	76.56	192	87.0		zzzz293,zzzz299
12311	76.17	193	87.0		zzzz293,zzzz303
8236	91.1	191	87.0		zzzz309,zzzz312
11721	86.01	193	87.0		zzzz447,zzzz453
21522	74.0	200	87.0		zzzz484,zzzz485
18433	73.37	199	87.0		zzzz518,zzzz539
18279	72.08	197	87.0		zzzz523,zzzz537
16346	82.56	172	87.0		zzzz542,zzzz547
16301	77.44	195	87.0		zzzz547,zzzz560
27873	88.41	164	87.0		zzzz627,zzzz629
27856	88.41	164	87.0		zzzz628,zzzz629
23059	76.85	203	87.0		zzzz659,zzzz660
20003	100.0	198	87.0		zzzz668,zzzz696
19854	84.34	198	87.0		zzzz674,zzzz680
29935	75.93	241	87.0		zzzz700,zzzz712
30401	75.69	255	87.0		zzzz724,zzzz726
2108	78.45	181	87.0		zzzz771,zzzz801
25541	69.23	208	87.0		zzzz783,zzzz794
20834	71.36	199	87.0		zzzz828,zzzz832
20824	71.36	199	87.0		zzzz829,zzzz832
20807	70.85	199	87.0		zzzz831,zzzz832
2248	85.64	181	87.0		zzzzz12,zzzzz18
2988	85.64	181	87.0		zzzzz13,zzzzz18
2916	85.64	181	87.0		zzzzz14,zzzzz18
3348	82.35	187	87.0		zzzzz36,zzzzz57
5175	81.91	188	87.0		zzzzz37,zzzzz57
5125	81.91	188	87.0		zzzzz38,zzzzz57
13647	80.73	192	87.0		zzzzz43,zzzzz57
13602	80.73	192	87.0		zzzzz45,zzzzz57
4781	82.54	189	87.0		zzzzz47,zzzzz60
4780	76.76	185	87.0		zzzzz47,zzzzz61
4698	81.82	187	87.0		zzzzz50,zzzzz57
9683	80.21	192	87.0		zzzzz52,zzzzz57
9427	84.49	187	87.0		zzzzz83,zzzzz94
19053	76.14	197	86.0		zzzz120,zzzz125
10691	86.22	196	86.0		zzzz163,zzzz167
10459	96.35	192	86.0		zzzz210,zzzz211
30394	83.43	175	86.0		zzzz239,zzzz242
13218	77.49	191	86.0		zzzz280,zzzz298
12873	76.56	192	86.0		zzzz283,zzzz300
12535	79.27	193	86.0		zzzz288,zzzz304
10211	75.92	191	86.0		zzzz294,zzzz298
8333	90.58	191	86.0		zzzz307,zzzz312
2676	82.25	169	86.0		zzzz417,zzzz424
18360	73.1	197	86.0		zzzz520,zzzz524
18215	70.1	194	86.0		zzzz525,zzzz553
18189	81.12	196	86.0		zzzz527,zzzz538
18073	77.55	196	86.0		zzzz534,zzzz538
17995	76.17	193	86.0		zzzz543,zzzz546
28436	87.13	202	86.0		zzzz612,zzzz613
28435	87.13	202	86.0		zzzz612,zzzz615
28434	87.13	202	86.0		zzzz612,zzzz616
20060	98.48	198	86.0		zzzz666,zzzz669
20002	99.49	198	86.0		zzzz668,zzzz669
19953	99.49	198	86.0		zzzz669,zzzz696
29982	71.78	241	86.0		zzzz705,zzzz712
4739	82.7	185	86.0		zzzzz49,zzzzz57
4613	82.35	187	86.0		zzzzz51,zzzzz57
4612	73.44	192	86.0		zzzzz51,zzzzz63
9645	83.15	184	86.0		zzzzz53,zzzzz57
9608	73.44	192	86.0		zzzzz54,zzzzz63
7654	81.91	188	86.0		zzzzz84,zzzzz88
14811	78.97	195	86.0		zzzzz85,zzzzz94
17294	80.0	195	86.0		zzzz105,zzzzz90
21227	73.58	193	86.0		zzzz129,zzzz130
10478	95.83	192	86.0		zzzz208,zzzz210
10468	96.35	192	86.0		zzzz209,zzzz210
30145	88.2	161	86.0		zzzz238,zzzz242
6479	85.25	183	86.0		zzzz265,zzzz266
13217	76.04	192	86.0		zzzz280,zzzz294
12646	74.35	191	86.0		zzzz285,zzzz294
12645	76.04	192	86.0		zzzz285,zzzz295
10324	75.92	191	86.0		zzzz292,zzzz304
8140	91.1	191	86.0		zzzz311,zzzz312
11731	91.95	174	86.0		zzzz437,zzzz438
18432	74.36	195	86.0		zzzz518,zzzz523
18397	72.45	196	86.0		zzzz519,zzzz524
18396	71.94	196	86.0		zzzz519,zzzz534
18395	71.57	197	86.0		zzzz519,zzzz537
18359	70.5	200	86.0		zzzz520,zzzz539
16331	76.92	195	86.0		zzzz545,zzzz547
16300	76.92	195	86.0		zzzz547,zzzz556
28571	74.87	187	86.0		zzzz625,zzzz631
20059	98.48	198	86.0		zzzz666,zzzz668
20058	98.48	198	86.0		zzzz666,zzzz696
19902	83.33	198	86.0		zzzz671,zzzz680
19552	79.8	198	86.0		zzzz684,zzzz695
29748	81.97	233	86.0		zzzz697,zzzz700
30408	75.29	255	86.0		zzzz723,zzzz726
30400	73.56	261	86.0		zzzz724,zzzz727
30399	73.56	261	86.0		zzzz724,zzzz728
4568	75.66	189	86.0		zzzz762,zzzz763
20845	70.35	199	86.0		zzzz826,zzzz832
9644	72.4	192	86.0		zzzzz53,zzzzz63
11601	75.27	186	86.0		zzzzz58,zzzzz63
6012	94.12	170	86.0		zzzzz71,zzzzz75
9470	94.12	170	86.0		zzzzz72,zzzzz75
9445	83.96	187	86.0		zzzzz79,zzzzz94
17795	80.51	195	86.0		zzzz101,zzzzz90
17293	78.57	196	86.0		zzzz105,zzzzz85
28372	80.0	195	86.0		zzzz107,zzzzz90
23438	73.53	204	86.0		zzzz186,zzzz190
10487	95.83	192	86.0		zzzz207,zzzz210
12644	75.52	192	86.0		zzzz285,zzzz299
12643	75.13	193	86.0		zzzz285,zzzz304
12425	78.24	193	86.0		zzzz290,zzzz304
18466	68.97	203	86.0		zzzz517,zzzz552
18358	71.07	197	86.0		zzzz520,zzzz522
18357	71.07	197	86.0		zzzz520,zzzz523
18308	72.45	196	86.0		zzzz522,zzzz537
18278	72.45	196	86.0		zzzz523,zzzz534
19901	93.94	198	86.0		zzzz671,zzzz696
4779	82.16	185	86.0		zzzzz47,zzzzz57
4611	75.14	185	86.0		zzzzz51,zzzzz61
9607	73.44	192	86.0		zzzzz54,zzzzz61
11600	75.68	185	86.0		zzzzz58,zzzzz61
7669	84.13	189	86.0		zzzzz78,zzzzz97
9426	84.82	191	86.0		zzzzz83,zzzzz90
7653	83.07	189	86.0		zzzzz84,zzzzz97
17626	80.51	195	86.0		zzzz102,zzzzz90
17459	78.97	195	86.0		zzzz104,zzzzz90
28371	78.57	196	85.0		zzzz107,zzzzz85
10477	94.27	192	86.0		zzzz208,zzzz211
30228	86.96	161	85.0		zzzz237,zzzz242
1704	94.08	169	86.0		zzzz253,zzzz328
6604	79.06	191	86.0		zzzz264,zzzz295
12872	76.44	191	86.0		zzzz283,zzzz292
12871	75.92	191	86.0		zzzz283,zzzz295
12642	76.44	191	86.0		zzzz285,zzzz292
12424	78.53	191	86.0		zzzz290,zzzz294
4951	77.25	189	86.0		zzzz403,zzzz406
2363	80.33	183	86.0		zzzz412,zzzz426
2340	79.78	183	86.0		zzzz416,zzzz426
16390	78.46	195	86.0		zzzz514,zzzz556
18465	73.1	197	86.0		zzzz517,zzzz523
18464	73.0	200	86.0		zzzz517,zzzz539
18431	72.91	203	86.0		zzzz518,zzzz548
18307	70.41	196	86.0		zzzz522,zzzz547
18306	69.12	204	86.0		zzzz522,zzzz550
18188	71.13	194	86.0		zzzz527,zzzz553
16345	72.82	195	86.0		zzzz542,zzzz546
23904	71.08	204	85.0		zzzz552,zzzz558
20001	93.94	198	86.0		zzzz668,zzzz671
19805	83.33	198	86.0		zzzz675,zzzz680
19710	85.35	198	86.0		zzzz678,zzzz680
21889	99.0	201	86.0		zzzz689,zzzz690
30407	72.8	261	85.0		zzzz723,zzzz728
30398	73.18	261	85.0		zzzz724,zzzz729
25290	67.79	208	85.0		zzzz793,zzzz794
3702	84.07	182	86.0		zzzzz15,zzzzz17
13646	77.72	193	86.0		zzzzz43,zzzzz60
13558	79.9	194	86.0		zzzzz46,zzzzz60
4697	72.92	192	86.0		zzzzz50,zzzzz63
9682	72.4	192	86.0		zzzzz52,zzzzz63
9643	72.4	192	86.0		zzzzz53,zzzzz61
9606	79.69	192	86.0		zzzzz54,zzzzz57
9444	84.29	191	86.0		zzzzz79,zzzzz90
9443	83.68	190	86.0		zzzzz79,zzzzz97
9425	83.68	190	86.0		zzzzz83,zzzzz97
11525	80.21	187	86.0		zzzzz94,zzzzz97
17965	80.51	195	85.0		zzzz100,zzzzz90
17458	77.55	196	85.0		zzzz104,zzzzz85
24437	72.2	205	85.0		zzzz187,zzzz190
10486	94.79	192	85.0		zzzz207,zzzz209
10476	94.79	192	85.0		zzzz208,zzzz209
10444	79.79	193	85.0		zzzz213,zzzz214
28002	73.02	215	85.0		zzzz231,zzzz236
7179	78.53	191	85.0		zzzz259,zzzz304
6603	76.96	191	85.0		zzzz264,zzzz299
6602	76.44	191	85.0		zzzz264,zzzz304
12870	75.39	191	85.0		zzzz283,zzzz299
12869	75.0	192	85.0		zzzz283,zzzz304
12756	76.04	192	85.0		zzzz284,zzzz298
12534	78.53	191	85.0		zzzz288,zzzz294
8235	88.42	190	85.0		zzzz309,zzzz318
4950	78.8	184	85.0		zzzz403,zzzz408
11706	86.01	193	85.0		zzzz449,zzzz453
16389	80.35	173	85.0		zzzz514,zzzz521
18463	69.04	197	85.0		zzzz517,zzzz537
18430	74.49	196	85.0		zzzz518,zzzz556
18394	69.04	197	85.0		zzzz519,zzzz536
18393	71.08	204	85.0		zzzz519,zzzz548
18337	70.41	196	85.0		zzzz521,zzzz537
18305	72.45	196	85.0		zzzz522,zzzz534
18251	70.41	196	85.0		zzzz524,zzzz547
16360	74.36	195	85.0		zzzz540,zzzz546
16330	67.65	204	85.0		zzzz545,zzzz552
28654	73.08	208	85.0		zzzz621,zzzz632
27872	76.47	187	85.0		zzzz627,zzzz631
14861	79.8	198	85.0		zzzz664,zzzz684
20000	80.81	198	85.0		zzzz668,zzzz684
19952	93.43	198	85.0		zzzz669,zzzz671
19551	80.3	198	85.0		zzzz684,zzzz692
19550	80.81	198	85.0		zzzz684,zzzz696
29981	70.95	241	85.0		zzzz705,zzzz713
30406	72.8	261	85.0		zzzz723,zzzz727
25581	68.27	208	85.0		zzzz781,zzzz794
25502	67.31	208	85.0		zzzz785,zzzz794
20815	68.84	199	85.0		zzzz830,zzzz832
7639	88.3	188	85.0		zzzz841,zzzz842
2915	88.05	159	85.0		zzzzz14,zzzzz17
4830	80.85	188	85.0		zzzzz42,zzzzz57
13601	77.72	193	85.0		zzzzz45,zzzzz60
13557	81.28	187	85.0		zzzzz46,zzzzz57
4738	74.05	185	85.0		zzzzz49,zzzzz63
4696	74.59	185	85.0		zzzzz50,zzzzz61
9681	72.4	192	85.0		zzzzz52,zzzzz61
9424	85.19	189	85.0		zzzzz83,zzzzz88
7652	80.65	186	85.0		zzzzz84,zzzzz94
14781	80.0	195	85.0		zzzzz90,zzzzz98
28209	77.55	196	85.0		zzzz109,zzzzz85
28208	79.49	195	85.0		zzzz109,zzzzz90
7178	78.01	191	85.0		zzzz259,zzzz299
6731	78.53	191	85.0		zzzz263,zzzz295
6730	76.96	191	85.0		zzzz263,zzzz304
13216	77.89	190	85.0		zzzz280,zzzz295
12533	77.2	193	85.0		zzzz288,zzzz303
8234	88.42	190	85.0		zzzz309,zzzz320
18462	77.97	177	85.0		zzzz517,zzzz557
18429	70.26	195	85.0		zzzz518,zzzz537
18392	71.57	197	85.0		zzzz519,zzzz525
18356	70.41	196	85.0		zzzz520,zzzz534
18304	74.87	195	85.0		zzzz522,zzzz556
18164	80.61	196	85.0		zzzz529,zzzz538
16299	75.37	203	85.0		zzzz547,zzzz558
23916	73.91	184	85.0		zzzz548,zzzz557
28611	71.43	210	85.0		zzzz623,zzzz632
28591	71.9	210	85.0		zzzz624,zzzz632
27855	75.94	187	85.0		zzzz628,zzzz631
27854	70.19	208	85.0		zzzz628,zzzz632
20057	92.93	198	85.0		zzzz666,zzzz671
19951	80.3	198	85.0		zzzz669,zzzz684
19853	83.84	198	85.0		zzzz674,zzzz683
21791	74.13	201	85.0		zzzz836,zzzz839
21788	73.13	201	85.0		zzzz837,zzzz839
2987	88.05	159	85.0		zzzzz13,zzzzz17
5080	78.72	188	85.0		zzzzz39,zzzzz55
5079	80.21	187	85.0		zzzzz39,zzzzz57
4737	74.59	185	85.0		zzzzz49,zzzzz61
19052	75.13	197	85.0		zzzz120,zzzz126
10467	93.75	192	85.0		zzzz209,zzzz211
28001	73.02	215	85.0		zzzz231,zzzz232
2846	80.34	178	84.0		zzzz244,zzzz858
7177	78.53	191	85.0		zzzz259,zzzz300
7176	78.53	191	85.0		zzzz259,zzzz303
6729	76.96	191	85.0		zzzz263,zzzz299
6601	76.17	193	85.0		zzzz264,zzzz303
6478	78.01	191	85.0		zzzz265,zzzz295
6477	76.96	191	85.0		zzzz265,zzzz299
13097	80.1	191	85.0		zzzz281,zzzz290
12755	80.21	192	85.0		zzzz284,zzzz290
12754	74.48	192	85.0		zzzz284,zzzz294
12641	74.61	193	85.0		zzzz285,zzzz298
12532	84.46	193	85.0		zzzz288,zzzz293
12531	77.6	192	85.0		zzzz288,zzzz299
12530	77.2	193	85.0		zzzz288,zzzz300
10323	76.44	191	85.0		zzzz292,zzzz298
8332	86.32	190	85.0		zzzz307,zzzz314
8331	86.56	186	85.0		zzzz307,zzzz316
8330	87.89	190	85.0		zzzz307,zzzz318
8329	87.89	190	85.0		zzzz307,zzzz320
8233	86.56	186	85.0		zzzz309,zzzz314
8232	86.56	186	85.0		zzzz309,zzzz316
8139	87.37	190	85.0		zzzz311,zzzz318
8138	87.37	190	85.0		zzzz311,zzzz320
7949	87.89	190	85.0		zzzz313,zzzz320
11695	83.42	193	85.0		zzzz452,zzzz453
18461	72.59	197	85.0		zzzz517,zzzz533
18460	72.91	203	85.0		zzzz517,zzzz550
18428	75.9	195	85.0		zzzz518,zzzz547
18391	74.36	195	85.0		zzzz519,zzzz556
18390	73.33	195	85.0		zzzz519,zzzz557
18336	73.85	195	85.0		zzzz521,zzzz527
18250	71.94	196	85.0		zzzz524,zzzz537
18117	79.59	196	85.0		zzzz531,zzzz538
18072	72.0	200	85.0		zzzz534,zzzz539
23911	76.67	180	85.0		zzzz550,zzzz557
23903	71.92	203	85.0		zzzz552,zzzz556
28632	71.43	210	85.0		zzzz622,zzzz632
27871	70.19	208	85.0		zzzz627,zzzz632
29602	61.9	231	84.0		zzzz637,zzzz639
19549	81.31	198	85.0		zzzz684,zzzz693
19498	80.81	198	85.0		zzzz685,zzzz693
21916	98.51	201	85.0		zzzz687,zzzz690
30405	72.41	261	84.0		zzzz723,zzzz729
28531	79.44	214	84.0		zzzz744,zzzz749
21838	70.5	200	85.0		zzzz772,zzzz773
25664	66.83	208	85.0		zzzz775,zzzz794
25356	67.15	207	85.0		zzzz789,zzzz794
21790	74.13	201	85.0		zzzz836,zzzz838
21787	73.13	201	85.0		zzzz837,zzzz838
2247	88.05	159	85.0		zzzzz12,zzzzz17
4829	79.89	189	85.0		zzzzz42,zzzzz60
20922	70.26	195	85.0		zzzzz60,zzzzz63
9442	84.66	189	85.0		zzzzz79,zzzzz88
14810	82.74	197	85.0		zzzzz85,zzzzz92
17794	76.02	196	84.0		zzzz101,zzzzz85
30393	79.79	188	84.0		zzzz239,zzzz241
30311	79.79	188	84.0		zzzz240,zzzz241
6600	76.17	193	84.0		zzzz264,zzzz300
6476	76.44	191	84.0		zzzz265,zzzz304
8798	73.3	191	84.0		zzzz271,zzzz298
13215	80.1	191	84.0		zzzz280,zzzz290
12981	79.58	191	84.0		zzzz282,zzzz290
12868	75.0	192	84.0		zzzz283,zzzz298
10322	74.21	190	84.0		zzzz292,zzzz299
10321	73.82	191	84.0		zzzz292,zzzz303
8328	86.56	186	84.0		zzzz307,zzzz317
8231	86.56	186	84.0		zzzz309,zzzz317
8137	86.02	186	84.0		zzzz311,zzzz314
8136	86.02	186	84.0		zzzz311,zzzz316
7948	86.84	190	84.0		zzzz313,zzzz316
2387	79.23	183	84.0		zzzz410,zzzz426
2675	85.44	158	84.0		zzzz417,zzzz418
14936	78.61	201	84.0		zzzz483,zzzz490
16388	75.9	195	84.0		zzzz514,zzzz523
16387	70.77	195	84.0		zzzz514,zzzz537
18459	78.98	176	84.0		zzzz517,zzzz556
18427	73.85	195	84.0		zzzz518,zzzz533
18389	74.61	193	84.0		zzzz519,zzzz543
18303	69.61	204	84.0		zzzz522,zzzz548
19900	82.83	198	84.0		zzzz671,zzzz683
19497	79.29	198	84.0		zzzz685,zzzz692
29747	75.85	236	84.0		zzzz697,zzzz713
29305	70.3	202	84.0		zzzz735,zzzz749
28540	79.91	214	84.0		zzzz743,zzzz749
21789	76.68	193	84.0		zzzz836,zzzz840
21786	75.65	193	84.0		zzzz837,zzzz840
1321	87.95	166	84.0		zzzzz11,zzzzz17
1320	87.95	166	84.0		zzzzz11,zzzzz18
3347	79.14	187	84.0		zzzzz36,zzzzz60
5174	78.31	189	84.0		zzzzz37,zzzzz60
5124	78.31	189	84.0		zzzzz38,zzzzz60
5078	77.66	188	84.0		zzzzz39,zzzzz58
20921	73.06	193	84.0		zzzzz60,zzzzz61
14796	82.74	197	84.0		zzzzz88,zzzzz92
17964	76.53	196	84.0		zzzz100,zzzzz85
17625	76.02	196	84.0		zzzz102,zzzzz85
20685	73.23	198	84.0		zzzz124,zzzz126
20684	71.21	198	84.0		zzzz124,zzzz128
6728	76.17	193	84.0		zzzz263,zzzz300
6727	76.17	193	84.0		zzzz263,zzzz303
6475	76.17	193	84.0		zzzz265,zzzz303
8557	74.6	189	84.0		zzzz278,zzzz298
12753	76.96	191	84.0		zzzz284,zzzz295
12529	78.12	192	84.0		zzzz288,zzzz295
12423	76.56	192	84.0		zzzz290,zzzz299
12422	76.17	193	84.0		zzzz290,zzzz303
10320	73.82	191	84.0		zzzz292,zzzz300
12310	74.61	193	84.0		zzzz293,zzzz298
8135	86.02	186	84.0		zzzz311,zzzz317
7947	86.32	190	84.0		zzzz313,zzzz314
2319	79.67	182	84.0		zzzz418,zzzz420
16386	67.16	204	84.0		zzzz514,zzzz552
18458	72.08	197	84.0		zzzz517,zzzz527
18426	73.33	195	84.0		zzzz518,zzzz557
18355	69.9	196	84.0		zzzz520,zzzz537
18354	74.11	197	84.0		zzzz520,zzzz543
18249	71.94	196	84.0		zzzz524,zzzz534
18140	79.59	196	84.0		zzzz530,zzzz538
23902	70.59	204	84.0		zzzz552,zzzz563
23901	70.59	204	84.0		zzzz552,zzzz565
29601	61.47	231	84.0		zzzz637,zzzz640
20056	79.8	198	84.0		zzzz666,zzzz684
29980	69.58	240	84.0		zzzz705,zzzz706
25707	67.79	208	84.0		zzzz774,zzzz794
3346	80.11	186	84.0		zzzzz36,zzzzz52
13645	77.72	193	84.0		zzzzz43,zzzzz52
13556	78.53	191	84.0		zzzzz46,zzzzz52
14809	76.02	196	84.0		zzzzz85,zzzzz98
14795	78.46	195	84.0		zzzzz88,zzzzz94
17292	78.06	196	84.0		zzzz105,zzzzz88
28370	78.06	196	84.0		zzzz107,zzzzz88
7310	75.92	191	84.0		zzzz257,zzzz304
6474	76.17	193	84.0		zzzz265,zzzz300
8677	74.6	189	84.0		zzzz272,zzzz298
12421	82.38	193	84.0		zzzz290,zzzz293
12420	76.17	193	84.0		zzzz290,zzzz300
7946	86.32	190	84.0		zzzz313,zzzz317
7945	86.84	190	84.0		zzzz313,zzzz318
14935	78.11	201	84.0		zzzz483,zzzz493
18457	75.28	178	84.0		zzzz517,zzzz536
18425	72.31	195	84.0		zzzz518,zzzz545
18424	70.94	203	84.0		zzzz518,zzzz550
18423	67.16	204	84.0		zzzz518,zzzz552
18422	73.85	195	84.0		zzzz518,zzzz563
18421	73.85	195	84.0		zzzz518,zzzz565
18335	73.85	195	84.0		zzzz521,zzzz529
18334	67.49	203	84.0		zzzz521,zzzz552
18302	69.39	196	84.0		zzzz522,zzzz536
18248	69.9	196	84.0		zzzz524,zzzz536
18163	70.62	194	84.0		zzzz529,zzzz553
18139	70.1	194	84.0		zzzz530,zzzz553
19804	82.83	198	84.0		zzzz675,zzzz683
19757	83.84	198	84.0		zzzz676,zzzz684
19709	85.35	198	84.0		zzzz678,zzzz683
29290	69.8	202	84.0		zzzz736,zzzz749
26882	65.38	208	84.0		zzzz791,zzzz794
3345	80.11	186	84.0		zzzzz36,zzzzz49
5173	80.11	186	84.0		zzzzz37,zzzzz49
5172	80.11	186	84.0		zzzzz37,zzzzz52
5123	80.11	186	84.0		zzzzz38,zzzzz49
5122	80.11	186	84.0		zzzzz38,zzzzz52
4828	80.65	186	84.0		zzzzz42,zzzzz49
4827	80.65	186	84.0		zzzzz42,zzzzz52
13644	80.11	186	84.0		zzzzz43,zzzzz49
13600	77.2	193	84.0		zzzzz45,zzzzz52
13555	80.65	186	84.0		zzzzz46,zzzzz49
14808	81.73	197	84.0		zzzzz85,zzzzz93
24403	75.13	193	83.0		zzzz188,zzzz190
7309	76.96	191	83.0		zzzz257,zzzz295
7175	78.01	191	83.0		zzzz259,zzzz295
7174	77.49	191	83.0		zzzz259,zzzz298
16069	76.34	186	83.0		zzzz266,zzzz304
8920	73.3	191	83.0		zzzz269,zzzz298
12640	79.79	193	83.0		zzzz285,zzzz288
12419	77.08	192	83.0		zzzz290,zzzz295
12309	73.44	192	83.0		zzzz293,zzzz295
3456	84.41	186	83.0		zzzz306,zzzz314
3455	84.41	186	83.0		zzzz306,zzzz316
14934	76.56	192	83.0		zzzz483,zzzz486
18456	71.57	197	83.0		zzzz517,zzzz531
18420	71.92	203	83.0		zzzz518,zzzz558
18419	73.33	195	83.0		zzzz518,zzzz560
18388	73.85	195	83.0		zzzz519,zzzz563
18387	73.85	195	83.0		zzzz519,zzzz565
18277	69.12	204	83.0		zzzz523,zzzz548
18247	67.65	204	83.0		zzzz524,zzzz550
18246	73.33	195	83.0		zzzz524,zzzz556
18116	69.59	194	83.0		zzzz531,zzzz553
18034	66.84	193	83.0		zzzz537,zzzz553
23900	70.1	204	83.0		zzzz552,zzzz560
29276	69.8	202	83.0		zzzz737,zzzz749
25322	64.9	208	83.0		zzzz790,zzzz794
20833	69.85	199	83.0		zzzz828,zzzz833
20823	69.85	199	83.0		zzzz829,zzzz833
17457	77.04	196	83.0		zzzz104,zzzzz88
7308	75.39	191	83.0		zzzz257,zzzz299
7307	75.92	191	83.0		zzzz257,zzzz300
7306	75.92	191	83.0		zzzz257,zzzz303
6859	78.01	191	83.0		zzzz262,zzzz295
16068	75.81	186	83.0		zzzz266,zzzz295
16067	75.81	186	83.0		zzzz266,zzzz298
16066	75.81	186	83.0		zzzz266,zzzz299
16065	76.34	186	83.0		zzzz266,zzzz300
16064	76.34	186	83.0		zzzz266,zzzz303
8438	74.07	189	83.0		zzzz279,zzzz298
12639	79.27	193	83.0		zzzz285,zzzz290
12528	84.29	191	83.0		zzzz288,zzzz292
3454	84.41	186	83.0		zzzz306,zzzz317
3453	89.63	164	83.0		zzzz306,zzzz320
8044	91.19	159	83.0		zzzz312,zzzz313
8043	85.79	190	83.0		zzzz312,zzzz318
8042	85.79	190	83.0		zzzz312,zzzz320
6142	69.68	188	83.0		zzzz383,zzzz388
6141	69.68	188	83.0		zzzz383,zzzz390
14933	77.61	201	83.0		zzzz483,zzzz489
26620	69.67	211	83.0		zzzz495,zzzz498
16385	75.0	180	83.0		zzzz514,zzzz550
18418	73.06	193	83.0		zzzz518,zzzz543
18386	71.79	195	83.0		zzzz519,zzzz540
18385	73.33	195	83.0		zzzz519,zzzz560
18333	72.82	195	83.0		zzzz521,zzzz530
18332	73.33	195	83.0		zzzz521,zzzz533
18331	68.63	204	83.0		zzzz521,zzzz548
18301	68.88	196	83.0		zzzz522,zzzz546
18300	72.82	195	83.0		zzzz522,zzzz557
18276	68.88	196	83.0		zzzz523,zzzz546
18245	71.43	196	83.0		zzzz524,zzzz525
18095	70.1	194	83.0		zzzz533,zzzz553
18071	71.43	196	83.0		zzzz534,zzzz545
18052	75.13	197	83.0		zzzz536,zzzz538
18033	69.9	196	83.0		zzzz537,zzzz546
25856	75.51	196	83.0		zzzz620,zzzz632
28631	72.73	187	83.0		zzzz622,zzzz631
28590	72.73	187	83.0		zzzz624,zzzz631
19708	80.4	199	83.0		zzzz678,zzzz694
29746	74.89	235	83.0		zzzz697,zzzz706
29979	69.17	240	83.0		zzzz705,zzzz707
4199	73.91	184	83.0		zzzz760,zzzz763
25464	65.38	208	83.0		zzzz786,zzzz794
20844	68.84	199	83.0		zzzz826,zzzz833
4540	75.66	189	83.0		zzzzz24,zzzzz30
13599	79.57	186	83.0		zzzzz45,zzzzz49
13554	79.26	188	83.0		zzzzz46,zzzzz50
11567	83.25	191	83.0		zzzzz73,zzzzz84
11566	82.29	192	83.0		zzzzz73,zzzzz94
14794	81.73	197	83.0		zzzzz88,zzzzz93
28207	77.04	196	83.0		zzzz109,zzzzz88
20545	71.72	198	83.0		zzzz125,zzzz126
3452	89.63	164	83.0		zzzz306,zzzz318
8230	87.43	191	83.0		zzzz309,zzzz313
8134	87.43	191	83.0		zzzz311,zzzz313
6140	69.68	188	83.0		zzzz383,zzzz385
18455	71.07	197	83.0		zzzz517,zzzz529
18454	72.45	196	83.0		zzzz517,zzzz545
18417	72.31	195	83.0		zzzz518,zzzz527
18384	70.26	195	83.0		zzzz519,zzzz542
18244	69.39	196	83.0		zzzz524,zzzz546
16329	67.65	204	83.0		zzzz545,zzzz548
28653	72.73	187	83.0		zzzz621,zzzz631
28610	72.19	187	83.0		zzzz623,zzzz631
4539	75.66	189	83.0		zzzzz24,zzzzz29
4538	75.66	189	83.0		zzzzz24,zzzzz33
7055	75.26	190	83.0		zzzzz26,zzzzz29
7054	75.26	190	83.0		zzzzz26,zzzzz30
3344	82.72	162	83.0		zzzzz36,zzzzz51
13553	78.53	191	83.0		zzzzz46,zzzzz54
24373	74.61	193	82.0		zzzz189,zzzz190
10443	76.96	191	83.0		zzzz213,zzzz218
20168	78.61	201	82.0		zzzz214,zzzz215
6858	75.92	191	83.0		zzzz262,zzzz299
6857	76.44	191	83.0		zzzz262,zzzz304
12867	79.69	192	83.0		zzzz283,zzzz288
12866	79.17	192	83.0		zzzz283,zzzz290
12418	82.2	191	83.0		zzzz290,zzzz292
8327	86.91	191	83.0		zzzz307,zzzz313
5357	93.12	189	83.0		zzzz323,zzzz324
6231	70.21	188	83.0		zzzz379,zzzz380
6139	69.15	188	82.0		zzzz383,zzzz386
6138	69.15	188	82.0		zzzz383,zzzz391
18453	71.07	197	83.0		zzzz517,zzzz530
18452	73.85	195	83.0		zzzz517,zzzz547
18451	76.27	177	82.0		zzzz517,zzzz560
18450	76.27	177	82.0		zzzz517,zzzz563
18449	76.27	177	82.0		zzzz517,zzzz565
18353	68.02	197	83.0		zzzz520,zzzz536
18330	72.31	195	83.0		zzzz521,zzzz531
18329	74.36	195	83.0		zzzz521,zzzz547
18299	70.92	196	83.0		zzzz522,zzzz525
18032	72.45	196	83.0		zzzz537,zzzz538
18031	68.37	196	83.0		zzzz537,zzzz547
16344	76.02	196	83.0		zzzz542,zzzz545
23899	69.61	204	82.0		zzzz552,zzzz557
19606	78.39	199	83.0		zzzz683,zzzz694
19548	78.39	199	83.0		zzzz684,zzzz694
29978	68.75	240	82.0		zzzz705,zzzz711
25391	65.38	208	82.0		zzzz788,zzzz794
20806	68.84	199	82.0		zzzz831,zzzz833
7053	75.26	190	83.0		zzzzz26,zzzzz33
5171	82.72	162	83.0		zzzzz37,zzzzz51
5121	82.72	162	83.0		zzzzz38,zzzzz51
4826	81.72	186	83.0		zzzzz42,zzzzz47
4825	78.84	189	83.0		zzzzz42,zzzzz50
4824	83.33	162	83.0		zzzzz42,zzzzz51
4823	80.65	186	83.0		zzzzz42,zzzzz54
13643	82.72	162	83.0		zzzzz43,zzzzz51
13552	81.72	186	83.0		zzzzz46,zzzzz47
13551	78.72	188	83.0		zzzzz46,zzzzz51
13550	78.01	191	83.0		zzzzz46,zzzzz53
21974	71.63	208	82.0		zzzzz65,zzzzz69
9469	81.77	192	83.0		zzzzz72,zzzzz94
11565	88.02	167	83.0		zzzzz73,zzzzz79
11546	80.73	192	83.0		zzzzz75,zzzzz94
14780	84.3	172	83.0		zzzzz90,zzzzz92
19321	79.7	197	83.0		zzzzz92,zzzzz94
19309	80.2	197	83.0		zzzzz93,zzzzz94
17963	76.02	196	82.0		zzzz100,zzzzz88
17793	75.51	196	82.0		zzzz101,zzzzz88
17624	75.51	196	82.0		zzzz102,zzzzz88
5672	69.47	190	82.0		zzzz144,zzzz150
18789	77.78	180	82.0		zzzz174,zzzz179
2061	86.11	180	82.0		zzzz256,zzzz263
6137	69.15	188	82.0		zzzz383,zzzz384
15229	77.95	195	82.0		zzzz438,zzzz439
16384	73.47	196	82.0		zzzz514,zzzz543
16383	74.87	195	82.0		zzzz514,zzzz547
16382	76.88	173	82.0		zzzz514,zzzz557
18448	76.4	178	82.0		zzzz517,zzzz525
18447	72.54	193	82.0		zzzz517,zzzz543
18298	70.92	196	82.0		zzzz522,zzzz527
18297	71.94	196	82.0		zzzz522,zzzz533
18296	72.31	195	82.0		zzzz522,zzzz563
18295	72.31	195	82.0		zzzz522,zzzz565
18275	73.85	195	82.0		zzzz523,zzzz556
18094	78.57	196	82.0		zzzz533,zzzz538
18070	70.41	196	82.0		zzzz534,zzzz546
18030	69.0	200	82.0		zzzz537,zzzz539
23910	74.38	203	82.0		zzzz550,zzzz558
28416	72.14	201	82.0		zzzz630,zzzz632
19852	79.8	198	82.0		zzzz674,zzzz693
19661	78.79	198	82.0		zzzz680,zzzz692
19660	77.89	199	82.0		zzzz680,zzzz694
19605	79.29	198	82.0		zzzz683,zzzz692
19496	78.89	199	82.0		zzzz685,zzzz694
29745	73.31	236	82.0		zzzz697,zzzz707
28033	76.53	213	82.0		zzzz741,zzzz748
4575	72.49	189	82.0		zzzz761,zzzz763
4537	75.13	189	82.0		zzzzz24,zzzzz32
7052	74.74	190	82.0		zzzzz26,zzzzz32
3343	83.12	160	82.0		zzzzz36,zzzzz50
3342	83.12	160	82.0		zzzzz36,zzzzz53
5170	83.65	159	82.0		zzzzz37,zzzzz50
5120	83.12	160	82.0		zzzzz38,zzzzz50
5077	79.03	186	82.0		zzzzz39,zzzzz47
5076	78.49	186	82.0		zzzzz39,zzzzz49
5075	78.49	186	82.0		zzzzz39,zzzzz52
5074	76.6	188	82.0		zzzzz39,zzzzz60
4822	80.11	186	82.0		zzzzz42,zzzzz53
13642	83.65	159	82.0		zzzzz43,zzzzz50
13641	83.12	160	82.0		zzzzz43,zzzzz53
13598	82.1	162	82.0		zzzzz45,zzzzz51
21973	71.63	208	82.0		zzzzz65,zzzzz70
6011	85.38	171	82.0		zzzzz71,zzzzz94
9468	82.2	191	82.0		zzzzz72,zzzzz84
11564	85.11	188	82.0		zzzzz73,zzzzz78
11563	88.55	166	82.0		zzzzz73,zzzzz83
14793	75.51	196	82.0		zzzzz88,zzzzz98
14779	78.01	191	82.0		zzzzz90,zzzzz97
20544	70.71	198	82.0		zzzz125,zzzz128
3865	74.07	189	82.0		zzzz138,zzzz140
7638	80.0	175	82.0		zzzz139,zzzz145
5829	68.95	190	82.0		zzzz143,zzzz150
10442	75.92	191	82.0		zzzz213,zzzz217
988	83.75	160	82.0		zzzz251,zzzz378
6726	75.39	191	82.0		zzzz263,zzzz298
3451	90.57	159	82.0		zzzz306,zzzz313
14932	75.52	192	82.0		zzzz483,zzzz485
16381	71.79	195	82.0		zzzz514,zzzz533
16380	76.16	172	82.0		zzzz514,zzzz536
16379	73.37	199	82.0		zzzz514,zzzz539
16378	77.46	173	82.0		zzzz514,zzzz560
16377	77.46	173	82.0		zzzz514,zzzz563
16376	77.46	173	82.0		zzzz514,zzzz565
18446	72.97	185	82.0		zzzz517,zzzz558
18352	69.9	196	82.0		zzzz520,zzzz525
18294	71.79	195	82.0		zzzz522,zzzz560
18274	69.54	197	82.0		zzzz523,zzzz527
18243	71.79	195	82.0		zzzz524,zzzz557
18051	68.37	196	82.0		zzzz536,zzzz546
28652	83.13	166	82.0		zzzz621,zzzz630
19851	75.88	199	82.0		zzzz674,zzzz694
4562	78.31	189	82.0		zzzz763,zzzz764
4536	81.33	166	82.0		zzzzz24,zzzzz27
4535	81.33	166	82.0		zzzzz24,zzzzz28
7051	81.33	166	82.0		zzzzz26,zzzzz28
5169	83.12	160	82.0		zzzzz37,zzzzz53
5119	83.12	160	82.0		zzzzz38,zzzzz53
5073	76.19	189	82.0		zzzzz39,zzzzz50
5072	75.66	189	82.0		zzzzz39,zzzzz51
13597	83.02	159	82.0		zzzzz45,zzzzz50
6010	88.17	169	82.0		zzzzz71,zzzzz79
9467	88.17	169	82.0		zzzzz72,zzzzz79
7668	79.79	193	82.0		zzzzz78,zzzzz92
7667	79.79	193	82.0		zzzzz78,zzzzz93
14807	77.78	189	82.0		zzzzz85,zzzzz97
1246	98.15	162	82.0		zzzz114,zzzz115
4190	78.86	175	82.0		zzzz134,zzzz140
3864	73.54	189	82.0		zzzz138,zzzz143
[truncated: 28,265 more rows]
