# Supplementary material for: Characterization of a long overlooked copper protein from methane- and ammonia-oxidizing bacteria
Source: Nat Commun. 2018 Oct 15;9:4276. doi: 10.1038/s41467-018-06681-5 (PMC6189053; doi:10.1038/s41467-018-06681-5)
Supplement: Supplementary file 7 — Supplementary Data 5 [file 41467_2018_6681_MOESM7_ESM.zip › CytoscapeSession-2018_02_27-18_11/tables/36-D/LOCAL_ATTRS-org.cytoscape.model.CyEdge-36+default+edge.cytable]

CyCSV-Version	1
SUID	interaction	name	selected
java.lang.Long	java.lang.String	java.lang.String	java.lang.Boolean
36 default edge
30059		zzzz645,zzzz646	false
30061		zzzz643,zzzz645	false
30709		zzzz720,zzzz721	false
29795		zzzz639,zzzz640	false
29308		zzzz735,zzzz736	false
30064		zzzz642,zzzz645	false
29307		zzzz735,zzzz737	false
29292		zzzz736,zzzz737	false
30395		zzzz239,zzzz240	false
27281		zzzz386,zzzz388	false
27241		zzzz388,zzzz390	false
27280		zzzz386,zzzz390	false
30060		zzzz643,zzzz646	false
27279		zzzz386,zzzz391	false
27240		zzzz388,zzzz391	false
30017		zzzz712,zzzz713	false
26425		zzzz799,zzzz800	false
26214		zzzz806,zzzz807	false
27202		zzzz390,zzzz391	false
30444		zzzz717,zzzz718	false
26190		zzzz807,zzzz811	false
30472		zzzz849,zzzz850	false
29263		zzzz183,zzzz184	false
26213		zzzz806,zzzz811	false
30063		zzzz642,zzzz646	false
30062		zzzz642,zzzz643	false
26212		zzzz806,zzzz812	false
30468		zzzz853,zzzz855	false
30410		zzzz723,zzzz724	false
25216		zzzz604,zzzz605	false
26189		zzzz807,zzzz812	false
22332		zzzz464,zzzz466	false
29479		zzzz235,zzzz236	false
25590		zzzz781,zzzz783	false
25395		zzzz788,zzzz789	false
22390		zzzz463,zzzz464	false
26167		zzzz811,zzzz812	false
30231		zzzz237,zzzz238	false
22445		zzzz462,zzzz464	false
22444		zzzz462,zzzz466	false
22274		zzzz473,zzzz474	false
28552		zzzz586,zzzz587	false
27875		zzzz627,zzzz628	false
30458		zzzz727,zzzz728	false
26188		zzzz807,zzzz813	false
22389		zzzz463,zzzz466	false
26454		zzzz796,zzzz800	false
26211		zzzz806,zzzz813	false
23442		zzzz186,zzzz187	false
26453		zzzz796,zzzz799	false
27743		zzzz180,zzzz181	false
27665		zzzz181,zzzz182	false
29100		zzzz347,zzzz348	false
26166		zzzz811,zzzz813	false
20849		zzzz826,zzzz828	false
28374		zzzz107,zzzz109	false
26187		zzzz807,zzzz814	false
22443		zzzz462,zzzz463	false
30457		zzzz727,zzzz729	false
26210		zzzz806,zzzz814	false
26186		zzzz807,zzzz816	false
15821		zzzzz29,zzzzz30	false
15763		zzzzz30,zzzzz32	false
27742		zzzz180,zzzz182	false
30147		zzzz238,zzzz240	false
25018		zzzz480,zzzz481	false
26209		zzzz806,zzzz816	false
26165		zzzz811,zzzz814	false
15820		zzzzz29,zzzzz33	false
24405		zzzz188,zzzz189	false
26164		zzzz811,zzzz816	false
15819		zzzzz29,zzzzz32	false
29306		zzzz735,zzzz738	false
20837		zzzz828,zzzz829	false
15762		zzzzz30,zzzzz33	false
15328		zzzz374,zzzz375	false
29291		zzzz736,zzzz738	false
20848		zzzz826,zzzz829	false
29566		zzzz232,zzzz235	false
12102		zzzz300,zzzz303	false
14031		zzzz364,zzzz365	false
13863		zzzz367,zzzz369	false
20847		zzzz826,zzzz831	false
20836		zzzz828,zzzz831	false
20826		zzzz829,zzzz831	false
20816		zzzz830,zzzz831	false
15706		zzzzz32,zzzzz33	false
14030		zzzz364,zzzz366	false
14029		zzzz364,zzzz369	false
13809		zzzz369,zzzz370	false
30056		zzzz707,zzzz712	false
30036		zzzz711,zzzz712	false
30454		zzzz728,zzzz729	false
28522		zzzz750,zzzz752	false
26104		zzzz814,zzzz816	false
25770		zzzzz69,zzzzz70	false
18310		zzzz522,zzzz523	false
29277		zzzz737,zzzz738	false
28521		zzzz750,zzzz751	false
30230		zzzz237,zzzz240	false
28954		zzzz338,zzzz339	false
14028		zzzz364,zzzz367	false
13974		zzzz365,zzzz366	false
13973		zzzz365,zzzz369	false
13918		zzzz366,zzzz369	false
13862		zzzz367,zzzz370	false
6099		zzzz384,zzzz386	false
6057		zzzz385,zzzz388	false
6056		zzzz385,zzzz390	false
20825		zzzz829,zzzz830	false
30146		zzzz238,zzzz239	false
14027		zzzz364,zzzz370	false
29565		zzzz232,zzzz236	false
28953		zzzz338,zzzz341	false
13972		zzzz365,zzzz367	false
13917		zzzz366,zzzz367	false
6098		zzzz384,zzzz388	false
6097		zzzz384,zzzz390	false
6055		zzzz385,zzzz386	false
29704		zzzz579,zzzz581	false
28517		zzzz751,zzzz752	false
25324		zzzz790,zzzz791	false
20846		zzzz826,zzzz830	false
24440		zzzz187,zzzz188	false
13229		zzzz280,zzzz281	false
28879		zzzz339,zzzz341	false
13971		zzzz365,zzzz370	false
13916		zzzz366,zzzz370	false
6096		zzzz384,zzzz385	false
20835		zzzz828,zzzz830	false
8695		zzzz272,zzzz278	false
8694		zzzz272,zzzz279	false
26145		zzzz812,zzzz813	false
24439		zzzz187,zzzz189	false
13228		zzzz280,zzzz282	false
13111		zzzz281,zzzz282	false
10003		zzzz299,zzzz303	false
9746		zzzz406,zzzz408	false
4203		zzzz574,zzzz575	false
28637		zzzz622,zzzz623	false
8574		zzzz278,zzzz279	false
29960		zzzz706,zzzz712	false
29581		zzzz745,zzzz748	false
5831		zzzz143,zzzz144	false
8940		zzzz269,zzzz271	false
8939		zzzz269,zzzz272	false
8817		zzzz271,zzzz272	false
12101		zzzz300,zzzz304	false
28878		zzzz339,zzzz342	false
15507		zzzz358,zzzz360	false
18170		zzzz529,zzzz530	false
30417		zzzz844,zzzz846	false
8938		zzzz269,zzzz278	false
8816		zzzz271,zzzz278	false
10002		zzzz299,zzzz300	false
11999		zzzz303,zzzz304	false
28636		zzzz622,zzzz624	false
26144		zzzz812,zzzz814	false
25827		zzzzz66,zzzzz67	false
5990		zzzz140,zzzz143	false
8937		zzzz269,zzzz279	false
8815		zzzz271,zzzz279	false
28952		zzzz338,zzzz342	false
6095		zzzz384,zzzz391	false
30055		zzzz707,zzzz711	false
26143		zzzz812,zzzz816	false
5989		zzzz140,zzzz144	false
10001		zzzz299,zzzz304	false
6054		zzzz385,zzzz391	false
4922		zzzz404,zzzz405	false
18280		zzzz523,zzzz524	false
30229		zzzz237,zzzz239	false
18196		zzzz527,zzzz529	false
18195		zzzz527,zzzz530	false
18169		zzzz529,zzzz531	false
18145		zzzz530,zzzz531	false
28615		zzzz623,zzzz624	false
2737		zzzzz28,zzzzz29	false
28805		zzzz341,zzzz342	false
18309		zzzz522,zzzz524	false
18194		zzzz527,zzzz531	false
26124		zzzz813,zzzz814	false
21792		zzzz836,zzzz837	false
2797		zzzzz27,zzzzz33	false
2736		zzzzz28,zzzzz30	false
14215		zzzz354,zzzz356	false
15327		zzzz374,zzzz376	false
25719		zzzz774,zzzz775	false
26123		zzzz813,zzzz816	false
2796		zzzzz27,zzzzz29	false
2795		zzzzz27,zzzzz30	false
2735		zzzzz28,zzzzz32	false
2734		zzzzz28,zzzzz33	false
15278		zzzz375,zzzz377	false
21484		zzzz485,zzzz486	false
23923		zzzz548,zzzz550	false
28541		zzzz743,zzzz744	false
4193		zzzz134,zzzz137	false
14279		zzzz350,zzzz356	false
15326		zzzz374,zzzz377	false
15277		zzzz375,zzzz376	false
2794		zzzzz27,zzzzz28	false
2793		zzzzz27,zzzzz32	false
22108		zzzz489,zzzz490	false
22061		zzzz490,zzzz493	false
28048		zzzz739,zzzz741	false
2370		zzzz412,zzzz416	false
2478		zzzz424,zzzz425	false
25017		zzzz480,zzzz482	false
24078		zzzz217,zzzz218	false
6354		zzzz344,zzzz345	false
14152		zzzz356,zzzz360	false
22107		zzzz489,zzzz493	false
18121		zzzz531,zzzz533	false
24899		zzzz599,zzzz600	false
28660		zzzz621,zzzz624	false
23441		zzzz186,zzzz188	false
2517		zzzz420,zzzz425	false
23440		zzzz186,zzzz189	false
14151		zzzz356,zzzz358	false
2395		zzzz410,zzzz412	false
2516		zzzz420,zzzz422	false
2497		zzzz422,zzzz425	false
13518		zzzz460,zzzz461	false
18168		zzzz529,zzzz533	false
28659		zzzz621,zzzz622	false
28658		zzzz621,zzzz623	false
25323		zzzz790,zzzz793	false
3007		zzzz818,zzzz825	false
14214		zzzz354,zzzz358	false
18144		zzzz530,zzzz533	false
25509		zzzz785,zzzz786	false
14278		zzzz350,zzzz360	false
2394		zzzz410,zzzz416	false
2427		zzzz429,zzzz430	false
22503		zzzz461,zzzz464	false
18193		zzzz527,zzzz533	false
5135		zzzzz38,zzzzz40	false
4192		zzzz134,zzzz138	false
12878		zzzz283,zzzz284	false
14277		zzzz350,zzzz358	false
14213		zzzz354,zzzz360	false
2515		zzzz420,zzzz424	false
2496		zzzz422,zzzz424	false
2302		zzzz427,zzzz428	false
28635		zzzz622,zzzz625	false
21785		zzzz838,zzzz839	false
5186		zzzzz37,zzzzz40	false
5001		zzzzz40,zzzzz42	false
4029		zzzz137,zzzz138	false
28594		zzzz624,zzzz625	false
9503		zzzzz61,zzzzz63	false
25826		zzzzz66,zzzzz68	false
13110		zzzz281,zzzz284	false
12994		zzzz282,zzzz284	false
12877		zzzz283,zzzz285	false
22502		zzzz461,zzzz463	false
12763		zzzz284,zzzz285	false
21076		zzzz376,zzzz377	false
22501		zzzz461,zzzz466	false
28614		zzzz623,zzzz625	false
4577		zzzz761,zzzz762	false
3360		zzzzz36,zzzzz40	false
14276		zzzz350,zzzz354	false
28657		zzzz621,zzzz625	false
29603		zzzz637,zzzz638	false
25632		zzzz778,zzzz783	false
5000		zzzzz40,zzzzz43	false
4999		zzzzz40,zzzzz46	false
11602		zzzzz58,zzzzz60	false
17297		zzzz105,zzzz107	false
15818		zzzzz29,zzzzz34	false
4998		zzzzz40,zzzzz45	false
17972		zzzz100,zzzzz98	false
17801		zzzz101,zzzz102	false
5036		zzzz397,zzzz402	false
17971		zzzz100,zzzz101	false
17800		zzzz101,zzzzz98	false
17463		zzzz104,zzzz105	false
17462		zzzz104,zzzz107	false
24230		zzzz193,zzzz196	false
5035		zzzz397,zzzz401	false
22500		zzzz461,zzzz462	false
30500		zzzz719,zzzz721	false
15761		zzzzz30,zzzzz34	false
15562		zzzzz33,zzzzz34	false
25798		zzzzz67,zzzzz68	false
17461		zzzz104,zzzz109	false
25631		zzzz778,zzzz781	false
17970		zzzz100,zzzz102	false
17631		zzzz102,zzzzz98	false
17296		zzzz105,zzzz109	false
22796		zzzz226,zzzz227	false
16319		zzzz546,zzzz547	false
25863		zzzz620,zzzz624	false
21369		zzzz832,zzzz833	false
15705		zzzzz32,zzzzz34	false
13517		zzzz460,zzzz464	false
26883		zzzz791,zzzz793	false
14813		zzzzz85,zzzzz88	false
17799		zzzz101,zzzz109	false
17630		zzzz102,zzzz109	false
13227		zzzz280,zzzz283	false
30054		zzzz707,zzzz713	false
25549		zzzz783,zzzz785	false
9574		zzzzz55,zzzzz57	false
17969		zzzz100,zzzz109	false
17798		zzzz101,zzzz104	false
28210		zzzz109,zzzzz98	false
7473		zzzz150,zzzz151	false
13109		zzzz281,zzzz283	false
12993		zzzz282,zzzz283	false
5034		zzzz397,zzzz398	false
9845		zzzz398,zzzz401	false
9811		zzzz401,zzzz402	false
28432		zzzz629,zzzz630	false
23125		zzzz653,zzzz659	false
30035		zzzz711,zzzz713	false
17968		zzzz100,zzzz104	false
17797		zzzz101,zzzz105	false
17796		zzzz101,zzzz107	false
17629		zzzz102,zzzz104	false
17460		zzzz104,zzzzz98	false
13226		zzzz280,zzzz285	false
13516		zzzz460,zzzz463	false
25862		zzzz620,zzzz622	false
24457		zzzz734,zzzz738	false
4544		zzzz767,zzzz769	false
25675		zzzz775,zzzz785	false
17967		zzzz100,zzzz105	false
17966		zzzz100,zzzz107	false
17628		zzzz102,zzzz105	false
17627		zzzz102,zzzz107	false
17295		zzzz105,zzzzz98	false
28373		zzzz107,zzzzz98	false
27589		zzzz182,zzzz184	false
13108		zzzz281,zzzz285	false
12992		zzzz282,zzzz285	false
13515		zzzz460,zzzz466	false
30499		zzzz719,zzzz720	false
24456		zzzz734,zzzz735	false
24455		zzzz734,zzzz736	false
25718		zzzz774,zzzz785	false
25630		zzzz778,zzzz787	false
25508		zzzz785,zzzz787	false
2733		zzzzz28,zzzzz34	false
5515		zzzz146,zzzz147	false
10109		zzzz295,zzzz300	false
10108		zzzz295,zzzz303	false
18223		zzzz525,zzzz534	false
3006		zzzz818,zzzz819	false
14759		zzzz110,zzzz111	false
18475		zzzz517,zzzz518	false
18222		zzzz525,zzzz530	false
25861		zzzz620,zzzz623	false
4547		zzzz766,zzzz767	false
25589		zzzz781,zzzz785	false
25470		zzzz786,zzzz787	false
26208		zzzz806,zzzz817	false
26185		zzzz807,zzzz817	false
26163		zzzz811,zzzz817	false
2792		zzzzz27,zzzzz34	false
27664		zzzz181,zzzz184	false
10107		zzzz295,zzzz304	false
9844		zzzz398,zzzz402	false
15218		zzzz467,zzzz469	false
25860		zzzz620,zzzz621	false
25859		zzzz620,zzzz625	false
24454		zzzz734,zzzz737	false
4546		zzzz766,zzzz769	false
3242		zzzz819,zzzz824	false
3704		zzzzz15,zzzzz16	false
9688		zzzzz52,zzzzz53	false
9687		zzzzz52,zzzzz54	false
24302		zzzz192,zzzz193	false
10106		zzzz295,zzzz299	false
13514		zzzz460,zzzz462	false
29822		zzzz699,zzzz700	false
3241		zzzz819,zzzz825	false
27741		zzzz180,zzzz184	false
6735		zzzz263,zzzz264	false
6607		zzzz264,zzzz265	false
18221		zzzz525,zzzz529	false
28551		zzzz586,zzzz589	false
25548		zzzz783,zzzz787	false
23766		zzzz175,zzzz177	false
29821		zzzz699,zzzz703	false
3005		zzzz818,zzzz824	false
5514		zzzz146,zzzz148	false
9246		zzzz147,zzzz148	false
18792		zzzz174,zzzz177	false
23765		zzzz175,zzzz176	false
23655		zzzz176,zzzz177	false
6734		zzzz263,zzzz265	false
18220		zzzz525,zzzz527	false
18219		zzzz525,zzzz531	false
18218		zzzz525,zzzz533	false
16290		zzzz557,zzzz560	false
16289		zzzz557,zzzz563	false
16288		zzzz557,zzzz565	false
30449		zzzz726,zzzz727	false
25547		zzzz783,zzzz790	false
25432		zzzz787,zzzz790	false
3227		zzzz824,zzzz825	false
18791		zzzz174,zzzz175	false
27588		zzzz182,zzzz183	false
26642		zzzz216,zzzz218	false
12536		zzzz288,zzzz290	false
18602		zzzz456,zzzz458	false
18192		zzzz527,zzzz534	false
18054		zzzz536,zzzz537	false
29820		zzzz699,zzzz701	false
25717		zzzz774,zzzz783	false
25629		zzzz778,zzzz790	false
26641		zzzz216,zzzz217	false
18098		zzzz533,zzzz534	false
16296		zzzz556,zzzz563	false
16295		zzzz556,zzzz565	false
6015		zzzz591,zzzz592	false
24907		zzzz597,zzzz598	false
19664		zzzz680,zzzz683	false
29819		zzzz699,zzzz702	false
25588		zzzz781,zzzz787	false
25359		zzzz789,zzzz790	false
4541		zzzzz24,zzzzz26	false
27663		zzzz181,zzzz183	false
18167		zzzz529,zzzz534	false
16294		zzzz556,zzzz557	false
16293		zzzz556,zzzz560	false
29658		zzzz587,zzzz589	false
29959		zzzz706,zzzz713	false
25628		zzzz778,zzzz785	false
25394		zzzz788,zzzz790	false
25358		zzzz789,zzzz791	false
5085		zzzzz39,zzzzz40	false
4790		zzzzz47,zzzzz49	false
4747		zzzzz49,zzzzz52	false
14812		zzzzz85,zzzzz90	false
24301		zzzz192,zzzz196	false
10325		zzzz292,zzzz293	false
11725		zzzz447,zzzz448	false
28967		zzzz560,zzzz563	false
4545		zzzz766,zzzz770	false
25507		zzzz785,zzzz789	false
2252		zzzzz12,zzzzz16	false
2991		zzzzz13,zzzzz16	false
2918		zzzzz14,zzzzz16	false
26241		zzzzz68,zzzzz69	false
9448		zzzzz79,zzzzz83	false
20113		zzzz223,zzzz224	false
18217		zzzz525,zzzz537	false
18143		zzzz530,zzzz534	false
28964		zzzz563,zzzz565	false
4543		zzzz767,zzzz770	false
25674		zzzz775,zzzz790	false
25587		zzzz781,zzzz790	false
25546		zzzz783,zzzz789	false
25393		zzzz788,zzzz791	false
30879		zzzz857,zzzz858	false
26240		zzzzz68,zzzzz70	false
18790		zzzz174,zzzz176	false
27740		zzzz180,zzzz183	false
23913		zzzz550,zzzz552	false
28966		zzzz560,zzzz565	false
29958		zzzz706,zzzz711	false
4542		zzzz769,zzzz770	false
25716		zzzz774,zzzz781	false
25673		zzzz775,zzzz783	false
25672		zzzz775,zzzz787	false
25545		zzzz783,zzzz791	false
25506		zzzz785,zzzz788	false
26142		zzzz812,zzzz817	false
9573		zzzzz55,zzzzz58	false
13225		zzzz280,zzzz284	false
23992		zzzz345,zzzz346	false
23922		zzzz548,zzzz552	false
29957		zzzz706,zzzz707	false
25505		zzzz785,zzzz790	false
25504		zzzz785,zzzz791	false
2990		zzzzz13,zzzzz14	false
4746		zzzzz49,zzzzz53	false
4619		zzzzz51,zzzzz58	false
11244		zzzz158,zzzz159	false
6353		zzzz344,zzzz346	false
2393		zzzz410,zzzz417	false
2369		zzzz412,zzzz417	false
2346		zzzz416,zzzz417	false
2273		zzzz431,zzzz433	false
16399		zzzz514,zzzz517	false
16398		zzzz514,zzzz518	false
19608		zzzz683,zzzz684	false
25715		zzzz774,zzzz787	false
25714		zzzz774,zzzz791	false
25627		zzzz778,zzzz793	false
25544		zzzz783,zzzz786	false
25431		zzzz787,zzzz793	false
25392		zzzz788,zzzz793	false
25357		zzzz789,zzzz793	false
2251		zzzzz12,zzzzz14	false
4789		zzzzz47,zzzzz52	false
4745		zzzzz49,zzzzz50	false
4705		zzzzz50,zzzzz51	false
16527		zzzz337,zzzz342	false
11716		zzzz448,zzzz452	false
24977		zzzz481,zzzz482	false
18120		zzzz531,zzzz534	false
16287		zzzz557,zzzz558	false
19663		zzzz680,zzzz684	false
25671		zzzz775,zzzz791	false
26122		zzzz813,zzzz817	false
2250		zzzzz12,zzzzz13	false
4744		zzzzz49,zzzzz51	false
4743		zzzzz49,zzzzz54	false
4704		zzzzz50,zzzzz52	false
4703		zzzzz50,zzzzz58	false
11243		zzzz158,zzzz160	false
24343		zzzz190,zzzz191	false
8573		zzzz278,zzzz282	false
16841		zzzz331,zzzz334	false
14090		zzzz361,zzzz366	false
11724		zzzz447,zzzz452	false
11715		zzzz448,zzzz449	false
16397		zzzz514,zzzz519	false
18474		zzzz517,zzzz519	false
18406		zzzz519,zzzz520	false
18191		zzzz527,zzzz537	false
19445		zzzz692,zzzz693	false
30448		zzzz726,zzzz728	false
25670		zzzz775,zzzz778	false
25543		zzzz783,zzzz793	false
26085		zzzz816,zzzz817	false
4618		zzzzz51,zzzzz52	false
9649		zzzzz53,zzzzz58	false
11106		zzzz159,zzzz160	false
6994		zzzz261,zzzz262	false
8693		zzzz272,zzzz282	false
8572		zzzz278,zzzz281	false
10105		zzzz295,zzzz298	false
8335		zzzz307,zzzz309	false
16682		zzzz335,zzzz336	false
14089		zzzz361,zzzz364	false
14088		zzzz361,zzzz369	false
14087		zzzz361,zzzz372	false
13915		zzzz366,zzzz372	false
13756		zzzz370,zzzz372	false
11714		zzzz448,zzzz450	false
11708		zzzz449,zzzz452	false
18440		zzzz518,zzzz520	false
18166		zzzz529,zzzz537	false
16292		zzzz556,zzzz558	false
30447		zzzz726,zzzz729	false
30608		zzzz731,zzzz733	false
25713		zzzz774,zzzz778	false
25712		zzzz774,zzzz790	false
25669		zzzz775,zzzz781	false
25626		zzzz778,zzzz791	false
25586		zzzz781,zzzz791	false
25542		zzzz783,zzzz788	false
30416		zzzz844,zzzz848	false
9686		zzzzz52,zzzzz58	false
9572		zzzzz55,zzzzz60	false
9538		zzzzz57,zzzzz58	false
11686		zzzzzz5,zzzzzz6	false
8692		zzzz272,zzzz281	false
21610		zzzz325,zzzz326	false
16526		zzzz337,zzzz339	false
14086		zzzz361,zzzz367	false
11723		zzzz447,zzzz449	false
25668		zzzz775,zzzz786	false
25667		zzzz775,zzzz793	false
25585		zzzz781,zzzz789	false
25503		zzzz785,zzzz793	false
25430		zzzz787,zzzz791	false
26103		zzzz814,zzzz817	false
2178		zzzzz17,zzzzz18	false
5185		zzzzz37,zzzzz39	false
5134		zzzzz38,zzzzz39	false
8936		zzzz269,zzzz282	false
8814		zzzz271,zzzz282	false
8454		zzzz279,zzzz281	false
8453		zzzz279,zzzz282	false
8237		zzzz309,zzzz311	false
14085		zzzz361,zzzz363	false
14084		zzzz361,zzzz365	false
14026		zzzz364,zzzz372	false
18373		zzzz520,zzzz546	false
25625		zzzz778,zzzz786	false
25584		zzzz781,zzzz786	false
4617		zzzzz51,zzzzz55	false
1706		zzzz253,zzzz325	false
1705		zzzz253,zzzz326	false
8935		zzzz269,zzzz281	false
8813		zzzz271,zzzz281	false
13970		zzzz365,zzzz372	false
13808		zzzz369,zzzz372	false
11722		zzzz447,zzzz450	false
18142		zzzz530,zzzz537	false
18097		zzzz533,zzzz537	false
28401		zzzz631,zzzz632	false
29913		zzzz701,zzzz702	false
25469		zzzz786,zzzz790	false
25468		zzzz786,zzzz791	false
4742		zzzzz49,zzzzz58	false
14797		zzzzz88,zzzzz90	false
8334		zzzz307,zzzz311	false
16525		zzzz337,zzzz338	false
14083		zzzz361,zzzz370	false
11707		zzzz449,zzzz450	false
18119		zzzz531,zzzz537	false
19553		zzzz684,zzzz685	false
25711		zzzz774,zzzz786	false
25624		zzzz778,zzzz789	false
25583		zzzz781,zzzz788	false
25582		zzzz781,zzzz793	false
25429		zzzz787,zzzz789	false
2644		zzzzz22,zzzzz23	false
2643		zzzzz22,zzzzz24	false
2642		zzzzz22,zzzzz26	false
2580		zzzzz23,zzzzz24	false
2579		zzzzz23,zzzzz26	false
5084		zzzzz39,zzzzz43	false
4788		zzzzz47,zzzzz58	false
4702		zzzzz50,zzzzz55	false
16840		zzzz331,zzzz336	false
16761		zzzz334,zzzz336	false
13861		zzzz367,zzzz372	false
18473		zzzz517,zzzz520	false
18076		zzzz534,zzzz537	false
30430		zzzz718,zzzz720	false
4202		zzzz760,zzzz761	false
2917		zzzzz14,zzzzz15	false
3359		zzzzz36,zzzzz39	false
5083		zzzzz39,zzzzz45	false
4837		zzzzz42,zzzzz46	false
4616		zzzzz51,zzzzz53	false
9685		zzzzz52,zzzzz55	false
9611		zzzzz54,zzzzz58	false
7676		zzzzz78,zzzzz83	false
23394		zzzz215,zzzz216	false
7186		zzzz259,zzzz262	false
7185		zzzz259,zzzz266	false
12207		zzzz298,zzzz300	false
12206		zzzz298,zzzz303	false
12205		zzzz298,zzzz304	false
16839		zzzz331,zzzz335	false
16760		zzzz334,zzzz335	false
16524		zzzz337,zzzz341	false
14150		zzzz356,zzzz372	false
18075		zzzz534,zzzz536	false
29912		zzzz701,zzzz703	false
25428		zzzz787,zzzz788	false
2249		zzzzz12,zzzzz15	false
2989		zzzzz13,zzzzz15	false
9648		zzzzz53,zzzzz55	false
25825		zzzzz66,zzzzz69	false
25824		zzzzz66,zzzzz70	false
11105		zzzz159,zzzz161	false
11701		zzzz450,zzzz452	false
20981		zzzz478,zzzz479	false
18190		zzzz527,zzzz536	false
29911		zzzz701,zzzz705	false
29888		zzzz702,zzzz703	false
30443		zzzz717,zzzz720	false
30429		zzzz718,zzzz719	false
25710		zzzz774,zzzz789	false
25623		zzzz778,zzzz788	false
5082		zzzzz39,zzzzz42	false
4787		zzzzz47,zzzzz55	false
4741		zzzzz49,zzzzz55	false
9610		zzzzz54,zzzzz55	false
7675		zzzzz78,zzzzz79	false
20165		zzzz222,zzzz223	false
14149		zzzz356,zzzz367	false
30442		zzzz717,zzzz719	false
13653		zzzzz43,zzzzz46	false
20686		zzzz124,zzzz125	false
11401		zzzz148,zzzz150	false
24229		zzzz193,zzzz197	false
24152		zzzz196,zzzz197	false
8812		zzzz271,zzzz294	false
8571		zzzz278,zzzz294	false
23389		zzzz326,zzzz328	false
16604		zzzz336,zzzz339	false
14148		zzzz356,zzzz370	false
2392		zzzz410,zzzz418	false
16318		zzzz546,zzzz550	false
29887		zzzz702,zzzz705	false
25709		zzzz774,zzzz793	false
25666		zzzz775,zzzz789	false
13607		zzzzz45,zzzzz46	false
4786		zzzzz47,zzzzz51	false
25797		zzzzz67,zzzzz69	false
25796		zzzzz67,zzzzz70	false
9429		zzzzz83,zzzzz84	false
11400		zzzz148,zzzz151	false
8691		zzzz272,zzzz294	false
8570		zzzz278,zzzz280	false
12204		zzzz298,zzzz299	false
4479		zzzz314,zzzz316	false
16681		zzzz335,zzzz339	false
14147		zzzz356,zzzz369	false
15386		zzzz363,zzzz372	false
15163		zzzz469,zzzz471	false
21436		zzzz486,zzzz493	false
18439		zzzz518,zzzz519	false
18118		zzzz531,zzzz536	false
27344		zzzz754,zzzz755	false
25708		zzzz774,zzzz788	false
25665		zzzz775,zzzz788	false
25467		zzzz786,zzzz789	false
30521		zzzz846,zzzz848	false
5081		zzzzz39,zzzzz46	false
4701		zzzzz50,zzzzz53	false
4615		zzzzz51,zzzzz54	false
6864		zzzz262,zzzz267	false
8934		zzzz269,zzzz294	false
8690		zzzz272,zzzz280	false
8452		zzzz279,zzzz294	false
16603		zzzz336,zzzz341	false
2368		zzzz412,zzzz418	false
26621		zzzz495,zzzz497	false
29864		zzzz703,zzzz705	false
9447		zzzzz79,zzzzz84	false
23393		zzzz215,zzzz218	false
7318		zzzz257,zzzz262	false
8811		zzzz271,zzzz280	false
4386		zzzz316,zzzz317	false
16680		zzzz335,zzzz338	false
16679		zzzz335,zzzz341	false
16602		zzzz336,zzzz338	false
16601		zzzz336,zzzz342	false
14146		zzzz356,zzzz364	false
14145		zzzz356,zzzz366	false
15385		zzzz363,zzzz366	false
5033		zzzz397,zzzz405	false
2345		zzzz416,zzzz418	false
15162		zzzz469,zzzz472	false
29818		zzzz699,zzzz705	false
5133		zzzzz38,zzzzz42	false
9647		zzzzz53,zzzzz54	false
13362		zzzzzz6,zzzzzz7	false
11242		zzzz158,zzzz161	false
6863		zzzz262,zzzz263	false
8933		zzzz269,zzzz280	false
8451		zzzz279,zzzz280	false
4478		zzzz314,zzzz317	false
16678		zzzz335,zzzz342	false
16600		zzzz336,zzzz337	false
14144		zzzz356,zzzz361	false
14143		zzzz356,zzzz365	false
3308		zzzz378,zzzz379	false
27164		zzzz391,zzzz392	false
21435		zzzz486,zzzz489	false
21434		zzzz486,zzzz490	false
16396		zzzz514,zzzz520	false
29754		zzzz697,zzzz701	false
25466		zzzz786,zzzz788	false
26452		zzzz796,zzzz801	false
13652		zzzzz43,zzzzz45	false
9245		zzzz147,zzzz151	false
10968		zzzz160,zzzz161	false
22759		zzzz227,zzzz228	false
6862		zzzz262,zzzz264	false
6861		zzzz262,zzzz265	false
16677		zzzz335,zzzz337	false
14347		zzzz346,zzzz347	false
14275		zzzz350,zzzz367	false
14212		zzzz354,zzzz372	false
15384		zzzz363,zzzz364	false
27201		zzzz390,zzzz392	false
5032		zzzz397,zzzz404	false
18372		zzzz520,zzzz521	false
18096		zzzz533,zzzz536	false
23896		zzzz558,zzzz563	false
23895		zzzz558,zzzz565	false
29939		zzzz700,zzzz703	false
25465		zzzz786,zzzz793	false
5184		zzzzz37,zzzzz42	false
13562		zzzzz46,zzzzz55	false
19054		zzzz120,zzzz124	false
10590		zzzz166,zzzz167	false
7184		zzzz259,zzzz267	false
10216		zzzz294,zzzz304	false
21609		zzzz325,zzzz328	false
14346		zzzz346,zzzz348	false
14211		zzzz354,zzzz367	false
15506		zzzz358,zzzz363	false
15446		zzzz360,zzzz363	false
15445		zzzz360,zzzz367	false
15383		zzzz363,zzzz365	false
15382		zzzz363,zzzz369	false
27239		zzzz388,zzzz392	false
18165		zzzz529,zzzz536	false
17997		zzzz543,zzzz545	false
23894		zzzz558,zzzz560	false
19662		zzzz680,zzzz685	false
29753		zzzz697,zzzz702	false
3358		zzzzz36,zzzzz46	false
5132		zzzzz38,zzzzz46	false
4836		zzzzz42,zzzzz55	false
4785		zzzzz47,zzzzz50	false
4784		zzzzz47,zzzzz54	false
4700		zzzzz50,zzzzz54	false
7674		zzzzz78,zzzzz84	false
23392		zzzz215,zzzz217	false
7183		zzzz259,zzzz261	false
16838		zzzz331,zzzz339	false
16837		zzzz331,zzzz341	false
16759		zzzz334,zzzz339	false
14274		zzzz350,zzzz369	false
14273		zzzz350,zzzz372	false
14142		zzzz356,zzzz363	false
15444		zzzz360,zzzz369	false
15443		zzzz360,zzzz370	false
15442		zzzz360,zzzz372	false
15381		zzzz363,zzzz370	false
15109		zzzz470,zzzz471	false
21483		zzzz485,zzzz493	false
18371		zzzz520,zzzz547	false
18141		zzzz530,zzzz536	false
29938		zzzz700,zzzz701	false
29937		zzzz700,zzzz705	false
3357		zzzzz36,zzzzz42	false
4997		zzzzz40,zzzzz57	false
4783		zzzzz47,zzzzz53	false
9244		zzzz147,zzzz150	false
23439		zzzz186,zzzz191	false
6993		zzzz261,zzzz267	false
8810		zzzz271,zzzz284	false
8569		zzzz278,zzzz284	false
13107		zzzz281,zzzz294	false
12991		zzzz282,zzzz294	false
14272		zzzz350,zzzz366	false
14210		zzzz354,zzzz369	false
14209		zzzz354,zzzz370	false
15505		zzzz358,zzzz367	false
15380		zzzz363,zzzz367	false
27278		zzzz386,zzzz392	false
15161		zzzz469,zzzz470	false
28574		zzzz625,zzzz628	false
29752		zzzz697,zzzz703	false
29936		zzzz700,zzzz702	false
21784		zzzz838,zzzz840	false
3356		zzzzz36,zzzzz55	false
5183		zzzzz37,zzzzz46	false
5131		zzzzz38,zzzzz55	false
4996		zzzzz40,zzzzz55	false
4835		zzzzz42,zzzzz43	false
13651		zzzzz43,zzzzz55	false
13606		zzzzz45,zzzzz55	false
13561		zzzzz46,zzzzz58	false
1128		zzzz249,zzzz251	false
7317		zzzz257,zzzz259	false
8689		zzzz272,zzzz284	false
15504		zzzz358,zzzz372	false
15441		zzzz360,zzzz364	false
15440		zzzz360,zzzz366	false
4921		zzzz404,zzzz408	false
4892		zzzz405,zzzz408	false
21482		zzzz485,zzzz490	false
21783		zzzz839,zzzz840	false
5182		zzzzz37,zzzzz55	false
4834		zzzzz42,zzzzz45	false
5513		zzzz146,zzzz150	false
24300		zzzz192,zzzz197	false
7316		zzzz257,zzzz263	false
8450		zzzz279,zzzz284	false
16836		zzzz331,zzzz338	false
16758		zzzz334,zzzz338	false
14271		zzzz350,zzzz364	false
14270		zzzz350,zzzz370	false
14208		zzzz354,zzzz366	false
15503		zzzz358,zzzz369	false
15502		zzzz358,zzzz370	false
15439		zzzz360,zzzz365	false
9810		zzzz401,zzzz405	false
2367		zzzz412,zzzz422	false
15053		zzzz471,zzzz472	false
21481		zzzz485,zzzz489	false
26927		zzzz500,zzzz502	false
28961		zzzz613,zzzz616	false
28957		zzzz615,zzzz616	false
28593		zzzz624,zzzz628	false
28573		zzzz625,zzzz627	false
19607		zzzz683,zzzz685	false
13650		zzzzz43,zzzzz58	false
13605		zzzzz45,zzzzz58	false
3866		zzzz138,zzzz139	false
5512		zzzz146,zzzz151	false
8932		zzzz269,zzzz284	false
12990		zzzz282,zzzz303	false
10215		zzzz294,zzzz299	false
16835		zzzz331,zzzz337	false
16834		zzzz331,zzzz342	false
16757		zzzz334,zzzz337	false
16756		zzzz334,zzzz342	false
23991		zzzz345,zzzz347	false
23990		zzzz345,zzzz348	false
14269		zzzz350,zzzz361	false
14268		zzzz350,zzzz365	false
14207		zzzz354,zzzz361	false
14206		zzzz354,zzzz364	false
15501		zzzz358,zzzz366	false
5031		zzzz397,zzzz403	false
9809		zzzz401,zzzz404	false
4920		zzzz404,zzzz406	false
4891		zzzz405,zzzz406	false
2344		zzzz416,zzzz422	false
22273		zzzz473,zzzz476	false
22217		zzzz474,zzzz476	false
14937		zzzz483,zzzz484	false
16395		zzzz514,zzzz524	false
16347		zzzz542,zzzz543	false
28960		zzzz613,zzzz615	false
28592		zzzz624,zzzz627	false
30409		zzzz723,zzzz725	false
30402		zzzz724,zzzz725	false
4201		zzzz760,zzzz762	false
14603		zzzz111,zzzz112	false
4028		zzzz137,zzzz139	false
24438		zzzz187,zzzz191	false
7315		zzzz257,zzzz265	false
8809		zzzz271,zzzz304	false
8568		zzzz278,zzzz304	false
13106		zzzz281,zzzz303	false
12989		zzzz282,zzzz300	false
15650		zzzz321,zzzz322	false
15500		zzzz358,zzzz364	false
9778		zzzz402,zzzz405	false
2391		zzzz410,zzzz422	false
2323		zzzz418,zzzz422	false
2322		zzzz418,zzzz425	false
30441		zzzz717,zzzz721	false
4191		zzzz134,zzzz139	false
990		zzzz251,zzzz252	false
7314		zzzz257,zzzz264	false
6860		zzzz262,zzzz266	false
16070		zzzz266,zzzz267	false
8808		zzzz271,zzzz285	false
8688		zzzz272,zzzz304	false
8567		zzzz278,zzzz285	false
13105		zzzz281,zzzz295	false
13104		zzzz281,zzzz300	false
13103		zzzz281,zzzz304	false
12988		zzzz282,zzzz293	false
12987		zzzz282,zzzz295	false
12986		zzzz282,zzzz304	false
10214		zzzz294,zzzz300	false
10213		zzzz294,zzzz303	false
14267		zzzz350,zzzz363	false
14205		zzzz354,zzzz365	false
15499		zzzz358,zzzz365	false
15438		zzzz360,zzzz361	false
9777		zzzz402,zzzz404	false
2321		zzzz418,zzzz424	false
15217		zzzz467,zzzz471	false
15216		zzzz467,zzzz472	false
21526		zzzz484,zzzz489	false
16394		zzzz514,zzzz522	false
28634		zzzz622,zzzz627	false
28633		zzzz622,zzzz628	false
30428		zzzz718,zzzz721	false
29573		zzzz748,zzzz749	false
26424		zzzz799,zzzz801	false
4833		zzzzz42,zzzzz58	false
9571		zzzzz55,zzzzz63	false
6014		zzzzz71,zzzzz72	false
1127		zzzz249,zzzz252	false
8931		zzzz269,zzzz304	false
8807		zzzz271,zzzz293	false
8687		zzzz272,zzzz293	false
6053		zzzz385,zzzz392	false
2366		zzzz412,zzzz425	false
21525		zzzz484,zzzz490	false
28656		zzzz621,zzzz627	false
28655		zzzz621,zzzz628	false
28613		zzzz623,zzzz627	false
28612		zzzz623,zzzz628	false
26397		zzzz800,zzzz801	false
5130		zzzzz38,zzzzz58	false
4995		zzzzz40,zzzzz58	false
24404		zzzz188,zzzz191	false
20164		zzzz222,zzzz224	false
7313		zzzz257,zzzz261	false
7182		zzzz259,zzzz263	false
7181		zzzz259,zzzz264	false
8930		zzzz269,zzzz285	false
8929		zzzz269,zzzz293	false
8806		zzzz271,zzzz283	false
8686		zzzz272,zzzz285	false
8566		zzzz278,zzzz283	false
8565		zzzz278,zzzz293	false
8449		zzzz279,zzzz285	false
8448		zzzz279,zzzz293	false
8447		zzzz279,zzzz304	false
13102		zzzz281,zzzz293	false
14204		zzzz354,zzzz363	false
15498		zzzz358,zzzz361	false
6094		zzzz384,zzzz392	false
9843		zzzz398,zzzz405	false
2390		zzzz410,zzzz425	false
2343		zzzz416,zzzz425	false
2514		zzzz420,zzzz426	false
28555		zzzz441,zzzz442	false
26814		zzzz497,zzzz498	false
18472		zzzz517,zzzz522	false
16317		zzzz546,zzzz548	false
23921		zzzz548,zzzz558	false
29751		zzzz697,zzzz699	false
3633		zzzzz16,zzzzz18	false
3355		zzzzz36,zzzzz58	false
5181		zzzzz37,zzzzz38	false
5180		zzzzz37,zzzzz58	false
4994		zzzzz40,zzzzz47	false
1126		zzzz249,zzzz379	false
989		zzzz251,zzzz379	false
7180		zzzz259,zzzz265	false
6992		zzzz261,zzzz264	false
8685		zzzz272,zzzz283	false
8446		zzzz279,zzzz283	false
12985		zzzz282,zzzz299	false
3459		zzzz306,zzzz307	false
3458		zzzz306,zzzz309	false
3457		zzzz306,zzzz311	false
16755		zzzz334,zzzz341	false
9842		zzzz398,zzzz404	false
9776		zzzz402,zzzz403	false
2365		zzzz412,zzzz420	false
2342		zzzz416,zzzz420	false
2460		zzzz425,zzzz426	false
15108		zzzz470,zzzz472	false
19905		zzzz671,zzzz684	false
19857		zzzz674,zzzz684	false
29580		zzzz745,zzzz749	false
5179		zzzzz37,zzzzz43	false
4993		zzzzz40,zzzzz52	false
7673		zzzzz78,zzzzz85	false
7672		zzzzz78,zzzzz90	false
6991		zzzz261,zzzz263	false
8928		zzzz269,zzzz283	false
13224		zzzz280,zzzz293	false
13101		zzzz281,zzzz299	false
2389		zzzz410,zzzz420	false
2477		zzzz424,zzzz426	false
21524		zzzz484,zzzz493	false
18405		zzzz519,zzzz546	false
18370		zzzz520,zzzz550	false
18369		zzzz520,zzzz563	false
18368		zzzz520,zzzz565	false
16316		zzzz546,zzzz560	false
25223		zzzz601,zzzz602	false
29910		zzzz701,zzzz712	false
4992		zzzzz40,zzzzz49	false
4991		zzzzz40,zzzzz50	false
14758		zzzz110,zzzz112	false
24670		zzzz178,zzzz179	false
24374		zzzz189,zzzz191	false
6990		zzzz261,zzzz265	false
6989		zzzz261,zzzz266	false
8805		zzzz271,zzzz299	false
8804		zzzz271,zzzz300	false
8803		zzzz271,zzzz303	false
8684		zzzz272,zzzz292	false
8564		zzzz278,zzzz299	false
8563		zzzz278,zzzz300	false
8562		zzzz278,zzzz303	false
6352		zzzz344,zzzz347	false
6351		zzzz344,zzzz348	false
9808		zzzz401,zzzz403	false
2364		zzzz412,zzzz424	false
2341		zzzz416,zzzz424	false
2301		zzzz427,zzzz429	false
18471		zzzz517,zzzz521	false
18404		zzzz519,zzzz547	false
18367		zzzz520,zzzz560	false
17996		zzzz543,zzzz547	false
16315		zzzz546,zzzz552	false
16314		zzzz546,zzzz557	false
16313		zzzz546,zzzz563	false
16312		zzzz546,zzzz565	false
19711		zzzz678,zzzz684	false
28036		zzzz741,zzzz744	false
1326		zzzzz11,zzzzz14	false
3354		zzzzz36,zzzzz43	false
5178		zzzzz37,zzzzz45	false
5129		zzzzz38,zzzzz43	false
4990		zzzzz40,zzzzz53	false
4989		zzzzz40,zzzzz54	false
9537		zzzzz57,zzzzz63	false
8683		zzzz272,zzzz299	false
8682		zzzz272,zzzz300	false
12762		zzzz284,zzzz303	false
4953		zzzz403,zzzz404	false
4952		zzzz403,zzzz405	false
2388		zzzz410,zzzz424	false
2495		zzzz422,zzzz426	false
2300		zzzz427,zzzz430	false
15215		zzzz467,zzzz470	false
18366		zzzz520,zzzz557	false
18341		zzzz521,zzzz546	false
16363		zzzz540,zzzz547	false
29886		zzzz702,zzzz712	false
1325		zzzzz11,zzzzz12	false
1324		zzzzz11,zzzzz13	false
3353		zzzzz36,zzzzz37	false
3352		zzzzz36,zzzzz45	false
5128		zzzzz38,zzzzz45	false
4988		zzzzz40,zzzzz51	false
13604		zzzzz45,zzzzz63	false
6013		zzzzz71,zzzzz73	false
9471		zzzzz72,zzzzz73	false
7312		zzzz257,zzzz266	false
8927		zzzz269,zzzz292	false
8926		zzzz269,zzzz299	false
8925		zzzz269,zzzz300	false
8924		zzzz269,zzzz303	false
8802		zzzz271,zzzz292	false
8801		zzzz271,zzzz295	false
8681		zzzz272,zzzz303	false
8561		zzzz278,zzzz292	false
8445		zzzz279,zzzz292	false
8444		zzzz279,zzzz299	false
8443		zzzz279,zzzz300	false
8442		zzzz279,zzzz303	false
13223		zzzz280,zzzz303	false
13100		zzzz281,zzzz292	false
12761		zzzz284,zzzz300	false
5030		zzzz397,zzzz408	false
18470		zzzz517,zzzz534	false
18403		zzzz519,zzzz521	false
18402		zzzz519,zzzz523	false
18365		zzzz520,zzzz556	false
18216		zzzz525,zzzz536	false
16332		zzzz545,zzzz546	false
16311		zzzz546,zzzz556	false
19904		zzzz671,zzzz674	false
19903		zzzz671,zzzz675	false
19807		zzzz675,zzzz684	false
29750		zzzz697,zzzz712	false
29863		zzzz703,zzzz712	false
30478		zzzz725,zzzz727	false
28035		zzzz741,zzzz743	false
4569		zzzz762,zzzz764	false
5127		zzzzz38,zzzzz61	false
5126		zzzzz38,zzzzz63	false
4987		zzzzz40,zzzzz60	false
13603		zzzzz45,zzzzz61	false
9570		zzzzz55,zzzzz61	false
29182		zzzz184,zzzz185	false
853		zzzz252,zzzz379	false
8800		zzzz271,zzzz288	false
13222		zzzz280,zzzz300	false
12984		zzzz282,zzzz292	false
12315		zzzz293,zzzz304	false
2320		zzzz418,zzzz426	false
18401		zzzz519,zzzz522	false
23124		zzzz653,zzzz660	false
19856		zzzz674,zzzz675	false
1323		zzzzz11,zzzzz16	false
3632		zzzzz16,zzzzz17	false
1440		zzzzz19,zzzzz20	false
3351		zzzzz36,zzzzz61	false
13649		zzzzz43,zzzzz63	false
13560		zzzzz46,zzzzz61	false
19322		zzzzz92,zzzzz93	false
11685		zzzzzz5,zzzzzz7	false
5988		zzzz140,zzzz145	false
5830		zzzz143,zzzz145	false
5673		zzzz144,zzzz145	false
3145		zzzz198,zzzz200	false
3563		zzzz199,zzzz200	false
22795		zzzz226,zzzz228	false
30688		zzzz241,zzzz242	false
8680		zzzz272,zzzz288	false
8679		zzzz272,zzzz295	false
8560		zzzz278,zzzz295	false
13221		zzzz280,zzzz304	false
10437		zzzz286,zzzz288	false
11998		zzzz303,zzzz305	false
4477		zzzz314,zzzz320	false
4385		zzzz316,zzzz320	false
4294		zzzz317,zzzz320	false
7855		zzzz318,zzzz320	false
5029		zzzz397,zzzz406	false
2287		zzzz428,zzzz429	false
2286		zzzz428,zzzz430	false
21523		zzzz484,zzzz486	false
18438		zzzz518,zzzz524	false
18364		zzzz520,zzzz548	false
18340		zzzz521,zzzz534	false
25858		zzzz620,zzzz628	false
30477		zzzz725,zzzz728	false
28047		zzzz739,zzzz744	false
3350		zzzzz36,zzzzz63	false
5177		zzzzz37,zzzzz61	false
5176		zzzzz37,zzzzz63	false
4832		zzzzz42,zzzzz61	false
4831		zzzzz42,zzzzz63	false
13648		zzzzz43,zzzzz61	false
13559		zzzzz46,zzzzz63	false
4699		zzzzz50,zzzzz60	false
9684		zzzzz52,zzzzz60	false
9536		zzzzz57,zzzzz60	false
29262		zzzz183,zzzz185	false
6733		zzzz263,zzzz267	false
6606		zzzz264,zzzz267	false
8923		zzzz269,zzzz288	false
8922		zzzz269,zzzz295	false
8799		zzzz271,zzzz290	false
8559		zzzz278,zzzz288	false
13099		zzzz281,zzzz288	false
12760		zzzz284,zzzz293	false
9841		zzzz398,zzzz403	false
9807		zzzz401,zzzz408	false
2678		zzzz417,zzzz422	false
16393		zzzz514,zzzz534	false
18437		zzzz518,zzzz522	false
18436		zzzz518,zzzz534	false
18400		zzzz519,zzzz539	false
18399		zzzz519,zzzz550	false
18053		zzzz536,zzzz553	false
25857		zzzz620,zzzz627	false
20005		zzzz668,zzzz675	false
29749		zzzz697,zzzz705	false
28046		zzzz739,zzzz743	false
4200		zzzz760,zzzz764	false
1571		zzzzz20,zzzzz21	false
4986		zzzzz40,zzzzz61	false
4985		zzzzz40,zzzzz63	false
4614		zzzzz51,zzzzz60	false
9646		zzzzz53,zzzzz60	false
9535		zzzzz57,zzzzz61	false
7671		zzzzz78,zzzzz88	false
9428		zzzzz83,zzzzz85	false
7656		zzzzz84,zzzzz85	false
10489		zzzz207,zzzz208	false
20171		zzzz214,zzzz217	false
8678		zzzz272,zzzz290	false
8558		zzzz278,zzzz290	false
8441		zzzz279,zzzz288	false
8440		zzzz279,zzzz295	false
12649		zzzz285,zzzz293	false
10436		zzzz286,zzzz290	false
12314		zzzz293,zzzz294	false
12100		zzzz300,zzzz305	false
4476		zzzz314,zzzz318	false
4384		zzzz316,zzzz318	false
4293		zzzz317,zzzz318	false
11700		zzzz450,zzzz453	false
16392		zzzz514,zzzz546	false
18469		zzzz517,zzzz524	false
18435		zzzz518,zzzz546	false
18363		zzzz520,zzzz552	false
16362		zzzz540,zzzz543	false
19806		zzzz675,zzzz696	false
30476		zzzz725,zzzz729	false
1322		zzzzz11,zzzzz15	false
20170		zzzz214,zzzz218	false
8921		zzzz269,zzzz290	false
13220		zzzz280,zzzz299	false
12983		zzzz282,zzzz288	false
12876		zzzz283,zzzz293	false
12759		zzzz284,zzzz299	false
12758		zzzz284,zzzz304	false
10212		zzzz294,zzzz295	false
10000		zzzz299,zzzz305	false
11897		zzzz304,zzzz305	false
9840		zzzz398,zzzz408	false
9806		zzzz401,zzzz406	false
9775		zzzz402,zzzz408	false
2677		zzzz417,zzzz425	false
16391		zzzz514,zzzz548	false
18468		zzzz517,zzzz546	false
18467		zzzz517,zzzz548	false
18434		zzzz518,zzzz521	false
18398		zzzz519,zzzz545	false
18339		zzzz521,zzzz522	false
16361		zzzz540,zzzz542	false
16307		zzzz547,zzzz548	false
16306		zzzz547,zzzz552	false
23920		zzzz548,zzzz565	false
27874		zzzz627,zzzz630	false
27857		zzzz628,zzzz630	false
20062		zzzz666,zzzz675	false
20004		zzzz668,zzzz674	false
19955		zzzz669,zzzz675	false
19855		zzzz674,zzzz696	false
28034		zzzz741,zzzz749	false
26370		zzzz801,zzzz802	false
1439		zzzzz19,zzzzz21	false
9446		zzzzz79,zzzzz85	false
14782		zzzzz90,zzzzz94	false
27587		zzzz182,zzzz185	false
6480		zzzz265,zzzz267	false
8439		zzzz279,zzzz290	false
12757		zzzz284,zzzz288	false
12648		zzzz285,zzzz303	false
11713		zzzz448,zzzz453	false
18362		zzzz520,zzzz545	false
16310		zzzz546,zzzz558	false
16305		zzzz547,zzzz550	false
23919		zzzz548,zzzz556	false
23918		zzzz548,zzzz560	false
23917		zzzz548,zzzz563	false
20061		zzzz666,zzzz674	false
19954		zzzz669,zzzz674	false
29817		zzzz699,zzzz712	false
4576		zzzz761,zzzz764	false
3703		zzzzz15,zzzzz18	false
3349		zzzzz36,zzzzz38	false
7670		zzzzz78,zzzzz94	false
10692		zzzz163,zzzz166	false
30312		zzzz240,zzzz242	false
13219		zzzz280,zzzz288	false
12982		zzzz282,zzzz298	false
12647		zzzz285,zzzz300	false
12313		zzzz293,zzzz300	false
9839		zzzz398,zzzz406	false
9774		zzzz402,zzzz406	false
9691		zzzz454,zzzz455	false
25258		zzzz499,zzzz500	false
18361		zzzz520,zzzz558	false
18338		zzzz521,zzzz524	false
18074		zzzz534,zzzz553	false
16304		zzzz547,zzzz557	false
16303		zzzz547,zzzz563	false
16302		zzzz547,zzzz565	false
23912		zzzz550,zzzz556	false
28572		zzzz625,zzzz632	false
28045		zzzz739,zzzz749	false
4782		zzzzz47,zzzzz63	false
4740		zzzzz49,zzzzz60	false
9609		zzzzz54,zzzzz60	false
11568		zzzzz73,zzzzz75	false
7655		zzzzz84,zzzzz90	false
27739		zzzz180,zzzz185	false
27662		zzzz181,zzzz185	false
10488		zzzz207,zzzz211	false
20169		zzzz214,zzzz216	false
28003		zzzz231,zzzz235	false
7311		zzzz257,zzzz267	false
6732		zzzz263,zzzz266	false
6605		zzzz264,zzzz266	false
13098		zzzz281,zzzz298	false
12875		zzzz283,zzzz294	false
12874		zzzz283,zzzz303	false
12312		zzzz293,zzzz299	false
12311		zzzz293,zzzz303	false
8236		zzzz309,zzzz312	false
11721		zzzz447,zzzz453	false
21522		zzzz484,zzzz485	false
18433		zzzz518,zzzz539	false
18279		zzzz523,zzzz537	false
16346		zzzz542,zzzz547	false
16301		zzzz547,zzzz560	false
27873		zzzz627,zzzz629	false
27856		zzzz628,zzzz629	false
23059		zzzz659,zzzz660	false
20003		zzzz668,zzzz696	false
19854		zzzz674,zzzz680	false
29935		zzzz700,zzzz712	false
30401		zzzz724,zzzz726	false
2108		zzzz771,zzzz801	false
25541		zzzz783,zzzz794	false
20834		zzzz828,zzzz832	false
20824		zzzz829,zzzz832	false
20807		zzzz831,zzzz832	false
2248		zzzzz12,zzzzz18	false
2988		zzzzz13,zzzzz18	false
2916		zzzzz14,zzzzz18	false
3348		zzzzz36,zzzzz57	false
5175		zzzzz37,zzzzz57	false
5125		zzzzz38,zzzzz57	false
13647		zzzzz43,zzzzz57	false
13602		zzzzz45,zzzzz57	false
4781		zzzzz47,zzzzz60	false
4780		zzzzz47,zzzzz61	false
4698		zzzzz50,zzzzz57	false
9683		zzzzz52,zzzzz57	false
9427		zzzzz83,zzzzz94	false
19053		zzzz120,zzzz125	false
10691		zzzz163,zzzz167	false
10459		zzzz210,zzzz211	false
30394		zzzz239,zzzz242	false
13218		zzzz280,zzzz298	false
12873		zzzz283,zzzz300	false
12535		zzzz288,zzzz304	false
10211		zzzz294,zzzz298	false
8333		zzzz307,zzzz312	false
2676		zzzz417,zzzz424	false
18360		zzzz520,zzzz524	false
18215		zzzz525,zzzz553	false
18189		zzzz527,zzzz538	false
18073		zzzz534,zzzz538	false
17995		zzzz543,zzzz546	false
28436		zzzz612,zzzz613	false
28435		zzzz612,zzzz615	false
28434		zzzz612,zzzz616	false
20060		zzzz666,zzzz669	false
20002		zzzz668,zzzz669	false
19953		zzzz669,zzzz696	false
29982		zzzz705,zzzz712	false
4739		zzzzz49,zzzzz57	false
4613		zzzzz51,zzzzz57	false
4612		zzzzz51,zzzzz63	false
9645		zzzzz53,zzzzz57	false
9608		zzzzz54,zzzzz63	false
7654		zzzzz84,zzzzz88	false
14811		zzzzz85,zzzzz94	false
17294		zzzz105,zzzzz90	false
21227		zzzz129,zzzz130	false
10478		zzzz208,zzzz210	false
10468		zzzz209,zzzz210	false
30145		zzzz238,zzzz242	false
6479		zzzz265,zzzz266	false
13217		zzzz280,zzzz294	false
12646		zzzz285,zzzz294	false
12645		zzzz285,zzzz295	false
10324		zzzz292,zzzz304	false
8140		zzzz311,zzzz312	false
11731		zzzz437,zzzz438	false
18432		zzzz518,zzzz523	false
18397		zzzz519,zzzz524	false
18396		zzzz519,zzzz534	false
18395		zzzz519,zzzz537	false
18359		zzzz520,zzzz539	false
16331		zzzz545,zzzz547	false
16300		zzzz547,zzzz556	false
28571		zzzz625,zzzz631	false
20059		zzzz666,zzzz668	false
20058		zzzz666,zzzz696	false
19902		zzzz671,zzzz680	false
19552		zzzz684,zzzz695	false
29748		zzzz697,zzzz700	false
30408		zzzz723,zzzz726	false
30400		zzzz724,zzzz727	false
30399		zzzz724,zzzz728	false
4568		zzzz762,zzzz763	false
20845		zzzz826,zzzz832	false
9644		zzzzz53,zzzzz63	false
11601		zzzzz58,zzzzz63	false
6012		zzzzz71,zzzzz75	false
9470		zzzzz72,zzzzz75	false
9445		zzzzz79,zzzzz94	false
17795		zzzz101,zzzzz90	false
17293		zzzz105,zzzzz85	false
28372		zzzz107,zzzzz90	false
23438		zzzz186,zzzz190	false
10487		zzzz207,zzzz210	false
12644		zzzz285,zzzz299	false
12643		zzzz285,zzzz304	false
12425		zzzz290,zzzz304	false
18466		zzzz517,zzzz552	false
18358		zzzz520,zzzz522	false
18357		zzzz520,zzzz523	false
18308		zzzz522,zzzz537	false
18278		zzzz523,zzzz534	false
19901		zzzz671,zzzz696	false
4779		zzzzz47,zzzzz57	false
4611		zzzzz51,zzzzz61	false
9607		zzzzz54,zzzzz61	false
11600		zzzzz58,zzzzz61	false
7669		zzzzz78,zzzzz97	false
9426		zzzzz83,zzzzz90	false
7653		zzzzz84,zzzzz97	false
17626		zzzz102,zzzzz90	false
17459		zzzz104,zzzzz90	false
28371		zzzz107,zzzzz85	false
10477		zzzz208,zzzz211	false
30228		zzzz237,zzzz242	false
1704		zzzz253,zzzz328	false
6604		zzzz264,zzzz295	false
12872		zzzz283,zzzz292	false
12871		zzzz283,zzzz295	false
12642		zzzz285,zzzz292	false
12424		zzzz290,zzzz294	false
4951		zzzz403,zzzz406	false
2363		zzzz412,zzzz426	false
2340		zzzz416,zzzz426	false
16390		zzzz514,zzzz556	false
18465		zzzz517,zzzz523	false
18464		zzzz517,zzzz539	false
18431		zzzz518,zzzz548	false
18307		zzzz522,zzzz547	false
18306		zzzz522,zzzz550	false
18188		zzzz527,zzzz553	false
16345		zzzz542,zzzz546	false
23904		zzzz552,zzzz558	false
20001		zzzz668,zzzz671	false
19805		zzzz675,zzzz680	false
19710		zzzz678,zzzz680	false
21889		zzzz689,zzzz690	false
30407		zzzz723,zzzz728	false
30398		zzzz724,zzzz729	false
25290		zzzz793,zzzz794	false
3702		zzzzz15,zzzzz17	false
13646		zzzzz43,zzzzz60	false
13558		zzzzz46,zzzzz60	false
4697		zzzzz50,zzzzz63	false
9682		zzzzz52,zzzzz63	false
9643		zzzzz53,zzzzz61	false
9606		zzzzz54,zzzzz57	false
9444		zzzzz79,zzzzz90	false
9443		zzzzz79,zzzzz97	false
9425		zzzzz83,zzzzz97	false
11525		zzzzz94,zzzzz97	false
17965		zzzz100,zzzzz90	false
17458		zzzz104,zzzzz85	false
24437		zzzz187,zzzz190	false
10486		zzzz207,zzzz209	false
10476		zzzz208,zzzz209	false
10444		zzzz213,zzzz214	false
28002		zzzz231,zzzz236	false
7179		zzzz259,zzzz304	false
6603		zzzz264,zzzz299	false
6602		zzzz264,zzzz304	false
12870		zzzz283,zzzz299	false
12869		zzzz283,zzzz304	false
12756		zzzz284,zzzz298	false
12534		zzzz288,zzzz294	false
8235		zzzz309,zzzz318	false
4950		zzzz403,zzzz408	false
11706		zzzz449,zzzz453	false
16389		zzzz514,zzzz521	false
18463		zzzz517,zzzz537	false
18430		zzzz518,zzzz556	false
18394		zzzz519,zzzz536	false
18393		zzzz519,zzzz548	false
18337		zzzz521,zzzz537	false
18305		zzzz522,zzzz534	false
18251		zzzz524,zzzz547	false
16360		zzzz540,zzzz546	false
16330		zzzz545,zzzz552	false
28654		zzzz621,zzzz632	false
27872		zzzz627,zzzz631	false
14861		zzzz664,zzzz684	false
20000		zzzz668,zzzz684	false
19952		zzzz669,zzzz671	false
19551		zzzz684,zzzz692	false
19550		zzzz684,zzzz696	false
29981		zzzz705,zzzz713	false
30406		zzzz723,zzzz727	false
25581		zzzz781,zzzz794	false
25502		zzzz785,zzzz794	false
20815		zzzz830,zzzz832	false
7639		zzzz841,zzzz842	false
2915		zzzzz14,zzzzz17	false
4830		zzzzz42,zzzzz57	false
13601		zzzzz45,zzzzz60	false
13557		zzzzz46,zzzzz57	false
4738		zzzzz49,zzzzz63	false
4696		zzzzz50,zzzzz61	false
9681		zzzzz52,zzzzz61	false
9424		zzzzz83,zzzzz88	false
7652		zzzzz84,zzzzz94	false
14781		zzzzz90,zzzzz98	false
28209		zzzz109,zzzzz85	false
28208		zzzz109,zzzzz90	false
7178		zzzz259,zzzz299	false
6731		zzzz263,zzzz295	false
6730		zzzz263,zzzz304	false
13216		zzzz280,zzzz295	false
12533		zzzz288,zzzz303	false
8234		zzzz309,zzzz320	false
18462		zzzz517,zzzz557	false
18429		zzzz518,zzzz537	false
18392		zzzz519,zzzz525	false
18356		zzzz520,zzzz534	false
18304		zzzz522,zzzz556	false
18164		zzzz529,zzzz538	false
16299		zzzz547,zzzz558	false
23916		zzzz548,zzzz557	false
28611		zzzz623,zzzz632	false
28591		zzzz624,zzzz632	false
27855		zzzz628,zzzz631	false
27854		zzzz628,zzzz632	false
20057		zzzz666,zzzz671	false
19951		zzzz669,zzzz684	false
19853		zzzz674,zzzz683	false
21791		zzzz836,zzzz839	false
21788		zzzz837,zzzz839	false
2987		zzzzz13,zzzzz17	false
5080		zzzzz39,zzzzz55	false
5079		zzzzz39,zzzzz57	false
4737		zzzzz49,zzzzz61	false
19052		zzzz120,zzzz126	false
10467		zzzz209,zzzz211	false
28001		zzzz231,zzzz232	false
2846		zzzz244,zzzz858	false
7177		zzzz259,zzzz300	false
7176		zzzz259,zzzz303	false
6729		zzzz263,zzzz299	false
6601		zzzz264,zzzz303	false
6478		zzzz265,zzzz295	false
6477		zzzz265,zzzz299	false
13097		zzzz281,zzzz290	false
12755		zzzz284,zzzz290	false
12754		zzzz284,zzzz294	false
12641		zzzz285,zzzz298	false
12532		zzzz288,zzzz293	false
12531		zzzz288,zzzz299	false
12530		zzzz288,zzzz300	false
10323		zzzz292,zzzz298	false
8332		zzzz307,zzzz314	false
8331		zzzz307,zzzz316	false
8330		zzzz307,zzzz318	false
8329		zzzz307,zzzz320	false
8233		zzzz309,zzzz314	false
8232		zzzz309,zzzz316	false
8139		zzzz311,zzzz318	false
8138		zzzz311,zzzz320	false
7949		zzzz313,zzzz320	false
11695		zzzz452,zzzz453	false
18461		zzzz517,zzzz533	false
18460		zzzz517,zzzz550	false
18428		zzzz518,zzzz547	false
18391		zzzz519,zzzz556	false
18390		zzzz519,zzzz557	false
18336		zzzz521,zzzz527	false
18250		zzzz524,zzzz537	false
18117		zzzz531,zzzz538	false
18072		zzzz534,zzzz539	false
23911		zzzz550,zzzz557	false
23903		zzzz552,zzzz556	false
28632		zzzz622,zzzz632	false
27871		zzzz627,zzzz632	false
29602		zzzz637,zzzz639	false
19549		zzzz684,zzzz693	false
19498		zzzz685,zzzz693	false
21916		zzzz687,zzzz690	false
30405		zzzz723,zzzz729	false
28531		zzzz744,zzzz749	false
21838		zzzz772,zzzz773	false
25664		zzzz775,zzzz794	false
25356		zzzz789,zzzz794	false
21790		zzzz836,zzzz838	false
21787		zzzz837,zzzz838	false
2247		zzzzz12,zzzzz17	false
4829		zzzzz42,zzzzz60	false
20922		zzzzz60,zzzzz63	false
9442		zzzzz79,zzzzz88	false
14810		zzzzz85,zzzzz92	false
17794		zzzz101,zzzzz85	false
30393		zzzz239,zzzz241	false
30311		zzzz240,zzzz241	false
6600		zzzz264,zzzz300	false
6476		zzzz265,zzzz304	false
8798		zzzz271,zzzz298	false
13215		zzzz280,zzzz290	false
12981		zzzz282,zzzz290	false
12868		zzzz283,zzzz298	false
10322		zzzz292,zzzz299	false
10321		zzzz292,zzzz303	false
8328		zzzz307,zzzz317	false
8231		zzzz309,zzzz317	false
8137		zzzz311,zzzz314	false
8136		zzzz311,zzzz316	false
7948		zzzz313,zzzz316	false
2387		zzzz410,zzzz426	false
2675		zzzz417,zzzz418	false
14936		zzzz483,zzzz490	false
16388		zzzz514,zzzz523	false
16387		zzzz514,zzzz537	false
18459		zzzz517,zzzz556	false
18427		zzzz518,zzzz533	false
18389		zzzz519,zzzz543	false
18303		zzzz522,zzzz548	false
19900		zzzz671,zzzz683	false
19497		zzzz685,zzzz692	false
29747		zzzz697,zzzz713	false
29305		zzzz735,zzzz749	false
28540		zzzz743,zzzz749	false
21789		zzzz836,zzzz840	false
21786		zzzz837,zzzz840	false
1321		zzzzz11,zzzzz17	false
1320		zzzzz11,zzzzz18	false
3347		zzzzz36,zzzzz60	false
5174		zzzzz37,zzzzz60	false
5124		zzzzz38,zzzzz60	false
5078		zzzzz39,zzzzz58	false
20921		zzzzz60,zzzzz61	false
14796		zzzzz88,zzzzz92	false
17964		zzzz100,zzzzz85	false
17625		zzzz102,zzzzz85	false
20685		zzzz124,zzzz126	false
20684		zzzz124,zzzz128	false
6728		zzzz263,zzzz300	false
6727		zzzz263,zzzz303	false
6475		zzzz265,zzzz303	false
8557		zzzz278,zzzz298	false
12753		zzzz284,zzzz295	false
12529		zzzz288,zzzz295	false
12423		zzzz290,zzzz299	false
12422		zzzz290,zzzz303	false
10320		zzzz292,zzzz300	false
12310		zzzz293,zzzz298	false
8135		zzzz311,zzzz317	false
7947		zzzz313,zzzz314	false
2319		zzzz418,zzzz420	false
16386		zzzz514,zzzz552	false
18458		zzzz517,zzzz527	false
18426		zzzz518,zzzz557	false
18355		zzzz520,zzzz537	false
18354		zzzz520,zzzz543	false
18249		zzzz524,zzzz534	false
18140		zzzz530,zzzz538	false
23902		zzzz552,zzzz563	false
23901		zzzz552,zzzz565	false
29601		zzzz637,zzzz640	false
20056		zzzz666,zzzz684	false
29980		zzzz705,zzzz706	false
25707		zzzz774,zzzz794	false
3346		zzzzz36,zzzzz52	false
13645		zzzzz43,zzzzz52	false
13556		zzzzz46,zzzzz52	false
14809		zzzzz85,zzzzz98	false
14795		zzzzz88,zzzzz94	false
17292		zzzz105,zzzzz88	false
28370		zzzz107,zzzzz88	false
7310		zzzz257,zzzz304	false
6474		zzzz265,zzzz300	false
8677		zzzz272,zzzz298	false
12421		zzzz290,zzzz293	false
12420		zzzz290,zzzz300	false
7946		zzzz313,zzzz317	false
7945		zzzz313,zzzz318	false
14935		zzzz483,zzzz493	false
18457		zzzz517,zzzz536	false
18425		zzzz518,zzzz545	false
18424		zzzz518,zzzz550	false
18423		zzzz518,zzzz552	false
18422		zzzz518,zzzz563	false
18421		zzzz518,zzzz565	false
18335		zzzz521,zzzz529	false
18334		zzzz521,zzzz552	false
18302		zzzz522,zzzz536	false
18248		zzzz524,zzzz536	false
18163		zzzz529,zzzz553	false
18139		zzzz530,zzzz553	false
19804		zzzz675,zzzz683	false
19757		zzzz676,zzzz684	false
19709		zzzz678,zzzz683	false
29290		zzzz736,zzzz749	false
26882		zzzz791,zzzz794	false
3345		zzzzz36,zzzzz49	false
5173		zzzzz37,zzzzz49	false
5172		zzzzz37,zzzzz52	false
5123		zzzzz38,zzzzz49	false
5122		zzzzz38,zzzzz52	false
4828		zzzzz42,zzzzz49	false
4827		zzzzz42,zzzzz52	false
13644		zzzzz43,zzzzz49	false
13600		zzzzz45,zzzzz52	false
13555		zzzzz46,zzzzz49	false
14808		zzzzz85,zzzzz93	false
24403		zzzz188,zzzz190	false
7309		zzzz257,zzzz295	false
7175		zzzz259,zzzz295	false
7174		zzzz259,zzzz298	false
16069		zzzz266,zzzz304	false
8920		zzzz269,zzzz298	false
12640		zzzz285,zzzz288	false
12419		zzzz290,zzzz295	false
12309		zzzz293,zzzz295	false
3456		zzzz306,zzzz314	false
3455		zzzz306,zzzz316	false
14934		zzzz483,zzzz486	false
18456		zzzz517,zzzz531	false
18420		zzzz518,zzzz558	false
18419		zzzz518,zzzz560	false
18388		zzzz519,zzzz563	false
18387		zzzz519,zzzz565	false
18277		zzzz523,zzzz548	false
18247		zzzz524,zzzz550	false
18246		zzzz524,zzzz556	false
18116		zzzz531,zzzz553	false
18034		zzzz537,zzzz553	false
23900		zzzz552,zzzz560	false
29276		zzzz737,zzzz749	false
25322		zzzz790,zzzz794	false
20833		zzzz828,zzzz833	false
20823		zzzz829,zzzz833	false
17457		zzzz104,zzzzz88	false
7308		zzzz257,zzzz299	false
7307		zzzz257,zzzz300	false
7306		zzzz257,zzzz303	false
6859		zzzz262,zzzz295	false
16068		zzzz266,zzzz295	false
16067		zzzz266,zzzz298	false
16066		zzzz266,zzzz299	false
16065		zzzz266,zzzz300	false
16064		zzzz266,zzzz303	false
8438		zzzz279,zzzz298	false
12639		zzzz285,zzzz290	false
12528		zzzz288,zzzz292	false
3454		zzzz306,zzzz317	false
3453		zzzz306,zzzz320	false
8044		zzzz312,zzzz313	false
8043		zzzz312,zzzz318	false
8042		zzzz312,zzzz320	false
6142		zzzz383,zzzz388	false
6141		zzzz383,zzzz390	false
14933		zzzz483,zzzz489	false
26620		zzzz495,zzzz498	false
16385		zzzz514,zzzz550	false
18418		zzzz518,zzzz543	false
18386		zzzz519,zzzz540	false
18385		zzzz519,zzzz560	false
18333		zzzz521,zzzz530	false
18332		zzzz521,zzzz533	false
18331		zzzz521,zzzz548	false
18301		zzzz522,zzzz546	false
18300		zzzz522,zzzz557	false
18276		zzzz523,zzzz546	false
18245		zzzz524,zzzz525	false
18095		zzzz533,zzzz553	false
18071		zzzz534,zzzz545	false
18052		zzzz536,zzzz538	false
18033		zzzz537,zzzz546	false
25856		zzzz620,zzzz632	false
28631		zzzz622,zzzz631	false
28590		zzzz624,zzzz631	false
19708		zzzz678,zzzz694	false
29746		zzzz697,zzzz706	false
29979		zzzz705,zzzz707	false
4199		zzzz760,zzzz763	false
25464		zzzz786,zzzz794	false
20844		zzzz826,zzzz833	false
4540		zzzzz24,zzzzz30	false
13599		zzzzz45,zzzzz49	false
13554		zzzzz46,zzzzz50	false
11567		zzzzz73,zzzzz84	false
11566		zzzzz73,zzzzz94	false
14794		zzzzz88,zzzzz93	false
28207		zzzz109,zzzzz88	false
20545		zzzz125,zzzz126	false
3452		zzzz306,zzzz318	false
8230		zzzz309,zzzz313	false
8134		zzzz311,zzzz313	false
6140		zzzz383,zzzz385	false
18455		zzzz517,zzzz529	false
18454		zzzz517,zzzz545	false
18417		zzzz518,zzzz527	false
18384		zzzz519,zzzz542	false
18244		zzzz524,zzzz546	false
16329		zzzz545,zzzz548	false
28653		zzzz621,zzzz631	false
28610		zzzz623,zzzz631	false
4539		zzzzz24,zzzzz29	false
4538		zzzzz24,zzzzz33	false
7055		zzzzz26,zzzzz29	false
7054		zzzzz26,zzzzz30	false
3344		zzzzz36,zzzzz51	false
13553		zzzzz46,zzzzz54	false
24373		zzzz189,zzzz190	false
10443		zzzz213,zzzz218	false
20168		zzzz214,zzzz215	false
6858		zzzz262,zzzz299	false
6857		zzzz262,zzzz304	false
12867		zzzz283,zzzz288	false
12866		zzzz283,zzzz290	false
12418		zzzz290,zzzz292	false
8327		zzzz307,zzzz313	false
5357		zzzz323,zzzz324	false
6231		zzzz379,zzzz380	false
6139		zzzz383,zzzz386	false
6138		zzzz383,zzzz391	false
18453		zzzz517,zzzz530	false
18452		zzzz517,zzzz547	false
18451		zzzz517,zzzz560	false
18450		zzzz517,zzzz563	false
18449		zzzz517,zzzz565	false
18353		zzzz520,zzzz536	false
18330		zzzz521,zzzz531	false
18329		zzzz521,zzzz547	false
18299		zzzz522,zzzz525	false
18032		zzzz537,zzzz538	false
18031		zzzz537,zzzz547	false
16344		zzzz542,zzzz545	false
23899		zzzz552,zzzz557	false
19606		zzzz683,zzzz694	false
19548		zzzz684,zzzz694	false
29978		zzzz705,zzzz711	false
25391		zzzz788,zzzz794	false
20806		zzzz831,zzzz833	false
7053		zzzzz26,zzzzz33	false
5171		zzzzz37,zzzzz51	false
5121		zzzzz38,zzzzz51	false
4826		zzzzz42,zzzzz47	false
4825		zzzzz42,zzzzz50	false
4824		zzzzz42,zzzzz51	false
4823		zzzzz42,zzzzz54	false
13643		zzzzz43,zzzzz51	false
13552		zzzzz46,zzzzz47	false
13551		zzzzz46,zzzzz51	false
13550		zzzzz46,zzzzz53	false
21974		zzzzz65,zzzzz69	false
9469		zzzzz72,zzzzz94	false
11565		zzzzz73,zzzzz79	false
11546		zzzzz75,zzzzz94	false
14780		zzzzz90,zzzzz92	false
19321		zzzzz92,zzzzz94	false
19309		zzzzz93,zzzzz94	false
17963		zzzz100,zzzzz88	false
17793		zzzz101,zzzzz88	false
17624		zzzz102,zzzzz88	false
5672		zzzz144,zzzz150	false
18789		zzzz174,zzzz179	false
2061		zzzz256,zzzz263	false
6137		zzzz383,zzzz384	false
15229		zzzz438,zzzz439	false
16384		zzzz514,zzzz543	false
16383		zzzz514,zzzz547	false
16382		zzzz514,zzzz557	false
18448		zzzz517,zzzz525	false
18447		zzzz517,zzzz543	false
18298		zzzz522,zzzz527	false
18297		zzzz522,zzzz533	false
18296		zzzz522,zzzz563	false
18295		zzzz522,zzzz565	false
18275		zzzz523,zzzz556	false
18094		zzzz533,zzzz538	false
18070		zzzz534,zzzz546	false
18030		zzzz537,zzzz539	false
23910		zzzz550,zzzz558	false
28416		zzzz630,zzzz632	false
19852		zzzz674,zzzz693	false
19661		zzzz680,zzzz692	false
19660		zzzz680,zzzz694	false
19605		zzzz683,zzzz692	false
19496		zzzz685,zzzz694	false
29745		zzzz697,zzzz707	false
28033		zzzz741,zzzz748	false
4575		zzzz761,zzzz763	false
4537		zzzzz24,zzzzz32	false
7052		zzzzz26,zzzzz32	false
3343		zzzzz36,zzzzz50	false
3342		zzzzz36,zzzzz53	false
5170		zzzzz37,zzzzz50	false
5120		zzzzz38,zzzzz50	false
5077		zzzzz39,zzzzz47	false
5076		zzzzz39,zzzzz49	false
5075		zzzzz39,zzzzz52	false
5074		zzzzz39,zzzzz60	false
4822		zzzzz42,zzzzz53	false
13642		zzzzz43,zzzzz50	false
13641		zzzzz43,zzzzz53	false
13598		zzzzz45,zzzzz51	false
21973		zzzzz65,zzzzz70	false
6011		zzzzz71,zzzzz94	false
9468		zzzzz72,zzzzz84	false
11564		zzzzz73,zzzzz78	false
11563		zzzzz73,zzzzz83	false
14793		zzzzz88,zzzzz98	false
14779		zzzzz90,zzzzz97	false
20544		zzzz125,zzzz128	false
3865		zzzz138,zzzz140	false
7638		zzzz139,zzzz145	false
5829		zzzz143,zzzz150	false
10442		zzzz213,zzzz217	false
988		zzzz251,zzzz378	false
6726		zzzz263,zzzz298	false
3451		zzzz306,zzzz313	false
14932		zzzz483,zzzz485	false
16381		zzzz514,zzzz533	false
16380		zzzz514,zzzz536	false
16379		zzzz514,zzzz539	false
16378		zzzz514,zzzz560	false
16377		zzzz514,zzzz563	false
16376		zzzz514,zzzz565	false
18446		zzzz517,zzzz558	false
18352		zzzz520,zzzz525	false
18294		zzzz522,zzzz560	false
18274		zzzz523,zzzz527	false
18243		zzzz524,zzzz557	false
18051		zzzz536,zzzz546	false
28652		zzzz621,zzzz630	false
19851		zzzz674,zzzz694	false
4562		zzzz763,zzzz764	false
4536		zzzzz24,zzzzz27	false
4535		zzzzz24,zzzzz28	false
7051		zzzzz26,zzzzz28	false
5169		zzzzz37,zzzzz53	false
5119		zzzzz38,zzzzz53	false
5073		zzzzz39,zzzzz50	false
5072		zzzzz39,zzzzz51	false
13597		zzzzz45,zzzzz50	false
6010		zzzzz71,zzzzz79	false
9467		zzzzz72,zzzzz79	false
7668		zzzzz78,zzzzz92	false
7667		zzzzz78,zzzzz93	false
14807		zzzzz85,zzzzz97	false
1246		zzzz114,zzzz115	false
4190		zzzz134,zzzz140	false
3864		zzzz138,zzzz143	false
5987		zzzz140,zzzz150	false
[truncated: 28,264 more rows]
