# Supplementary material for: Characterization of a long overlooked copper protein from methane- and ammonia-oxidizing bacteria
Source: Nat Commun. 2018 Oct 15;9:4276. doi: 10.1038/s41467-018-06681-5 (PMC6189053; doi:10.1038/s41467-018-06681-5)
Supplement: Supplementary file 7 — Supplementary Data 5 [file 41467_2018_6681_MOESM7_ESM.zip › CytoscapeSession-2018_02_27-18_11/tables/36-D/SHARED_ATTRS-org.cytoscape.model.CyNode-36+shared+node.cytable]

"CyCSV-Version","1"
"SUID","ahpC-tsa","Amino Acid Sequence Length (aa)","amoA","AMOB","amoC","cbb3","CC","CCnearM","CCnearMH","CCx7M","CCx7MxH","CCx9H","Chromosome","COG","copc","copD","cu-neighbors","Description","DNA Sequence Length (bp)","efi-name","efi-node_100","End Coord","GenBank Accession","Gene Product Name","Gene Symbol","gene_oid","Genome ID","Genome Name","Genus","List of IDs in Rep Node","Locus Tag","mco2","mco3","nearCC","nearCCH","nearCCM","nearCCMH","nearCCnearM","nearCCnearMH","none","Number of IDs in Rep Node","op-CuMMO","operon","orf4","orf5","pcuac","Pfam","pmoDx2","Scaffold External Accession","Scaffold GC %","Scaffold ID","Scaffold Length (bp)","Scaffold Name","Sequence Length","Sequence Source","shared name","Signal Peptides","site","species-CuMMO","Start Coord","Strand","Tigrfam","tradorf","Transmembrane Helices","yC1","yC2","yClC1o","yClH2","yClH2o","yClM","yClMo","yH1","yH2","yM","ynearC1"
"java.lang.Long","java.lang.Integer","java.lang.Integer","java.lang.Integer","java.lang.String","java.lang.Integer","java.lang.Integer","java.lang.Integer","java.lang.Integer","java.lang.Integer","java.lang.Integer","java.lang.Integer","java.lang.Integer","java.lang.String","java.lang.String","java.lang.Integer","java.lang.Integer","java.lang.String","java.util.List<java.lang.String>","java.lang.Integer","java.lang.String","java.lang.Integer","java.lang.Integer","java.lang.String","java.lang.String","java.lang.String","java.lang.Long","java.lang.Long","java.lang.String","java.lang.String","java.util.List<java.lang.String>","java.lang.String","java.lang.Integer","java.lang.Integer","java.lang.Integer","java.lang.Integer","java.lang.Integer","java.lang.Integer","java.lang.Integer","java.lang.Integer","java.lang.Integer","java.lang.Integer","java.lang.Integer","java.lang.Integer","java.lang.Integer","java.lang.Integer","java.lang.Integer","java.lang.String","java.lang.Integer","java.lang.String","java.lang.Double","java.lang.Long","java.lang.Integer","java.lang.String","java.util.List<java.lang.Integer>","java.util.List<java.lang.String>","java.lang.String","java.lang.Integer","java.lang.String","java.lang.Integer","java.lang.Integer","java.lang.String","java.lang.String","java.lang.String","java.lang.Integer","java.lang.Integer","java.lang.Integer","java.lang.Integer","java.lang.Integer","java.lang.Integer","java.lang.Integer","java.lang.Integer","java.lang.Integer","java.lang.Integer","java.lang.Integer","java.lang.Integer"
"","mutable","mutable","mutable","mutable","mutable","mutable","mutable","mutable","mutable","mutable","mutable","mutable","mutable","mutable","mutable","mutable","mutable","mutable","mutable","mutable","mutable","mutable","mutable","mutable","mutable","mutable","mutable","mutable","mutable","mutable","mutable","mutable","mutable","mutable","mutable","mutable","mutable","mutable","mutable","mutable","mutable","mutable","mutable","mutable","mutable","mutable","mutable","mutable","mutable","mutable","mutable","mutable","mutable","mutable","mutable","","mutable","mutable","mutable","mutable","mutable","mutable","mutable","mutable","mutable","mutable","mutable","mutable","mutable","mutable","mutable","mutable","mutable","mutable","mutable"
"36 shared node",""
"710","0","326","0","other","0","0","0","0","0","0","0","1","","","0","0","none","2698300776/1-326 Ga0136857_142111  YtkA-like [Unclassified Woeseiaceae bin JSS_woes1 Ga0136857 (Woeseiaceae metagenomic bin from tidal sand) : Ga0136857_1421]","981","zzzz858","1","9622","","YtkA-like","","2698300776","2695420981","Unclassified Woeseiaceae bin JSS_woes1 (Woeseiaceae metagenomic bin from tidal sand)","Woeseiaceae","zzzz858","Ga0136857_142111","0","0","0","0","0","0","0","0","0","1","0","1","0","0","0","pfam13115 - YtkA","0","Ga0136857_1421","0.57","2695511620","11204","Unclassified Woeseiaceae bin JSS_woes1 Ga0136857 (Woeseiaceae metagenomic bin from tidal sand) : Ga0136857_1421","326","USER","zzzz858","1","Cx9HxnC","0","8642","-","","no","3","1","1","0","1","0","0","0","1","1","0","1"
"709","1","322","0","other","0","1","0","0","0","0","0","1","","","0","0","none","2739858951/1-322 Ga0190677_10127  YtkA-like protien [Gammaproteobacterium bacterium JGI _02_L16 (contamination screened) : Ga0190677_101]","969","zzzz859","1","26350","","YtkA-like protien","","2739858951","2739367797","Gammaproteobacterium bacterium JGI _02_L16 (contamination screened)","Gammaproteobacterium","zzzz859","Ga0190677_10127","0","0","0","0","0","0","0","0","0","1","0","1","0","0","0","pfam13115 - YtkA","0","Ga0190677_101","0.45","2739389253","180264","Gammaproteobacterium bacterium JGI _02_L16 (contamination screened) : Ga0190677_101","322","USER","zzzz859",,"Cx9HxnC","0","25382","-","","no","2","1","1","0","1","0","0","0","1","1","0","1"
"708","0","306","0","other","0","0","0","0","0","0","0","1","","","0","0","none","2698301170/1-306 Ga0136857_14481  YtkA-like [Unclassified Woeseiaceae bin JSS_woes1 Ga0136857 (Woeseiaceae metagenomic bin from tidal sand) : Ga0136857_1448]","921","zzzz857","1","923","","YtkA-like","","2698301170","2695420981","Unclassified Woeseiaceae bin JSS_woes1 (Woeseiaceae metagenomic bin from tidal sand)","Woeseiaceae","zzzz857","Ga0136857_14481","0","0","0","0","0","0","0","0","0","1","0","1","0","0","0","pfam13115 - YtkA","0","Ga0136857_1448","0.57","2695511647","12646","Unclassified Woeseiaceae bin JSS_woes1 Ga0136857 (Woeseiaceae metagenomic bin from tidal sand) : Ga0136857_1448","306","USER","zzzz857",,"Cx9HxnC","0","3","+","","no","1","1","1","0","1","0","0","0","1","1","0","1"
"707","0","297","0","aMOB","0","0","0","1","0","0","0","0","","","0","0","none","2518134095/1-297 Met49242_2042  hypothetical protein [Methylocystis sp. Rockwell ATCC 49242 : Met49242_MAH.6]","894","zzzz242","1","1576191","","hypothetical protein","","2518134095","2517572208","Methylocystis sp. Rockwell, ATCC 49242","Methylocystis","zzzz242","Met49242_2042","0","0","0","0","0","0","0","0","0","1","0","4","0","0","0","","0","Met49242_MAH.6","0.63","2517600018","4316162","Methylocystis sp. Rockwell, ATCC 49242 : Met49242_MAH.6","297","USER","zzzz242",,"Cx8MxnC","2","1575298","-","","no","1","1","1","0","0","0","1","1","1","0","0","1"
"706","0","290","1","other","1","1","0","0","1","0","0","0","","COG2372 - Copper-binding protein CopC (methionine-rich)","0","1","cabdcd","2617350415/1-290 Ga0061098_101195  Copper-binding protein CopC (methionine-rich) [Bradyrhizobium sp. ERR11 : Ga0061098_1011]","873","zzzz856","1","95965","","Copper-binding protein CopC (methionine-rich)","","2617350415","2617270735","Bradyrhizobium sp. ERR11","Bradyrhizobium","zzzz856","Ga0061098_101195","0","0","0","0","0","0","0","0","0","1","1","17","0","0","1","pfam04234 - CopC","0","Ga0061098_1011","0.63","2617274019","278998","Bradyrhizobium sp. ERR11 : Ga0061098_1011","290","USER","zzzz856",,"Cx8MHxnC","1","95093","+","","no","3","1","1","0","1","0","1","1","0","1","0","1"
"705","0","263","0","bAOB","0","0","1","0","0","0","0","0","","","0","0","none","2671680154/1-263 Ga0105872_1461  hypothetical protein [Nitrosomonas marina Nm71 : Ga0105872_146]","792","zzzz720","1","1175","","hypothetical protein","","2671680154","2671180135","Nitrosomonas marina Nm71","Nitrosomonas","zzzz720","Ga0105872_1461","0","0","0","0","0","0","0","0","0","1","0","8","0","0","0","","0","Ga0105872_146","0.43","2671193574","16640","Nitrosomonas marina Nm71 : Ga0105872_146","263","USER","zzzz720",,"CxnC","1","384","-","","no","2","1","1","0","0","0","0","0","1","0","0","1"
"704","0","263","0","bAOB","0","0","0","1","0","0","0","0","","","0","0","none","2671470144/1-263 Ga0105871_11677  hypothetical protein [Nitrosomonas marina Nm22 : Ga0105871_116]","792","zzzz721","1","75739","","hypothetical protein","","2671470144","2671180082","Nitrosomonas marina Nm22","Nitrosomonas","zzzz721","Ga0105871_11677","0","0","0","0","0","0","0","0","0","1","0","4","0","0","0","","0","Ga0105871_116","0.45","2671191210","76076","Nitrosomonas marina Nm22 : Ga0105871_116","263","USER","zzzz721",,"Cx8MxnC","1","74948","+","","no","2","1","1","0","0","0","1","1","1","0","0","1"
"703","0","262","0","aMOB","0","0","0","1","0","0","0","0","","","0","0","none","2549983402/1-262 O5ODRAFT_02342  hypothetical protein [Methylocystis parvus OBBP : O5ODRAFT_AJTV01000019_1.19]","789","zzzz241","1","79095","","hypothetical protein","","2549983402","2548876819","Methylocystis parvus OBBP","Methylocystis","zzzz241","O5ODRAFT_02342","0","0","0","0","0","0","0","0","0","1","0","4","0","0","0","","0","O5ODRAFT_AJTV01000019_1.19","0.64","2548977275","89729","Methylocystis parvus OBBP : O5ODRAFT_AJTV01000019_1.19","262","USER","zzzz241","1","Cx8MxnC","2","78307","-","","no","1","1","1","0","0","0","1","1","1","0","0","1"
"702","0","261","0","bAOB","0","0","1","0","0","0","0","0","","","0","0","none","2737541485/1-261 Ga0181062_101254  hypothetical protein [Nitrosomonas nitrosa Nm91 : Ga0181062_101]
2737603558/1-261 Ga0181054_11295  hypothetical protein [Nitrosomonas nitrosa Nm90 : Ga0181054_112]","786","zzzz731","1","285371","","hypothetical protein","","2737541485","2737471621","Nitrosomonas nitrosa Nm91","Nitrosomonas","zzzz731
zzzz732","Ga0181062_101254","0","0","0","0","0","0","0","0","0","2","0","7","0","0","0","","0","Ga0181062_101","0.46","2737476980","285655","Nitrosomonas nitrosa Nm91 : Ga0181062_101","261","USER","zzzz731","1","CxnC","1","284586","+","","no","2","1","1","0","0","0","0","0","1","0","0","1"
"701","0","261","0","bAOB","0","0","1","0","0","0","0","0","","","0","0","none","2671879837/1-261 Ga0105874_1102  hypothetical protein [Nitrosomonas nitrosa Nm146 : Ga0105874_110]","786","zzzz733","1","1070","","hypothetical protein","","2671879837","2671180218","Nitrosomonas nitrosa Nm146","Nitrosomonas","zzzz733","Ga0105874_1102","0","0","0","0","0","0","0","0","0","1","0","7","0","0","0","","0","Ga0105874_110","0.48","2671202855","105805","Nitrosomonas nitrosa Nm146 : Ga0105874_110","261","USER","zzzz733","1","CxnC","1","285","-","","no","2","1","1","0","0","0","0","0","1","0","0","1"
"700","0","260","1","other","1","0","0","0","1","0","0","0","","","1","1","cabdcd","2629467210/1-260 Ga0069205_104717  hypothetical protein [Skermanella aerolata KACC 11604 : Ga0069205_1047]","783","zzzz243","1","16650","","hypothetical protein","","2629467210","2627853908","Skermanella aerolata KACC 11604","Skermanella","zzzz243","Ga0069205_104717","0","1","0","0","0","0","0","0","0","1","1","17","0","0","0","","0","Ga0069205_1047","0.61","2627898596","47778","Skermanella aerolata KACC 11604 : Ga0069205_1047","260","USER","zzzz243",,"Cx8MHxnC","1","15868","+","","no","1","1","1","0","1","0","1","1","1","1","0","1"
"699","0","259","0","ncMOB","1","0","0","0","0","0","0","1","","","0","0","pmoCr","2713529832/1-259 DAMO_2340  hypothetical protein [Candidatus Methylomirabilis oxyfera Ga0169943 : FP565575]
2517504317/1-259 DAMO_2340  Conserved protein of unknown function; pmoD (singleton) [Candidatus Methylomirabilis oxyfera sp. Australia : FP565575]","780","zzzz846","1","2014897","","hypothetical protein","","2713529832","2711768628","Candidatus Methylomirabilis oxyfera","Methylomirabilis","zzzz846
zzzz847","DAMO_2340","0","0","0","0","0","0","0","0","0","2","0","4","0","0","0","","0","FP565575","0.59","2711857673","2752854","Candidatus Methylomirabilis oxyfera Ga0169943 : FP565575","259","USER","zzzz846","1","Cx9HxnC","1","2014118","+","","no","1","1","1","0","1","0","0","0","1","1","0","1"
"698","0","259","0","ncMOB","0","0","0","0","0","0","0","1","","","0","0","none","2517302834/1-259 NC10aus_01140  hypothetical protein [Candidatus Methylomirabilis oxyfera sp. Australia : NC10aus_phy_paired_raw_reads_trimmed_paired_contig_24.13]","780","zzzz855","1","17538","","hypothetical protein","","2517302834","2517287004","Candidatus Methylomirabilis oxyfera sp. Australia","Methylomirabilis","zzzz855","NC10aus_01140","0","0","0","0","0","0","0","0","0","1","0","1","0","0","0","","0","NC10aus_phy_paired_raw_reads_trimmed_paired_contig_24.13","0.61","2517287280","112348","Candidatus Methylomirabilis oxyfera sp. Australia : NC10aus_phy_paired_raw_reads_trimmed_paired_contig_24.13","259","USER","zzzz855","1","Cx9HxnC","1","16759","+","","no","1","1","1","0","1","0","0","0","1","1","0","1"
"697","0","258","0","bAOB","0","0","1","0","0","0","0","0","","","0","0","none","2747898243/1-258 Ga0207393_107135  hypothetical protein [Nitrosomonas sp. Nm143 : Ga0207393_107]","777","zzzz716","1","151757","","hypothetical protein","","2747898243","2747842412","Nitrosomonas sp. Nm143 (v3)","Nitrosomonas","zzzz716","Ga0207393_107135","0","0","0","0","0","0","0","0","0","1","0","8","0","0","0","","0","Ga0207393_107","0.44","2747844523","152125","Nitrosomonas sp. Nm143 : Ga0207393_107","258","USER","zzzz716",,"CxnC","1","150981","+","","no","2","1","1","0","0","0","0","0","1","0","0","1"
"696","0","258","0","bAOB","0","0","0","1","0","0","0","0","","","0","0","none","2676376373/1-258 Ga0111712_10351  hypothetical protein [Nitrosomonas sp. 51 Nm51 : Ga0111712_1035]","777","zzzz719","1","928","","hypothetical protein","","2676376373","2675903037","Nitrosomonas sp. 51 Nm51","Nitrosomonas","zzzz719","Ga0111712_10351","0","0","0","0","0","0","0","0","0","1","0","4","0","0","0","","0","Ga0111712_1035","0.46","2675921645","27875","Nitrosomonas sp. 51 Nm51 : Ga0111712_1035","258","USER","zzzz719",,"Cx8MxnC","1","152","-","","no","2","1","1","0","0","0","1","1","1","0","0","1"
"695","0","258","1","ncMOB","1","0","0","0","0","0","0","1","","","0","0","cabd","2517304606/1-258 NC10aus_02914  hypothetical protein [Candidatus Methylomirabilis oxyfera sp. Australia : NC10aus_phy_paired_raw_reads_trimmed_paired_contig_156.40]","777","zzzz848","1","8902","","hypothetical protein","","2517304606","2517287004","Candidatus Methylomirabilis oxyfera sp. Australia","Methylomirabilis","zzzz848","NC10aus_02914","0","0","0","0","0","0","0","0","0","1","1","20","0","0","0","","0","NC10aus_phy_paired_raw_reads_trimmed_paired_contig_156.40","0.58","2517287307","12633","Candidatus Methylomirabilis oxyfera sp. Australia : NC10aus_phy_paired_raw_reads_trimmed_paired_contig_156.40","258","USER","zzzz848","1","Cx9HxnC","1","8126","-","","no","2","1","1","0","1","0","0","0","1","1","0","1"
"694","0","258","0","ncMOB","0","0","0","0","0","0","0","1","","","0","0","none","2713529960/1-258 DAMO_2470  hypothetical protein [Candidatus Methylomirabilis oxyfera Ga0169943 : FP565575]
2517504445/1-258 DAMO_2470  Conserved protein of unknown function; pmoD (singleton) [Candidatus Methylomirabilis oxyfera sp. Australia : FP565575]","777","zzzz850","1","2126243","","hypothetical protein","","2713529960","2711768628","Candidatus Methylomirabilis oxyfera","Methylomirabilis","zzzz850
zzzz851","DAMO_2470","0","0","0","0","0","0","0","0","0","2","0","1","0","0","0","","0","FP565575","0.59","2711857673","2752854","Candidatus Methylomirabilis oxyfera Ga0169943 : FP565575","258","USER","zzzz850","1","Cx9HxnC","1","2125467","-","","no","1","1","1","0","1","0","0","0","1","1","0","1"
"693","0","258","0","ncMOB","0","0","0","0","0","0","0","1","","","0","0","none","2517304011/1-258 NC10aus_02319  hypothetical protein [Candidatus Methylomirabilis oxyfera sp. Australia : NC10aus_phy_paired_raw_reads_trimmed_paired_contig_55.25]","777","zzzz852","1","5959","","hypothetical protein","","2517304011","2517287004","Candidatus Methylomirabilis oxyfera sp. Australia","Methylomirabilis","zzzz852","NC10aus_02319","0","0","0","0","0","0","0","0","0","1","0","1","0","0","0","","0","NC10aus_phy_paired_raw_reads_trimmed_paired_contig_55.25","0.59","2517287292","58297","Candidatus Methylomirabilis oxyfera sp. Australia : NC10aus_phy_paired_raw_reads_trimmed_paired_contig_55.25","258","USER","zzzz852","1","Cx9HxnC","1","5183","+","","no","1","1","1","0","1","0","0","0","1","1","0","1"
"692","0","257","0","bAOB","0","0","1","0","0","0","0","0","","","0","0","none","2676393049/1-257 Ga0111709_10832  hypothetical protein [Nitrosomonas sp. 33 Nm33 : Ga0111709_1083]","774","zzzz725","1","1096","","hypothetical protein","","2676393049","2675903042","Nitrosomonas sp. 33 Nm33","Nitrosomonas","zzzz725","Ga0111709_10832","0","0","0","0","0","0","0","0","0","1","0","7","0","0","0","","0","Ga0111709_1083","0.42","2675922407","12251","Nitrosomonas sp. 33 Nm33 : Ga0111709_1083","257","USER","zzzz725","1","CxnC","1","323","-","","no","2","1","1","0","0","0","0","0","1","0","0","1"
"691","0","257","0","ncMOB","0","0","0","0","0","0","0","1","","","0","0","none","2517304415/1-257 NC10aus_02723  hypothetical protein [Candidatus Methylomirabilis oxyfera sp. Australia : NC10aus_phy_paired_raw_reads_trimmed_paired_contig_77.32]","774","zzzz849","1","5384","","hypothetical protein","","2517304415","2517287004","Candidatus Methylomirabilis oxyfera sp. Australia","Methylomirabilis","zzzz849","NC10aus_02723","0","0","0","0","0","0","0","0","0","1","0","1","0","0","0","","0","NC10aus_phy_paired_raw_reads_trimmed_paired_contig_77.32","0.6","2517287299","25374","Candidatus Methylomirabilis oxyfera sp. Australia : NC10aus_phy_paired_raw_reads_trimmed_paired_contig_77.32","257","USER","zzzz849","1","Cx9HxnC","1","4611","+","","no","1","1","1","0","1","0","0","0","1","1","0","1"
"690","0","257","0","ncMOB","0","0","0","0","0","0","0","1","","","0","0","none","2713530128/1-257 DAMO_2635  hypothetical protein [Candidatus Methylomirabilis oxyfera Ga0169943 : FP565575]
2517504613/1-257 DAMO_2635  Conserved protein of unknown function; pmoD (singleton) [Candidatus Methylomirabilis oxyfera sp. Australia : FP565575]","774","zzzz853","1","2275826","","hypothetical protein","","2713530128","2711768628","Candidatus Methylomirabilis oxyfera","Methylomirabilis","zzzz853
zzzz854","DAMO_2635","0","0","0","0","0","0","0","0","0","2","0","1","0","0","0","","0","FP565575","0.59","2711857673","2752854","Candidatus Methylomirabilis oxyfera Ga0169943 : FP565575","257","USER","zzzz853","1","Cx9HxnC","1","2275053","+","","no","2","1","1","0","1","0","0","0","1","1","0","1"
"689","0","256","0","bAOB","0","0","1","0","0","0","0","0","","","0","0","none","651004283/1-256 Nit79A3_2943  hypothetical protein [Nitrosomonas sp. Is79A3 chromosome: NC_015731]","771","zzzz722","1","3109877","YP_004696093","hypothetical protein","","651004283","650716067","Nitrosomonas sp. IS79A3","Nitrosomonas","zzzz722","Nit79A3_2943","0","0","0","0","0","0","0","0","0","1","0","8","0","0","0","","0","NC_015731","0.45","650716163","3783444","Nitrosomonas sp. Is79A3 chromosome: NC_015731","256","USER","zzzz722",,"CxnC","3","3109107","-","","no","2","1","1","0","0","0","0","0","1","0","0","1"
"688","0","256","0","bAOB","0","0","1","0","0","0","0","0","","","0","0","none","2676385100/1-256 Ga0111714_101276  hypothetical protein [Nitrosomonas sp. Nm34 : Ga0111714_1012]","771","zzzz727","1","91390","","hypothetical protein","","2676385100","2675903040","Nitrosomonas sp. Nm34","Nitrosomonas","zzzz727","Ga0111714_101276","0","0","0","0","0","0","0","0","0","1","0","7","0","0","0","","0","Ga0111714_1012","0.44","2675922031","91672","Nitrosomonas sp. Nm34 : Ga0111714_1012","256","USER","zzzz727","1","CxnC","1","90620","+","","no","2","1","1","0","0","0","0","0","1","0","0","1"
"687","0","256","0","bAOB","0","0","1","0","0","0","0","0","","","0","0","none","2676401364/1-256 Ga0105861_11012  hypothetical protein [Nitrosomonas communis Nm110 : Ga0105861_1101]","771","zzzz728","1","1051","","hypothetical protein","","2676401364","2675903044","Nitrosomonas communis Nm110","Nitrosomonas","zzzz728","Ga0105861_11012","0","0","0","0","0","0","0","0","0","1","0","8","0","0","0","","0","Ga0105861_1101","0.45","2675922791","3194","Nitrosomonas communis Nm110 : Ga0105861_1101","256","USER","zzzz728","1","CxnC","1","281","-","","no","2","1","1","0","0","0","0","0","1","0","0","1"
"686","0","256","0","bAOB","0","0","1","0","0","0","0","0","","","0","0","none","2676404228/1-256 Ga0105862_105623  hypothetical protein [Nitrosomonas communis Nm2 : Ga0105862_1056]
2630388920/1-256 Ga0078022_11403  hypothetical protein [Nitrosomonas communis Nm2 : Ga0078022_11]","771","zzzz729","1","22982","","hypothetical protein","","2676404228","2675903045","Nitrosomonas communis Nm2","Nitrosomonas","zzzz729
zzzz730","Ga0105862_105623","0","0","0","0","0","0","0","0","0","2","0","7","0","0","0","","0","Ga0105862_1056","0.41","2675922894","23262","Nitrosomonas communis Nm2 : Ga0105862_1056","256","USER","zzzz729","1","CxnC","1","22212","+","","no","2","1","1","0","0","0","0","0","1","0","0","1"
"685","0","255","0","bAOB","0","0","1","0","0","0","0","0","","","0","0","none","2676397969/1-255 Ga0105863_11712  hypothetical protein [Nitrosomonas communis Nm44 : Ga0105863_1171]","768","zzzz726","1","1050","","hypothetical protein","","2676397969","2675903043","Nitrosomonas communis Nm44","Nitrosomonas","zzzz726","Ga0105863_11712","0","0","0","0","0","0","0","0","0","1","0","8","0","0","0","","0","Ga0105863_1171","0.42","2675922666","1553","Nitrosomonas communis Nm44 : Ga0105863_1171","255","USER","zzzz726","1","CxnC","1","283","-","","no","2","1","1","0","0","0","0","0","1","0","0","1"
"684","0","254","0","bAOB","0","0","1","0","0","0","0","0","","","0","0","none","2737572281/1-254 Ga0181080_12438  hypothetical protein [Nitrosomonas aestuarii Nm36 : Ga0181080_124]","765","zzzz717","1","41987","","hypothetical protein","","2737572281","2737471630","Nitrosomonas aestuarii Nm36","Nitrosomonas","zzzz717","Ga0181080_12438","0","0","0","0","0","0","0","0","0","1","0","8","0","0","0","","0","Ga0181080_124","0.44","2737477559","42190","Nitrosomonas aestuarii Nm36 : Ga0181080_124","254","USER","zzzz717",,"CxnC","1","41223","+","","no","2","1","1","0","0","0","0","0","1","0","0","1"
"683","0","254","0","bAOB","0","0","1","0","0","0","0","0","","","0","0","none","2671685141/1-254 Ga0105860_10191  hypothetical protein [Nitrosomonas aestuarii Nm69 : Ga0105860_1019]","765","zzzz718","1","928","","hypothetical protein","","2671685141","2671180137","Nitrosomonas aestuarii Nm69","Nitrosomonas","zzzz718","Ga0105860_10191","0","0","0","0","0","0","0","0","0","1","0","8","0","0","0","","0","Ga0105860_1019","0.47","2671193739","77382","Nitrosomonas aestuarii Nm69 : Ga0105860_1019","254","USER","zzzz718",,"CxnC","1","164","-","","no","2","1","1","0","0","0","0","0","1","0","0","1"
"682","0","254","1","ncMOB","1","0","0","0","0","0","0","1","","","0","0","cabd","2517504423/1-254 DAMO_2446  Conserved protein of unknown function; pmoD [Candidatus Methylomirabilis oxyfera sp. Australia : FP565575]
2713529938/1-254 DAMO_2446  hypothetical protein [Candidatus Methylomirabilis oxyfera Ga0169943 : FP565575]","765","zzzz844","1","2104567","","""Conserved protein of unknown function; pmoD""","","2517504423","2517487004","Candidatus Methylomirabilis oxyfera sp. Australia","Methylomirabilis","zzzz844
zzzz845","DAMO_2446","0","0","0","0","0","0","0","0","0","2","1","20","0","0","0","","0","FP565575","0.59","2517487250","2752854","Candidatus Methylomirabilis oxyfera sp. Australia : FP565575","254","USER","zzzz844","1","Cx9HxnC","1","2103803","-","","no","2","1","1","0","1","0","0","0","1","1","0","1"
"681","0","253","0","bAOB","0","0","1","0","0","0","0","0","","","0","0","none","2676373042/1-253 Ga0111711_102448  hypothetical protein [Nitrosomonas sp. 41 Nm58 : Ga0111711_1024]","762","zzzz723","1","45062","","hypothetical protein","","2676373042","2675903036","Nitrosomonas sp. 41 Nm58","Nitrosomonas","zzzz723","Ga0111711_102448","0","0","0","0","0","0","0","0","0","1","0","7","0","0","0","","0","Ga0111711_1024","0.45","2675921508","45332","Nitrosomonas sp. 41 Nm58 : Ga0111711_1024","253","USER","zzzz723","1","CxnC","1","44301","+","","no","2","1","1","0","0","0","0","0","1","0","0","1"
"680","0","253","0","bAOB","0","0","1","0","0","0","0","0","","","0","0","none","2676379965/1-253 Ga0111710_10571  hypothetical protein [Nitrosomonas sp. 41 Nm132 : Ga0111710_1057]","762","zzzz724","1","865","","hypothetical protein","","2676379965","2675903038","Nitrosomonas sp. 41 Nm132","Nitrosomonas","zzzz724","Ga0111710_10571","0","0","0","0","0","0","0","0","0","1","0","7","0","0","0","","0","Ga0111710_1057","0.43","2675921798","12263","Nitrosomonas sp. 41 Nm132 : Ga0111710_1057","253","USER","zzzz724","1","CxnC","1","104","-","","no","2","1","1","0","0","0","0","0","1","0","0","1"
"679","0","250","0","aMOB","0","0","0","1","0","0","0","0","","","0","0","none","2517402657/1-250 A3OODRAFT_1524  hypothetical protein [Methylocystis rosea SV97T : A3OODRAFT_scaffold1.1]","753","zzzz239","1","1535631","","hypothetical protein","","2517402657","2517287028","Methylocystis rosea SV97T","Methylocystis","zzzz239","A3OODRAFT_1524","0","0","0","0","0","0","0","0","0","1","0","4","0","0","0","","0","A3OODRAFT_scaffold1.1","0.63","2517287733","3546604","Methylocystis rosea SV97T : A3OODRAFT_scaffold1.1","250","USER","zzzz239",,"Cx8MxnC","3","1534879","+","","no","2","1","1","0","0","0","1","1","1","0","0","1"
"678","0","250","0","aMOB","0","0","0","1","0","0","0","0","","","0","0","none","2517635295/1-250 SB2_00510  hypothetical protein [Methylocystis sp. strain SB2 : SB2_68.4]","753","zzzz240","1","88521","","hypothetical protein","","2517635295","2517572022","Methylocystis sp. SB2","Methylocystis","zzzz240","SB2_00510","0","0","0","0","0","0","0","0","0","1","0","4","0","0","0","","0","SB2_68.4","0.63","2517575322","125397","Methylocystis sp. strain SB2 : SB2_68.4","250","USER","zzzz240",,"Cx8MxnC","3","87769","-","","no","2","1","1","0","0","0","1","1","1","0","0","1"
"677","0","249","0","aMOB","0","0","0","1","0","0","0","0","","","0","0","none","2540714454/1-249 BN69_2856  Conserved hypothetical protein [Methylocystis sp. SC2 : HE956757]","750","zzzz237","1","2940229","","Conserved hypothetical protein","","2540714454","2540341127","Methylocystis sp. SC2","Methylocystis","zzzz237","BN69_2856","0","0","0","0","0","0","0","0","0","1","0","4","0","0","0","","0","HE956757","0.63","2540348159","3773444","Methylocystis sp. SC2 : HE956757","249","USER","zzzz237",,"Cx8MxnC","3","2939480","+","","no","2","1","1","0","0","0","1","1","1","0","0","1"
"676","0","249","0","aMOB","0","0","0","1","0","0","0","0","","","0","0","none","2700427737/1-249 MhirCSC1_22061  hypothetical protein [Methylocystis hirsuta CSC1 : MhirCSC1.pseudomolecule.1]","750","zzzz238","1","2582262","","hypothetical protein","","2700427737","2698536815","Methylocystis hirsuta CSC1","Methylocystis","zzzz238","MhirCSC1_22061","0","0","0","0","0","0","0","0","0","1","0","4","0","0","0","","0","MhirCSC1.pseudomolecule.1","0.63","2698597889","3501390","Methylocystis hirsuta CSC1 : MhirCSC1.pseudomolecule.1","249","USER","zzzz238",,"Cx8MxnC","3","2581513","+","","no","2","1","1","0","0","0","1","1","1","0","0","1"
"675","0","244","0","bAOB","0","0","1","0","0","0","0","0","","","1","0","copC","2737552037/1-244 Ga0181066_11364  hypothetical protein [Nitrosomonas sp. Nm141 : Ga0181066_113]","735","zzzz642","1","55659","","hypothetical protein","","2737552037","2737471624","Nitrosomonas sp. Nm141","Nitrosomonas","zzzz642","Ga0181066_11364","0","0","0","0","0","0","0","0","0","1","0","7","0","0","0","","0","Ga0181066_113","0.49","2737477133","91912","Nitrosomonas sp. Nm141 : Ga0181066_113","244","USER","zzzz642",,"CxnC","1","54925","-","","no","1","1","1","0","0","0","0","0","0","0","0","1"
"674","0","244","0","bAOB","0","0","1","0","0","0","0","0","","","1","0","copC","2671667134/1-244 Ga0105875_11259  hypothetical protein [Nitrosomonas oligotropha Nm75 : Ga0105875_112]
2671670468/1-244 Ga0105876_11280  hypothetical protein [Nitrosomonas oligotropha Nm76 : Ga0105876_112]","735","zzzz643","1","45208","","hypothetical protein","","2671667134","2671180131","Nitrosomonas oligotropha Nm75","Nitrosomonas","zzzz643
zzzz644","Ga0105875_11259","0","0","0","0","0","0","0","0","0","2","0","7","0","0","0","","0","Ga0105875_112","0.47","2671193199","81410","Nitrosomonas oligotropha Nm75 : Ga0105875_112","244","USER","zzzz643","1","CxnC","1","44474","-","","no","1","1","1","0","0","0","0","0","0","0","0","1"
"673","0","244","0","bAOB","0","0","1","0","0","0","0","0","","","1","0","copC","2737568763/1-244 Ga0181079_1282  hypothetical protein [Nitrosomonas oligotropha Nm49 : Ga0181079_128]","735","zzzz645","1","1332","","hypothetical protein","","2737568763","2737471629","Nitrosomonas oligotropha Nm49","Nitrosomonas","zzzz645","Ga0181079_1282","0","0","0","0","0","0","0","0","0","1","0","7","0","0","0","","0","Ga0181079_128","0.45","2737477484","37550","Nitrosomonas oligotropha Nm49 : Ga0181079_128","244","USER","zzzz645","1","CxnC","2","598","-","","no","1","1","1","0","0","0","0","0","0","0","0","1"
"672","0","244","0","bAOB","0","0","1","0","0","0","0","0","","","1","0","copC","2727728593/1-244 Ga0180021_3105  hypothetical protein [Nitrosomonas sp. Nm120 : Ga0180021_11]","735","zzzz646","1","3255338","","hypothetical protein","","2727728593","2724679654","Nitrosomonas sp. Nm120","Nitrosomonas","zzzz646","Ga0180021_3105","0","0","0","0","0","0","0","0","0","1","0","7","0","0","0","","0","Ga0180021_11","0.48","2724800066","3368096","Nitrosomonas sp. Nm120 : Ga0180021_11","244","USER","zzzz646","1","CxnC","3","3254604","+","","no","1","1","1","0","0","0","0","0","0","0","0","1"
"671","0","243","0","gAOB","0","0","0","0","0","0","0","1","","","0","0","none","647628532/1-243 NOC27_3166  hypothetical protein [Nitrosococcus oceani AFC27 scf_1104573000308 genomic scaffold: NZ_DS995301]","732","zzzz616","1","434882","ZP_05049610","hypothetical protein","","647628532","647533188","Nitrosococcus oceani AFC27","Nitrosococcus","zzzz616","NOC27_3166","0","0","0","0","0","0","0","0","0","1","0","1","0","0","0","","0","NZ_DS995301","0.51","647533621","1307362","Nitrosococcus oceani AFC27 scf_1104573000308 genomic scaffold: NZ_DS995301","243","USER","zzzz616","1","Cx9HxnC","1","434151","+","","no","1","1","1","0","1","0","0","0","0","1","0","1"
"670","0","240","0","bAOB","0","0","1","0","0","0","0","0","","","0","0","none","2735375713/1-240 Ga0180025_1981  hypothetical protein [Nitrosomonas ureae Nm42 : Ga0180025_11]
2737565967/1-240 Ga0181075_1537  hypothetical protein [Nitrosomonas ureae Nm5 : Ga0181075_153]
2737589845/1-240 Ga0181063_101467  hypothetical protein [Nitrosomonas ureae Nm4 : Ga0181063_1014]
2676381752/1-240 Ga0105878_101664  hypothetical protein [Nitrosomonas ureae Nm9 : Ga0105878_1016]","723","zzzz707","1","2032457","","hypothetical protein","","2735375713","2734482144","Nitrosomonas ureae Nm42","Nitrosomonas","zzzz707
zzzz708
zzzz709
zzzz710","Ga0180025_1981","0","0","0","0","0","0","0","0","0","4","0","8","0","0","0","","0","Ga0180025_11","0.45","2734598818","2634019","Nitrosomonas ureae Nm42 : Ga0180025_11","240","USER","zzzz707",,"CxnC","3","2031735","+","","no","2","1","1","0","0","0","0","0","1","0","0","1"
"669","0","240","0","bAOB","0","0","1","0","0","0","0","0","","","0","0","none","2671279741/1-240 Ga0105883_11668  hypothetical protein [Nitrosomonas ureae Nm10 : Ga0105883_116]","723","zzzz711","1","68215","","hypothetical protein","","2671279741","2671180029","Nitrosomonas ureae Nm10","Nitrosomonas","zzzz711","Ga0105883_11668","0","0","0","0","0","0","0","0","0","1","0","8","0","0","0","","0","Ga0105883_116","0.44","2671181358","68664","Nitrosomonas ureae Nm10 : Ga0105883_116","240","USER","zzzz711",,"CxnC","3","67493","+","","no","2","1","1","0","0","0","0","0","1","0","0","1"
"668","0","240","0","bAOB","0","0","1","0","0","0","0","0","","","0","0","none","2727952616/1-240 Ga0180019_2437  hypothetical protein [Nitrosomonas ureae Nm15 : Ga0180019_11]","723","zzzz712","1","2559200","","hypothetical protein","","2727952616","2724679738","Nitrosomonas ureae Nm15","Nitrosomonas","zzzz712","Ga0180019_2437","0","0","0","0","0","0","0","0","0","1","0","8","0","0","0","","0","Ga0180019_11","0.45","2724808738","3064188","Nitrosomonas ureae Nm15 : Ga0180019_11","240","USER","zzzz712","1","CxnC","3","2558478","+","","no","2","1","1","0","0","0","0","0","1","0","0","1"
"667","0","240","0","bAOB","0","0","1","0","0","0","0","0","","","0","0","none","650755214/1-240 NAL212_2751  hypothetical protein [Nitrosomonas sp. AL212 chromosome: NC_015222]","723","zzzz713","1","2713596","YP_004295701","hypothetical protein","","650755214","650716066","Nitrosomonas sp. AL212","Nitrosomonas","zzzz713","NAL212_2751","0","0","0","0","0","0","0","0","0","1","0","8","0","0","0","","0","NC_015222","0.45","650716029","3180526","Nitrosomonas sp. AL212 chromosome: NC_015222","240","USER","zzzz713","1","CxnC","3","2712874","-","","no","2","1","1","0","0","0","0","0","1","0","0","1"
"666","0","239","0","other","0","0","0","0","0","0","0","0","","","0","0","none","2638944235/1-239 Ga0097674_111540  hypothetical protein [Cycloclasticus sp. from gill tissue of Bathymodiolus heckerae (specimen P) Ga0097674 (Draft1) : Ga0097674_1115]
2652065724/1-239 Ga0105568_103040  hypothetical protein [Cycloclasticus sp. from gill tissue of Bathymodiolus heckerae (specimen E) Ga0105568 : Ga0105568_1030]
2652070964/1-239 Ga0105567_105940  hypothetical protein [Cycloclasticus sp. from gill tissue of Bathymodiolus heckerae (specimen B) Ga0105567 : Ga0105567_1059]","720","zzzz575","1","38996","","hypothetical protein","","2638944235","2636416012","Cycloclasticus sp. from gill tissue of Bathymodiolus heckerae (specimen P) (Draft1)","Cycloclasticus","zzzz575
zzzz576
zzzz577","Ga0097674_111540","0","0","0","1","0","0","0","0","0","3","0","4","0","0","0","","0","Ga0097674_1115","0.42","2636560680","82558","Cycloclasticus sp. from gill tissue of Bathymodiolus heckerae (specimen P) Ga0097674 (Draft1) : Ga0097674_1115","239","USER","zzzz575",,"Cx10HxnC","2","38277","+","","no","2","0","1","1","1","0","0","0","1","1","0","1"
"665","0","239","0","bAOB","0","0","1","0","0","0","0","0","","","0","0","none","2676368161/1-239 Ga0111713_1002117  hypothetical protein [Nitrosomonas sp. Nm166 : Ga0111713_1002]","720","zzzz705","1","125710","","hypothetical protein","","2676368161","2675903035","Nitrosomonas sp. Nm166","Nitrosomonas","zzzz705","Ga0111713_1002117","0","0","0","0","0","0","0","0","0","1","0","8","0","0","0","","0","Ga0111713_1002","0.43","2675921360","126045","Nitrosomonas sp. Nm166 : Ga0111713_1002","239","USER","zzzz705",,"CxnC","1","124991","+","","no","2","1","1","0","0","0","0","0","1","0","0","1"
"664","0","239","0","bAOB","0","0","1","0","0","0","0","0","","","0","0","none","2671665372/1-239 Ga0105877_1501  hypothetical protein [Nitrosomonas ureae Nm13 : Ga0105877_150]","720","zzzz706","1","920","","hypothetical protein","","2671665372","2671180130","Nitrosomonas ureae Nm13","Nitrosomonas","zzzz706","Ga0105877_1501","0","0","0","0","0","0","0","0","0","1","0","8","0","0","0","","0","Ga0105877_150","0.41","2671193163","5723","Nitrosomonas ureae Nm13 : Ga0105877_150","239","USER","zzzz706",,"CxnC","1","201","-","","no","2","1","1","0","0","0","0","0","1","0","0","1"
"663","0","238","0","bAOB","0","0","1","0","0","0","0","0","","","0","0","none","2737551478/1-238 Ga0181066_1082  hypothetical protein [Nitrosomonas sp. Nm141 : Ga0181066_108]","717","zzzz700","1","1057","","hypothetical protein","","2737551478","2737471624","Nitrosomonas sp. Nm141","Nitrosomonas","zzzz700","Ga0181066_1082","0","0","0","0","0","0","0","0","0","1","0","8","0","0","0","","0","Ga0181066_108","0.51","2737477128","110709","Nitrosomonas sp. Nm141 : Ga0181066_108","238","USER","zzzz700",,"CxnC","1","341","-","","no","2","1","1","0","0","0","0","0","1","0","0","1"
"662","0","238","0","bAOB","0","0","1","0","0","0","0","0","","","0","0","none","2727728325/1-238 Ga0180021_2837  hypothetical protein [Nitrosomonas sp. Nm120 : Ga0180021_11]","717","zzzz701","1","2995489","","hypothetical protein","","2727728325","2724679654","Nitrosomonas sp. Nm120","Nitrosomonas","zzzz701","Ga0180021_2837","0","0","0","0","0","0","0","0","0","1","0","8","0","0","0","","0","Ga0180021_11","0.48","2724800066","3368096","Nitrosomonas sp. Nm120 : Ga0180021_11","238","USER","zzzz701",,"CxnC","3","2994773","+","","no","2","1","1","0","0","0","0","0","1","0","0","1"
"661","0","238","0","bAOB","0","0","1","0","0","0","0","0","","","0","0","none","2737568970/1-238 Ga0181079_1331  hypothetical protein [Nitrosomonas oligotropha Nm49 : Ga0181079_133]","717","zzzz702","1","965","","hypothetical protein","","2737568970","2737471629","Nitrosomonas oligotropha Nm49","Nitrosomonas","zzzz702","Ga0181079_1331","0","0","0","0","0","0","0","0","0","1","0","8","0","0","0","","0","Ga0181079_133","0.51","2737477489","24989","Nitrosomonas oligotropha Nm49 : Ga0181079_133","238","USER","zzzz702",,"CxnC","2","249","-","","no","2","1","1","0","0","0","0","0","1","0","0","1"
"660","0","238","0","bAOB","0","0","1","0","0","0","0","0","","","0","0","none","2671670821/1-238 Ga0105876_1171  hypothetical protein [Nitrosomonas oligotropha Nm76 : Ga0105876_117]
2671667531/1-238 Ga0105875_1181  hypothetical protein [Nitrosomonas oligotropha Nm75 : Ga0105875_118]","717","zzzz703","1","965","","hypothetical protein","","2671670821","2671180132","Nitrosomonas oligotropha Nm76","Nitrosomonas","zzzz703
zzzz704","Ga0105876_1171","0","0","0","0","0","0","0","0","0","2","0","8","0","0","0","","0","Ga0105876_117","0.5","2671193284","65884","Nitrosomonas oligotropha Nm76 : Ga0105876_117","238","USER","zzzz703",,"CxnC","1","249","-","","no","2","1","1","0","0","0","0","0","1","0","0","1"
"659","0","237","0","gMOB","0","0","0","0","0","0","0","1","","","1","0","copC","2508832372/1-237 MetszDRAFT_2536  hypothetical protein [Methylocaldum szegediense O-12 : MetszDRAFT_MSL.2]","714","zzzz611","1","243829","","hypothetical protein","","2508832372","2508501066","Methylocaldum szegediense O-12","Methylocaldum","zzzz611","MetszDRAFT_2536","0","0","0","0","0","0","0","0","0","1","0","1","0","0","0","","0","MetszDRAFT_MSL.2","0.57","2508523584","2650142","Methylocaldum szegediense O-12 : MetszDRAFT_MSL.2","237","USER","zzzz611","1","Cx9HxnC","2","243116","+","","no","2","1","1","0","1","0","0","0","0","1","0","1"
"658","0","237","0","bAOB","0","0","1","0","0","0","0","0","","","0","0","none","2737608089/1-237 Ga0181067_102166  hypothetical protein [Nitrosomonas sp. Nm134 : Ga0181067_102]","714","zzzz699","1","195390","","hypothetical protein","","2737608089","2737471642","Nitrosomonas sp. Nm134","Nitrosomonas","zzzz699","Ga0181067_102166","0","0","0","0","0","0","0","0","0","1","0","8","0","0","0","","0","Ga0181067_102","0.51","2737480015","195639","Nitrosomonas sp. Nm134 : Ga0181067_102","237","USER","zzzz699",,"CxnC","1","194677","+","","no","2","1","1","0","0","0","0","0","1","0","0","1"
"657","0","235","0","bAOB","0","0","1","0","0","0","0","0","","","1","0","copC","2671686118/1-235 Ga0105860_104010  hypothetical protein [Nitrosomonas aestuarii Nm69 : Ga0105860_1040]","708","zzzz639","1","10609","","hypothetical protein","","2671686118","2671180137","Nitrosomonas aestuarii Nm69","Nitrosomonas","zzzz639","Ga0105860_104010","0","0","0","0","0","0","0","0","0","1","0","7","0","0","0","","0","Ga0105860_1040","0.43","2671193760","26792","Nitrosomonas aestuarii Nm69 : Ga0105860_1040","235","USER","zzzz639","1","CxnC","1","9902","-","","no","2","1","1","0","0","0","0","0","1","0","0","1"
"656","0","235","0","bAOB","0","0","1","0","0","0","0","0","","","1","0","copC","2737572066/1-235 Ga0181080_1209  hypothetical protein [Nitrosomonas aestuarii Nm36 : Ga0181080_120]","708","zzzz640","1","10655","","hypothetical protein","","2737572066","2737471630","Nitrosomonas aestuarii Nm36","Nitrosomonas","zzzz640","Ga0181080_1209","0","0","0","0","0","0","0","0","0","1","0","7","0","0","0","","0","Ga0181080_120","0.44","2737477555","52134","Nitrosomonas aestuarii Nm36 : Ga0181080_120","235","USER","zzzz640","1","CxnC","1","9948","-","","no","2","1","1","0","0","0","0","0","1","0","0","1"
"655","0","234","0","bAOB","0","0","1","0","0","0","0","0","","","0","0","none","2671460146/1-234 Ga0111716_10450  hypothetical protein [Nitrosolobus sp. Nl14 : Ga0111716_104]","705","zzzz696","1","48416","","hypothetical protein","","2671460146","2671180079","Nitrosospira multiformis Nl14","Nitrosospira","zzzz696","Ga0111716_10450","0","0","0","0","0","0","0","0","0","1","0","13","0","0","0","","0","Ga0111716_104","0.52","2671191015","237508","Nitrosolobus sp. Nl14 : Ga0111716_104","234","USER","zzzz696",,"CxnC","1","47712","+","","no","2","1","1","0","0","0","0","0","1","0","0","1"
"654","0","233","0","bAOB","0","0","1","0","0","0","0","0","","","0","0","none","2737536910/1-233 Ga0181060_1211  hypothetical protein [Nitrosomonas sp. Nm84 : Ga0181060_121]
2737540076/1-233 Ga0181061_1201  hypothetical protein [Nitrosomonas sp. Nm86 : Ga0181061_120]","702","zzzz697","1","963","","hypothetical protein","","2737536910","2737471619","Nitrosomonas sp. Nm84","Nitrosomonas","zzzz697
zzzz698","Ga0181060_1211","0","0","0","0","0","0","0","0","0","2","0","8","0","0","0","","0","Ga0181060_121","0.48","2737476818","62142","Nitrosomonas sp. Nm84 : Ga0181060_121","233","USER","zzzz697","1","CxnC","1","262","-","","no","2","1","1","0","0","0","0","0","1","0","0","1"
"653","0","233","0","bAOB","0","0","1","0","0","0","0","0","","","0","0","none","2671681768/1-233 Ga0111708_101943  hypothetical protein [Nitrosomonas crytolerans Nm55 : Ga0111708_1019]
2588255318/1-233 G345DRAFT_0345  hypothetical protein [Nitrosomonas cryotolerans ATCC 49181 : G345DRAFT_scf7180000000008_quiver.2]","702","zzzz714","1","49706","","hypothetical protein","","2671681768","2671180136","Nitrosomonas crytolerans Nm55","Nitrosomonas","zzzz714
zzzz715","Ga0111708_101943","0","0","0","0","0","0","0","0","0","2","0","8","0","0","0","","0","Ga0111708_1019","0.43","2671193639","50061","Nitrosomonas crytolerans Nm55 : Ga0111708_1019","233","USER","zzzz714",,"CxnC","5","49005","+","","no","2","1","1","0","0","0","0","0","1","0","0","1"
"652","0","232","0","vMOB","1","0","0","0","0","0","0","0","","","0","0","pmoCr","642665728/1-232 Minf_1498  hypothetical protein [Methylacidiphilum infernorum V4: NC_010794]","699","zzzz589","1","1399668","YP_001940150","hypothetical protein","","642665728","642555138","Methylacidiphilum infernorum V4","Methylacidiphilum","zzzz589","Minf_1498","0","0","0","1","0","0","0","0","0","1","0","4","0","0","0","","0","NC_010794","0.45","642555174","2287145","Methylacidiphilum infernorum V4: NC_010794","232","USER","zzzz589",,"Cx10HxnC","3","1398970","-","","no","2","0","1","1","1","0","0","0","1","1","0","1"
"651","0","232","0","bAOB","0","0","1","0","0","0","0","0","","","0","0","none","2671347077/1-232 Ga0111707_104139  hypothetical protein [Nitrosolobus sp. Nl5 : Ga0111707_104]","699","zzzz749","1","140540","","hypothetical protein","","2671347077","2671180042","Nitrosospira sp. Nl5","Nitrosospira","zzzz749","Ga0111707_104139","0","0","0","0","0","0","0","0","0","1","0","8","0","0","0","","0","Ga0111707_104","0.55","2671182518","243555","Nitrosolobus sp. Nl5 : Ga0111707_104","232","USER","zzzz749","1","CxnC","1","139842","+","","no","1","1","1","0","0","0","0","0","0","0","0","1"
"650","0","231","0","vMOB","0","0","0","0","0","0","0","0","","","0","0","mco","2632639689/1-231 Ga0069468_111608  hypothetical protein [Methylacidiphilum fumariolicum SolV : Ga0069468_11]
2539612046/1-231   conserved hypothetical protein [Methylacidiphilum fumariolicum SolV : CAHT01000005]","696","zzzz579","1","1697442","","hypothetical protein","","2632639689","2630968640","Methylacidiphilum fumariolicum SolV","Methylacidiphilum","zzzz579
zzzz580","Ga0069468_111608","1","1","0","1","0","0","0","0","0","2","0","5","0","0","0","","0","Ga0069468_11","0.41","2631010403","2476671","Methylacidiphilum fumariolicum SolV : Ga0069468_11","231","USER","zzzz579",,"Cx10HxnC","3","1696747","-","","no","1","0","1","1","1","0","0","0","1","1","0","1"
"649","0","231","0","vMOB","0","0","0","0","0","0","0","0","","","0","0","mco","2630033940/1-231 Ga0070832_101192  hypothetical protein [Methylacidiphilum kamchatkense Kam1 : Ga0070832_101]","696","zzzz581","1","202422","","hypothetical protein","","2630033940","2627854055","Methylacidiphilum kamchatkense Kam1","Methylacidiphilum","zzzz581","Ga0070832_101192","1","1","0","1","0","0","0","0","0","1","0","5","0","0","0","","0","Ga0070832_101","0.41","2627912105","416738","Methylacidiphilum kamchatkense Kam1 : Ga0070832_101","231","USER","zzzz581",,"Cx10HxnC","3","201727","+","","no","1","0","1","1","1","0","0","0","1","1","0","1"
"648","0","231","0","gMOb","0","0","0","0","0","0","0","1","","","1","0","copC","2595101446/1-231 JC06DRAFT_0468  hypothetical protein [Methylocaldum sp. 175 : JC06DRAFT_unitig_1_quiver.4]","696","zzzz608","1","168869","","hypothetical protein","","2595101446","2593339134","Methylomagnum ishizawai 175","Methylomagnum","zzzz608","JC06DRAFT_0468","0","0","0","0","0","0","0","0","0","1","0","2","0","0","0","","0","JC06DRAFT_unitig_1_quiver.4","0.66","2593376195","359512","Methylocaldum sp. 175 : JC06DRAFT_unitig_1_quiver.4","231","USER","zzzz608","1","Cx9HxnC","3","168174","+","","no","1","1","1","0","1","0","0","0","0","1","0","1"
"647","0","231","0","other","0","0","1","0","0","0","0","0","","","1","0","copC","2620002758/1-231 Ga0073645_14252  hypothetical protein [Bacteriovoracaceae bacterium EBPR_Bin_340 : Ga0073645_1425]","696","zzzz638","1","1044","","hypothetical protein","","2620002758","2619618922","Bacteriovoracaceae bacterium EBPR_Bin_340","Bacteriovoracaceae","zzzz638","Ga0073645_14252","0","0","0","0","0","0","0","0","0","1","0","7","0","0","0","","0","Ga0073645_1425","0.46","2619644500","2646","Bacteriovoracaceae bacterium EBPR_Bin_340 : Ga0073645_1425","231","USER","zzzz638",,"CxnC","0","349","+","","no","2","1","1","0","0","0","0","0","1","0","0","1"
"646","0","231","0","bAOB","0","0","1","0","0","0","0","0","","","1","0","copC","2747897416/1-231 Ga0207393_10274  hypothetical protein [Nitrosomonas sp. Nm143 : Ga0207393_102]","696","zzzz641","1","79098","","hypothetical protein","","2747897416","2747842412","Nitrosomonas sp. Nm143 (v3)","Nitrosomonas","zzzz641","Ga0207393_10274","0","0","0","0","0","0","0","0","0","1","0","7","0","0","0","","0","Ga0207393_102","0.42","2747844518","189034","Nitrosomonas sp. Nm143 : Ga0207393_102","231","USER","zzzz641",,"CxnC","1","78403","-","","no","2","1","1","0","0","0","0","0","1","0","0","1"
"645","0","230","1","vMOB","1","0","0","0","0","0","0","0","","","0","0","cabd","2632639715/1-230 Ga0069468_111634  hypothetical protein [Methylacidiphilum fumariolicum SolV : Ga0069468_11]
2539612813/1-230   conserved exported hypothetical protein [Methylacidiphilum fumariolicum SolV : CAHT01000042]","693","zzzz587","1","1727842","","hypothetical protein","","2632639715","2630968640","Methylacidiphilum fumariolicum SolV","Methylacidiphilum","zzzz587
zzzz588","Ga0069468_111634","0","0","0","1","0","0","0","0","0","2","1","20","0","0","0","","0","Ga0069468_11","0.41","2631010403","2476671","Methylacidiphilum fumariolicum SolV : Ga0069468_11","230","USER","zzzz587",,"Cx10HxnC","3","1727150","-","","no","2","0","1","1","1","0","0","0","1","1","0","1"
"644","0","230","0","gMOB","0","0","0","0","0","0","0","1","","","1","0","mco","2585139097/1-230 EK23DRAFT_02486  hypothetical protein [Methylococaceae sp. 73a : EK23DRAFT_scaffold00008.8]","693","zzzz607","1","103203","","hypothetical protein","","2585139097","2582581277","Methyloterricola oryzae 73a","Methyloterricola","zzzz607","EK23DRAFT_02486","1","1","0","0","0","0","0","0","0","1","0","5","0","0","0","","0","EK23DRAFT_scaffold00008.8","0.61","2582692160","205755","Methylococaceae sp. 73a : EK23DRAFT_scaffold00008.8","230","USER","zzzz607","1","Cx9HxnC","3","102511","+","","no","2","1","1","0","1","0","0","0","0","1","0","1"
"643","0","230","0","gMOB","0","0","0","0","0","0","0","1","","","1","0","copC","2525744487/1-230 H156DRAFT_1451  hypothetical protein [Methylococcus capsulatus ATCC 19069 : H156DRAFT_scaffold00002.2]
2547691400/1-230 B858DRAFT_00229  hypothetical protein [Methylococcus capsulatus Texas : B858DRAFT_AMCE01000072_1.72]","693","zzzz609","1","210224","","hypothetical protein","","2525744487","2524614767","Methylococcus capsulatus Texas, ATCC 19069","Methylococcus","zzzz609
zzzz610","H156DRAFT_1451","0","0","0","0","0","0","0","0","0","2","0","1","0","0","0","","0","H156DRAFT_scaffold00002.2","0.63","2524698948","522133","Methylococcus capsulatus ATCC 19069 : H156DRAFT_scaffold00002.2","230","USER","zzzz609","1","Cx9HxnC","3","209532","-","","no","2","1","1","0","1","0","0","0","0","1","0","1"
"642","0","230","0","gAOB","0","0","0","0","0","0","1","0","","","0","0","none","646694314/1-230 Nhal_3789  hypothetical protein [Nitrosococcus halophilus Nc4 chromosome: NC_013960]","693","zzzz617","1","3904254","YP_003529191","hypothetical protein","","646694314","646564556","Nitrosococcus halophilus Nc4","Nitrosococcus","zzzz617","Nhal_3789","0","0","0","0","0","0","0","0","0","1","0","11","0","0","0","","0","NC_013960","0.52","646564576","4079427","Nitrosococcus halophilus Nc4 chromosome: NC_013960","230","USER","zzzz617","1","Cx7MxHxnC","1","3903562","-","","no","2","1","1","0","1","0","1","0","0","1","1","1"
"641","0","229","0","bAOB","0","0","1","0","0","0","0","0","","","1","0","copC","2671470623/1-229 Ga0105871_1252  hypothetical protein [Nitrosomonas marina Nm22 : Ga0105871_125]","690","zzzz637","1","2232","","hypothetical protein","","2671470623","2671180082","Nitrosomonas marina Nm22","Nitrosomonas","zzzz637","Ga0105871_1252","0","0","0","0","0","0","0","0","0","1","0","7","0","0","0","","0","Ga0105871_125","0.44","2671191219","48107","Nitrosomonas marina Nm22 : Ga0105871_125","229","USER","zzzz637",,"CxnC","1","1543","-","","no","2","1","1","0","0","0","0","0","1","0","0","1"
"640","0","228","0","gMOB","0","0","1","0","0","0","0","0","","","0","0","mco","2525295349/1-228 H035DRAFT_1457  hypothetical protein [Methylohalobius crimeensis 10Ki : H035DRAFT_scaffold00001.1]","687","zzzz568","1","1463230","","hypothetical protein","","2525295349","2524614657","Methylohalobius crimeensis 10Ki","Methylohalobius","zzzz568","H035DRAFT_1457","1","0","0","0","0","0","0","0","0","1","0","8","0","0","0","","1","H035DRAFT_scaffold00001.1","0.58","2524681074","2752995","Methylohalobius crimeensis 10Ki : H035DRAFT_scaffold00001.1","228","USER","zzzz568","1","CxnC","2","1462544","+","","no","2","1","1","0","0","0","0","0","0","0","0","1"
"639","0","227","0","bAOB","0","0","1","0","0","0","0","0","","","0","0","none","2588205066/1-227 F822DRAFT_0420  hypothetical protein [Nitrosospira briensis C-128 : F822DRAFT_unitig_0_quiver_dupTrim_8202.1]","684","zzzz738","1","434326","","hypothetical protein","","2588205066","2585428181","Nitrosospira briensis C-128","Nitrosospira","zzzz738","F822DRAFT_0420","0","0","0","0","0","0","0","0","0","1","0","10","0","0","0","","0","F822DRAFT_unitig_0_quiver_dupTrim_8202.1","0.53","2585515333","3210113","Nitrosospira briensis C-128 : F822DRAFT_unitig_0_quiver_dupTrim_8202.1","227","USER","zzzz738",,"CxnC","3","433643","-","","no","2","1","1","0","0","0","0","0","0","0","0","1"
"638","0","227","0","bAOB","0","0","1","0","0","0","0","0","","","0","0","none","2737562981/1-227 Ga0181072_12620  hypothetical protein [Nitrosospira sp. Nsp6 : Ga0181072_126]
2737471380/1-227 Ga0181049_12520  hypothetical protein [Nitrosospira sp. Nsp5 : Ga0181049_125]
2667638479/1-227 Ga0111727_2499  hypothetical protein [Nitrosolobus multiformis Nl1 : Ga0111727_11]","684","zzzz745","1","23336","","hypothetical protein","","2737562981","2737471627","Nitrosospira sp. Nsp6","Nitrosospira","zzzz745
zzzz746
zzzz747","Ga0181072_12620","0","0","0","0","0","0","0","0","0","3","0","8","0","0","0","","0","Ga0181072_126","0.52","2737477351","26130","Nitrosospira sp. Nsp6 : Ga0181072_126","227","USER","zzzz745",,"CxnC","1","22653","+","","no","3","1","1","0","0","0","0","0","0","0","0","1"
"637","0","227","0","bAOB","0","0","1","0","0","0","0","0","","","0","0","none","2671449109/1-227 Ga0111725_1225  hypothetical protein [Nitrosospira sp. 5 Nsp13 : Ga0111725_122]","684","zzzz748","1","3247","","hypothetical protein","","2671449109","2671180075","Nitrosospira sp. 5 Nsp13","Nitrosospira","zzzz748","Ga0111725_1225","0","0","0","0","0","0","0","0","0","1","0","8","0","0","0","","0","Ga0111725_122","0.51","2671190829","26507","Nitrosospira sp. 5 Nsp13 : Ga0111725_122","227","USER","zzzz748","1","CxnC","1","2564","-","","no","1","1","1","0","0","0","0","0","0","0","0","1"
"636","0","225","0","gMOB","0","0","0","0","0","0","0","1","","","0","0","none","2528841250/1-225 MKO_03293  hypothetical protein [Methyloglobulus morosus KoM1 : MKO_MKO1_c138.128]","678","zzzz566","1","14953","","hypothetical protein","","2528841250","2528768019","Methyloglobulus morosus KoM1","Methyloglobulus","zzzz566","MKO_03293","0","0","0","0","0","0","0","0","0","1","0","1","0","0","0","","0","MKO_MKO1_c138.128","0.47","2528775845","44704","Methyloglobulus morosus KoM1 : MKO_MKO1_c138.128","225","USER","zzzz566",,"Cx9HxnC","4","14276","+","","no","2","1","1","0","1","0","0","0","1","1","0","1"
"635","0","224","0","aMOB","0","0","0","1","0","0","0","0","","","0","0","none","2563381491/1-224 K243DRAFT_2587  hypothetical protein [Methylocystis sp. LW5 : K243DRAFT_scf7180000000031_quiver.6]
2517140693/1-224 METLW3DRAFT_2846  hypothetical protein [Methylosinus sp. LW3 : METLW3DRAFT_contig1.1]
2745475113/1-224 Ga0133027_129915  hypothetical protein [Methylosinus sp. R-45379 : Ga0133027_1299]","675","zzzz232","1","1357378","","hypothetical protein","","2563381491","2563366505","Methylocystis sp. LW5","Methylocystis","zzzz232
zzzz233
zzzz234","K243DRAFT_2587","0","0","0","0","0","0","0","0","0","3","0","4","0","0","0","","0","K243DRAFT_scf7180000000031_quiver.6","0.65","2563366532","3315760","Methylocystis sp. LW5 : K243DRAFT_scf7180000000031_quiver.6","224","USER","zzzz232",,"Cx8MxnC","4","1356704","+","","no","1","1","1","0","0","0","1","1","1","0","0","1"
"634","0","224","0","aMOB","0","0","0","1","0","0","0","0","","","0","0","none","2516606191/1-224 MetLW4DRAFT_2176  hypothetical protein [Methylosinus sp. LW4 : MetLW4DRAFT_scaffold1.1]","675","zzzz235","1","2264118","","hypothetical protein","","2516606191","2516493024","Methylosinus sp. LW4","Methylosinus","zzzz235","MetLW4DRAFT_2176","0","0","0","0","0","0","0","0","0","1","0","4","0","0","0","","0","MetLW4DRAFT_scaffold1.1","0.65","2516493501","3979493","Methylosinus sp. LW4 : MetLW4DRAFT_scaffold1.1","224","USER","zzzz235",,"Cx8MxnC","3","2263444","+","","no","1","1","1","0","0","0","1","1","1","0","0","1"
"633","0","224","0","aMOB","0","0","0","1","0","0","0","0","","","0","0","none","2585029227/1-224 K369DRAFT_2683  hypothetical protein [Methylosinus sp. PW1 : K369DRAFT_unitig_19_quiver.6]","675","zzzz236","1","816096","","hypothetical protein","","2585029227","2582581241","Methylosinus sp. PW1","Methylosinus","zzzz236","K369DRAFT_2683","0","0","0","0","0","0","0","0","0","1","0","17","0","0","0","","0","K369DRAFT_unitig_19_quiver.6","0.65","2582690639","2921845","Methylosinus sp. PW1 : K369DRAFT_unitig_19_quiver.6","224","USER","zzzz236",,"Cx8MxnC","3","815422","+","","no","1","1","1","0","0","0","1","1","1","0","0","1"
"632","0","224","0","bAOB","0","0","1","0","0","0","0","0","","","0","0","none","2747892714/1-224 Ga0196912_11073  hypothetical protein [Nitrosospira multiformis Nsp16 : Ga0196912_110]","675","zzzz735","1","76405","","hypothetical protein","","2747892714","2747842410","Nitrosospira multiformis Nsp16 (v2)","Nitrosospira","zzzz735","Ga0196912_11073","0","0","0","0","0","0","0","0","0","1","0","7","0","0","0","","0","Ga0196912_110","0.53","2747844437","133252","Nitrosospira multiformis Nsp16 : Ga0196912_110","224","USER","zzzz735",,"CxnC","1","75731","-","","no","2","1","1","0","0","0","0","0","0","0","0","1"
"631","0","224","0","bAOB","0","0","1","0","0","0","0","0","","","0","0","none","2671440497/1-224 Ga0111721_102173  hypothetical protein [Nitrosospira sp. 1 Nsp11 : Ga0111721_102]","675","zzzz736","1","183436","","hypothetical protein","","2671440497","2671180073","Nitrosospira sp. 1 Nsp11","Nitrosospira","zzzz736","Ga0111721_102173","0","0","0","0","0","0","0","0","0","1","0","7","0","0","0","","0","Ga0111721_102","0.53","2671190736","444807","Nitrosospira sp. 1 Nsp11 : Ga0111721_102","224","USER","zzzz736",,"CxnC","1","182762","+","","no","2","1","1","0","0","0","0","0","0","0","0","1"
"630","0","224","0","bAOB","0","0","1","0","0","0","0","0","","","0","0","none","2671463329/1-224 Ga0111722_10656  hypothetical protein [Nitrosospira sp. 1 Nsp18 : Ga0111722_106]","675","zzzz737","1","59367","","hypothetical protein","","2671463329","2671180080","Nitrosospira sp. 1 Nsp18","Nitrosospira","zzzz737","Ga0111722_10656","0","0","0","0","0","0","0","0","0","1","0","7","0","0","0","","0","Ga0111722_106","0.53","2671191072","127135","Nitrosospira sp. 1 Nsp18 : Ga0111722_106","224","USER","zzzz737",,"CxnC","1","58693","-","","no","1","1","1","0","0","0","0","0","0","0","0","1"
"629","0","223","0","aMOB","0","0","0","0","0","0","0","1","","","0","0","none","2516605030/1-223 MetLW4DRAFT_1015  hypothetical protein [Methylosinus sp. LW4 : MetLW4DRAFT_scaffold1.1]","672","zzzz183","1","1044747","","hypothetical protein","","2516605030","2516493024","Methylosinus sp. LW4","Methylosinus","zzzz183","MetLW4DRAFT_1015","0","0","0","0","0","0","0","0","0","1","0","3","0","0","0","","0","MetLW4DRAFT_scaffold1.1","0.65","2516493501","3979493","Methylosinus sp. LW4 : MetLW4DRAFT_scaffold1.1","223","USER","zzzz183","1","Cx9HxnC","3","1044076","-","","no","1","1","1","0","1","0","0","0","1","1","0","1"
"628","0","223","0","aMOB","0","0","0","0","0","0","0","1","","","0","0","none","2585028640/1-223 K369DRAFT_2096  hypothetical protein [Methylosinus sp. PW1 : K369DRAFT_unitig_19_quiver.6]","672","zzzz184","1","178208","","hypothetical protein","","2585028640","2582581241","Methylosinus sp. PW1","Methylosinus","zzzz184","K369DRAFT_2096","0","0","0","0","0","0","0","0","0","1","0","4","0","0","0","","0","K369DRAFT_unitig_19_quiver.6","0.65","2582690639","2921845","Methylosinus sp. PW1 : K369DRAFT_unitig_19_quiver.6","223","USER","zzzz184","1","Cx9HxnC","3","177537","+","","no","2","1","1","0","1","0","0","0","1","1","0","1"
"627","1","223","0","bAOB","0","1","0","0","0","0","1","0","","","1","1","other","2737571696/1-223 Ga0181080_1141  hypothetical protein [Nitrosomonas aestuarii Nm36 : Ga0181080_114]","672","zzzz347","1","826","","hypothetical protein","","2737571696","2737471630","Nitrosomonas aestuarii Nm36","Nitrosomonas","zzzz347","Ga0181080_1141","0","0","0","0","0","0","0","0","0","1","0","16","0","0","0","","0","Ga0181080_114","0.43","2737477549","70433","Nitrosomonas aestuarii Nm36 : Ga0181080_114","223","USER","zzzz347",,"Cx7MxHxnC","1","155","+","","no","2","1","1","0","1","0","1","0","1","1","1","1"
"626","1","223","1","bAOB","0","1","0","0","0","0","1","0","","","1","1","cabdcd","2671683711/1-223 Ga0105860_10054  hypothetical protein [Nitrosomonas aestuarii Nm69 : Ga0105860_1005]","672","zzzz348","1","3135","","hypothetical protein","","2671683711","2671180137","Nitrosomonas aestuarii Nm69","Nitrosomonas","zzzz348","Ga0105860_10054","0","0","0","0","0","0","0","0","0","1","1","16","0","0","0","","0","Ga0105860_1005","0.44","2671193725","150374","Nitrosomonas aestuarii Nm69 : Ga0105860_1005","223","USER","zzzz348",,"Cx7MxHxnC","1","2464","+","","no","2","1","1","0","1","0","1","0","1","1","1","1"
"625","0","223","0","gMOB","0","0","0","0","0","0","0","1","","","0","0","none","2563531319/1-223 T451DRAFT_1171  hypothetical protein [Methylobacter tundripaludum 21/22 : T451DRAFT_scf7180000000002_quiver_dupTrim_4432.1]
2574196104/1-223 T449DRAFT_2377  hypothetical protein [Methylobacter tundripaludum 31/32 : T449DRAFT_scf7180000000004_quiver.1]
2576841208/1-223 T451DRAFT_3677  hypothetical protein [Methylobacter tundripaludum 21/22 : T451DRAFT_scf7180000000008_quiver.2]","672","zzzz560","1","1202415","","hypothetical protein","","2563531319","2563366535","Methylobacter tundripaludum 21/22","Methylobacter","zzzz560
zzzz561
zzzz562","T451DRAFT_1171","0","0","0","0","0","0","0","0","0","3","0","14","0","0","0","","0","T451DRAFT_scf7180000000002_quiver_dupTrim_4432.1","0.49","2563369556","4665210","Methylobacter tundripaludum 21/22 : T451DRAFT_scf7180000000002_quiver_dupTrim_4432.1","223","USER","zzzz560",,"Cx9HxnC","2","1201744","-","","no","3","1","1","0","1","0","0","0","1","1","0","1"
"624","0","223","0","gMOB","0","0","0","0","0","0","0","1","","","0","0","none","2706257387/1-223 Ga0139038_11813  hypothetical protein [Methylobacter tundripaludum OWC-DMM : Ga0139038_118]
2634849181/1-223 Ga0081614_17713  hypothetical protein [Methylobacter tundripaludum-129 (UID203) : Ga0081614_177]","672","zzzz563","1","12216","","hypothetical protein","","2706257387","2703719300","Methylobacter tundripaludum OWC-DMM","Methylobacter","zzzz563
zzzz564","Ga0139038_11813","0","0","0","0","0","0","0","0","0","2","0","14","0","0","0","","0","Ga0139038_118","0.49","2703775257","38061","Methylobacter tundripaludum OWC-DMM : Ga0139038_118","223","USER","zzzz563",,"Cx9HxnC","2","11545","-","","no","3","1","1","0","1","0","0","0","1","1","0","1"
"623","0","223","0","gMOB","0","0","0","0","0","0","0","1","","","0","0","none","648844788/1-223 MettuDRAFT_3509  conserved hypothetical protein [Methylobacter tundripaludum SV96 ctg225: NZ_AEGW01000014]","672","zzzz565","1","140543","ZP_07655663","conserved hypothetical protein","","648844788","648276688","Methylobacter tundripaludum SV96","Methylobacter","zzzz565","MettuDRAFT_3509","0","0","0","0","0","0","0","0","0","1","0","14","0","0","0","","0","NZ_AEGW01000014","0.48","648300077","152163","Methylobacter tundripaludum SV96 ctg225: NZ_AEGW01000014","223","USER","zzzz565",,"Cx9HxnC","2","139872","+","","no","3","1","1","0","1","0","0","0","1","1","0","1"
"622","0","223","0","gAOB","0","0","0","0","0","0","0","1","","","0","0","none","2612171450/1-223 Ga0057435_108791  hypothetical protein [Nitrosococcus oceani C-27 : Ga0057435_1087]
637739480/1-223 Noc_3006  hypothetical protein [Nitrosococcus oceani ATCC 19707: NC_007484]","672","zzzz613","1","95954","","hypothetical protein","","2612171450","2609460252","Nitrosococcus oceani C-27","Nitrosococcus","zzzz613
zzzz614","Ga0057435_108791","0","0","0","0","0","0","0","0","0","2","0","1","0","0","0","","0","Ga0057435_1087","0.49","2609554694","117962","Nitrosococcus oceani C-27 : Ga0057435_1087","223","USER","zzzz613","1","Cx9HxnC","3","95283","+","","no","1","1","1","0","1","0","0","0","0","1","0","1"
"621","0","223","0","gAOB","0","0","0","0","0","0","0","1","","","0","0","none","2612338569/1-223 Ga0056853_112958  hypothetical protein [Nitrosococcus oceani AFC132 : Ga0056853_1129]","672","zzzz615","1","60306","","hypothetical protein","","2612338569","2609460299","Nitrosococcus oceani AFC132","Nitrosococcus","zzzz615","Ga0056853_112958","0","0","0","0","0","0","0","0","0","1","0","1","0","0","0","","0","Ga0056853_1129","0.47","2609560420","61100","Nitrosococcus oceani AFC132 : Ga0056853_1129","223","USER","zzzz615","1","Cx9HxnC","3","59635","+","","no","1","1","1","0","1","0","0","0","0","1","0","1"
"620","0","222","1","bAOB","0","1","0","0","0","0","1","0","","","1","1","cabddcd","2671461171/1-222 Ga0111716_1105  hypothetical protein [Nitrosolobus sp. Nl14 : Ga0111716_110]","669","zzzz338","1","3262","","hypothetical protein","","2671461171","2671180079","Nitrosospira multiformis Nl14","Nitrosospira","zzzz338","Ga0111716_1105","0","0","0","0","0","0","0","0","0","1","1","15","1","0","0","","1","Ga0111716_110","0.54","2671191021","116900","Nitrosolobus sp. Nl14 : Ga0111716_110","222","USER","zzzz338",,"Cx7MxHxnC","1","2594","+","","orf4","1","1","1","0","1","0","1","0","1","1","1","1"
"619","0","222","1","bAOB","0","1","0","0","0","0","1","0","","","1","1","cabddcd","2737467576/1-222 Ga0181048_11849  hypothetical protein [Nitrosospira multiformis Nl2 : Ga0181048_118]
2737559217/1-222 Ga0181069_11849  hypothetical protein [Nitrosospira multiformis Nl3 : Ga0181069_118]","669","zzzz339","1","56897","","hypothetical protein","","2737467576","2734482835","Nitrosospira multiformis Nl2","Nitrosospira","zzzz339
zzzz340","Ga0181048_11849","0","0","0","0","0","0","0","0","0","2","1","18","1","0","0","","1","Ga0181048_118","0.55","2734687834","59486","Nitrosospira multiformis Nl2 : Ga0181048_118","222","USER","zzzz339",,"Cx7MxHxnC","1","56229","-","","orf4","1","1","1","0","1","0","1","0","1","1","1","1"
"618","0","222","1","bAOB","1","1","0","0","0","0","1","0","","","1","1","cabddcd","2747889186/1-222 Ga0207394_1074  hypothetical protein [Nitrosospira multiformis Nl15 : Ga0207394_107]","669","zzzz341","1","3291","","hypothetical protein","","2747889186","2747842409","Nitrosospira multiformis Nl15 (v3)","Nitrosospira","zzzz341","Ga0207394_1074","0","0","0","0","0","0","0","0","0","1","1","18","1","0","0","","1","Ga0207394_107","0.55","2747844386","153838","Nitrosospira multiformis Nl15 : Ga0207394_107","222","USER","zzzz341",,"Cx7MxHxnC","1","2623","+","","orf4","2","1","1","0","1","0","1","0","1","1","1","1"
"617","0","222","1","bAOB","0","1","0","0","0","0","1","0","","","1","1","cabddcd","2737462936/1-222 Ga0181046_105126  hypothetical protein [Nitrosospira multiformis Nl12 : Ga0181046_105]","669","zzzz342","1","146122","","hypothetical protein","","2737462936","2734482834","Nitrosospira multiformis Nl12","Nitrosospira","zzzz342","Ga0181046_105126","0","0","0","0","0","0","0","0","0","1","1","18","1","0","0","","1","Ga0181046_105","0.55","2734687736","148725","Nitrosospira multiformis Nl12 : Ga0181046_105","222","USER","zzzz342",,"Cx7MxHxnC","1","145454","-","","orf4","1","1","1","0","1","0","1","0","1","1","1","1"
"616","0","222","0","gMOB","0","0","0","0","0","0","0","1","","","1","0","copC","2561706236/1-222 U737DRAFT_03237  hypothetical protein [Methylomonas sp. LW13 : U737DRAFT_scaffold00012.12]","669","zzzz621","1","25475","","hypothetical protein","","2561706236","2561511042","Methylomonas sp. LW13","Methylomonas","zzzz621","U737DRAFT_03237","0","0","0","0","0","0","0","0","0","1","0","12","0","0","0","","0","U737DRAFT_scaffold00012.12","0.52","2561515671","188892","Methylomonas sp. LW13 : U737DRAFT_scaffold00012.12","222","USER","zzzz621",,"Cx9HxnC","2","24807","+","","no","2","1","1","0","1","0","0","0","0","1","0","1"
"615","0","222","0","gMOB","0","0","0","0","0","0","0","1","","","1","0","copC","2745454302/1-222 Ga0133023_1062104  hypothetical protein [Methylomonas methanica R-45371 : Ga0133023_1062]","669","zzzz622","1","105582","","hypothetical protein","","2745454302","2744054732","Methylomonas methanica R-45371","Methylomonas","zzzz622","Ga0133023_1062104","0","0","0","0","0","0","0","0","0","1","0","12","0","0","0","","0","Ga0133023_1062","0.51","2744085916","228156","Methylomonas methanica R-45371 : Ga0133023_1062","222","USER","zzzz622",,"Cx9HxnC","3","104914","+","","no","2","1","1","0","1","0","0","0","0","1","0","1"
"614","0","222","0","gMOB","0","0","0","0","0","0","0","1","","","1","0","copC","2745449355/1-222 Ga0133022_10822  hypothetical protein [Methylomonas methanica R-45363 : Ga0133022_1082]","669","zzzz623","1","2104","","hypothetical protein","","2745449355","2744054731","Methylomonas methanica R-45363","Methylomonas","zzzz623","Ga0133022_10822","0","0","0","0","0","0","0","0","0","1","0","12","0","0","0","","0","Ga0133022_1082","0.52","2744085797","241230","Methylomonas methanica R-45363 : Ga0133022_1082","222","USER","zzzz623",,"Cx9HxnC","3","1436","-","","no","2","1","1","0","1","0","0","0","0","1","0","1"
"613","0","222","0","gMOB","0","0","0","0","0","0","0","1","","","1","0","copC","2522500354/1-222 G006DRAFT_3287  hypothetical protein [Methylomonas sp. MK1 : G006DRAFT_scaffold00001.1]","669","zzzz624","1","3503194","","hypothetical protein","","2522500354","2522125151","Methylomonas sp. MK1","Methylomonas","zzzz624","G006DRAFT_3287","0","0","0","0","0","0","0","0","0","1","0","12","0","0","0","","0","G006DRAFT_scaffold00001.1","0.52","2522174063","3535778","Methylomonas sp. MK1 : G006DRAFT_scaffold00001.1","222","USER","zzzz624",,"Cx9HxnC","3","3502526","-","","no","2","1","1","0","1","0","0","0","0","1","0","1"
"612","0","222","0","gMOB","0","0","0","0","0","0","0","1","","","1","0","copC","2599349705/1-222 JT25_10540  hypothetical protein [Methylomonas sp. FJG1 (ver 1) : JTDD01000038]
2745445250/1-222 Ga0133021_108399  hypothetical protein [Methylomonas methanica NCIMB 11130 : Ga0133021_1083]","669","zzzz625","1","63587","","hypothetical protein","","2599349705","2599185159","Methylomonas denitrificans FJG1 (ver 1)","Methylomonas","zzzz625
zzzz626","JT25_10540","0","0","0","0","0","0","0","0","0","2","0","1","0","0","0","","0","JTDD01000038","0.49","2599187407","87689","Methylomonas sp. FJG1 (ver 1) : JTDD01000038","222","USER","zzzz625",,"Cx9HxnC","1","62919","+","","no","2","1","1","0","1","0","0","0","0","1","0","1"
"611","0","222","0","bAOB","0","0","1","0","0","0","0","0","","","0","0","none","2747900383/1-222 Ga0207393_1495  hypothetical protein [Nitrosomonas sp. Nm143 : Ga0207393_149]","669","zzzz756","1","7901","","hypothetical protein","","2747900383","2747842412","Nitrosomonas sp. Nm143 (v3)","Nitrosomonas","zzzz756","Ga0207393_1495","0","0","0","0","0","0","0","0","0","1","0","8","0","0","0","","0","Ga0207393_149","0.41","2747844565","8028","Nitrosomonas sp. Nm143 : Ga0207393_149","222","USER","zzzz756",,"CxnC","1","7233","-","","no","2","1","1","0","0","0","0","0","0","0","0","1"
"610","0","220","0","nAOB","1","0","0","0","0","0","0","1","","","0","0","pmoCr","2619755427/1-220 Ga0074138_12412  hypothetical protein [Nitrospirae sp. genome_bin_8 Ga0074138 : Ga0074138_124]","663","zzzz441","1","11421","","hypothetical protein","","2619755427","2619618852","Nitrospirae sp. genome_bin_8","Nitrospirae","zzzz441","Ga0074138_12412","0","0","0","0","0","0","0","0","0","1","0","1","0","0","0","","0","Ga0074138_124","0.54","2619623787","11655","Nitrospirae sp. genome_bin_8 Ga0074138 : Ga0074138_124","220","USER","zzzz441",,"Cx9HxnC","1","10759","+","","no","3","1","1","0","1","0","0","0","1","1","0","1"
"609","0","220","0","bAOB","1","0","0","0","0","0","0","1","","","0","0","pmoCr","2691600230/1-220 Ga0132389_112291  hypothetical protein [Candidatus Nitrospira nitrificans COMA2 : Ga0132389_112]","663","zzzz442","1","289242","","hypothetical protein","","2691600230","2690315930","Candidatus Nitrospira nitrificans COMA2","Nitrosospira","zzzz442","Ga0132389_112291","0","0","0","0","0","0","0","0","0","1","0","4","0","0","0","","0","Ga0132389_112","0.57","2690322500","467695","Candidatus Nitrospira nitrificans COMA2 : Ga0132389_112","220","USER","zzzz442",,"Cx9HxnC","1","288580","+","","no","3","1","1","0","1","0","0","0","1","1","0","1"
"608","0","220","0","bAOB","1","0","0","0","0","0","0","1","","","0","0","pmoCr","2691456261/1-220 Ga0132390_1011392  hypothetical protein [Candidatus Nitrospira nitrosa COMA1 : Ga0132390_101]","663","zzzz443","1","1412125","","hypothetical protein","","2691456261","2690315890","Candidatus Nitrospira nitrosa COMA1","Nitrosospira","zzzz443","Ga0132390_1011392","0","0","0","0","0","0","0","0","0","1","0","4","0","0","0","","0","Ga0132390_101","0.55","2690321725","1804237","Candidatus Nitrospira nitrosa COMA1 : Ga0132390_101","220","USER","zzzz443",,"Cx9HxnC","1","1411463","+","","no","2","1","1","0","1","0","0","0","1","1","0","1"
"607","0","220","1","vMOB","1","0","0","0","0","0","0","0","","","0","0","cabd","2630033919/1-220 Ga0070832_101171  hypothetical protein [Methylacidiphilum kamchatkense Kam1 : Ga0070832_101]","663","zzzz586","1","176013","","hypothetical protein","","2630033919","2627854055","Methylacidiphilum kamchatkense Kam1","Methylacidiphilum","zzzz586","Ga0070832_101171","0","0","0","1","0","0","0","0","0","1","1","20","0","0","0","","0","Ga0070832_101","0.41","2627912105","416738","Methylacidiphilum kamchatkense Kam1 : Ga0070832_101","220","USER","zzzz586",,"Cx10HxnC","3","175351","+","","no","2","0","1","1","1","0","0","0","1","1","0","1"
"606","0","220","0","gMOB","0","0","1","0","0","0","0","0","","","1","0","copC","2528840310/1-220 MKO_02352  hypothetical protein [Methyloglobulus morosus KoM1 : MKO_MKO1_c91.87]","663","zzzz636","1","2402","","hypothetical protein","","2528840310","2528768019","Methyloglobulus morosus KoM1","Methyloglobulus","zzzz636","MKO_02352","0","0","0","0","0","0","0","0","0","1","0","7","0","0","0","","0","MKO_MKO1_c91.87","0.48","2528775804","25527","Methyloglobulus morosus KoM1 : MKO_MKO1_c91.87","220","USER","zzzz636","1","CxnC","4","1740","-","","no","3","1","1","0","0","0","0","0","0","0","0","1"
"605","0","220","0","bAOB","0","0","1","0","0","0","0","0","","","0","0","none","2671433560/1-220 Ga0105879_10861  hypothetical protein [Nitrosospira briensis Nsp10 : Ga0105879_108]","663","zzzz743","1","55149","","hypothetical protein","","2671433560","2671180070","Nitrosospira briensis Nsp10","Nitrosospira","zzzz743","Ga0105879_10861","0","0","0","0","0","0","0","0","0","1","0","8","0","0","0","","0","Ga0105879_108","0.53","2671190648","150010","Nitrosospira briensis Nsp10 : Ga0105879_108","220","USER","zzzz743","1","CxnC","1","54487","+","","no","1","1","1","0","0","0","0","0","0","0","0","1"
"604","0","220","0","bAOB","0","0","1","0","0","0","0","0","","","0","0","none","2676836356/1-220 Ga0105880_1043  hypothetical protein [Nitrosospira briensis Nsp8 : Ga0105880_101]","663","zzzz744","1","1109830","","hypothetical protein","","2676836356","2675903144","Nitrosospira briensis Nsp8","Nitrosospira","zzzz744","Ga0105880_1043","0","0","0","0","0","0","0","0","0","1","0","8","0","0","0","","0","Ga0105880_101","0.54","2675939965","1204611","Nitrosospira briensis Nsp8 : Ga0105880_101","220","USER","zzzz744","1","CxnC","1","1109168","+","","no","2","1","1","0","0","0","0","0","0","0","0","1"
"603","0","220","0","bAOB","1","0","1","0","0","0","0","0","","","0","0","pmoCr","2747896751/1-220 Ga0207395_11253  hypothetical protein [Nitrosospira multiformis Nl8 : Ga0207395_112]","663","zzzz750","1","56134","","hypothetical protein","","2747896751","2747842411","Nitrosospira multiformis Nl8 (v3)","Nitrosospira","zzzz750","Ga0207395_11253","0","0","0","0","0","0","0","0","0","1","0","4","0","0","0","","0","Ga0207395_112","0.54","2747844494","65217","Nitrosospira multiformis Nl8 : Ga0207395_112","220","USER","zzzz750","1","CxnC","1","55472","-","","no","2","1","1","0","0","0","0","0","0","0","0","1"
"602","0","220","0","bAOB","0","0","1","0","0","0","0","0","","","0","0","none","2671462382/1-220 Ga0111716_1348  hypothetical protein [Nitrosolobus sp. Nl14 : Ga0111716_134]","663","zzzz751","1","8620","","hypothetical protein","","2671462382","2671180079","Nitrosospira multiformis Nl14","Nitrosospira","zzzz751","Ga0111716_1348","0","0","0","0","0","0","0","0","0","1","0","8","0","0","0","","0","Ga0111716_134","0.56","2671191045","9094","Nitrosolobus sp. Nl14 : Ga0111716_134","220","USER","zzzz751","1","CxnC","1","7958","-","","no","2","1","1","0","0","0","0","0","0","0","0","1"
"601","0","220","0","bAOB","1","0","1","0","0","0","0","0","","","0","0","pmoCr","2737468072/1-220 Ga0181048_1323  hypothetical protein [Nitrosospira multiformis Nl2 : Ga0181048_132]
2737559667/1-220 Ga0181069_1313  hypothetical protein [Nitrosospira multiformis Nl3 : Ga0181069_131]","663","zzzz752","1","1166","","hypothetical protein","","2737468072","2734482835","Nitrosospira multiformis Nl2","Nitrosospira","zzzz752
zzzz753","Ga0181048_1323","0","0","0","0","0","0","0","0","0","2","0","4","0","0","0","","0","Ga0181048_132","0.52","2734687848","31627","Nitrosospira multiformis Nl2 : Ga0181048_132","220","USER","zzzz752","1","CxnC","1","504","+","","no","2","1","1","0","0","0","0","0","0","0","0","1"
"600","0","219","0","aMOB","0","0","0","0","0","0","0","1","","","0","0","none","2507406418/1-219 MettrDRAFT_0370  hypothetical protein [Methylosinus trichosporium OB3b : MettrDRAFT_Contig106]","660","zzzz185","1","399219","","hypothetical protein","","2507406418","2507262027","Methylosinus trichosporium OB3b","Methylosinus","zzzz185","MettrDRAFT_0370","0","0","0","0","0","0","0","0","0","1","0","3","0","0","0","","0","MettrDRAFT_Contig106","0.66","2507278056","4496051","Methylosinus trichosporium OB3b : MettrDRAFT_Contig106","219","USER","zzzz185","1","Cx9HxnC","2","398560","+","","no","2","1","1","0","1","0","0","0","1","1","0","1"
"599","0","219","0","gAOB","0","0","0","0","0","0","0","1","","","0","0","none","648073529/1-219 Nwat_3063  hypothetical protein [Nitrosococcus watsoni C-113 chromosome: NC_014315]","660","zzzz612","1","3250860","YP_003762103","hypothetical protein","","648073529","648028046","Nitrosococcus watsoni C-113","Nitrosococcus","zzzz612","Nwat_3063","0","0","0","0","0","0","0","0","0","1","0","1","0","0","0","","0","NC_014315","0.5","648028027","3328570","Nitrosococcus watsoni C-113 chromosome: NC_014315","219","USER","zzzz612","1","Cx9HxnC","1","3250201","+","","no","1","1","1","0","1","0","0","0","0","1","0","1"
"598","0","219","0","gMOB","0","0","0","0","0","0","0","1","","","1","0","copC","2745462069/1-219 Ga0133025_10503  hypothetical protein [Methylomonas koyamae R-45383 : Ga0133025_1050]","660","zzzz629","1","2836","","hypothetical protein","","2745462069","2744054734","Methylomonas koyamae R-45383","Methylomonas","zzzz629","Ga0133025_10503","0","0","0","0","0","0","0","0","0","1","0","1","0","0","0","","0","Ga0133025_1050","0.6","2744086195","23015","Methylomonas koyamae R-45383 : Ga0133025_1050","219","USER","zzzz629","1","Cx9HxnC","2","2177","+","TIGR02595 - PEP-CTERM protein-sorting domain","no","1","1","1","0","1","0","0","0","0","1","0","1"
"597","0","219","0","gMOB","0","0","0","0","0","0","0","1","","","1","0","copC","2574134173/1-219   PEP-CTERM protein-sorting domain-containing protein [Methylomonas : scaffold36_size19719]","660","zzzz630","1","12130","","PEP-CTERM protein-sorting domain-containing protein","","2574134173","2571042910","Methylomonas","Methylomonas","zzzz630",,"0","0","0","0","0","0","0","0","0","1","0","1","0","0","0","","0","scaffold36_size19719","0.58","2571156789","19719","Methylomonas : scaffold36_size19719","219","USER","zzzz630","1","Cx9HxnC","2","11471","-","TIGR02595 - PEP-CTERM protein-sorting domain","no","1","1","1","0","1","0","0","0","0","1","0","1"
"596","0","219","0","gMOB","0","0","0","0","0","0","0","1","","","1","0","copC","2745457807/1-219 Ga0133024_108010  hypothetical protein [Methylomonas lenta R-45370 : Ga0133024_1080]","660","zzzz631","1","11717","","hypothetical protein","","2745457807","2744054733","Methylomonas lenta R-45370","Methylomonas","zzzz631","Ga0133024_108010","0","0","0","0","0","0","0","0","0","1","0","12","0","0","0","","0","Ga0133024_1080","0.48","2744086054","20687","Methylomonas lenta R-45370 : Ga0133024_1080","219","USER","zzzz631",,"Cx9HxnC","1","11058","+","","no","2","1","1","0","1","0","0","0","0","1","0","1"
"595","0","219","1","gMOB","1","0","0","0","0","0","0","1","","","1","0","copC","2504962881/1-219 Metme_00037400  hypothetical protein [Methylomonas mecanica MC09 : Contig38]","660","zzzz632","1","4085362","","hypothetical protein","","2504962881","2504756059","Methylomonas methanica MC09","Methylomonas","zzzz632","Metme_00037400","0","0","0","0","0","0","0","0","0","1","1","12","0","0","0","","0","Contig38","0.51","2504762402","5051681","Methylomonas mecanica MC09 : Contig38","219","USER","zzzz632",,"Cx9HxnC","1","4084703","-","","no","2","1","1","0","1","0","0","0","0","1","0","1"
"594","1","218","1","bAOB","1","1","0","0","1","0","0","0","chromosome 1","","1","1","cabdcd","637812854/1-218 Nmul_A2762  hypothetical protein [Nitrosospira multiformis ATCC 25196 chromosome 1: NC_007614]
637812410/1-218 Nmul_A2322  hypothetical protein [Nitrosospira multiformis ATCC 25196 chromosome 1: NC_007614]","657","zzzz107","1","3168234","YP_413441","hypothetical protein","","637812854","637000197","Nitrosospira multiformis ATCC 25196","Nitrosospira","zzzz107
zzzz108","Nmul_A2762","0","0","0","0","0","0","0","0","0","2","1","17","0","0","0","","0","NC_007614","0.54","637000455","3184243","Nitrosospira multiformis ATCC 25196 chromosome 1: NC_007614","218","USER","zzzz107",,"Cx8MHxnC","3","3167578","-","","no","2","1","1","0","1","0","1","1","1","1","0","1"
"593","1","218","1","bAOB","0","1","0","0","1","0","0","0","","","1","1","cabddcd","2671428572/1-218 Ga0111719_1014  hypothetical protein [Nitrosolobus multiformis Nl7 : Ga0111719_101]","657","zzzz109","1","3974","","hypothetical protein","","2671428572","2671180069","Nitrosospira multiformis Nl7","Nitrosospira","zzzz109","Ga0111719_1014","0","0","0","0","0","0","0","0","0","1","1","18","0","1","0","","1","Ga0111719_101","0.53","2671190620","664246","Nitrosolobus multiformis Nl7 : Ga0111719_101","218","USER","zzzz109",,"Cx8MHxnC","1","3318","+","","orf5","2","1","1","0","1","0","1","1","1","1","0","1"
"592","0","218","0","bAOB","0","0","1","0","0","0","0","0","","","0","0","none","2676832861/1-218 Ga0111726_0740  hypothetical protein [Nitrosovibrio sp. 12 Nv6 : Ga0111726_101]
2740182820/1-218 Ga0181074_0742  hypothetical protein [Nitrosovibrio sp. Nv12 : Ga0181074_101]","657","zzzz739","1","714965","","hypothetical protein","","2676832861","2675903143","Nitrosovibrio sp. 12 Nv6","Nitrosovibrio","zzzz739
zzzz740","Ga0111726_0740","0","0","0","0","0","0","0","0","0","2","0","8","0","0","0","","0","Ga0111726_101","0.54","2675939946","1398225","Nitrosovibrio sp. 12 Nv6 : Ga0111726_101","218","USER","zzzz739","1","CxnC","1","714309","+","","no","1","1","1","0","0","0","0","0","0","0","0","1"
"591","0","218","0","bAOB","0","0","1","0","0","0","0","0","","","0","0","none","2738635603/1-218 Ga0181078_10675  hypothetical protein [Nitrosospira sp. Nsp37 : Ga0181078_106]
2724638930/1-218 Ga0180018_2334  hypothetical protein [Nitrosovibrio sp. Nv4 : Ga0180018_12]","657","zzzz741","1","70408","","hypothetical protein","","2738635603","2738541241","Nitrosospira sp. Nsp37","Nitrosospira","zzzz741
zzzz742","Ga0181078_10675","0","0","0","0","0","0","0","0","0","2","0","8","0","0","0","","0","Ga0181078_106","0.52","2738547805","152996","Nitrosospira sp. Nsp37 : Ga0181078_106","218","USER","zzzz741","1","CxnC","1","69752","+","","no","2","1","1","0","0","0","0","0","0","0","0","1"
"590","0","217","0","aMOB","0","0","1","0","0","0","0","0","","","0","0","none","2518132568/1-217 Met49242_0515  hypothetical protein [Methylocystis sp. Rockwell ATCC 49242 : Met49242_MAH.6]","654","zzzz221","1","89324","","hypothetical protein","","2518132568","2517572208","Methylocystis sp. Rockwell, ATCC 49242","Methylocystis","zzzz221","Met49242_0515","0","0","0","0","0","0","0","0","0","1","0","8","0","0","0","","0","Met49242_MAH.6","0.63","2517600018","4316162","Methylocystis sp. Rockwell, ATCC 49242 : Met49242_MAH.6","217","USER","zzzz221","1","CxnC","2","88671","+","","no","1","1","1","0","0","0","0","0","0","0","0","1"
"589","0","217","0","aMOB","0","0","0","1","0","0","0","0","","","0","0","none","2507410026/1-217 MettrDRAFT_3978  hypothetical protein [Methylosinus trichosporium OB3b : MettrDRAFT_Contig106]","654","zzzz231","1","4240594","","hypothetical protein","","2507410026","2507262027","Methylosinus trichosporium OB3b","Methylosinus","zzzz231","MettrDRAFT_3978","0","0","0","0","0","0","0","0","0","1","0","4","0","0","0","","0","MettrDRAFT_Contig106","0.66","2507278056","4496051","Methylosinus trichosporium OB3b : MettrDRAFT_Contig106","217","USER","zzzz231",,"Cx8MxnC","2","4239941","-","","no","2","1","1","0","0","0","1","1","1","0","0","1"
"588","0","217","0","gMOB","0","0","0","0","0","0","0","1","","","0","0","none","2517554849/1-217 A3OWDRAFT_1974  hypothetical protein [Methylosarcina fibrata AML-C10 : A3OWDRAFT_scaffold1.1]","654","zzzz504","1","2199176","","hypothetical protein","","2517554849","2517487019","Methylosarcina fibrata AML-C10","Methylosarcina","zzzz504","A3OWDRAFT_1974","0","0","0","0","0","0","0","0","0","1","0","1","0","0","0","","0","A3OWDRAFT_scaffold1.1","0.54","2517487821","4914499","Methylosarcina fibrata AML-C10 : A3OWDRAFT_scaffold1.1","217","USER","zzzz504",,"Cx9HxnC","2","2198523","-","","no","2","1","1","0","1","0","0","0","1","1","0","1"
"587","0","217","0","gMOB","0","0","0","0","0","0","0","1","","","1","0","copC","2745467766/1-217 Ga0133026_106528  LPXTG-motif cell wall-anchored protein [Methylomonas koyamae R-49807 : Ga0133026_1065]","654","zzzz627","1","23133","","LPXTG-motif cell wall-anchored protein","","2745467766","2744054735","Methylomonas koyamae R-49807","Methylomonas","zzzz627","Ga0133026_106528","0","0","0","0","0","0","0","0","0","1","0","12","0","0","0","","0","Ga0133026_1065","0.56","2744086445","104288","Methylomonas koyamae R-49807 : Ga0133026_1065","217","USER","zzzz627","1","Cx9HxnC","2","22480","+","TIGR01167 - LPXTG-motif cell wall anchor domain","no","1","1","1","0","1","0","0","0","0","1","0","1"
"586","0","217","0","gMOB","0","0","0","0","0","0","0","1","","","1","0","copC","2731414736/1-217 Ga0128345_10423  LPXTG-motif cell wall anchor domain-containing protein [Methylomonas koyamae JCM 16701 : Ga0128345_1042]","654","zzzz628","1","2160","","LPXTG-motif cell wall anchor domain-containing protein","","2731414736","2728369704","Methylomonas koyamae JCM 16701","Methylomonas","zzzz628","Ga0128345_10423","0","0","0","0","0","0","0","0","0","1","0","12","0","0","0","","0","Ga0128345_1042","0.56","2728480385","32265","Methylomonas koyamae JCM 16701 : Ga0128345_1042","217","USER","zzzz628","1","Cx9HxnC","2","1507","-","TIGR01167 - LPXTG-motif cell wall anchor domain","no","1","1","1","0","1","0","0","0","0","1","0","1"
"585","0","216","0","aMOB","0","0","0","0","1","0","0","0","","","0","0","none","2576794350/1-216 DL86DRAFT_02832  hypothetical protein [Methylocapsa aurea KYG T : DL86DRAFT_scaffold00013.13]","651","zzzz173","1","1201","","hypothetical protein","","2576794350","2574180437","Methylocapsa aurea KYG T","Methylocapsa","zzzz173","DL86DRAFT_02832","0","0","0","0","0","0","0","0","0","1","0","4","0","0","0","","0","DL86DRAFT_scaffold00013.13","0.61","2574238653","102568","Methylocapsa aurea KYG T : DL86DRAFT_scaffold00013.13","216","USER","zzzz173","1","Cx8MHxnC","1","551","+","","no","1","1","1","0","1","0","1","1","0","1","0","1"
"584","0","216","0","aMOB","0","0","0","0","0","0","0","1","","","0","0","none","2517140141/1-216 METLW3DRAFT_2294  hypothetical protein [Methylosinus sp. LW3 : METLW3DRAFT_contig1.1]","651","zzzz180","1","2370360","","hypothetical protein","","2517140141","2517093011","Methylosinus sp. LW3","Methylosinus","zzzz180","METLW3DRAFT_2294","0","0","0","0","0","0","0","0","0","1","0","3","0","0","0","","0","METLW3DRAFT_contig1.1","0.65","2517093495","4004193","Methylosinus sp. LW3 : METLW3DRAFT_contig1.1","216","USER","zzzz180","1","Cx9HxnC","4","2369710","+","","no","2","1","1","0","1","0","0","0","1","1","0","1"
"583","0","216","0","aMOB","0","0","0","0","0","0","0","1","","","0","0","none","2563380968/1-216 K243DRAFT_2064  hypothetical protein [Methylocystis sp. LW5 : K243DRAFT_scf7180000000031_quiver.6]","651","zzzz181","1","757985","","hypothetical protein","","2563380968","2563366505","Methylocystis sp. LW5","Methylocystis","zzzz181","K243DRAFT_2064","0","0","0","0","0","0","0","0","0","1","0","3","0","0","0","","0","K243DRAFT_scf7180000000031_quiver.6","0.65","2563366532","3315760","Methylocystis sp. LW5 : K243DRAFT_scf7180000000031_quiver.6","216","USER","zzzz181","1","Cx9HxnC","4","757335","+","","no","2","1","1","0","1","0","0","0","1","1","0","1"
"582","0","216","0","aMOB","0","0","0","0","0","0","0","1","","","0","0","none","2745470993/1-216 Ga0133027_101310  hypothetical protein [Methylosinus sp. R-45379 : Ga0133027_1013]","651","zzzz182","1","8936","","hypothetical protein","","2745470993","2744054736","Methylosinus sp. R-45379","Methylosinus","zzzz182","Ga0133027_101310","0","0","0","0","0","0","0","0","0","1","0","3","0","0","0","","0","Ga0133027_1013","0.65","2744086540","17582","Methylosinus sp. R-45379 : Ga0133027_1013","216","USER","zzzz182","1","Cx9HxnC","3","8286","-","","no","2","1","1","0","1","0","0","0","1","1","0","1"
"581","0","216","0","other","0","0","0","0","0","0","0","1","","","0","0","none","2745914844/1-216 Ga0133168_10344  hypothetical protein [Pseudohongiella sp. SCS-49 : Ga0133168_103]
2745918111/1-216 Ga0133169_10544  hypothetical protein [Pseudohongiella sp. SCS-111 : Ga0133169_105]","651","zzzz247","1","59682","","hypothetical protein","","2745914844","2744054860","Pseudohongiella sp. SCS-49","Pseudohongiella","zzzz247
zzzz248","Ga0133168_10344","0","0","0","0","0","0","0","0","0","2","0","1","0","0","0","","0","Ga0133168_103","0.51","2744097445","209337","Pseudohongiella sp. SCS-49 : Ga0133168_103","216","USER","zzzz247","1","Cx9HxnC","0","59032","+","","no","1","1","1","0","1","0","0","0","1","1","0","1"
"580","0","215","0","aMOB","0","0","0","1","0","0","0","0","","","0","0","pcuac","2549984081/1-215 O5ODRAFT_03021  hypothetical protein [Methylocystis parvus OBBP : O5ODRAFT_AJTV01000028_1.28]","648","zzzz152","1","42593","","hypothetical protein","","2549984081","2548876819","Methylocystis parvus OBBP","Methylocystis","zzzz152","O5ODRAFT_03021","0","0","0","0","0","0","0","0","0","1","0","4","0","0","1","","0","O5ODRAFT_AJTV01000028_1.28","0.61","2548977284","57891","Methylocystis parvus OBBP : O5ODRAFT_AJTV01000028_1.28","215","USER","zzzz152",,"Cx8MxnC","2","41946","-","","no","1","1","1","0","0","0","1","1","1","0","0","1"
"579","0","214","0","gMOb","0","0","1","0","0","0","0","0","","","0","0","none","2595105278/1-214 JC06DRAFT_4301  hypothetical protein [Methylocaldum sp. 175 : JC06DRAFT_unitig_0_quiver.5]","645","zzzz619","1","4154738","","hypothetical protein","","2595105278","2593339134","Methylomagnum ishizawai 175","Methylomagnum","zzzz619","JC06DRAFT_4301","0","0","0","0","0","0","0","0","0","1","0","5","0","0","0","","0","JC06DRAFT_unitig_0_quiver.5","0.63","2593376196","4628900","Methylocaldum sp. 175 : JC06DRAFT_unitig_0_quiver.5","214","USER","zzzz619","1","CxnC","3","4154094","+","","no","1","1","1","0","0","0","0","0","0","0","0","1"
"578","0","214","0","bAOB","0","0","1","0","0","0","0","0","","","0","0","none","2671307310/1-214 Ga0111729_10229  hypothetical protein [Nitrosovibrio sp. Nv17 : Ga0111729_102]","645","zzzz754","1","32169","","hypothetical protein","","2671307310","2671180036","Nitrosovibrio sp. Nv17","Nitrosovibrio","zzzz754","Ga0111729_10229","0","0","0","0","0","0","0","0","0","1","0","2","0","0","0","","0","Ga0111729_102","0.64","2671181883","185552","Nitrosovibrio sp. Nv17 : Ga0111729_102","214","USER","zzzz754","1","CxnC","3","31525","-","","no","2","1","1","0","0","0","0","0","0","0","0","1"
"577","0","214","0","bAOB","0","0","1","0","0","0","0","0","","","0","0","none","2630434835/1-214 Ga0077272_102239  hypothetical protein [Nitrosospira sp. NpAV : Ga0077272_1022]","645","zzzz755","1","36423","","hypothetical protein","","2630434835","2627854152","Nitrosospira sp. NpAV","Nitrosospira","zzzz755","Ga0077272_102239","0","0","0","0","0","0","0","0","0","1","0","2","0","0","0","","0","Ga0077272_1022","0.52","2627918941","47939","Nitrosospira sp. NpAV : Ga0077272_1022","214","USER","zzzz755","1","CxnC","1","35779","-","","no","1","1","1","0","0","0","0","0","0","0","0","1"
"576","0","213","0","other","0","0","0","0","0","0","0","1","","","0","0","none","2712735256/1-213 Ga0156099_102613  hypothetical protein [Gammaproteobacteria bacterium RIFCSPLOWO2_02_FULL_56_15 : Ga0156099_1026]","642","zzzz245","1","10203","","hypothetical protein","","2712735256","2711768242","Gammaproteobacteria bacterium RIFCSPLOWO2_02_FULL_56_15","Gammaproteobacteria","zzzz245","Ga0156099_102613","0","0","0","0","0","0","0","0","0","1","0","1","0","0","0","","0","Ga0156099_1026","0.5","2711803990","36477","Gammaproteobacteria bacterium RIFCSPLOWO2_02_FULL_56_15 : Ga0156099_1026","213","USER","zzzz245",,"Cx9HxnC","0","9562","-","","no","1","1","1","0","1","0","0","0","1","1","0","1"
"575","0","213","1","bAOB","1","0","0","0","0","0","1","0","","","0","0","cabd","2737531649/1-213 Ga0181055_1502  hypothetical protein [Nitrosomonas eutropha Nm19 : Ga0181055_150]
2671662363/1-213 Ga0105866_1552  hypothetical protein [Nitrosomonas eutropha Nm14 : Ga0105866_155]","642","zzzz386","1","1301","","hypothetical protein","","2737531649","2737471617","Nitrosomonas eutropha Nm19","Nitrosomonas","zzzz386
zzzz387","Ga0181055_1502","0","0","0","0","0","0","0","0","0","2","1","20","0","0","0","","0","Ga0181055_150","0.45","2737476743","4899","Nitrosomonas eutropha Nm19 : Ga0181055_150","213","USER","zzzz386",,"Cx7MxHxnC","1","660","-","","no","1","1","1","0","1","0","1","0","1","1","1","1"
"574","0","213","1","bAOB","1","0","0","0","0","0","1","0","","","0","0","cabdd","2671659916/1-213 Ga0105869_1535  hypothetical protein [Nitrosomonas eutropha Nm56 : Ga0105869_153]
2737607580/1-213 Ga0181058_1605  hypothetical protein [Nitrosomonas eutropha Nm57 : Ga0181058_160]","642","zzzz388","1","4241","","hypothetical protein","","2671659916","2671180128","Nitrosomonas eutropha Nm56","Nitrosomonas","zzzz388
zzzz389","Ga0105869_1535","0","0","0","0","0","0","0","0","0","2","1","20","1","0","0","","1","Ga0105869_153","0.45","2671193020","4867","Nitrosomonas eutropha Nm56 : Ga0105869_153","213","USER","zzzz388",,"Cx7MxHxnC","1","3600","+","","orf4","1","1","1","0","1","0","1","0","1","1","1","1"
"573","0","213","1","bAOB","1","0","0","0","0","0","1","0","","","0","0","cabdd","2671467724/1-213 Ga0105868_1402  hypothetical protein [Nitrosomonas eutropha Nm38 : Ga0105868_140]","642","zzzz390","1","1301","","hypothetical protein","","2671467724","2671180081","Nitrosomonas eutropha Nm38","Nitrosomonas","zzzz390","Ga0105868_1402","0","0","0","0","0","0","0","0","0","1","1","20","1","0","0","","1","Ga0105868_140","0.46","2671191168","4596","Nitrosomonas eutropha Nm38 : Ga0105868_140","213","USER","zzzz390",,"Cx7MxHxnC","1","660","-","","orf4","1","1","1","0","1","0","1","0","1","1","1","1"
"572","0","213","1","bAOB","1","0","0","0","0","0","1","0","","","0","0","cabdd","2671439676/1-213 Ga0105867_1252  hypothetical protein [Nitrosomonas eutropha Nm24 : Ga0105867_125]","642","zzzz391","1","1284","","hypothetical protein","","2671439676","2671180072","Nitrosomonas eutropha Nm24","Nitrosomonas","zzzz391","Ga0105867_1252","0","0","0","0","0","0","0","0","0","1","1","20","1","0","0","","1","Ga0105867_125","0.46","2671190728","4872","Nitrosomonas eutropha Nm24 : Ga0105867_125","213","USER","zzzz391",,"Cx7MxHxnC","1","643","-","","orf4","1","1","1","0","1","0","1","0","1","1","1","1"
"571","0","213","0","gMOB","0","1","0","0","0","0","0","1","","","0","0","none","2574334893/1-213 CC94DRAFT_3371  hypothetical protein [Methylomicrobium agile ATCC 35068 : CC94DRAFT_scf7180000000008_quiver_quiver.1]
2508548375/1-213 MetalDRAFT_2028  hypothetical protein [Methylomicrobium album BG8 : MetalDRAFT_MAF.1]","642","zzzz502","1","3707208","","hypothetical protein","","2574334893","2574179740","Methylomicrobium agile ATCC 35068","Methylomicrobium","zzzz502
zzzz503","CC94DRAFT_3371","0","0","0","0","0","0","0","0","0","2","0","1","0","0","0","","0","CC94DRAFT_scf7180000000008_quiver_quiver.1","0.56","2574185745","4431305","Methylomicrobium agile ATCC 35068 : CC94DRAFT_scf7180000000008_quiver_quiver.1","213","USER","zzzz502",,"Cx9HxnC","2","3706567","+","","no","1","1","1","0","1","0","0","0","1","1","0","1"
"570","0","213","0","gMOB","0","0","1","0","0","0","0","0","","","0","0","none","2585137103/1-213 EK23DRAFT_00491  hypothetical protein [Methylococaceae sp. 73a : EK23DRAFT_scaffold00001.1]","642","zzzz618","1","557592","","hypothetical protein","","2585137103","2582581277","Methyloterricola oryzae 73a","Methyloterricola","zzzz618","EK23DRAFT_00491","0","0","0","0","0","0","0","0","0","1","0","4","0","0","0","","0","EK23DRAFT_scaffold00001.1","0.62","2582692153","886072","Methylococaceae sp. 73a : EK23DRAFT_scaffold00001.1","213","USER","zzzz618","1","CxnC","3","556951","-","","no","2","1","1","0","0","0","0","0","0","0","0","1"
"569","0","213","0","gMOB","0","0","0","0","0","0","0","1","","","1","0","copC","2634878982/1-213 Ga0081623_13394  hypothetical protein [Methylococcaceae-21 (UID203) : Ga0081623_1339]","642","zzzz635","1","3081","","hypothetical protein","","2634878982","2634166236","Methylococcaceae-21 (UID203)","Methylococcaceae","zzzz635","Ga0081623_13394","0","0","0","0","0","0","0","0","0","1","0","1","0","0","0","","0","Ga0081623_1339","0.5","2634513671","3508","Methylococcaceae-21 (UID203) : Ga0081623_1339","213","USER","zzzz635",,"Cx9HxnC","1","2440","+","","no","1","1","1","0","1","0","0","0","0","1","0","1"
"568","0","212","0","aMOB","0","0","0","1","0","0","0","0","","","0","0","none","2516608085/1-212 MetLW4DRAFT_4071  hypothetical protein [Methylosinus sp. LW4 : MetLW4DRAFT_scaffold2.2]","639","zzzz230","1","340051","","hypothetical protein","","2516608085","2516493024","Methylosinus sp. LW4","Methylosinus","zzzz230","MetLW4DRAFT_4071","0","0","0","0","0","0","0","0","0","1","0","7","0","0","0","","0","MetLW4DRAFT_scaffold2.2","0.63","2516493502","842783","Methylosinus sp. LW4 : MetLW4DRAFT_scaffold2.2","212","USER","zzzz230",,"Cx8MxnC","3","339413","+","","no","1","1","1","0","0","0","1","1","1","0","0","1"
"567","0","212","0","gMOB","0","0","0","0","0","0","0","1","","","0","0","none","2634829109/1-212 Ga0081607_12294  hypothetical protein [Methylobacter-123 (UID203) : Ga0081607_1229]","639","zzzz498","1","2685","","hypothetical protein","","2634829109","2634166220","Methylobacter-123 (UID203)","Methylobacter","zzzz498","Ga0081607_12294","0","0","0","0","0","0","0","0","0","1","0","1","0","0","0","","0","Ga0081607_1229","0.53","2634510167","9574","Methylobacter-123 (UID203) : Ga0081607_1229","212","USER","zzzz498",,"Cx9HxnC","1","2047","-","","no","1","1","1","0","1","0","0","0","1","1","0","1"
"566","0","212","0","gMOB","0","0","0","0","0","0","0","1","","","0","0","none","2517247179/1-212 MetlaDRAFT_0498  hypothetical protein [Methylosarcina lacus LW14 : MetlaDRAFT_chromosome1.1]
2634941119/1-212 Ga0081643_102017  hypothetical protein [Methylosarcina lacus-69 (UID4274) : Ga0081643_1020]","639","zzzz500","1","566430","","hypothetical protein","","2517247179","2517093044","Methylosarcina lacus LW14","Methylosarcina","zzzz500
zzzz501","MetlaDRAFT_0498","0","0","0","0","0","0","0","0","0","2","0","1","0","0","0","","0","MetlaDRAFT_chromosome1.1","0.55","2517093849","4384919","Methylosarcina lacus LW14 : MetlaDRAFT_chromosome1.1","212","USER","zzzz500",,"Cx9HxnC","1","565792","+","","no","2","1","1","0","1","0","0","0","1","1","0","1"
"565","0","212","0","bAOB","0","0","1","0","0","0","0","0","","","0","0","none","2671655361/1-212 Ga0111715_10484  hypothetical protein [Nitrosolobus multiformis Nl13 : Ga0111715_104]
637812019/1-212 Nmul_A1933  hypothetical protein [Nitrosospira multiformis ATCC 25196 chromosome 1: NC_007614]","639","zzzz791","1","86121","","hypothetical protein","","2671655361","2671180127","Nitrosospira multiformis Nl13","Nitrosospira","zzzz791
zzzz792","Ga0111715_10484","0","0","0","0","0","0","0","0","0","2","0","8","0","0","0","","0","Ga0111715_104","0.54","2671192899","190875","Nitrosolobus multiformis Nl13 : Ga0111715_104","212","USER","zzzz791",,"CxnC","1","85483","-","","no","2","1","1","0","0","0","0","0","0","0","0","1"
"564","0","211","1","bAOB","1","0","0","0","0","0","1","0","","","0","0","cabdd","637427312/1-211 NE0942 NE0942 possible (U92432) ORF4 [Nitrosospira sp. NpAV] [Nitrosomonas europaea ATCC 19718: NC_004757]
2671674461/1-211 Ga0105864_1695 NE0942 hypothetical protein [Nitrosomonas europaea Nm35 : Ga0105864_169]
2671677123/1-211 Ga0105865_1685 NE0942 hypothetical protein [Nitrosomonas europaea Nm50 : Ga0105865_168]
637428386/1-211 NE2061 NE0942 possible (U92432) ORF4 [Nitrosospira sp. NpAV] [Nitrosomonas europaea ATCC 19718: NC_004757]
2585360436/1-211 EI56DRAFT_02556 NE0942 hypothetical protein [Nitrosomonas europaea ATCC 25978 : EI56DRAFT_scaffold00059.59]","636","zzzz392","1","1028214","NP_841015","possible (U92432) ORF4 [Nitrosospira sp. NpAV]","NE0942","637427312","637000195","Nitrosomonas europaea ATCC 19718","Nitrosomonas","zzzz392
zzzz393
zzzz394
zzzz395
zzzz396","NE0942","0","0","0","0","0","0","0","0","0","5","1","20","1","0","0","","1","NC_004757","0.51","637000220","2812094","Nitrosomonas europaea ATCC 19718: NC_004757","211","USER","zzzz392",,"Cx7MxHxnC","2","1027579","-","","orf4","2","1","1","0","1","0","1","0","1","1","1","1"
"563","0","211","0","gMOB","0","0","0","0","0","0","0","1","","","0","0","none","2706250222/1-211 Ga0139037_102263  hypothetical protein [Methylobacter tundripaludum OWC-G53F : Ga0139037_102]","636","zzzz497","1","291661","","hypothetical protein","","2706250222","2703719299","Methylobacter tundripaludum OWC-G53F","Methylobacter","zzzz497","Ga0139037_102263","0","0","0","0","0","0","0","0","0","1","0","2","0","0","0","","0","Ga0139037_102","0.51","2703775196","426404","Methylobacter tundripaludum OWC-G53F : Ga0139037_102","211","USER","zzzz497",,"Cx9HxnC","2","291026","+","","no","2","1","1","0","1","0","0","0","1","1","0","1"
"562","0","211","0","bAOB","0","0","1","0","0","0","0","0","","","0","0","none","637427557/1-211 NE1202 NE1202 hypothetical protein [Nitrosomonas europaea ATCC 19718: NC_004757]
2671675620/1-211 Ga0105865_11222 NE1202 hypothetical protein [Nitrosomonas europaea Nm50 : Ga0105865_112]
2671673094/1-211 Ga0105864_11422 NE1202 hypothetical protein [Nitrosomonas europaea Nm35 : Ga0105864_114]
2585359048/1-211 EI56DRAFT_01168 NE1202 hypothetical protein [Nitrosomonas europaea ATCC 25978 : EI56DRAFT_scaffold00013.13]","636","zzzz802","1","1304830","NP_841257","hypothetical protein","NE1202","637427557","637000195","Nitrosomonas europaea ATCC 19718","Nitrosomonas","zzzz802
zzzz803
zzzz804
zzzz805","NE1202","0","0","0","0","0","0","0","0","0","4","0","7","0","0","0","","0","NC_004757","0.51","637000220","2812094","Nitrosomonas europaea ATCC 19718: NC_004757","211","USER","zzzz802",,"CxnC","2","1304195","+","","no","2","1","1","0","0","0","0","0","0","0","0","1"
"561","0","210","0","aMOB","1","1","0","0","0","0","0","1","","","0","1","pmoCr","2510255738/1-210 MetacDRAFT_2437  hypothetical protein [Methylocapsa acidiphila B2 : MetacDRAFT_Scaffold1.2]","633","zzzz172","1","2419022","","hypothetical protein","","2510255738","2510065046","Methylocapsa acidiphila B2","Methylocapsa","zzzz172","MetacDRAFT_2437","0","0","0","0","0","0","0","0","0","1","0","6","0","0","1","","0","MetacDRAFT_Scaffold1.2","0.62","2510067271","3916740","Methylocapsa acidiphila B2 : MetacDRAFT_Scaffold1.2","210","USER","zzzz172","1","Cx9HxnC","1","2418390","-","","no","1","1","1","0","1","0","0","0","0","1","0","1"
"560","0","210","0","aMOB","0","0","0","1","0","0","0","0","","","0","0","none","2540712640/1-210 BN69_1059  Conserved hypothetical protein [Methylocystis sp. SC2 : HE956757]","633","zzzz216","1","1132465","","Conserved hypothetical protein","","2540712640","2540341127","Methylocystis sp. SC2","Methylocystis","zzzz216","BN69_1059","0","0","0","0","0","0","0","0","0","1","0","4","0","0","0","","0","HE956757","0.63","2540348159","3773444","Methylocystis sp. SC2 : HE956757","210","USER","zzzz216","1","Cx8MxnC","3","1131833","+","","no","2","1","1","0","0","0","1","1","0","0","0","1"
"559","0","210","0","aMOB","0","0","0","1","0","0","0","0","","","0","0","none","2518133664/1-210 Met49242_1611  hypothetical protein [Methylocystis sp. Rockwell ATCC 49242 : Met49242_MAH.6]","633","zzzz229","1","1171907","","hypothetical protein","","2518133664","2517572208","Methylocystis sp. Rockwell, ATCC 49242","Methylocystis","zzzz229","Met49242_1611","0","0","0","0","0","0","0","0","0","1","0","4","0","0","0","","0","Met49242_MAH.6","0.63","2517600018","4316162","Methylocystis sp. Rockwell, ATCC 49242 : Met49242_MAH.6","210","USER","zzzz229","1","Cx8MxnC","2","1171275","-","","no","1","1","1","0","0","0","1","1","0","0","0","1"
"558","0","210","0","gMOB","0","0","0","0","0","0","0","1","","","0","0","none","2634986791/1-210 Ga0081657_105639  hypothetical protein [Methylobacte-98r (UID4274) : Ga0081657_1056]
2634934078/1-210 Ga0081641_106140  hypothetical protein [Methylobacter-69 (UID4274) : Ga0081641_1061]","633","zzzz495","1","45025","","hypothetical protein","","2634986791","2634166269","Methylobacter-98r (UID4274)","Methylobacter","zzzz495
zzzz496","Ga0081657_105639","0","0","0","0","0","0","0","0","0","2","0","1","0","0","0","","0","Ga0081657_1056","0.47","2634520271","82732","Methylobacte-98r (UID4274) : Ga0081657_1056","210","USER","zzzz495",,"Cx9HxnC","1","44393","+","","no","2","1","1","0","1","0","0","0","1","1","0","1"
"557","0","210","1","other","1","0","0","0","0","0","0","1","","","1","0","mco","2582740179/1-210 ME3293DRAFT_02035  hypothetical protein [Composite genome from Lake Mendota Epilimnion pan-assembly MEint.metabat.3293 : ME3293DRAFT_MEint_metabat_3293_263002747.139]","633","zzzz634","1","12134","","hypothetical protein","","2582740179","2582580566","Composite genome from Lake Mendota Epilimnion pan-assembly MEint.metabat.3293","Composite","zzzz634","ME3293DRAFT_02035","1","1","0","0","0","0","0","0","0","1","1","20","0","0","0","","0","ME3293DRAFT_MEint_metabat_3293_263002747.139","0.38","2582591832","19463","Composite genome from Lake Mendota Epilimnion pan-assembly MEint.metabat.3293 : ME3293DRAFT_MEint_metabat_3293_263002747.139","210","USER","zzzz634",,"Cx9HxnC","2","11502","-","","no","1","1","1","0","1","0","0","0","0","1","0","1"
"556","0","210","0","bAOB","0","0","1","0","0","0","0","0","","","0","0","none","2737611909/1-210 Ga0181081_102310  hypothetical protein [Nitrosospira sp. Nsp2 : Ga0181081_102]","633","zzzz773","1","343943","","hypothetical protein","","2737611909","2737471643","Nitrosospira sp. Nsp2","Nitrosospira","zzzz773","Ga0181081_102310","0","0","0","0","0","0","0","0","0","1","0","8","0","0","0","","0","Ga0181081_102","0.56","2737480088","761712","Nitrosospira sp. Nsp2 : Ga0181081_102","210","USER","zzzz773",,"CxnC","1","343311","-","","no","2","1","1","0","0","0","0","0","0","0","0","1"
"555","0","210","0","bAOB","0","0","1","0","0","0","0","0","","","0","0","none","2671308450/1-210 Ga0111729_11063  hypothetical protein [Nitrosovibrio sp. Nv17 : Ga0111729_110]","633","zzzz794","1","66034","","hypothetical protein","","2671308450","2671180036","Nitrosovibrio sp. Nv17","Nitrosovibrio","zzzz794","Ga0111729_11063","0","0","0","0","0","0","0","0","0","1","0","8","0","0","0","","0","Ga0111729_110","0.61","2671181891","97792","Nitrosovibrio sp. Nv17 : Ga0111729_110","210","USER","zzzz794",,"CxnC","3","65402","-","","no","2","1","1","0","0","0","0","0","0","0","0","1"
"554","0","210","0","bAOB","0","0","1","0","0","0","0","0","","","0","0","none","2676387479/1-210 Ga0105870_100248  hypothetical protein [Nitrosomonas halophila Nm1 : Ga0105870_1002]","633","zzzz795","1","46948","","hypothetical protein","","2676387479","2675903041","Nitrosomonas halophila Nm1","Nitrosomonas","zzzz795","Ga0105870_100248","0","0","0","0","0","0","0","0","0","1","0","8","0","0","0","","0","Ga0105870_1002","0.55","2675922170","108856","Nitrosomonas halophila Nm1 : Ga0105870_1002","210","USER","zzzz795",,"CxnC","1","46316","+","","no","2","1","1","0","0","0","0","0","0","0","0","1"
"553","0","210","0","bAOB","0","0","1","0","0","0","0","0","","","0","0","none","2737540912/1-210 Ga0181061_1419  hypothetical protein [Nitrosomonas sp. Nm86 : Ga0181061_141]
2737604462/1-210 Ga0181054_12839  hypothetical protein [Nitrosomonas nitrosa Nm90 : Ga0181054_128]
2737537187/1-210 Ga0181060_12612  hypothetical protein [Nitrosomonas sp. Nm84 : Ga0181060_126]","633","zzzz796","1","10210","","hypothetical protein","","2737540912","2737471620","Nitrosomonas sp. Nm86","Nitrosomonas","zzzz796
zzzz797
zzzz798","Ga0181061_1419","0","0","0","0","0","0","0","0","0","3","0","8","0","0","0","","0","Ga0181061_141","0.45","2737476927","18350","Nitrosomonas sp. Nm86 : Ga0181061_141","210","USER","zzzz796",,"CxnC","1","9578","+","","no","2","1","1","0","0","0","0","0","0","0","0","1"
"552","0","210","0","bAOB","0","0","1","0","0","0","0","0","","","0","0","none","2676377373/1-210 Ga0111710_1001104  hypothetical protein [Nitrosomonas sp. 41 Nm132 : Ga0111710_1001]","633","zzzz799","1","130644","","hypothetical protein","","2676377373","2675903038","Nitrosomonas sp. 41 Nm132","Nitrosomonas","zzzz799","Ga0111710_1001104","0","0","0","0","0","0","0","0","0","1","0","8","0","0","0","","0","Ga0111710_1001","0.49","2675921742","216969","Nitrosomonas sp. 41 Nm132 : Ga0111710_1001","210","USER","zzzz799",,"CxnC","1","130012","+","","no","2","1","1","0","0","0","0","0","0","0","0","1"
"551","0","210","0","bAOB","0","0","1","0","0","0","0","0","","","0","0","none","2676373502/1-210 Ga0111711_104117  hypothetical protein [Nitrosomonas sp. 41 Nm58 : Ga0111711_1041]","633","zzzz800","1","12751","","hypothetical protein","","2676373502","2675903036","Nitrosomonas sp. 41 Nm58","Nitrosomonas","zzzz800","Ga0111711_104117","0","0","0","0","0","0","0","0","0","1","0","8","0","0","0","","0","Ga0111711_1041","0.51","2675921525","22801","Nitrosomonas sp. 41 Nm58 : Ga0111711_1041","210","USER","zzzz800",,"CxnC","1","12119","-","","no","2","1","1","0","0","0","0","0","0","0","0","1"
"550","0","210","0","bAOB","0","0","1","0","0","0","0","0","","","0","0","none","2737551396/1-210 Ga0181066_10715  hypothetical protein [Nitrosomonas sp. Nm141 : Ga0181066_107]","633","zzzz801","1","12124","","hypothetical protein","","2737551396","2737471624","Nitrosomonas sp. Nm141","Nitrosomonas","zzzz801","Ga0181066_10715","0","0","0","0","0","0","0","0","0","1","0","8","0","0","0","","0","Ga0181066_107","0.48","2737477127","111413","Nitrosomonas sp. Nm141 : Ga0181066_107","210","USER","zzzz801",,"CxnC","1","11492","-","","no","2","1","1","0","0","0","0","0","0","0","0","1"
"549","0","209","0","aMOB","0","0","1","0","0","0","0","0","","","0","0","none","2510255864/1-209 MetacDRAFT_2563  hypothetical protein [Methylocapsa acidiphila B2 : MetacDRAFT_Scaffold1.2]","630","zzzz157","1","2574154","","hypothetical protein","","2510255864","2510065046","Methylocapsa acidiphila B2","Methylocapsa","zzzz157","MetacDRAFT_2563","0","0","0","0","0","0","0","0","0","1","0","8","0","0","0","","0","MetacDRAFT_Scaffold1.2","0.62","2510067271","3916740","Methylocapsa acidiphila B2 : MetacDRAFT_Scaffold1.2","209","USER","zzzz157","1","CxnC","1","2573525","+","","no","1","1","1","0","0","0","0","0","0","0","0","1"
"548","0","209","0","gMOB","0","0","1","0","0","0","0","0","","","1","0","copC","2745460971/1-209 Ga0133024_116523  hypothetical protein [Methylomonas lenta R-45370 : Ga0133024_1165]","630","zzzz598","1","20654","","hypothetical protein","","2745460971","2744054733","Methylomonas lenta R-45370","Methylomonas","zzzz598","Ga0133024_116523","0","0","0","0","0","0","0","0","0","1","0","7","0","0","0","","0","Ga0133024_1165","0.47","2744086139","22435","Methylomonas lenta R-45370 : Ga0133024_1165","209","USER","zzzz598","1","CxnC","1","20025","+","","no","2","1","1","0","0","0","0","0","0","0","0","1"
"547","0","209","1","bAOB","0","0","0","0","0","0","0","1","","","0","0","cabdd","2676376706/1-209 Ga0111712_104817  hypothetical protein [Nitrosomonas sp. 51 Nm51 : Ga0111712_1048]","630","zzzzz68","1","16046","","hypothetical protein","","2676376706","2675903037","Nitrosomonas sp. 51 Nm51","Nitrosomonas","zzzzz68","Ga0111712_104817","0","0","0","0","0","0","0","0","0","1","1","20","0","1","0","","1","Ga0111712_1048","0.45","2675921658","19221","Nitrosomonas sp. 51 Nm51 : Ga0111712_1048","209","USER","zzzzz68","1","Cx9HxnC","1","15417","-","","orf5","1","1","1","0","1","0","0","0","1","1","0","1"
"546","0","209","0","bAOB","0","0","1","0","0","0","0","0","","","0","0","none","2671460000/1-209 Ga0111716_103144  hypothetical protein [Nitrosolobus sp. Nl14 : Ga0111716_103]","630","zzzz806","1","151272","","hypothetical protein","","2671460000","2671180079","Nitrosospira multiformis Nl14","Nitrosospira","zzzz806","Ga0111716_103144","0","0","0","0","0","0","0","0","0","1","0","8","0","0","0","","0","Ga0111716_103","0.55","2671191014","250544","Nitrosolobus sp. Nl14 : Ga0111716_103","209","USER","zzzz806",,"CxnC","1","150643","+","","no","2","1","1","0","0","0","0","0","0","0","0","1"
"545","0","209","0","bAOB","0","0","1","0","0","0","0","0","","","0","0","none","2737467924/1-209 Ga0181048_12718  hypothetical protein [Nitrosospira multiformis Nl2 : Ga0181048_127]
2737559519/1-209 Ga0181069_12618  hypothetical protein [Nitrosospira multiformis Nl3 : Ga0181069_126]
2747895888/1-209 Ga0207395_10514  hypothetical protein [Nitrosospira multiformis Nl8 : Ga0207395_105]
2747888740/1-209 Ga0207394_104118  hypothetical protein [Nitrosospira multiformis Nl15 : Ga0207394_104]","630","zzzz807","1","20366","","hypothetical protein","","2737467924","2734482835","Nitrosospira multiformis Nl2","Nitrosospira","zzzz807
zzzz808
zzzz809
zzzz810","Ga0181048_12718","0","0","0","0","0","0","0","0","0","4","0","8","0","0","0","","0","Ga0181048_127","0.55","2734687843","36326","Nitrosospira multiformis Nl2 : Ga0181048_127","209","USER","zzzz807",,"CxnC","1","19737","+","","no","2","1","1","0","0","0","0","0","0","0","0","1"
"544","0","209","0","bAOB","0","0","1","0","0","0","0","0","","","0","0","none","2737463240/1-209 Ga0181046_10843  hypothetical protein [Nitrosospira multiformis Nl12 : Ga0181046_108]","630","zzzz811","1","44950","","hypothetical protein","","2737463240","2734482834","Nitrosospira multiformis Nl12","Nitrosospira","zzzz811","Ga0181046_10843","0","0","0","0","0","0","0","0","0","1","0","8","0","0","0","","0","Ga0181046_108","0.55","2734687739","118473","Nitrosospira multiformis Nl12 : Ga0181046_108","209","USER","zzzz811",,"CxnC","1","44321","+","","no","2","1","1","0","0","0","0","0","0","0","0","1"
"543","0","209","0","bAOB","1","0","1","0","0","0","0","0","","","0","0","pmoCr","2671430471/1-209 Ga0111719_105106  hypothetical protein [Nitrosolobus multiformis Nl7 : Ga0111719_105]","630","zzzz812","1","110414","","hypothetical protein","","2671430471","2671180069","Nitrosospira multiformis Nl7","Nitrosospira","zzzz812","Ga0111719_105106","0","0","0","0","0","0","0","0","0","1","0","8","0","0","0","","0","Ga0111719_105","0.54","2671190624","259220","Nitrosolobus multiformis Nl7 : Ga0111719_105","209","USER","zzzz812",,"CxnC","1","109785","-","","no","2","1","1","0","0","0","0","0","0","0","0","1"
"542","0","209","0","bAOB","0","0","1","0","0","0","0","0","","","0","0","none","2671450564/1-209 Ga0111717_104123  hypothetical protein [Nitrosolobus multiformis Nl18 : Ga0111717_104]","630","zzzz813","1","135088","","hypothetical protein","","2671450564","2671180076","Nitrosospira multiformis Nl18","Nitrosospira","zzzz813","Ga0111717_104123","0","0","0","0","0","0","0","0","0","1","0","8","0","0","0","","0","Ga0111717_104","0.54","2671190859","275684","Nitrosolobus multiformis Nl18 : Ga0111717_104","209","USER","zzzz813",,"CxnC","1","134459","-","","no","2","1","1","0","0","0","0","0","0","0","0","1"
"541","0","209","0","bAOB","0","0","1","0","0","0","0","0","chromosome 1","","0","0","none","637811028/1-209 Nmul_A0945  hypothetical protein [Nitrosospira multiformis ATCC 25196 chromosome 1: NC_007614]
2671654958/1-209 Ga0111715_102118  hypothetical protein [Nitrosolobus multiformis Nl13 : Ga0111715_102]","630","zzzz814","1","1097164","YP_411640","hypothetical protein","","637811028","637000197","Nitrosospira multiformis ATCC 25196","Nitrosospira","zzzz814
zzzz815","Nmul_A0945","0","0","0","0","0","0","0","0","0","2","0","8","0","0","0","","0","NC_007614","0.54","637000455","3184243","Nitrosospira multiformis ATCC 25196 chromosome 1: NC_007614","209","USER","zzzz814",,"CxnC","3","1096535","-","","no","2","1","1","0","0","0","0","0","0","0","0","1"
"540","0","209","0","bAOB","0","0","1","0","0","0","0","0","","","0","0","none","2671443970/1-209 Ga0111718_104123  hypothetical protein [Nitrosolobus multiformis Nl4 : Ga0111718_104]","630","zzzz816","1","123288","","hypothetical protein","","2671443970","2671180074","Nitrosospira multiformis Nl4","Nitrosospira","zzzz816","Ga0111718_104123","0","0","0","0","0","0","0","0","0","1","0","8","0","0","0","","0","Ga0111718_104","0.55","2671190773","259696","Nitrosolobus multiformis Nl4 : Ga0111718_104","209","USER","zzzz816",,"CxnC","1","122659","-","","no","2","1","1","0","0","0","0","0","0","0","0","1"
"539","0","209","0","bAOB","0","0","1","0","0","0","0","0","","","0","0","none","2671435719/1-209 Ga0105881_103246  hypothetical protein [Nitrosovibrio tenuis Nv1 : Ga0105881_103]","630","zzzz817","1","279603","","hypothetical protein","","2671435719","2671180071","Nitrosovibrio tenuis Nv1","Nitrosovibrio","zzzz817","Ga0105881_103246","0","0","0","0","0","0","0","0","0","1","0","8","0","0","0","","0","Ga0105881_103","0.54","2671190674","410689","Nitrosovibrio tenuis Nv1 : Ga0105881_103","209","USER","zzzz817",,"CxnC","1","278974","-","","no","2","1","1","0","0","0","0","0","0","0","0","1"
"538","0","208","1","aMOB","1","0","0","0","1","0","0","0","","","0","0","cabd","2576794748/1-208 DL86DRAFT_03231  hypothetical protein [Methylocapsa aurea KYG T : DL86DRAFT_scaffold00018.18]","627","zzzz170","1","3799","","hypothetical protein","","2576794748","2574180437","Methylocapsa aurea KYG T","Methylocapsa","zzzz170","DL86DRAFT_03231","0","0","0","0","0","0","0","0","0","1","1","20","0","0","0","","0","DL86DRAFT_scaffold00018.18","0.61","2574238658","63783","Methylocapsa aurea KYG T : DL86DRAFT_scaffold00018.18","208","USER","zzzz170","1","Cx8MHxnC","1","3173","+","","no","2","1","1","0","1","0","1","1","1","1","0","1"
"537","0","208","0","gMOB","0","0","0","0","0","0","0","1","","","0","0","none","2731413607/1-208 Ga0128345_101913  hypothetical protein [Methylomonas koyamae JCM 16701 : Ga0128345_1019]","627","zzzz466","1","17886","","hypothetical protein","","2731413607","2728369704","Methylomonas koyamae JCM 16701","Methylomonas","zzzz466","Ga0128345_101913","0","0","0","0","0","0","0","0","0","1","0","2","0","0","0","","0","Ga0128345_1019","0.51","2728480362","52744","Methylomonas koyamae JCM 16701 : Ga0128345_1019","208","USER","zzzz466",,"Cx9HxnC","2","17260","+","","no","2","1","1","0","1","0","0","0","1","1","0","1"
"536","0","208","0","gMOB","0","0","1","0","0","0","0","0","","","1","0","copC","2561703509/1-208 U737DRAFT_00508  hypothetical protein [Methylomonas sp. LW13 : U737DRAFT_scaffold00001.1]","627","zzzz603","1","576012","","hypothetical protein","","2561703509","2561511042","Methylomonas sp. LW13","Methylomonas","zzzz603","U737DRAFT_00508","0","0","0","0","0","0","0","0","0","1","0","7","0","0","0","","0","U737DRAFT_scaffold00001.1","0.52","2561515660","782378","Methylomonas sp. LW13 : U737DRAFT_scaffold00001.1","208","USER","zzzz603","1","CxnC","2","575386","+","","no","2","1","1","0","0","0","0","0","0","0","0","1"
"535","0","208","0","gMOB","0","0","0","0","0","0","0","1","","","1","0","copC","2516191222/1-208 Meth11bDRAFT_2703  hypothetical protein [Methylomonas sp. 11b : scaffold1]","627","zzzz620","1","2856888","","hypothetical protein","","2516191222","2516143012","Methylomonas sp. 11b","Methylomonas","zzzz620","Meth11bDRAFT_2703","0","0","0","0","0","0","0","0","0","1","0","12","0","0","0","","0","scaffold1","0.51","2516143873","5412720","Methylomonas sp. 11b : scaffold1","208","USER","zzzz620",,"Cx9HxnC","2","2856262","+","","no","1","1","1","0","1","0","0","0","0","1","0","1"
"534","0","208","1","gMOB","1","0","0","0","1","0","0","0","","","1","0","copC","2651358511/1-208 Ga0077299_12326  hypothetical protein [Methylococcaceae bacterium Sn10-6 : Ga0077299_1232]","627","zzzz633","1","3771","","hypothetical protein","","2651358511","2648501810","Methylococcaceae bacterium Sn10-6","Methylococcaceae","zzzz633","Ga0077299_12326","0","0","0","0","0","0","0","0","0","1","1","20","0","0","0","","0","Ga0077299_1232","0.38","2648569654","7820","Methylococcaceae bacterium Sn10-6 : Ga0077299_1232","208","USER","zzzz633","1","Cx8MHxnC","2","3145","+","","no","2","1","1","0","1","0","1","1","0","1","0","1"
"533","0","208","0","bAOB","0","0","0","0","0","0","0","1","","","0","0","none","2671680246/1-208 Ga0105872_1532  hypothetical protein [Nitrosomonas marina Nm71 : Ga0105872_153]","627","zzzzz66","1","800","","hypothetical protein","","2671680246","2671180135","Nitrosomonas marina Nm71","Nitrosomonas","zzzzz66","Ga0105872_1532","0","0","0","0","0","0","0","0","0","1","0","1","0","0","0","","0","Ga0105872_153","0.49","2671193581","9915","Nitrosomonas marina Nm71 : Ga0105872_153","208","USER","zzzzz66",,"Cx9HxnC","1","174","+","","no","2","1","1","0","1","0","0","0","1","1","0","1"
"532","0","208","0","bAOB","0","0","0","0","0","0","0","1","","","0","0","none","2671471031/1-208 Ga0105871_1422  hypothetical protein [Nitrosomonas marina Nm22 : Ga0105871_142]","627","zzzzz67","1","822","","hypothetical protein","","2671471031","2671180082","Nitrosomonas marina Nm22","Nitrosomonas","zzzzz67","Ga0105871_1422","0","0","0","0","0","0","0","0","0","1","0","1","0","0","0","","0","Ga0105871_142","0.49","2671191236","9976","Nitrosomonas marina Nm22 : Ga0105871_142","208","USER","zzzzz67",,"Cx9HxnC","1","196","+","","no","2","1","1","0","1","0","0","0","1","1","0","1"
"531","0","208","0","bAOB","0","0","0","0","0","0","0","1","","","0","0","none","2737572460/1-208 Ga0181080_13214  hypothetical protein [Nitrosomonas aestuarii Nm36 : Ga0181080_132]","627","zzzzz69","1","13173","","hypothetical protein","","2737572460","2737471630","Nitrosomonas aestuarii Nm36","Nitrosomonas","zzzzz69","Ga0181080_13214","0","0","0","0","0","0","0","0","0","1","0","1","0","0","0","","0","Ga0181080_132","0.45","2737477567","13425","Nitrosomonas aestuarii Nm36 : Ga0181080_132","208","USER","zzzzz69",,"Cx9HxnC","1","12547","-","","no","2","1","1","0","1","0","0","0","1","1","0","1"
"530","0","208","0","bAOB","0","0","0","0","0","0","0","1","","","0","0","none","2671686734/1-208 Ga0105860_10963  hypothetical protein [Nitrosomonas aestuarii Nm69 : Ga0105860_1096]","627","zzzzz70","1","2423","","hypothetical protein","","2671686734","2671180137","Nitrosomonas aestuarii Nm69","Nitrosomonas","zzzzz70","Ga0105860_10963","0","0","0","0","0","0","0","0","0","1","0","1","0","0","0","","0","Ga0105860_1096","0.4","2671193816","2597","Nitrosomonas aestuarii Nm69 : Ga0105860_1096","208","USER","zzzzz70",,"Cx9HxnC","1","1797","-","","no","1","1","1","0","1","0","0","0","1","1","0","1"
"529","0","208","0","aMOB","0","0","0","0","0","0","0","0","","","0","0","none","2540714557/1-208 BN69_2959  Hypothetical protein [Methylocystis sp. SC2 : HE956757]","627","zzzz758","1","3044153","","Hypothetical protein","","2540714557","2540341127","Methylocystis sp. SC2","Methylocystis","zzzz758","BN69_2959","0","0","0","0","0","0","0","0","1","1","0","4","0","0","0","","0","HE956757","0.63","2540348159","3773444","Methylocystis sp. SC2 : HE956757","208","USER","zzzz758",,"none","3","3043527","+","","no","2","0","1","0","0","0","0","0","0","0","0","0"
"528","0","208","0","bAOB","0","0","1","0","0","0","0","0","","","0","0","none","2671346583/1-208 Ga0111707_102240  hypothetical protein [Nitrosolobus sp. Nl5 : Ga0111707_102]","627","zzzz774","1","236640","","hypothetical protein","","2671346583","2671180042","Nitrosospira sp. Nl5","Nitrosospira","zzzz774","Ga0111707_102240","0","0","0","0","0","0","0","0","0","1","0","8","0","0","0","","0","Ga0111707_102","0.55","2671182516","364218","Nitrosolobus sp. Nl5 : Ga0111707_102","208","USER","zzzz774",,"CxnC","1","236014","+","","no","2","1","1","0","0","0","0","0","0","0","0","1"
"527","0","208","0","bAOB","0","0","1","0","0","0","0","0","","","0","0","none","2737559941/1-208 Ga0181072_101101  hypothetical protein [Nitrosospira sp. Nsp6 : Ga0181072_101]
2737468361/1-208 Ga0181049_101100  hypothetical protein [Nitrosospira sp. Nsp5 : Ga0181049_101]
2667638342/1-208 Ga0111727_2362  hypothetical protein [Nitrosolobus multiformis Nl1 : Ga0111727_11]","627","zzzz775","1","102056","","hypothetical protein","","2737559941","2737471627","Nitrosospira sp. Nsp6","Nitrosospira","zzzz775
zzzz776
zzzz777","Ga0181072_101101","0","0","0","0","0","0","0","0","0","3","0","8","0","0","0","","0","Ga0181072_101","0.54","2737477326","405888","Nitrosospira sp. Nsp6 : Ga0181072_101","208","USER","zzzz775",,"CxnC","1","101430","+","","no","3","1","1","0","0","0","0","0","0","0","0","1"
"526","0","208","0","bAOB","0","0","1","0","0","0","0","0","","","0","0","none","2737470563/1-208 Ga0181049_10986  hypothetical protein [Nitrosospira sp. Nsp5 : Ga0181049_109]
2737562159/1-208 Ga0181072_10986  hypothetical protein [Nitrosospira sp. Nsp6 : Ga0181072_109]
2667638663/1-208 Ga0111727_2683  hypothetical protein [Nitrosolobus multiformis Nl1 : Ga0111727_11]","627","zzzz778","1","97378","","hypothetical protein","","2737470563","2734482836","Nitrosospira sp. Nsp5","Nitrosospira","zzzz778
zzzz779
zzzz780","Ga0181049_10986","0","0","0","0","0","0","0","0","0","3","0","8","0","0","0","","0","Ga0181049_109","0.53","2734687886","121917","Nitrosospira sp. Nsp5 : Ga0181049_109","208","USER","zzzz778",,"CxnC","1","96752","-","","no","2","1","1","0","0","0","0","0","0","0","0","1"
"525","0","208","0","bAOB","0","1","1","0","0","0","0","0","","","0","0","none","2676832666/1-208 Ga0111726_0545  hypothetical protein [Nitrosovibrio sp. 12 Nv6 : Ga0111726_101]
2740182624/1-208 Ga0181074_0546  hypothetical protein [Nitrosovibrio sp. Nv12 : Ga0181074_101]","627","zzzz781","1","538250","","hypothetical protein","","2676832666","2675903143","Nitrosovibrio sp. 12 Nv6","Nitrosovibrio","zzzz781
zzzz782","Ga0111726_0545","0","0","0","0","0","0","0","0","0","2","0","8","0","0","0","","0","Ga0111726_101","0.54","2675939946","1398225","Nitrosovibrio sp. 12 Nv6 : Ga0111726_101","208","USER","zzzz781",,"CxnC","1","537624","-","","no","2","1","1","0","0","0","0","0","0","0","0","1"
"524","0","208","0","bAOB","0","1","1","0","0","0","0","0","","","0","0","none","2738636099/1-208 Ga0181078_11069  hypothetical protein [Nitrosospira sp. Nsp37 : Ga0181078_110]
2724638778/1-208 Ga0180018_2182  hypothetical protein [Nitrosovibrio sp. Nv4 : Ga0180018_12]","627","zzzz783","1","74899","","hypothetical protein","","2738636099","2738541241","Nitrosospira sp. Nsp37","Nitrosospira","zzzz783
zzzz784","Ga0181078_11069","0","0","0","0","0","0","0","0","0","2","0","8","0","0","0","","0","Ga0181078_110","0.53","2738547809","92468","Nitrosospira sp. Nsp37 : Ga0181078_110","208","USER","zzzz783",,"CxnC","1","74273","+","","no","2","1","1","0","0","0","0","0","0","0","0","1"
"523","0","208","0","bAOB","0","0","1","0","0","0","0","0","","","0","0","none","2737534127/1-208 Ga0181056_11082  hypothetical protein [Nitrosospira sp. Nsp22 : Ga0181056_110]","627","zzzz785","1","96547","","hypothetical protein","","2737534127","2737471618","Nitrosospira sp. Nsp22","Nitrosospira","zzzz785","Ga0181056_11082","0","0","0","0","0","0","0","0","0","1","0","8","0","0","0","","0","Ga0181056_110","0.54","2737476771","111756","Nitrosospira sp. Nsp22 : Ga0181056_110","208","USER","zzzz785",,"CxnC","1","95921","-","","no","2","1","1","0","0","0","0","0","0","0","0","1"
"522","0","208","0","bAOB","0","0","1","0","0","0","0","0","","","0","0","none","2676836062/1-208 Ga0105880_0749  hypothetical protein [Nitrosospira briensis Nsp8 : Ga0105880_101]","627","zzzz786","1","804579","","hypothetical protein","","2676836062","2675903144","Nitrosospira briensis Nsp8","Nitrosospira","zzzz786","Ga0105880_0749","0","0","0","0","0","0","0","0","0","1","0","9","0","0","0","","0","Ga0105880_101","0.54","2675939965","1204611","Nitrosospira briensis Nsp8 : Ga0105880_101","208","USER","zzzz786",,"CxnC","1","803953","-","","no","2","1","1","0","0","0","0","0","0","0","0","1"
"521","0","208","0","bAOB","0","1","1","0","0","0","0","0","","","0","0","none","2630433525/1-208 Ga0077272_1010100  hypothetical protein [Nitrosospira sp. NpAV : Ga0077272_1010]","627","zzzz787","1","93637","","hypothetical protein","","2630433525","2627854152","Nitrosospira sp. NpAV","Nitrosospira","zzzz787","Ga0077272_1010100","0","0","0","0","0","0","0","0","0","1","0","8","0","0","0","","0","Ga0077272_1010","0.53","2627918929","171728","Nitrosospira sp. NpAV : Ga0077272_1010","208","USER","zzzz787",,"CxnC","1","93011","-","","no","2","1","1","0","0","0","0","0","0","0","0","1"
"520","0","208","0","bAOB","0","0","1","0","0","0","0","0","","","0","0","none","2671460581/1-208 Ga0111716_10628  hypothetical protein [Nitrosolobus sp. Nl14 : Ga0111716_106]","627","zzzz788","1","23417","","hypothetical protein","","2671460581","2671180079","Nitrosospira multiformis Nl14","Nitrosospira","zzzz788","Ga0111716_10628","0","0","0","0","0","0","0","0","0","1","0","8","0","0","0","","0","Ga0111716_106","0.53","2671191017","228832","Nitrosolobus sp. Nl14 : Ga0111716_106","208","USER","zzzz788",,"CxnC","1","22791","+","","no","2","1","1","0","0","0","0","0","0","0","0","1"
"519","0","208","0","bAOB","0","0","1","0","0","0","0","0","","","0","0","none","2737462479/1-208 Ga0181046_102194  hypothetical protein [Nitrosospira multiformis Nl12 : Ga0181046_102]","627","zzzz789","1","190152","","hypothetical protein","","2737462479","2734482834","Nitrosospira multiformis Nl12","Nitrosospira","zzzz789","Ga0181046_102194","0","0","0","0","0","0","0","0","0","1","0","8","0","0","0","","0","Ga0181046_102","0.53","2734687733","198971","Nitrosospira multiformis Nl12 : Ga0181046_102","208","USER","zzzz789",,"CxnC","1","189526","-","","no","2","1","1","0","0","0","0","0","0","0","0","1"
"518","0","208","0","bAOB","0","0","1","0","0","0","0","0","","","0","0","none","2671428989/1-208 Ga0111719_101422  hypothetical protein [Nitrosolobus multiformis Nl7 : Ga0111719_101]","627","zzzz790","1","424123","","hypothetical protein","","2671428989","2671180069","Nitrosospira multiformis Nl7","Nitrosospira","zzzz790","Ga0111719_101422","0","0","0","0","0","0","0","0","0","1","0","8","0","0","0","","0","Ga0111719_101","0.53","2671190620","664246","Nitrosolobus multiformis Nl7 : Ga0111719_101","208","USER","zzzz790",,"CxnC","1","423497","+","","no","2","1","1","0","0","0","0","0","0","0","0","1"
"517","0","208","0","bAOB","0","0","1","0","0","0","0","0","","","0","0","none","2747889360/1-208 Ga0207394_10843  hypothetical protein [Nitrosospira multiformis Nl15 : Ga0207394_108]","627","zzzz793","1","58392","","hypothetical protein","","2747889360","2747842409","Nitrosospira multiformis Nl15 (v3)","Nitrosospira","zzzz793","Ga0207394_10843","0","0","0","0","0","0","0","0","0","1","0","8","0","0","0","","0","Ga0207394_108","0.54","2747844387","152214","Nitrosospira multiformis Nl15 : Ga0207394_108","208","USER","zzzz793",,"CxnC","1","57766","-","","no","2","1","1","0","0","0","0","0","0","0","0","1"
"516","0","207","0","gMOB","0","0","0","0","0","0","0","1","","","0","0","none","2634876071/1-207 Ga0081622_139814  hypothetical protein [Methylosarcina-21 (UID203) : Ga0081622_1398]","624","zzzz499","1","10761","","hypothetical protein","","2634876071","2634166235","Methylosarcina-21 (UID203)","Methylosarcina","zzzz499","Ga0081622_139814","0","0","0","0","0","0","0","0","0","1","0","1","0","0","0","","0","Ga0081622_1398","0.57","2634513321","22661","Methylosarcina-21 (UID203) : Ga0081622_1398","207","USER","zzzz499",,"Cx9HxnC","2","10138","-","","no","1","1","1","0","1","0","0","0","1","1","0","1"
"515","0","207","0","gMOB","0","0","1","0","0","0","0","0","","","0","0","none","2731415416/1-207 Ga0128345_106012  hypothetical protein [Methylomonas koyamae JCM 16701 : Ga0128345_1060]","624","zzzz601","1","9174","","hypothetical protein","","2731415416","2728369704","Methylomonas koyamae JCM 16701","Methylomonas","zzzz601","Ga0128345_106012","0","0","0","0","0","0","0","0","0","1","0","7","0","0","0","","0","Ga0128345_1060","0.59","2728480403","24874","Methylomonas koyamae JCM 16701 : Ga0128345_1060","207","USER","zzzz601","1","CxnC","2","8551","-","","no","1","1","1","0","0","0","0","0","0","0","0","1"
"514","0","207","0","gMOB","0","0","1","0","0","0","0","0","","","1","0","copC","2745467787/1-207 Ga0133026_106551  hypothetical protein [Methylomonas koyamae R-49807 : Ga0133026_1065]","624","zzzz602","1","50077","","hypothetical protein","","2745467787","2744054735","Methylomonas koyamae R-49807","Methylomonas","zzzz602","Ga0133026_106551","0","0","0","0","0","0","0","0","0","1","0","7","0","0","0","","0","Ga0133026_1065","0.56","2744086445","104288","Methylomonas koyamae R-49807 : Ga0133026_1065","207","USER","zzzz602","1","CxnC","2","49454","-","","no","1","1","1","0","0","0","0","0","0","0","0","1"
"513","0","207","0","gMOB","0","0","1","0","0","0","0","0","","","1","0","copC","2522501268/1-207 G006DRAFT_4202  hypothetical protein [Methylomonas sp. MK1 : G006DRAFT_scaffold00002.2]","624","zzzz604","1","955492","","hypothetical protein","","2522501268","2522125151","Methylomonas sp. MK1","Methylomonas","zzzz604","G006DRAFT_4202","0","0","0","0","0","0","0","0","0","1","0","7","0","0","0","","0","G006DRAFT_scaffold00002.2","0.51","2522174064","1544187","Methylomonas sp. MK1 : G006DRAFT_scaffold00002.2","207","USER","zzzz604","1","CxnC","3","954869","-","","no","2","1","1","0","0","0","0","0","0","0","0","1"
"512","0","207","0","gMOB","0","0","1","0","0","0","0","0","","","1","0","copC","2745447653/1-207 Ga0133022_105114  hypothetical protein [Methylomonas methanica R-45363 : Ga0133022_1051]","624","zzzz605","1","16180","","hypothetical protein","","2745447653","2744054731","Methylomonas methanica R-45363","Methylomonas","zzzz605","Ga0133022_105114","0","0","0","0","0","0","0","0","0","1","0","7","0","0","0","","0","Ga0133022_1051","0.52","2744085766","67560","Methylomonas methanica R-45363 : Ga0133022_1051","207","USER","zzzz605","1","CxnC","3","15557","-","","no","1","1","1","0","0","0","0","0","0","0","0","1"
"511","0","206","0","aMOB","0","0","0","0","1","0","0","0","","","0","0","none","2518133495/1-206 Met49242_1442  hypothetical protein [Methylocystis sp. Rockwell ATCC 49242 : Met49242_MAH.6]","621","zzzz179","1","1005207","","hypothetical protein","","2518133495","2517572208","Methylocystis sp. Rockwell, ATCC 49242","Methylocystis","zzzz179","Met49242_1442","0","0","0","0","0","0","0","0","0","1","0","3","0","0","0","","0","Met49242_MAH.6","0.63","2517600018","4316162","Methylocystis sp. Rockwell, ATCC 49242 : Met49242_MAH.6","206","USER","zzzz179","1","Cx8MHxnC","2","1004587","+","","no","1","1","1","0","1","0","1","1","1","1","0","1"
"510","0","206","1","aMOB","1","1","0","0","0","0","1","0","","","1","1","cabdcdd","2518133505/1-206 Met49242_1452  hypothetical protein [Methylocystis sp. Rockwell ATCC 49242 : Met49242_MAH.6]","621","zzzz191","1","1013923","","hypothetical protein","","2518133505","2517572208","Methylocystis sp. Rockwell, ATCC 49242","Methylocystis","zzzz191","Met49242_1452","0","0","0","0","0","0","0","0","0","1","1","17","0","0","1","","0","Met49242_MAH.6","0.63","2517600018","4316162","Methylocystis sp. Rockwell, ATCC 49242 : Met49242_MAH.6","206","USER","zzzz191","1","Cx7MxHxnC","2","1013303","-","","no","1","1","1","0","1","0","1","0","0","1","1","1"
"509","0","206","0","gMOB","0","0","0","0","0","0","0","1","","","0","0","none","2517027230/1-206 METBUDRAFT_0519  hypothetical protein [Methylomicrobium buryatense 5G : METBUDRAFT_scaffold1.2]","621","zzzz480","1","479876","","hypothetical protein","","2517027230","2516653075","Methylomicrobium buryatense 5G","Methylomicrobium","zzzz480","METBUDRAFT_0519","0","0","0","0","0","0","0","0","0","1","0","2","0","0","0","","0","METBUDRAFT_scaffold1.2","0.49","2516677448","4984547","Methylomicrobium buryatense 5G : METBUDRAFT_scaffold1.2","206","USER","zzzz480",,"Cx9HxnC","1","479256","-","","no","2","1","1","0","1","0","0","0","1","1","0","1"
"508","0","206","0","gMOB","0","0","0","0","0","0","0","1","","","0","0","none","2540615748/1-206 MEALZ_1816  conserved exported protein of unknown function [Methylomicrobium alcaliphilum 20Z : FO082060]","621","zzzz481","1","2090574","","conserved exported protein of unknown function","","2540615748","2540341096","Methylomicrobium alcaliphilum 20Z","Methylomicrobium","zzzz481","MEALZ_1816","0","0","0","0","0","0","0","0","0","1","0","2","0","0","0","","0","FO082060","0.49","2540348127","4668296","Methylomicrobium alcaliphilum 20Z : FO082060","206","USER","zzzz481",,"Cx9HxnC","1","2089954","-","","no","2","1","1","0","1","0","0","0","1","1","0","1"
"507","0","206","0","gMOB","0","1","0","0","0","0","0","1","","","0","0","none","2590636614/1-206 IQ34DRAFT_3730  hypothetical protein [Methylomicrobium kenyense AMO1 : IQ34DRAFT_unitig_0_quiver.2]","621","zzzz482","1","4000865","","hypothetical protein","","2590636614","2588254263","Methylomicrobium kenyense AMO1","Methylomicrobium","zzzz482","IQ34DRAFT_3730","0","0","0","0","0","0","0","0","0","1","0","14","0","0","0","","0","IQ34DRAFT_unitig_0_quiver.2","0.5","2588313589","4415115","Methylomicrobium kenyense AMO1 : IQ34DRAFT_unitig_0_quiver.2","206","USER","zzzz482","1","Cx9HxnC","1","4000245","-","","no","2","1","1","0","1","0","0","0","1","1","0","1"
"506","0","206","0","vMOB","0","0","0","0","0","0","0","0","","","0","0","mco","2541015328/1-206 G346DRAFT_1237  hypothetical protein [Verrucomicrobium sp. LP2A : G346DRAFT_scf7180000000013_quiver.1]","621","zzzz583","1","1243064","","hypothetical protein","","2541015328","2540341242","Verrucomicrobium sp. LP2A","Verrucomicrobium","zzzz583","G346DRAFT_1237","1","1","0","1","0","0","0","0","0","1","0","5","0","0","0","","1","G346DRAFT_scf7180000000013_quiver.1","0.63","2540355275","1285429","Verrucomicrobium sp. LP2A : G346DRAFT_scf7180000000013_quiver.1","206","USER","zzzz583","1","Cx10HxnC","2","1242444","+","","no","1","0","1","1","1","0","0","0","1","1","0","1"
"505","0","206","0","gMOB","0","0","1","0","0","0","0","0","","","1","0","copC","2504961555/1-206 Metme_00024140  hypothetical protein [Methylomonas mecanica MC09 : Contig38]","621","zzzz597","1","2657770","","hypothetical protein","","2504961555","2504756059","Methylomonas methanica MC09","Methylomonas","zzzz597","Metme_00024140","0","0","0","0","0","0","0","0","0","1","0","7","0","0","0","","0","Contig38","0.51","2504762402","5051681","Methylomonas mecanica MC09 : Contig38","206","USER","zzzz597","1","CxnC","1","2657150","-","","no","2","1","1","0","0","0","0","0","0","0","0","1"
"504","0","206","0","gMOB","0","0","1","0","0","0","0","0","","","1","0","copC","2745465009/1-206 Ga0133025_119716  hypothetical protein [Methylomonas koyamae R-45383 : Ga0133025_1197]","621","zzzz599","1","18040","","hypothetical protein","","2745465009","2744054734","Methylomonas koyamae R-45383","Methylomonas","zzzz599","Ga0133025_119716","0","0","0","0","0","0","0","0","0","1","0","7","0","0","0","","0","Ga0133025_1197","0.57","2744086342","75202","Methylomonas koyamae R-45383 : Ga0133025_1197","206","USER","zzzz599",,"CxnC","2","17420","+","","no","1","1","1","0","0","0","0","0","0","0","0","1"
"503","0","206","0","gMOB","0","0","1","0","0","0","0","0","","","1","0","copC","2574136388/1-206   hypothetical protein [Methylomonas : scaffold3_size432378]","621","zzzz600","1","79148","","hypothetical protein","","2574136388","2571042910","Methylomonas","Methylomonas","zzzz600",,"0","0","0","0","0","0","0","0","0","1","0","7","0","0","0","","0","scaffold3_size432378","0.57","2571156822","432378","Methylomonas : scaffold3_size432378","206","USER","zzzz600","1","CxnC","2","78528","+","","no","1","1","1","0","0","0","0","0","0","0","0","1"
"502","0","206","0","gMOB","0","0","0","0","0","0","0","1","","","1","0","copC","2625227006/1-206 Ga0078419_10439  hypothetical protein [Methylococcaceae sp. B42 Ga0078419 : Ga0078419_104]","621","zzzz606","1","46499","","hypothetical protein","","2625227006","2623620619","Methylococcaceae sp. B42","Methylococcaceae","zzzz606","Ga0078419_10439","0","0","0","0","0","0","0","0","0","1","0","1","0","0","0","","0","Ga0078419_104","0.51","2623657010","51572","Methylococcaceae sp. B42 Ga0078419 : Ga0078419_104","206","USER","zzzz606","1","Cx9HxnC","1","45879","+","","no","1","1","1","0","1","0","0","0","0","1","0","1"
"501","0","205","0","aMOB","0","0","1","0","0","0","0","0","","","0","0","none","2676339916/1-205 Ga0116912_102300  hypothetical protein [Methylocapsa palsarum NE2 : Ga0116912_102]","618","zzzz156","1","314182","","hypothetical protein","","2676339916","2675903028","Methylocapsa palsarum NE2","Methylocapsa","zzzz156","Ga0116912_102300","0","0","0","0","0","0","0","0","0","1","0","8","0","0","0","","0","Ga0116912_102","0.62","2675920779","386751","Methylocapsa palsarum NE2 : Ga0116912_102","205","USER","zzzz156","1","CxnC","1","313565","-","","no","2","1","1","0","0","0","0","0","0","0","0","1"
"500","0","205","0","aMOB","1","0","0","1","0","0","0","0","","","0","0","pmoCr","2510255464/1-205 MetacDRAFT_2163  hypothetical protein [Methylocapsa acidiphila B2 : MetacDRAFT_Scaffold1.2]","618","zzzz171","1","2119002","","hypothetical protein","","2510255464","2510065046","Methylocapsa acidiphila B2","Methylocapsa","zzzz171","MetacDRAFT_2163","0","0","0","0","0","0","0","0","0","1","0","6","0","0","0","","0","MetacDRAFT_Scaffold1.2","0.62","2510067271","3916740","Methylocapsa acidiphila B2 : MetacDRAFT_Scaffold1.2","205","USER","zzzz171",,"Cx8MxnC","1","2118385","+","","no","1","1","1","0","0","0","1","1","1","0","0","1"
"499","0","205","0","aMOB","0","0","0","0","1","0","0","0","","","0","0","none","2549983885/1-205 O5ODRAFT_02825  hypothetical protein [Methylocystis parvus OBBP : O5ODRAFT_AJTV01000025_1.25]","618","zzzz178","1","65970","","hypothetical protein","","2549983885","2548876819","Methylocystis parvus OBBP","Methylocystis","zzzz178","O5ODRAFT_02825","0","0","0","0","0","0","0","0","0","1","0","3","0","0","0","","0","O5ODRAFT_AJTV01000025_1.25","0.64","2548977281","75485","Methylocystis parvus OBBP : O5ODRAFT_AJTV01000025_1.25","205","USER","zzzz178","1","Cx8MHxnC","2","65353","+","","no","2","1","1","0","1","0","1","1","1","1","0","1"
"498","0","205","1","aMOB","1","1","0","0","0","0","1","0","","","1","1","cabdcdd","2507406429/1-205 MettrDRAFT_0381  hypothetical protein [Methylosinus trichosporium OB3b : MettrDRAFT_Contig106]","618","zzzz197","1","408342","","hypothetical protein","","2507406429","2507262027","Methylosinus trichosporium OB3b","Methylosinus","zzzz197","MettrDRAFT_0381","0","0","0","0","0","0","0","0","0","1","1","17","0","0","1","","0","MettrDRAFT_Contig106","0.66","2507278056","4496051","Methylosinus trichosporium OB3b : MettrDRAFT_Contig106","205","USER","zzzz197","1","Cx7MxHxnC","2","407725","-","","no","1","1","1","0","1","0","1","0","0","1","1","1"
"497","0","205","0","aMOB","0","0","1","0","0","0","0","0","","","0","0","none","2540712937/1-205 BN69_1352  Conserved hypothetical protein [Methylocystis sp. SC2 : HE956757]","618","zzzz224","1","1420475","","Conserved hypothetical protein","","2540712937","2540341127","Methylocystis sp. SC2","Methylocystis","zzzz224","BN69_1352","0","0","0","0","0","0","0","0","0","1","0","8","0","0","0","","0","HE956757","0.63","2540348159","3773444","Methylocystis sp. SC2 : HE956757","205","USER","zzzz224",,"CxnC","3","1419858","-","","no","2","1","1","0","0","0","0","0","0","0","0","1"
"496","0","205","0","gMOB","0","0","1","0","0","0","0","0","","","0","0","mco","2625228575/1-205 Ga0078419_13648  hypothetical protein [Methylococcaceae sp. B42 Ga0078419 : Ga0078419_136]","618","zzzz569","1","43560","","hypothetical protein","","2625228575","2623620619","Methylococcaceae sp. B42","Methylococcaceae","zzzz569","Ga0078419_13648","0","1","0","0","0","0","0","0","0","1","0","8","0","0","0","","1","Ga0078419_136","0.51","2623657042","259244","Methylococcaceae sp. B42 Ga0078419 : Ga0078419_136","205","USER","zzzz569","1","CxnC","1","42943","-","","no","2","1","1","0","0","0","0","0","0","0","0","1"
"495","0","205","0","bAOB","0","0","1","0","0","0","0","0","","","0","0","none","2737533710/1-205 Ga0181056_10786  hypothetical protein [Nitrosospira sp. Nsp22 : Ga0181056_107]","618","zzzz734","1","81563","","hypothetical protein","","2737533710","2737471618","Nitrosospira sp. Nsp22","Nitrosospira","zzzz734","Ga0181056_10786","0","0","0","0","0","0","0","0","0","1","0","7","0","0","0","","0","Ga0181056_107","0.53","2737476768","154942","Nitrosospira sp. Nsp22 : Ga0181056_107","205","USER","zzzz734",,"CxnC","1","80946","-","","no","1","1","1","0","0","0","0","0","0","0","0","1"
"494","0","204","1","aMOB","1","1","0","0","0","0","1","0","","","1","1","cabdcdd","2700428673/1-204 MhirCSC1_22997  hypothetical protein [Methylocystis hirsuta CSC1 : MhirCSC1.pseudomolecule.1]","615","zzzz187","1","3371355","","hypothetical protein","","2700428673","2698536815","Methylocystis hirsuta CSC1","Methylocystis","zzzz187","MhirCSC1_22997","0","0","0","0","0","0","0","0","0","1","1","17","0","0","1","","0","MhirCSC1.pseudomolecule.1","0.63","2698597889","3501390","Methylocystis hirsuta CSC1 : MhirCSC1.pseudomolecule.1","204","USER","zzzz187","1","Cx7MxHxnC","3","3370741","+","","no","2","1","1","0","1","0","1","0","0","1","1","1"
"493","0","204","1","aMOB","0","1","0","0","0","0","1","0","","","1","1","cabdcdd","2517637108/1-204 SB2_02327  hypothetical protein [Methylocystis sp. strain SB2 : SB2_12.32]","615","zzzz188","1","38214","","hypothetical protein","","2517637108","2517572022","Methylocystis sp. SB2","Methylocystis","zzzz188","SB2_02327","0","0","0","0","0","0","0","0","0","1","1","17","0","0","1","","0","SB2_12.32","0.63","2517575350","41147","Methylocystis sp. strain SB2 : SB2_12.32","204","USER","zzzz188","1","Cx7MxHxnC","3","37600","-","","no","2","1","1","0","1","0","1","0","0","1","1","1"
"492","0","204","1","aMOB","1","1","0","0","0","0","1","0","","","1","1","cabdcdd","2517403995/1-204 A3OODRAFT_2862  hypothetical protein [Methylocystis rosea SV97T : A3OODRAFT_scaffold1.1]","615","zzzz189","1","2837180","","hypothetical protein","","2517403995","2517287028","Methylocystis rosea SV97T","Methylocystis","zzzz189","A3OODRAFT_2862","0","0","0","0","0","0","0","0","0","1","1","17","0","0","1","","0","A3OODRAFT_scaffold1.1","0.63","2517287733","3546604","Methylocystis rosea SV97T : A3OODRAFT_scaffold1.1","204","USER","zzzz189","1","Cx7MxHxnC","3","2836566","-","","no","2","1","1","0","1","0","1","0","0","1","1","1"
"491","0","204","0","aMOB","0","1","0","0","0","0","1","0","","","1","1","other","2549983896/1-204 O5ODRAFT_02836  hypothetical protein [Methylocystis parvus OBBP : O5ODRAFT_AJTV01000025_1.25]","615","zzzz190","1","75142","","hypothetical protein","","2549983896","2548876819","Methylocystis parvus OBBP","Methylocystis","zzzz190","O5ODRAFT_02836","0","0","0","0","0","0","0","0","0","1","0","19","0","0","1","","0","O5ODRAFT_AJTV01000025_1.25","0.64","2548977281","75485","Methylocystis parvus OBBP : O5ODRAFT_AJTV01000025_1.25","204","USER","zzzz190","1","Cx7MxHxnC","2","74528","-","","no","1","1","1","0","1","0","1","0","0","1","1","1"
"490","0","204","1","aMOB","1","1","0","0","0","0","1","0","","","1","1","cabdcdd","2516605019/1-204 MetLW4DRAFT_1004  hypothetical protein [Methylosinus sp. LW4 : MetLW4DRAFT_scaffold1.1]","615","zzzz192","1","1035929","","hypothetical protein","","2516605019","2516493024","Methylosinus sp. LW4","Methylosinus","zzzz192","MetLW4DRAFT_1004","0","0","0","0","0","0","0","0","0","1","1","17","0","0","1","","0","MetLW4DRAFT_scaffold1.1","0.65","2516493501","3979493","Methylosinus sp. LW4 : MetLW4DRAFT_scaffold1.1","204","USER","zzzz192","1","Cx7MxHxnC","3","1035315","+","","no","1","1","1","0","1","0","1","0","0","1","1","1"
"489","0","204","0","aMOB","0","1","0","0","0","0","1","0","","","1","1","other","2745470984/1-204 Ga0133027_10131  hypothetical protein [Methylosinus sp. R-45379 : Ga0133027_1013]
2517140151/1-204 METLW3DRAFT_2304  hypothetical protein [Methylosinus sp. LW3 : METLW3DRAFT_contig1.1]
2563380977/1-204 K243DRAFT_2073  hypothetical protein [Methylocystis sp. LW5 : K243DRAFT_scf7180000000031_quiver.6]","615","zzzz193","1","959","","hypothetical protein","","2745470984","2744054736","Methylosinus sp. R-45379","Methylosinus","zzzz193
zzzz194
zzzz195","Ga0133027_10131","0","0","0","0","0","0","0","0","0","3","0","19","0","0","1","","0","Ga0133027_1013","0.65","2744086540","17582","Methylosinus sp. R-45379 : Ga0133027_1013","204","USER","zzzz193","1","Cx7MxHxnC","3","345","+","","no","1","1","1","0","1","0","1","0","0","1","1","1"
"488","0","204","1","aMOB","1","1","0","0","0","0","1","0","","","1","1","cabdcdd","2585028650/1-204 K369DRAFT_2106  hypothetical protein [Methylosinus sp. PW1 : K369DRAFT_unitig_19_quiver.6]","615","zzzz196","1","187290","","hypothetical protein","","2585028650","2582581241","Methylosinus sp. PW1","Methylosinus","zzzz196","K369DRAFT_2106","0","0","0","0","0","0","0","0","0","1","1","3","0","0","1","","0","K369DRAFT_unitig_19_quiver.6","0.65","2582690639","2921845","Methylosinus sp. PW1 : K369DRAFT_unitig_19_quiver.6","204","USER","zzzz196","1","Cx7MxHxnC","3","186676","-","","no","1","1","1","0","1","0","1","0","0","1","1","1"
"487","0","204","0","aMOB","0","0","0","1","0","0","0","0","","","0","0","none","2517637774/1-204 SB2_02993  hypothetical protein [Methylocystis sp. strain SB2 : SB2_31.53]","615","zzzz217","1","21259","","hypothetical protein","","2517637774","2517572022","Methylocystis sp. SB2","Methylocystis","zzzz217","SB2_02993","0","0","0","0","0","0","0","0","0","1","0","4","0","0","0","","0","SB2_31.53","0.64","2517575371","23627","Methylocystis sp. strain SB2 : SB2_31.53","204","USER","zzzz217","1","Cx8MxnC","3","20645","-","","no","2","1","1","0","0","0","1","1","0","0","0","1"
"486","0","204","0","aMOB","0","0","0","1","0","0","0","0","","","0","0","none","2517405004/1-204 A3OODRAFT_3872  hypothetical protein [Methylocystis rosea SV97T : A3OODRAFT_scaffold2.2]","615","zzzz218","1","281821","","hypothetical protein","","2517405004","2517287028","Methylocystis rosea SV97T","Methylocystis","zzzz218","A3OODRAFT_3872","0","0","0","0","0","0","0","0","0","1","0","4","0","0","0","","0","A3OODRAFT_scaffold2.2","0.61","2517287734","365446","Methylocystis rosea SV97T : A3OODRAFT_scaffold2.2","204","USER","zzzz218","1","Cx8MxnC","3","281207","+","","no","2","1","1","0","0","0","1","1","0","0","0","1"
"485","1","204","1","bAOB","0","1","0","0","0","0","1","0","","","1","1","cabddcd","2671436082/1-204 Ga0105881_104232  hypothetical protein [Nitrosovibrio tenuis Nv1 : Ga0105881_104]","615","zzzz330","1","254078","","hypothetical protein","","2671436082","2671180071","Nitrosovibrio tenuis Nv1","Nitrosovibrio","zzzz330","Ga0105881_104232","0","0","0","0","0","0","0","0","0","1","1","15","1","0","0","","1","Ga0105881_104","0.53","2671190675","256713","Nitrosovibrio tenuis Nv1 : Ga0105881_104","204","USER","zzzz330","1","Cx7MxHxnC","1","253464","-","","orf4","2","1","1","0","1","0","1","0","1","1","1","1"
"484","1","204","0","bAOB","0","1","0","0","0","0","1","0","","","1","1","other","2671469821/1-204 Ga0105871_11297  hypothetical protein [Nitrosomonas marina Nm22 : Ga0105871_112]","615","zzzz345","1","104070","","hypothetical protein","","2671469821","2671180082","Nitrosomonas marina Nm22","Nitrosomonas","zzzz345","Ga0105871_11297","0","0","0","0","0","0","0","0","0","1","0","16","0","0","0","","0","Ga0105871_112","0.47","2671191206","104249","Nitrosomonas marina Nm22 : Ga0105871_112","204","USER","zzzz345",,"Cx7MxHxnC","1","103456","-","","no","2","1","1","0","1","0","1","0","1","1","1","1"
"483","0","204","0","other","0","0","0","0","0","0","0","1","","","0","0","none","2595262870/1-204 TH1380DRAFT_01238  hypothetical protein [Composite genome from Trout Bog Hypolimnion pan-assembly TBhypo.metabat.1380 : TH1380DRAFT_TH01379_TBL_comb47_HYPODRAFT_10004165.51]
2582885682/1-204 TE5136DRAFT_02020  hypothetical protein [Composite genome from Trout Bog Epilimnion pan-assembly TBepi.metabat.5136 : TE5136DRAFT_TBepi_metabat_5136_1001332.204]","615","zzzz548","1","12788","","hypothetical protein","","2595262870","2593339191","Composite genome from Trout Bog Hypolimnion pan-assembly TBhypo.metabat.1380","Composite","zzzz548
zzzz549","TH1380DRAFT_01238","0","0","0","0","0","0","0","0","0","2","0","1","0","0","0","","0","TH1380DRAFT_TH01379_TBL_comb47_HYPODRAFT_10004165.51","0.41","2593380179","16717","Composite genome from Trout Bog Hypolimnion pan-assembly TBhypo.metabat.1380 : TH1380DRAFT_TH01379_TBL_comb47_HYPODRAFT_10004165.51","204","USER","zzzz548","1","Cx9HxnC","0","12174","+","","no","2","1","1","0","1","0","0","0","1","1","0","1"
"482","0","204","0","other","0","0","0","0","0","0","0","1","","","0","0","none","2595239367/1-204 TH02062DRAFT_00749  hypothetical protein [Composite genome from Trout Bog Hypolimnion pan-assembly TBhypo.metabat.2062.v2 : TH02062DRAFT_TH02062_TBL_comb47_HYPODRAFT_10000887.16]
2582841029/1-204 TE1149DRAFT_01008  hypothetical protein [Composite genome from Trout Bog Epilimnion pan-assembly TBepi.metabat.1149 : TE1149DRAFT_TBepi_metabat_1149_1004037.135]","615","zzzz550","1","9986","","hypothetical protein","","2595239367","2593339178","Composite genome from Trout Bog Hypolimnion pan-assembly TBhypo.metabat.2062.v2","Composite","zzzz550
zzzz551","TH02062DRAFT_00749","0","0","0","0","0","0","0","0","0","2","0","8","0","0","0","","0","TH02062DRAFT_TH02062_TBL_comb47_HYPODRAFT_10000887.16","0.4","2593378866","39451","Composite genome from Trout Bog Hypolimnion pan-assembly TBhypo.metabat.2062.v2 : TH02062DRAFT_TH02062_TBL_comb47_HYPODRAFT_10000887.16","204","USER","zzzz550","1","Cx9HxnC","1","9372","+","","no","2","1","1","0","1","0","0","0","1","1","0","1"
"481","0","204","0","other","0","0","0","0","0","0","0","1","","","0","0","none","2582980382/1-204 TH3552DRAFT_01960  hypothetical protein [Composite genome from Trout Bog Hypolimnion pan-assembly TBhypo.metabat.3552 : TH3552DRAFT_TBhypo_metabat_3552_10000104.92]","615","zzzz552","1","92542","","hypothetical protein","","2582980382","2582580677","Composite genome from Trout Bog Hypolimnion pan-assembly TBhypo.metabat.3552","Composite","zzzz552","TH3552DRAFT_01960","0","0","0","0","0","0","0","0","0","1","0","14","0","0","0","","0","TH3552DRAFT_TBhypo_metabat_3552_10000104.92","0.39","2582611870","105776","Composite genome from Trout Bog Hypolimnion pan-assembly TBhypo.metabat.3552 : TH3552DRAFT_TBhypo_metabat_3552_10000104.92","204","USER","zzzz552","1","Cx9HxnC","1","91928","+","","no","2","1","1","0","1","0","0","0","1","1","0","1"
"480","0","204","0","gMOB","0","0","0","0","0","0","0","1","","","0","0","none","2634986971/1-204 Ga0081657_106227  hypothetical protein [Methylobacte-98r (UID4274) : Ga0081657_1062]
2634937447/1-204 Ga0081641_116727  hypothetical protein [Methylobacter-69 (UID4274) : Ga0081641_1167]","615","zzzz558","1","27318","","hypothetical protein","","2634986971","2634166269","Methylobacter-98r (UID4274)","Methylobacter","zzzz558
zzzz559","Ga0081657_106227","0","0","0","0","0","0","0","0","0","2","0","14","0","0","0","","0","Ga0081657_1062","0.48","2634520277","38476","Methylobacte-98r (UID4274) : Ga0081657_1062","204","USER","zzzz558","1","Cx9HxnC","1","26704","+","","no","1","1","1","0","1","0","0","0","1","1","0","1"
"479","0","203","1","other","1","0","1","0","0","0","0","0","","","0","0","cabd","2652069941/1-203 Ga0105567_10243  hypothetical protein [Cycloclasticus sp. from gill tissue of Bathymodiolus heckerae (specimen B) Ga0105567 : Ga0105567_1024]
2638954245/1-203 Ga0097688_107816  hypothetical protein [Cycloclasticus sp. from gill tissue of Bathymodiolus heckerae (specimen D) Ga0097688 : Ga0097688_1078]
2652067744/1-203 Ga0105568_11823  hypothetical protein [Cycloclasticus sp. from gill tissue of Bathymodiolus heckerae (specimen E) Ga0105568 : Ga0105568_1182]
2638943483/1-203 Ga0097674_11013  hypothetical protein [Cycloclasticus sp. from gill tissue of Bathymodiolus heckerae (specimen P) Ga0097674 (Draft1) : Ga0097674_1101]","612","zzzz130","1","2307","","hypothetical protein","","2652069941","2651869574","Cycloclasticus sp. from gill tissue of Bathymodiolus heckerae (specimen B)","Cycloclasticus","zzzz130
zzzz131
zzzz132
zzzz133","Ga0105567_10243","0","0","0","0","0","0","0","0","0","4","1","20","0","0","0","","0","Ga0105567_1024","0.41","2651878978","29422","Cycloclasticus sp. from gill tissue of Bathymodiolus heckerae (specimen B) Ga0105567 : Ga0105567_1024","203","USER","zzzz130","1","CxnC","2","1696","-","","no","1","1","1","0","0","0","0","0","1","0","0","1"
"478","0","203","0","aMOB","0","0","0","0","1","0","0","0","","","0","0","none","2540715152/1-203 BN69_3545  Conserved hypothetical protein [Methylocystis sp. SC2 : HE956757]","612","zzzz175","1","3660985","","Conserved hypothetical protein","","2540715152","2540341127","Methylocystis sp. SC2","Methylocystis","zzzz175","BN69_3545","0","0","0","0","0","0","0","0","0","1","0","3","0","0","0","","0","HE956757","0.63","2540348159","3773444","Methylocystis sp. SC2 : HE956757","203","USER","zzzz175","1","Cx8MHxnC","3","3660374","-","","no","2","1","1","0","1","0","1","1","1","1","0","1"
"477","0","203","0","aMOB","0","0","0","0","1","0","0","0","","","0","0","none","2517637099/1-203 SB2_02318  hypothetical protein [Methylocystis sp. strain SB2 : SB2_12.32]","612","zzzz176","1","30286","","hypothetical protein","","2517637099","2517572022","Methylocystis sp. SB2","Methylocystis","zzzz176","SB2_02318","0","0","0","0","0","0","0","0","0","1","0","3","0","0","0","","0","SB2_12.32","0.63","2517575350","41147","Methylocystis sp. strain SB2 : SB2_12.32","203","USER","zzzz176",,"Cx8MHxnC","3","29675","+","","no","2","1","1","0","1","0","1","1","1","1","0","1"
"476","0","203","0","aMOB","0","0","0","0","1","0","0","0","","","0","0","none","2517403986/1-203 A3OODRAFT_2853  hypothetical protein [Methylocystis rosea SV97T : A3OODRAFT_scaffold1.1]","612","zzzz177","1","2829251","","hypothetical protein","","2517403986","2517287028","Methylocystis rosea SV97T","Methylocystis","zzzz177","A3OODRAFT_2853","0","0","0","0","0","0","0","0","0","1","0","3","0","0","0","","0","A3OODRAFT_scaffold1.1","0.63","2517287733","3546604","Methylocystis rosea SV97T : A3OODRAFT_scaffold1.1","203","USER","zzzz177",,"Cx8MHxnC","3","2828640","+","","no","2","1","1","0","1","0","1","1","1","1","0","1"
"475","0","203","1","aMOB","1","1","0","0","0","0","1","0","","","1","1","cabdcdd","2540715143/1-203 BN69_3536  Conserved hypothetical protein [Methylocystis sp. SC2 : HE956757]","612","zzzz186","1","3652941","","Conserved hypothetical protein","","2540715143","2540341127","Methylocystis sp. SC2","Methylocystis","zzzz186","BN69_3536","0","0","0","0","0","0","0","0","0","1","1","17","0","0","1","","0","HE956757","0.63","2540348159","3773444","Methylocystis sp. SC2 : HE956757","203","USER","zzzz186","1","Cx7MxHxnC","3","3652330","+","","no","2","1","1","0","1","0","1","0","0","1","1","1"
"474","0","203","0","aMOB","0","0","0","1","0","0","0","0","","","0","0","none","2700425822/1-203 MhirCSC1_20146  hypothetical protein [Methylocystis hirsuta CSC1 : MhirCSC1.pseudomolecule.1]","612","zzzz215","1","942674","","hypothetical protein","","2700425822","2698536815","Methylocystis hirsuta CSC1","Methylocystis","zzzz215","MhirCSC1_20146","0","0","0","0","0","0","0","0","0","1","0","4","0","0","0","","0","MhirCSC1.pseudomolecule.1","0.63","2698597889","3501390","Methylocystis hirsuta CSC1 : MhirCSC1.pseudomolecule.1","203","USER","zzzz215","1","Cx8MxnC","3","942063","+","","no","2","1","1","0","0","0","1","1","0","0","0","1"
"473","1","203","1","bAOB","1","1","0","0","0","0","1","0","","","1","1","cabdcd","2724637130/1-203 Ga0180018_0534  hypothetical protein [Nitrosovibrio sp. Nv4 : Ga0180018_11]
2724636600/1-203 Ga0180018_0004  hypothetical protein [Nitrosovibrio sp. Nv4 : Ga0180018_11]","612","zzzz326","1","586246","","hypothetical protein","","2724637130","2721756095","Nitrosovibrio sp. Nv4","Nitrosovibrio","zzzz326
zzzz327","Ga0180018_0534","0","0","0","0","0","0","0","0","0","2","1","17","0","0","0","","0","Ga0180018_11","0.53","2721842997","1766273","Nitrosovibrio sp. Nv4 : Ga0180018_11","203","USER","zzzz326",,"Cx7MxHxnC","4","585635","+","","no","2","1","1","0","1","0","1","0","1","1","1","1"
"472","1","203","1","bAOB","0","1","0","0","0","0","1","0","","","1","1","cabdcd","2740183466/1-203 Ga0181074_1388  hypothetical protein [Nitrosovibrio sp. Nv12 : Ga0181074_101]
2676833507/1-203 Ga0111726_1386  hypothetical protein [Nitrosovibrio sp. 12 Nv6 : Ga0111726_101]","612","zzzz328","1","1395377","","hypothetical protein","","2740183466","2739367902","Nitrosovibrio sp. Nv12","Nitrosovibrio","zzzz328
zzzz329","Ga0181074_1388","0","0","0","0","0","0","0","0","0","2","1","18","0","0","0","","0","Ga0181074_101","0.54","2739415846","1398217","Nitrosovibrio sp. Nv12 : Ga0181074_101","203","USER","zzzz328","1","Cx7MxHxnC","1","1394766","-","","no","2","1","1","0","1","0","1","0","1","1","1","1"
"471","0","203","0","gMOB","1","0","0","0","0","0","0","1","","","0","0","pmoCr","2508830407/1-203 MetszDRAFT_0570  hypothetical protein [Methylocaldum szegediense O-12 : MetszDRAFT_MSL.1]","612","zzzz512","1","571880","","hypothetical protein","","2508830407","2508501066","Methylocaldum szegediense O-12","Methylocaldum","zzzz512","MetszDRAFT_0570","0","0","0","0","0","0","0","0","0","1","0","6","0","0","0","","0","MetszDRAFT_MSL.1","0.57","2508523583","2372153","Methylocaldum szegediense O-12 : MetszDRAFT_MSL.1","203","USER","zzzz512","1","Cx9HxnC","2","571269","-","","no","2","1","1","0","1","0","0","0","1","1","0","1"
"470","0","203","0","bAOB","0","0","0","0","1","0","0","0","","","0","0","other","2671682820/1-203 Ga0111708_106910  hypothetical protein [Nitrosomonas crytolerans Nm55 : Ga0111708_1069]
2588256510/1-203 G345DRAFT_1537  hypothetical protein [Nitrosomonas cryotolerans ATCC 49181 : G345DRAFT_scf7180000000008_quiver.2]","612","zzzzz63","1","8068","","hypothetical protein","","2671682820","2671180136","Nitrosomonas crytolerans Nm55","Nitrosomonas","zzzzz63
zzzzz64","Ga0111708_106910","0","0","0","0","0","0","0","0","0","2","1","20","0","1","0","","1","Ga0111708_1069","0.42","2671193689","9395","Nitrosomonas crytolerans Nm55 : Ga0111708_1069","203","USER","zzzzz63",,"Cx8MHxnC","5","7457","-","","orf5","1","1","1","0","1","0","1","1","1","1","0","1"
"469","0","203","0","bAOB","0","0","1","0","0","0","0","0","","","0","0","none","2671660943/1-203 Ga0105866_10857  hypothetical protein [Nitrosomonas eutropha Nm14 : Ga0105866_108]
638130511/1-203 Neut_0260  putative (U92432) ORF4 (Nitrosospira sp. NpAV) [Nitrosomonas eutropha C71: NC_008344]
2671658422/1-203 Ga0105869_10846  hypothetical protein [Nitrosomonas eutropha Nm56 : Ga0105869_108]
2671465842/1-203 Ga0105868_102188  hypothetical protein [Nitrosomonas eutropha Nm38 : Ga0105868_102]
2737605897/1-203 Ga0181058_10850  hypothetical protein [Nitrosomonas eutropha Nm57 : Ga0181058_108]
2737530356/1-203 Ga0181055_10957  hypothetical protein [Nitrosomonas eutropha Nm19 : Ga0181055_109]","612","zzzz653","1","49469","","hypothetical protein","","2671660943","2671180129","Nitrosomonas eutropha Nm14","Nitrosomonas","zzzz653
zzzz654
zzzz655
zzzz656
zzzz657
zzzz658","Ga0105866_10857","0","0","0","0","0","0","0","0","0","6","0","8","0","0","0","","0","Ga0105866_108","0.47","2671193047","96751","Nitrosomonas eutropha Nm14 : Ga0105866_108","203","USER","zzzz653","1","CxnC","1","48858","-","","no","2","1","1","0","0","0","0","0","1","0","0","1"
"468","0","203","0","bAOB","0","0","1","0","0","0","0","0","","","0","0","none","2671439054/1-203 Ga0105867_10749  hypothetical protein [Nitrosomonas eutropha Nm24 : Ga0105867_107]","612","zzzz659","1","40048","","hypothetical protein","","2671439054","2671180072","Nitrosomonas eutropha Nm24","Nitrosomonas","zzzz659","Ga0105867_10749","0","0","0","0","0","0","0","0","0","1","0","8","0","0","0","","0","Ga0105867_107","0.47","2671190710","121516","Nitrosomonas eutropha Nm24 : Ga0105867_107","203","USER","zzzz659","1","CxnC","1","39437","+","","no","2","1","1","0","0","0","0","0","1","0","0","1"
"467","0","203","0","bAOB","0","0","1","0","0","0","0","0","","","0","0","none","2671674007/1-203 Ga0105864_13920 NE0183 hypothetical protein [Nitrosomonas europaea Nm35 : Ga0105864_139]
2585360010/1-203 EI56DRAFT_02130 NE0183 hypothetical protein [Nitrosomonas europaea ATCC 25978 : EI56DRAFT_scaffold00037.37]
637426561/1-203 NE0183 NE0183 possible (U92432) ORF4 [Nitrosospira sp. NpAV] [Nitrosomonas europaea ATCC 19718: NC_004757]
2671676686/1-203 Ga0105865_1407 NE0183 hypothetical protein [Nitrosomonas europaea Nm50 : Ga0105865_140]","612","zzzz660","1","21092","","hypothetical protein","NE0183","2671674007","2671180133","Nitrosomonas europaea Nm35","Nitrosomonas","zzzz660
zzzz661
zzzz662
zzzz663","Ga0105864_13920","0","0","0","0","0","0","0","0","0","4","0","8","0","0","0","","0","Ga0105864_139","0.48","2671193387","25263","Nitrosomonas europaea Nm35 : Ga0105864_139","203","USER","zzzz660","1","CxnC","1","20481","-","","no","2","1","1","0","0","0","0","0","1","0","0","1"
"466","0","202","1","aMOB","1","0","0","0","1","0","0","0","","","0","0","cabd","2676341041/1-202 Ga0116912_107164  hypothetical protein [Methylocapsa palsarum NE2 : Ga0116912_107]","609","zzzz169","1","169950","","hypothetical protein","","2676341041","2675903028","Methylocapsa palsarum NE2","Methylocapsa","zzzz169","Ga0116912_107164","0","0","0","0","0","0","0","0","0","1","1","20","0","0","0","","0","Ga0116912_107","0.63","2675920784","219649","Methylocapsa palsarum NE2 : Ga0116912_107","202","USER","zzzz169","1","Cx8MHxnC","1","169342","-","","no","2","1","1","0","1","0","1","1","1","1","0","1"
"465","0","202","0","aMOB","0","0","1","0","0","0","0","0","","","0","0","none","2576792420/1-202 DL86DRAFT_00898  hypothetical protein [Methylocapsa aurea KYG T : DL86DRAFT_scaffold00002.2]","609","zzzz206","1","314234","","hypothetical protein","","2576792420","2574180437","Methylocapsa aurea KYG T","Methylocapsa","zzzz206","DL86DRAFT_00898","0","0","0","0","0","0","0","0","0","1","0","8","0","0","0","","0","DL86DRAFT_scaffold00002.2","0.61","2574238642","421035","Methylocapsa aurea KYG T : DL86DRAFT_scaffold00002.2","202","USER","zzzz206",,"CxnC","1","313626","-","","no","2","1","1","0","0","0","0","0","0","0","0","1"
"464","0","202","0","aMOB","0","0","0","1","0","0","0","0","","","0","0","none","2517403170/1-202 A3OODRAFT_2037  hypothetical protein [Methylocystis rosea SV97T : A3OODRAFT_scaffold1.1]","609","zzzz226","1","2056026","","hypothetical protein","","2517403170","2517287028","Methylocystis rosea SV97T","Methylocystis","zzzz226","A3OODRAFT_2037","0","0","0","0","0","0","0","0","0","1","0","4","0","0","0","","0","A3OODRAFT_scaffold1.1","0.63","2517287733","3546604","Methylocystis rosea SV97T : A3OODRAFT_scaffold1.1","202","USER","zzzz226","1","Cx8MxnC","3","2055418","+","","no","1","1","1","0","0","0","1","1","0","0","0","1"
"463","0","202","0","aMOB","0","0","0","1","0","0","0","0","","","0","0","none","2517637293/1-202 SB2_02512  hypothetical protein [Methylocystis sp. strain SB2 : SB2_52.37]","609","zzzz227","1","23939","","hypothetical protein","","2517637293","2517572022","Methylocystis sp. SB2","Methylocystis","zzzz227","SB2_02512","0","0","0","0","0","0","0","0","0","1","0","4","0","0","0","","0","SB2_52.37","0.63","2517575355","37208","Methylocystis sp. strain SB2 : SB2_52.37","202","USER","zzzz227","1","Cx8MxnC","3","23331","-","","no","1","1","1","0","0","0","1","1","0","0","0","1"
"462","0","202","0","aMOB","0","0","0","1","0","0","0","0","","","0","0","none","2540712459/1-202 BN69_0881  Uncharacterized protein [Methylocystis sp. SC2 : HE956757]","609","zzzz228","1","950664","","Uncharacterized protein","","2540712459","2540341127","Methylocystis sp. SC2","Methylocystis","zzzz228","BN69_0881","0","0","0","0","0","0","0","0","0","1","0","4","0","0","0","","0","HE956757","0.63","2540348159","3773444","Methylocystis sp. SC2 : HE956757","202","USER","zzzz228","1","Cx8MxnC","3","950056","-","","no","1","1","1","0","0","0","1","1","0","0","0","1"
"461","0","202","0","gMOB","0","0","0","0","0","0","0","1","","","0","0","none","2517425461/1-202 MetluDRAFT_0864  hypothetical protein [Methylobacter luteus IMV-B-3098T : MetluDRAFT_scaffold1.1]","609","zzzz479","1","991420","","hypothetical protein","","2517425461","2517287033","Methylobacter luteus IMV-B-3098","Methylobacter","zzzz479","MetluDRAFT_0864","0","0","0","0","0","0","0","0","0","1","0","2","0","0","0","","0","MetluDRAFT_scaffold1.1","0.51","2517287759","4543119","Methylobacter luteus IMV-B-3098T : MetluDRAFT_scaffold1.1","202","USER","zzzz479",,"Cx9HxnC","2","990812","+","","no","2","1","1","0","1","0","0","0","1","1","0","1"
"460","0","202","0","gMOB","0","0","1","0","0","0","0","0","","","0","0","mco","2525295350/1-202 H035DRAFT_1458  hypothetical protein [Methylohalobius crimeensis 10Ki : H035DRAFT_scaffold00001.1]","609","zzzz567","1","1464044","","hypothetical protein","","2525295350","2524614657","Methylohalobius crimeensis 10Ki","Methylohalobius","zzzz567","H035DRAFT_1458","1","0","0","0","0","0","0","0","0","1","0","8","0","0","0","","1","H035DRAFT_scaffold00001.1","0.58","2524681074","2752995","Methylohalobius crimeensis 10Ki : H035DRAFT_scaffold00001.1","202","USER","zzzz567","1","CxnC","2","1463436","+","","no","1","1","1","0","0","0","0","0","0","0","0","1"
"459","0","202","0","vMOB","0","0","0","0","0","0","0","0","","","0","0","mco","2518029435/1-202 A37ADRAFT_0429  hypothetical protein [Verrucomicrobium sp. 3C : A37ADRAFT_scaffold1.1]","609","zzzz582","1","369090","","hypothetical protein","","2518029435","2517572174","Verrucomicrobium sp. 3C","Verrucomicrobium","zzzz582","A37ADRAFT_0429","1","1","0","1","0","0","0","0","0","1","0","5","0","0","0","","1","A37ADRAFT_scaffold1.1","0.61","2517597903","2050659","Verrucomicrobium sp. 3C : A37ADRAFT_scaffold1.1","202","USER","zzzz582",,"Cx10HxnC","2","368482","+","","no","1","0","1","1","1","0","0","0","1","1","0","1"
"458","0","202","0","gMOB","0","0","1","0","0","0","0","0","","","1","0","copC","2634877484/1-202 Ga0081623_115413  hypothetical protein [Methylococcaceae-21 (UID203) : Ga0081623_1154]","609","zzzz596","1","9014","","hypothetical protein","","2634877484","2634166236","Methylococcaceae-21 (UID203)","Methylococcaceae","zzzz596","Ga0081623_115413","0","0","0","0","0","0","0","0","0","1","0","7","0","0","0","","0","Ga0081623_1154","0.45","2634513486","9988","Methylococcaceae-21 (UID203) : Ga0081623_1154","202","USER","zzzz596","1","CxnC","1","8406","+","","no","2","1","1","0","0","0","0","0","0","0","0","1"
"457","0","202","1","other","1","0","1","0","0","0","0","0","","","0","0","cabd","2638954244/1-202 Ga0097688_107815  hypothetical protein [Cycloclasticus sp. from gill tissue of Bathymodiolus heckerae (specimen D) Ga0097688 : Ga0097688_1078]
2652069942/1-202 Ga0105567_10244  hypothetical protein [Cycloclasticus sp. from gill tissue of Bathymodiolus heckerae (specimen B) Ga0105567 : Ga0105567_1024]
2652067745/1-202 Ga0105568_11824  hypothetical protein [Cycloclasticus sp. from gill tissue of Bathymodiolus heckerae (specimen E) Ga0105568 : Ga0105568_1182]
2638943484/1-202 Ga0097674_11014  hypothetical protein [Cycloclasticus sp. from gill tissue of Bathymodiolus heckerae (specimen P) Ga0097674 (Draft1) : Ga0097674_1101]","609","zzzz648","1","13251","","hypothetical protein","","2638954244","2636416016","Cycloclasticus sp. from gill tissue of Bathymodiolus heckerae (specimen D)","Cycloclasticus","zzzz648
zzzz649
zzzz650
zzzz651","Ga0097688_107815","0","0","0","0","0","0","0","0","0","4","1","20","0","0","0","","0","Ga0097688_1078","0.42","2636561088","15815","Cycloclasticus sp. from gill tissue of Bathymodiolus heckerae (specimen D) Ga0097688 : Ga0097688_1078","202","USER","zzzz648","1","CxnC","2","12643","+","","no","2","1","1","0","0","0","0","0","0","0","0","1"
"456","1","201","1","other","1","1","0","0","0","0","0","1","","","1","1","cabdcd","2712706064/1-201 Ga0156085_11659  hypothetical protein [Burkholderiales bacterium RIFCSPLOWO2_02_FULL_67_64 : Ga0156085_1165]
2712801413/1-201 Ga0156155_10466  hypothetical protein [Burkholderiales bacterium RIFCSPLOWO2_12_67_14 : Ga0156155_1046]
2713069625/1-201 Ga0156284_112179  hypothetical protein [Burkholderiales bacterium RIFCSPLOWO2_12_FULL_67_210 : Ga0156284_11217]","606","zzzz115","1","8944","","hypothetical protein","","2712706064","2711768228","Burkholderiales bacterium RIFCSPLOWO2_02_FULL_67_64","Burkholderiales","zzzz115
zzzz116
zzzz117","Ga0156085_11659","0","0","0","0","0","0","0","0","0","3","1","17","0","0","0","","0","Ga0156085_1165","0.61","2711802858","11647","Burkholderiales bacterium RIFCSPLOWO2_02_FULL_67_64 : Ga0156085_1165","201","USER","zzzz115","1","Cx9HxnC","2","8339","-","","no","1","1","1","0","1","0","0","0","1","1","0","1"
"455","0","201","0","gMOB","0","0","0","0","0","0","0","1","","","0","0","none","2745448684/1-201 Ga0133022_106615  hypothetical protein [Methylomonas methanica R-45363 : Ga0133022_1066]","606","zzzz461","1","12245","","hypothetical protein","","2745448684","2744054731","Methylomonas methanica R-45363","Methylomonas","zzzz461","Ga0133022_106615","0","0","0","0","0","0","0","0","0","1","0","2","0","0","0","","0","Ga0133022_1066","0.49","2744085781","12323","Methylomonas methanica R-45363 : Ga0133022_1066","201","USER","zzzz461",,"Cx9HxnC","3","11640","+","","no","2","1","1","0","1","0","0","0","1","1","0","1"
"454","0","201","0","gMOB","0","0","0","0","0","0","0","1","","","0","0","none","2745467129/1-201 Ga0133026_105599  hypothetical protein [Methylomonas koyamae R-49807 : Ga0133026_1055]","606","zzzz462","1","91823","","hypothetical protein","","2745467129","2744054735","Methylomonas koyamae R-49807","Methylomonas","zzzz462","Ga0133026_105599","0","0","0","0","0","0","0","0","0","1","0","9","0","0","0","","0","Ga0133026_1055","0.56","2744086435","156285","Methylomonas koyamae R-49807 : Ga0133026_1055","201","USER","zzzz462",,"Cx9HxnC","2","91218","+","","no","2","1","1","0","1","0","0","0","1","1","0","1"
"453","0","201","0","gMOB","0","0","0","0","0","0","0","1","","","0","0","none","2745446304/1-201 Ga0133021_11122  hypothetical protein [Methylomonas methanica NCIMB 11130 : Ga0133021_1112]","606","zzzz463","1","2116","","hypothetical protein","","2745446304","2744054730","Methylomonas methanica NCIMB 11130","Methylomonas","zzzz463","Ga0133021_11122","0","0","0","0","0","0","0","0","0","1","0","2","0","0","0","","0","Ga0133021_1112","0.48","2744085712","39026","Methylomonas methanica NCIMB 11130 : Ga0133021_1112","201","USER","zzzz463",,"Cx9HxnC","2","1511","-","","no","2","1","1","0","1","0","0","0","1","1","0","1"
"452","0","201","0","gMOB","0","0","0","0","0","0","0","1","","","0","0","none","2561707606/1-201 U737DRAFT_04608  hypothetical protein [Methylomonas sp. LW13 : U737DRAFT_scaffold00026.26]
2634877617/1-201 Ga0081623_11702  hypothetical protein [Methylococcaceae-21 (UID203) : Ga0081623_1170]","606","zzzz464","1","44093","","hypothetical protein","","2561707606","2561511042","Methylomonas sp. LW13","Methylomonas","zzzz464
zzzz465","U737DRAFT_04608","0","0","0","0","0","0","0","0","0","2","0","2","0","0","0","","0","U737DRAFT_scaffold00026.26","0.52","2561515685","49876","Methylomonas sp. LW13 : U737DRAFT_scaffold00026.26","201","USER","zzzz464",,"Cx9HxnC","2","43488","+","","no","2","1","1","0","1","0","0","0","1","1","0","1"
"451","0","201","1","gMOB","1","0","0","0","0","0","0","1","","","0","0","cabd","2522497715/1-201 G006DRAFT_0648  hypothetical protein [Methylomonas sp. MK1 : G006DRAFT_scaffold00001.1]","606","zzzz473","1","716228","","hypothetical protein","","2522497715","2522125151","Methylomonas sp. MK1","Methylomonas","zzzz473","G006DRAFT_0648","0","0","0","0","0","0","0","0","0","1","1","20","0","0","0","","0","G006DRAFT_scaffold00001.1","0.52","2522174063","3535778","Methylomonas sp. MK1 : G006DRAFT_scaffold00001.1","201","USER","zzzz473",,"Cx9HxnC","3","715623","-","","no","1","1","1","0","1","0","0","0","1","1","0","1"
"450","0","201","1","gMOB","1","0","0","0","0","0","0","1","","","0","0","cabd","2745452448/1-201 Ga0133023_102929  hypothetical protein [Methylomonas methanica R-45371 : Ga0133023_1029]
2745450056/1-201 Ga0133022_10941  hypothetical protein [Methylomonas methanica R-45363 : Ga0133022_1094]","606","zzzz474","1","32551","","hypothetical protein","","2745452448","2744054732","Methylomonas methanica R-45371","Methylomonas","zzzz474
zzzz475","Ga0133023_102929","0","0","0","0","0","0","0","0","0","2","1","20","0","0","0","","0","Ga0133023_1029","0.47","2744085883","84369","Methylomonas methanica R-45371 : Ga0133023_1029","201","USER","zzzz474",,"Cx9HxnC","3","31946","-","","no","1","1","1","0","1","0","0","0","1","1","0","1"
"449","0","201","0","gMOB","0","0","0","0","0","0","0","1","","","0","0","none","2599349662/1-201 JT25_10325  hypothetical protein [Methylomonas sp. FJG1 (ver 1) : JTDD01000038]
2745445294/1-201 Ga0133021_1083143  hypothetical protein [Methylomonas methanica NCIMB 11130 : Ga0133021_1083]","606","zzzz476","1","12790","","hypothetical protein","","2599349662","2599185159","Methylomonas denitrificans FJG1 (ver 1)","Methylomonas","zzzz476
zzzz477","JT25_10325","0","0","0","0","0","0","0","0","0","2","0","1","0","0","0","","0","JTDD01000038","0.49","2599187407","87689","Methylomonas sp. FJG1 (ver 1) : JTDD01000038","201","USER","zzzz476","1","Cx9HxnC","1","12185","-","","no","2","1","1","0","1","0","0","0","1","1","0","1"
"448","0","201","0","gMOB","0","0","0","0","0","0","0","1","","","0","0","none","648845124/1-201 MettuDRAFT_3843  conserved hypothetical protein [Methylobacter tundripaludum SV96 ctg222: NZ_AEGW01000017]","606","zzzz489","1","13735","ZP_07655997","conserved hypothetical protein","","648845124","648276688","Methylobacter tundripaludum SV96","Methylobacter","zzzz489","MettuDRAFT_3843","0","0","0","0","0","0","0","0","0","1","0","2","0","0","0","","0","NZ_AEGW01000017","0.48","648300080","125929","Methylobacter tundripaludum SV96 ctg222: NZ_AEGW01000017","201","USER","zzzz489","1","Cx9HxnC","2","13130","-","","no",,"1","1","0","1","0","0","0","1","1","0","1"
"447","0","201","0","gMOB","0","0","0","0","0","0","0","1","","","0","0","none","2576837923/1-201 T451DRAFT_0391  hypothetical protein [Methylobacter tundripaludum 21/22 : T451DRAFT_scf7180000000010_quiver_dupTrim_5423.1]
2574195143/1-201 T449DRAFT_1416  hypothetical protein [Methylobacter tundripaludum 31/32 : T449DRAFT_scf7180000000004_quiver.1]
2563530539/1-201 T451DRAFT_0391  hypothetical protein [Methylobacter tundripaludum 21/22 : T451DRAFT_scf7180000000002_quiver_dupTrim_4432.1]","606","zzzz490","1","412761","","hypothetical protein","","2576837923","2574180448","Methylobacter tundripaludum 21/22","Methylobacter","zzzz490
zzzz491
zzzz492","T451DRAFT_0391","0","0","0","0","0","0","0","0","0","3","0","2","0","0","0","","0","T451DRAFT_scf7180000000010_quiver_dupTrim_5423.1","0.49","2574238978","1189022","Methylobacter tundripaludum 21/22 : T451DRAFT_scf7180000000010_quiver_dupTrim_5423.1","201","USER","zzzz490","1","Cx9HxnC","2","412156","+","","no",,"1","1","0","1","0","0","0","1","1","0","1"
"446","0","201","0","gMOB","0","0","0","0","0","0","0","1","","","0","0","none","2634827071/1-201 Ga0081607_11257  hypothetical protein [Methylobacter-123 (UID203) : Ga0081607_1125]","606","zzzz493","1","6460","","hypothetical protein","","2634827071","2634166220","Methylobacter-123 (UID203)","Methylobacter","zzzz493","Ga0081607_11257","0","0","0","0","0","0","0","0","0","1","0","2","0","0","0","","0","Ga0081607_1125","0.51","2634510063","27754","Methylobacter-123 (UID203) : Ga0081607_1125","201","USER","zzzz493","1","Cx9HxnC","1","5855","+","","no",,"1","1","0","1","0","0","0","1","1","0","1"
"445","0","201","1","bAOB","0","1","0","0","0","0","0","1","","","1","1","cabddcd","2747899093/1-201 Ga0207393_1175  hypothetical protein [Nitrosomonas sp. Nm143 : Ga0207393_117]","606","zzzzz65","1","4038","","hypothetical protein","","2747899093","2747842412","Nitrosomonas sp. Nm143 (v3)","Nitrosomonas","zzzzz65","Ga0207393_1175","0","0","0","0","0","0","0","0","0","1","1","15","0","1","0","","1","Ga0207393_117","0.42","2747844533","82192","Nitrosomonas sp. Nm143 : Ga0207393_117","201","USER","zzzzz65",,"Cx9HxnC","1","3433","+","","orf5","1","1","1","0","1","0","0","0","1","1","0","1"
"444","0","201","0","bAOB","0","0","1","0","0","0","0","0","","","0","0","none","2737532921/1-201 Ga0181056_103364  hypothetical protein [Nitrosospira sp. Nsp22 : Ga0181056_103]","606","zzzz686","1","394858","","hypothetical protein","","2737532921","2737471618","Nitrosospira sp. Nsp22","Nitrosospira","zzzz686","Ga0181056_103364","0","0","0","0","0","0","0","0","0","1","0","13","0","0","0","","0","Ga0181056_103","0.52","2737476764","403471","Nitrosospira sp. Nsp22 : Ga0181056_103","201","USER","zzzz686","1","CxnC","1","394253","-","","no","2","1","1","0","0","0","0","0","1","0","0","1"
"443","0","201","0","bAOB","0","0","1","0","0","0","0","0","","","0","0","other","2588206535/1-201 F822DRAFT_1889  hypothetical protein [Nitrosospira briensis C-128 : F822DRAFT_unitig_0_quiver_dupTrim_8202.1]
2671454197/1-201 Ga0111720_10812  hypothetical protein [Nitrosospira sp. 1 Nsp1 : Ga0111720_108]","606","zzzz687","1","1982467","","hypothetical protein","","2588206535","2585428181","Nitrosospira briensis C-128","Nitrosospira","zzzz687
zzzz688","F822DRAFT_1889","0","0","0","0","0","0","0","0","0","2","0","17","0","1","0","","1","F822DRAFT_unitig_0_quiver_dupTrim_8202.1","0.53","2585515333","3210113","Nitrosospira briensis C-128 : F822DRAFT_unitig_0_quiver_dupTrim_8202.1","201","USER","zzzz687","1","CxnC","3","1981862","+","","orf5","2","1","1","0","0","0","0","0","1","0","0","1"
"442","0","201","0","bAOB","0","0","1","0","0","0","0","0","","","0","0","none","2747893778/1-201 Ga0196912_12817  hypothetical protein [Nitrosospira multiformis Nsp16 : Ga0196912_128]","606","zzzz689","1","15563","","hypothetical protein","","2747893778","2747842410","Nitrosospira multiformis Nsp16 (v2)","Nitrosospira","zzzz689","Ga0196912_12817","0","0","0","0","0","0","0","0","0","1","0","13","0","0","0","","0","Ga0196912_128","0.51","2747844455","24200","Nitrosospira multiformis Nsp16 : Ga0196912_128","201","USER","zzzz689","1","CxnC","1","14958","-","","no","2","1","1","0","0","0","0","0","1","0","0","1"
"441","0","201","0","bAOB","0","0","1","0","0","0","0","0","","","0","0","none","2671464620/1-201 Ga0111722_12240  hypothetical protein [Nitrosospira sp. 1 Nsp18 : Ga0111722_122]
2671442111/1-201 Ga0111721_11180  hypothetical protein [Nitrosospira sp. 1 Nsp11 : Ga0111721_111]","606","zzzz690","1","40676","","hypothetical protein","","2671464620","2671180080","Nitrosospira sp. 1 Nsp18","Nitrosospira","zzzz690
zzzz691","Ga0111722_12240","0","0","0","0","0","0","0","0","0","2","0","13","0","0","0","","0","Ga0111722_122","0.52","2671191088","53521","Nitrosospira sp. 1 Nsp18 : Ga0111722_122","201","USER","zzzz690","1","CxnC","1","40071","+","","no","2","1","1","0","0","0","0","0","1","0","0","1"
"440","0","201","0","bAOB","0","0","1","0","0","0","0","0","","","0","0","none","2671458573/1-201 Ga0111723_12015  hypothetical protein [Nitrosospira sp. 17 Nsp14 : Ga0111723_120]","606","zzzz772","1","12345","","hypothetical protein","","2671458573","2671180078","Nitrosospira sp. 17 Nsp14","Nitrosospira","zzzz772","Ga0111723_12015","0","0","0","0","0","0","0","0","0","1","0","8","0","0","0","","0","Ga0111723_120","0.56","2671190977","52585","Nitrosospira sp. 17 Nsp14 : Ga0111723_120","201","USER","zzzz772",,"CxnC","1","11740","+","","no","2","1","1","0","0","0","0","0","0","0","0","1"
"439","1","201","0","bAOB","0","0","1","0","0","0","0","0","","","0","0","none","2737571904/1-201 Ga0181080_11739  hypothetical protein [Nitrosomonas aestuarii Nm36 : Ga0181080_117]","606","zzzz836","1","34027","","hypothetical protein","","2737571904","2737471630","Nitrosomonas aestuarii Nm36","Nitrosomonas","zzzz836","Ga0181080_11739","0","0","0","0","0","0","0","0","0","1","0","8","0","0","0","","0","Ga0181080_117","0.45","2737477552","61348","Nitrosomonas aestuarii Nm36 : Ga0181080_117","201","USER","zzzz836",,"CxnC","1","33422","-","","no","1","1","1","0","0","0","0","0","0","0","0","1"
"438","1","201","0","bAOB","0","0","1","0","0","0","0","0","","","0","0","none","2671684397/1-201 Ga0105860_101063  hypothetical protein [Nitrosomonas aestuarii Nm69 : Ga0105860_1010]","606","zzzz837","1","62975","","hypothetical protein","","2671684397","2671180137","Nitrosomonas aestuarii Nm69","Nitrosomonas","zzzz837","Ga0105860_101063","0","0","0","0","0","0","0","0","0","1","0","8","0","0","0","","0","Ga0105860_1010","0.45","2671193730","109635","Nitrosomonas aestuarii Nm69 : Ga0105860_1010","201","USER","zzzz837",,"CxnC","1","62370","+","","no","1","1","1","0","0","0","0","0","0","0","0","1"
"437","1","201","0","bAOB","0","0","1","0","0","0","0","0","","","0","0","none","2671677266/1-201 Ga0105872_10177  hypothetical protein [Nitrosomonas marina Nm71 : Ga0105872_101]","606","zzzz838","1","89582","","hypothetical protein","","2671677266","2671180135","Nitrosomonas marina Nm71","Nitrosomonas","zzzz838","Ga0105872_10177","0","0","0","0","0","0","0","0","0","1","0","8","0","0","0","","0","Ga0105872_101","0.47","2671193529","236244","Nitrosomonas marina Nm71 : Ga0105872_101","201","USER","zzzz838",,"CxnC","1","88977","-","","no","1","1","1","0","0","0","0","0","0","0","0","1"
"436","1","201","0","bAOB","0","0","1","0","0","0","0","0","","","0","0","none","2671470179/1-201 Ga0105871_11735  hypothetical protein [Nitrosomonas marina Nm22 : Ga0105871_117]","606","zzzz839","1","38921","","hypothetical protein","","2671470179","2671180082","Nitrosomonas marina Nm22","Nitrosomonas","zzzz839","Ga0105871_11735","0","0","0","0","0","0","0","0","0","1","0","8","0","0","0","","0","Ga0105871_117","0.47","2671191211","72550","Nitrosomonas marina Nm22 : Ga0105871_117","201","USER","zzzz839",,"CxnC","1","38316","-","","no","1","1","1","0","0","0","0","0","0","0","0","1"
"435","0","201","0","bAOB","0","0","1","0","0","0","0","0","","","0","0","none","2676376323/1-201 Ga0111712_103221  hypothetical protein [Nitrosomonas sp. 51 Nm51 : Ga0111712_1032]","606","zzzz840","1","25783","","hypothetical protein","","2676376323","2675903037","Nitrosomonas sp. 51 Nm51","Nitrosomonas","zzzz840","Ga0111712_103221","0","0","0","0","0","0","0","0","0","1","0","8","0","0","0","","0","Ga0111712_1032","0.46","2675921642","29217","Nitrosomonas sp. 51 Nm51 : Ga0111712_1032","201","USER","zzzz840",,"CxnC","1","25178","+","","no","1","1","1","0","0","0","0","0","0","0","0","1"
"434","0","200","0","aMOB","0","0","1","0","0","0","0","0","","","0","0","none","2510254795/1-200 MetacDRAFT_1494  hypothetical protein [Methylocapsa acidiphila B2 : MetacDRAFT_Scaffold1.2]","603","zzzz155","1","1401318","","hypothetical protein","","2510254795","2510065046","Methylocapsa acidiphila B2","Methylocapsa","zzzz155","MetacDRAFT_1494","0","0","0","0","0","0","0","0","0","1","0","8","0","0","0","","0","MetacDRAFT_Scaffold1.2","0.62","2510067271","3916740","Methylocapsa acidiphila B2 : MetacDRAFT_Scaffold1.2","200","USER","zzzz155","1","CxnC","1","1400716","+","","no","1","1","1","0","0","0","0","0","1","0","0","1"
"433","0","200","0","aMOB","0","0","0","1","0","0","0","0","","","0","0","none","2510256671/1-200 MetacDRAFT_3370  hypothetical protein [Methylocapsa acidiphila B2 : MetacDRAFT_Scaffold1.2]","603","zzzz205","1","3485757","","hypothetical protein","","2510256671","2510065046","Methylocapsa acidiphila B2","Methylocapsa","zzzz205","MetacDRAFT_3370","0","0","0","0","0","0","0","0","0","1","0","4","0","0","0","","0","MetacDRAFT_Scaffold1.2","0.62","2510067271","3916740","Methylocapsa acidiphila B2 : MetacDRAFT_Scaffold1.2","200","USER","zzzz205",,"Cx8MxnC","1","3485155","-","","no","2","1","1","0","0","0","1","1","0","0","0","1"
"432","0","200","0","aMOB","0","0","1","0","0","0","0","0","","","0","0","none","2518132192/1-200 Met49242_0137  hypothetical protein [Methylocystis sp. Rockwell ATCC 49242 : Met49242_MAH.4]","603","zzzz225","1","2663","","hypothetical protein","","2518132192","2517572208","Methylocystis sp. Rockwell, ATCC 49242","Methylocystis","zzzz225","Met49242_0137","0","0","0","0","0","0","0","0","0","1","0","8","0","0","0","","0","Met49242_MAH.4","0.6","2517600016","121432","Methylocystis sp. Rockwell, ATCC 49242 : Met49242_MAH.4","200","USER","zzzz225","1","CxnC","2","2061","+","","no","1","1","1","0","0","0","0","0","0","0","0","1"
"431","1","200","0","bAOB","0","1","0","0","0","0","1","0","","","1","1","other","2738635680/1-200 Ga0181078_1071  hypothetical protein [Nitrosospira sp. Nsp37 : Ga0181078_107]","603","zzzz325","1","777","","hypothetical protein","","2738635680","2738541241","Nitrosospira sp. Nsp37","Nitrosospira","zzzz325","Ga0181078_1071","0","0","0","0","0","0","0","0","0","1","0","19","0","0","0","","0","Ga0181078_107","0.54","2738547806","151941","Nitrosospira sp. Nsp37 : Ga0181078_107","200","USER","zzzz325",,"Cx7MxHxnC","1","175","+","","no","2","1","1","0","1","0","1","0","1","1","1","1"
"430","0","200","0","gMOB","0","0","0","0","0","0","0","1","","","0","0","none","2634985056/1-200 Ga0081657_101647  hypothetical protein [Methylobacte-98r (UID4274) : Ga0081657_1016]","603","zzzz484","1","38699","","hypothetical protein","","2634985056","2634166269","Methylobacter-98r (UID4274)","Methylobacter","zzzz484","Ga0081657_101647","0","0","0","0","0","0","0","0","0","1","0","2","0","0","0","","0","Ga0081657_1016","0.5","2634520231","39934","Methylobacte-98r (UID4274) : Ga0081657_1016","200","USER","zzzz484",,"Cx9HxnC","1","38097","+","","no",,"1","1","0","1","0","0","0","1","1","0","1"
"429","0","200","0","gMOB","0","0","0","0","0","0","0","1","","","0","0","none","2522720343/1-200 draft_04300  hypothetical protein [PD1: Aerobic methanotroph WIN4C from tailings pond WIP (PD1 illumina sequencing) : draft_NODE_228_len_4400_cov_907_777527.189]","603","zzzz485","1","2036","","hypothetical protein","","2522720343","2522572039","Methylobacter luteus WIN4C (PD1 illumina sequencing)","Methylobacter","zzzz485","draft_04300","0","0","0","0","0","0","0","0","0","1","0","2","0","0","0","","0","draft_NODE_228_len_4400_cov_907_777527.189","0.42","2522575813","4494","PD1: Aerobic methanotroph, WIN4C from tailings pond WIP (PD1 illumina sequencing) : draft_NODE_228_len_4400_cov_907_777527.189","200","USER","zzzz485",,"Cx9HxnC","1","1434","-","","no","2","1","1","0","1","0","0","0","1","1","0","1"
"428","0","200","0","gMOB","0","0","0","0","0","0","0","1","","","0","0","none","2517433293/1-200 MetmaDRAFT_4021  hypothetical protein [Methylobacterium marinus A45 : MetmaDRAFT_scaffold1.1]
2582539453/1-200 EK22DRAFT_04408  hypothetical protein [Methylobacter sp. BBA5.1 : EK22DRAFT_scaffold00048.48]
2585412846/1-200 GY38DRAFT_1363  hypothetical protein [Methylobacter whittenburyi ACM 3310 : GY38DRAFT_scf7180000000023_quiver.4]","603","zzzz486","1","4382541","","hypothetical protein","","2517433293","2517287034","Methylobacter marinus A45","Methylobacter","zzzz486
zzzz487
zzzz488","MetmaDRAFT_4021","0","0","0","0","0","0","0","0","0","3","0","2","0","0","0","","0","MetmaDRAFT_scaffold1.1","0.53","2517287763","4984690","Methylobacterium marinus A45 : MetmaDRAFT_scaffold1.1","200","USER","zzzz486",,"Cx9HxnC","2","4381939","-","","no","2","1","1","0","1","0","0","0","1","1","0","1"
"427","0","200","0","other","0","0","0","0","0","0","0","1","","","0","0","none","2582739411/1-200 ME3293DRAFT_01267  hypothetical protein [Composite genome from Lake Mendota Epilimnion pan-assembly MEint.metabat.3293 : ME3293DRAFT_MEint_metabat_3293_1358002629.85]","603","zzzz539","1","13378","","hypothetical protein","","2582739411","2582580566","Composite genome from Lake Mendota Epilimnion pan-assembly MEint.metabat.3293","Composite","zzzz539","ME3293DRAFT_01267","0","0","0","0","0","0","0","0","0","1","0","1","0","0","0","","0","ME3293DRAFT_MEint_metabat_3293_1358002629.85","0.41","2582591778","24009","Composite genome from Lake Mendota Epilimnion pan-assembly MEint.metabat.3293 : ME3293DRAFT_MEint_metabat_3293_1358002629.85","200","USER","zzzz539","1","Cx9HxnC","2","12776","+","","no","1","1","1","0","1","0","0","0","1","1","0","1"
"426","0","200","0","gMOB","0","0","0","0","0","0","0","1","","","0","0","none","2745452442/1-200 Ga0133023_102923  hypothetical protein [Methylomonas methanica R-45371 : Ga0133023_1029]
2522497709/1-200 G006DRAFT_0642  hypothetical protein [Methylomonas sp. MK1 : G006DRAFT_scaffold00001.1]
2745450062/1-200 Ga0133022_10947  hypothetical protein [Methylomonas methanica R-45363 : Ga0133022_1094]","603","zzzz553","1","24845","","hypothetical protein","","2745452442","2744054732","Methylomonas methanica R-45371","Methylomonas","zzzz553
zzzz554
zzzz555","Ga0133023_102923","0","0","0","0","0","0","0","0","0","3","0","1","0","0","0","","0","Ga0133023_1029","0.47","2744085883","84369","Methylomonas methanica R-45371 : Ga0133023_1029","200","USER","zzzz553","1","Cx9HxnC","3","24243","-","","no","2","1","1","0","1","0","0","0","1","1","0","1"
"425","0","200","1","other","1","0","1","0","0","0","0","0","","","0","0","cabdd","2599848632/1-200 Ga0055579_00182  hypothetical protein [Cycloclasticus sp. SCGC AC281-P21 : Ga0055579_NODE_5_len_64636_cov_767_875_ID_9.7]","603","zzzz647","1","37930","","hypothetical protein","","2599848632","2599185270","Cycloclasticus sp. SCGC AC281-P21 (contamination screened)","Cycloclasticus","zzzz647","Ga0055579_00182","0","0","0","0","0","0","0","0","0","1","1","20","0","1","0","","1","Ga0055579_NODE_5_len_64636_cov_767_875_ID_9.7","0.43","2599193382","64636","Cycloclasticus sp. SCGC AC281-P21 : Ga0055579_NODE_5_len_64636_cov_767_875_ID_9.7","200","USER","zzzz647","1","CxnC","1","37328","-","","orf5","2","1","1","0","0","0","0","0","0","0","0","1"
"424","0","200","0","bAOB","0","0","1","0","0","0","0","0","","","0","0","none","651002658/1-200 Nit79A3_1246  hypothetical protein [Nitrosomonas sp. Is79A3 chromosome: NC_015731]","603","zzzz832","1","1368178","YP_004694488","hypothetical protein","","651002658","650716067","Nitrosomonas sp. IS79A3","Nitrosomonas","zzzz832","Nit79A3_1246","0","0","0","0","0","0","0","0","0","1","0","8","0","0","0","","0","NC_015731","0.45","650716163","3783444","Nitrosomonas sp. Is79A3 chromosome: NC_015731","200","USER","zzzz832",,"CxnC","3","1367576","-","","no","1","1","1","0","0","0","0","0","0","0","0","1"
"423","0","200","0","bAOB","0","0","1","0","0","0","0","0","","","0","0","none","2619774502/1-200 Ga0074132_13553  hypothetical protein [Nitrosomonadales sp. genome_bin_20 Ga0074132 : Ga0074132_1355]","603","zzzz833","1","3434","","hypothetical protein","","2619774502","2619618857","Nitrosomonadales sp. genome_bin_20","Nitrosomonadales","zzzz833","Ga0074132_13553","0","0","0","0","0","0","0","0","0","1","0","8","0","0","0","","0","Ga0074132_1355","0.43","2619624889","6581","Nitrosomonadales sp. genome_bin_20 Ga0074132 : Ga0074132_1355","200","USER","zzzz833",,"CxnC","0","2832","+","","no","1","1","1","0","0","0","0","0","0","0","0","1"
"422","0","199","1","other","1","0","0","0","0","1","0","0","","","0","0","cabdd","2599869474/1-199 Ga0055578_00520  hypothetical protein [Cycloclasticus sp. SCGC AC281-A15 : Ga0055578_NODE_12_len_21432_cov_9_30912_ID_23.23]","600","zzzz128","1","17222","","hypothetical protein","","2599869474","2599185283","Cycloclasticus sp. SCGC AC281-A15 (contamination screened)","Cycloclasticus","zzzz128","Ga0055578_00520","1","1","0","0","0","0","0","0","0","1","1","20","1","0","0","","1","Ga0055578_NODE_12_len_21432_cov_9_30912_ID_23.23","0.46","2599194252","21432","Cycloclasticus sp. SCGC AC281-A15 : Ga0055578_NODE_12_len_21432_cov_9_30912_ID_23.23","199","USER","zzzz128","1","Cx7MxnC","1","16623","+","","orf4","1","1","1","0","0","0","1","0","1","0","1","1"
"421","0","199","1","other","1","0","1","0","0","0","0","0","","","0","0","cabd","2599848631/1-199 Ga0055579_00181  hypothetical protein [Cycloclasticus sp. SCGC AC281-P21 : Ga0055579_NODE_5_len_64636_cov_767_875_ID_9.7]","600","zzzz129","1","36963","","hypothetical protein","","2599848631","2599185270","Cycloclasticus sp. SCGC AC281-P21 (contamination screened)","Cycloclasticus","zzzz129","Ga0055579_00181","0","0","0","0","0","0","0","0","0","1","1","12","0","0","0","","0","Ga0055579_NODE_5_len_64636_cov_767_875_ID_9.7","0.43","2599193382","64636","Cycloclasticus sp. SCGC AC281-P21 : Ga0055579_NODE_5_len_64636_cov_767_875_ID_9.7","199","USER","zzzz129","1","CxnC","1","36364","-","","no","1","1","1","0","0","0","0","0","1","0","0","1"
"420","0","199","0","aMOB","0","0","1","0","0","0","0","0","","","0","0","none","2549982886/1-199 O5ODRAFT_01823  hypothetical protein [Methylocystis parvus OBBP : O5ODRAFT_AJTV01000014_1.14]","600","zzzz220","1","65199","","hypothetical protein","","2549982886","2548876819","Methylocystis parvus OBBP","Methylocystis","zzzz220","O5ODRAFT_01823","0","0","0","0","0","0","0","0","0","1","0","8","0","0","0","","0","O5ODRAFT_AJTV01000014_1.14","0.64","2548977270","107914","Methylocystis parvus OBBP : O5ODRAFT_AJTV01000014_1.14","199","USER","zzzz220","1","CxnC","2","64600","-","","no","1","1","1","0","0","0","0","0","0","0","0","1"
"419","0","199","1","bAOB","1","1","0","0","0","0","1","0","","","1","1","cabdcd","2588255931/1-199 G345DRAFT_0958  hypothetical protein [Nitrosomonas cryotolerans ATCC 49181 : G345DRAFT_scf7180000000008_quiver.2]","600","zzzz376","1","995953","","hypothetical protein","","2588255931","2588253501","Nitrosomonas cryotolerans ATCC 49181","Nitrosomonas","zzzz376","G345DRAFT_0958","0","0","0","0","0","0","0","0","0","1","1","13","0","0","0","","0","G345DRAFT_scf7180000000008_quiver.2","0.43","2588253622","2871606","Nitrosomonas cryotolerans ATCC 49181 : G345DRAFT_scf7180000000008_quiver.2","199","USER","zzzz376","1","Cx7MxHxnC","3","995354","+","","no","2","1","1","0","1","0","1","0","1","1","1","1"
"418","0","199","0","bAOB","0","1","0","0","0","0","1","0","","","1","1","other","2671682800/1-199 Ga0111708_10682  hypothetical protein [Nitrosomonas crytolerans Nm55 : Ga0111708_1068]","600","zzzz377","1","1312","","hypothetical protein","","2671682800","2671180136","Nitrosomonas crytolerans Nm55","Nitrosomonas","zzzz377","Ga0111708_10682","0","0","0","0","0","0","0","0","0","1","1","15","1","0","0","","1","Ga0111708_1068","0.45","2671193688","9959","Nitrosomonas crytolerans Nm55 : Ga0111708_1068","199","USER","zzzz377","1","Cx7MxHxnC","5","713","+","","orf4","2","1","1","0","1","0","1","0","1","1","1","1"
"417","0","199","0","gMOB","0","0","0","0","0","0","0","1","","","0","0","none","2634916556/1-199 Ga0081636_1106  hypothetical protein [Methylococcaceae-55 (UID203) : Ga0081636_110]","600","zzzz478","1","6513","","hypothetical protein","","2634916556","2634166249","Methylococcaceae-55 (UID203)","Methylococcaceae","zzzz478","Ga0081636_1106","0","0","0","0","0","0","0","0","0","1","0","2","0","0","0","","0","Ga0081636_110","0.53","2634516182","79131","Methylococcaceae-55 (UID203) : Ga0081636_110","199","USER","zzzz478","1","Cx9HxnC","1","5914","-","","no","2","1","1","0","1","0","0","0","1","1","0","1"
"416","0","199","0","other","0","0","1","0","0","0","0","0","","","1","0","copC","2582740337/1-199 ME3293DRAFT_02193  hypothetical protein [Composite genome from Lake Mendota Epilimnion pan-assembly MEint.metabat.3293 : ME3293DRAFT_MEint_metabat_3293_193002179.151]","600","zzzz595","1","6205","","hypothetical protein","","2582740337","2582580566","Composite genome from Lake Mendota Epilimnion pan-assembly MEint.metabat.3293","Composite","zzzz595","ME3293DRAFT_02193","0","0","0","0","0","0","0","0","0","1","0","20","1","0","0","","1","ME3293DRAFT_MEint_metabat_3293_193002179.151","0.41","2582591844","20463","Composite genome from Lake Mendota Epilimnion pan-assembly MEint.metabat.3293 : ME3293DRAFT_MEint_metabat_3293_193002179.151","199","USER","zzzz595","1","CxnC","2","5606","+","","orf4","1","1","1","0","0","0","0","0","0","0","0","1"
"415","0","199","0","bAOB","0","0","0","0","1","0","0","0","","","0","0","none","2619773832/1-199 Ga0074132_12413  hypothetical protein [Nitrosomonadales sp. genome_bin_20 Ga0074132 : Ga0074132_1241]","600","zzzzz60","1","2211","","hypothetical protein","","2619773832","2619618857","Nitrosomonadales sp. genome_bin_20","Nitrosomonadales","zzzzz60","Ga0074132_12413","0","0","0","0","0","0","0","0","0","1","0","4","0","0","0","","0","Ga0074132_1241","0.44","2619624775","2211","Nitrosomonadales sp. genome_bin_20 Ga0074132 : Ga0074132_1241","199","USER","zzzzz60",,"Cx8MHxnC","0","1612","-","","no","2","1","1","0","1","0","1","1","1","1","0","1"
"414","0","199","0","bAOB","0","0","1","0","0","0","0","0","","","0","0","none","2671437331/1-199 Ga0105881_11925  hypothetical protein [Nitrosovibrio tenuis Nv1 : Ga0105881_119]","600","zzzz694","1","21835","","hypothetical protein","","2671437331","2671180071","Nitrosovibrio tenuis Nv1","Nitrosovibrio","zzzz694","Ga0105881_11925","0","0","0","0","0","0","0","0","0","1","0","13","0","0","0","","0","Ga0105881_119","0.52","2671190690","22308","Nitrosovibrio tenuis Nv1 : Ga0105881_119","199","USER","zzzz694","1","CxnC","1","21236","-","","no","2","1","1","0","0","0","0","0","1","0","0","1"
"413","0","199","0","bAOB","1","0","1","0","0","0","0","0","","","0","0","pmoCr","2671670986/1-199 Ga0105876_11962  hypothetical protein [Nitrosomonas oligotropha Nm76 : Ga0105876_119]
2671667697/1-199 Ga0105875_12062  hypothetical protein [Nitrosomonas oligotropha Nm75 : Ga0105875_120]","600","zzzz826","1","57326","","hypothetical protein","","2671670986","2671180132","Nitrosomonas oligotropha Nm76","Nitrosomonas","zzzz826
zzzz827","Ga0105876_11962","0","0","0","0","0","0","0","0","0","2","0","11","0","0","0","","0","Ga0105876_119","0.5","2671193286","59451","Nitrosomonas oligotropha Nm76 : Ga0105876_119","199","USER","zzzz826",,"CxnC","1","56727","-","","no","1","1","1","0","0","0","0","0","0","0","0","1"
"412","0","199","0","bAOB","1","0","1","0","0","0","0","0","","","0","0","pmoCr","2737566862/1-199 Ga0181079_104158  hypothetical protein [Nitrosomonas oligotropha Nm49 : Ga0181079_104]","600","zzzz828","1","150031","","hypothetical protein","","2737566862","2737471629","Nitrosomonas oligotropha Nm49","Nitrosomonas","zzzz828","Ga0181079_104158","0","0","0","0","0","0","0","0","0","1","0","11","0","0","0","","1","Ga0181079_104","0.5","2737477460","184933","Nitrosomonas oligotropha Nm49 : Ga0181079_104","199","USER","zzzz828",,"CxnC","2","149432","-","","no","1","1","1","0","0","0","0","0","0","0","0","1"
"411","0","199","0","bAOB","1","0","1","0","0","0","0","0","","","0","0","pmoCr","2727726861/1-199 Ga0180021_1373  hypothetical protein [Nitrosomonas sp. Nm120 : Ga0180021_11]","600","zzzz829","1","1364188","","hypothetical protein","","2727726861","2724679654","Nitrosomonas sp. Nm120","Nitrosomonas","zzzz829","Ga0180021_1373","0","0","0","0","0","0","0","0","0","1","0","11","0","0","0","","0","Ga0180021_11","0.48","2724800066","3368096","Nitrosomonas sp. Nm120 : Ga0180021_11","199","USER","zzzz829",,"CxnC","3","1363589","-","","no","1","1","1","0","0","0","0","0","0","0","0","1"
"410","0","199","0","bAOB","1","0","1","0","0","0","0","0","","","0","0","pmoCr","2737610166/1-199 Ga0181067_1255  hypothetical protein [Nitrosomonas sp. Nm134 : Ga0181067_125]","600","zzzz830","1","3943","","hypothetical protein","","2737610166","2737471642","Nitrosomonas sp. Nm134","Nitrosomonas","zzzz830","Ga0181067_1255","0","0","0","0","0","0","0","0","0","1","0","11","0","0","0","","0","Ga0181067_125","0.49","2737480038","40291","Nitrosomonas sp. Nm134 : Ga0181067_125","199","USER","zzzz830",,"CxnC","1","3344","-","","no","1","1","1","0","0","0","0","0","0","0","0","1"
"409","0","199","0","bAOB","1","0","1","0","0","0","0","0","","","0","0","pmoCr","2737553029/1-199 Ga0181066_12930  hypothetical protein [Nitrosomonas sp. Nm141 : Ga0181066_129]","600","zzzz831","1","36818","","hypothetical protein","","2737553029","2737471624","Nitrosomonas sp. Nm141","Nitrosomonas","zzzz831","Ga0181066_12930","0","0","0","0","0","0","0","0","0","1","0","11","0","0","0","","0","Ga0181066_129","0.5","2737477149","40170","Nitrosomonas sp. Nm141 : Ga0181066_129","199","USER","zzzz831",,"CxnC","1","36219","+","","no","1","1","1","0","0","0","0","0","0","0","0","1"
"408","0","199","0","bAOB","0","0","1","0","0","0","0","0","","","0","0","none","2737538594/1-199 Ga0181061_1045  hypothetical protein [Nitrosomonas sp. Nm86 : Ga0181061_104]
2737535355/1-199 Ga0181060_1045  hypothetical protein [Nitrosomonas sp. Nm84 : Ga0181060_104]","600","zzzz834","1","4133","","hypothetical protein","","2737538594","2737471620","Nitrosomonas sp. Nm86","Nitrosomonas","zzzz834
zzzz835","Ga0181061_1045","0","0","0","0","0","0","0","0","0","2","0","8","0","0","0","","0","Ga0181061_104","0.46","2737476890","185604","Nitrosomonas sp. Nm86 : Ga0181061_104","199","USER","zzzz834",,"CxnC","1","3534","-","","no","1","1","1","0","0","0","0","0","0","0","0","1"
"407","0","198","1","other","1","1","0","0","0","0","0","1","","","1","1","cabdcd","2616680405/1-198 Ga0070002_104146  hypothetical protein [Solimonas aquatica DSM 25927 : Ga0070002_104]","597","zzzz118","1","166107","","hypothetical protein","","2616680405","2616644811","Solimonas aquatica DSM 25927","Solimonas","zzzz118","Ga0070002_104146","0","0","0","0","0","0","0","0","0","1","1","17","0","0","0","","0","Ga0070002_104","0.66","2616645153","334756","Solimonas aquatica DSM 25927 : Ga0070002_104","198","USER","zzzz118","1","Cx9HxnC","2","165511","+","","no","3","1","1","0","1","0","0","0","1","1","0","1"
"406","0","198","1","other","1","0","0","1","0","0","0","0","","","0","0","cabd","2603734356/1-198 Ga0055580_0418  hypothetical protein [Cycloclasticus sp. SCGC AC281-I03 : Ga0055580_NODE_6_len_39716_cov_162_443_ID_13.6]","597","zzzz124","1","33835","","hypothetical protein","","2603734356","2602042074","Cycloclasticus sp. SCGC AC281-I03 (contamination screened)","Cycloclasticus","zzzz124","Ga0055580_0418","1","1","0","0","0","0","0","0","0","1","1","20","0","0","0","","0","Ga0055580_NODE_6_len_39716_cov_162_443_ID_13.6","0.42","2602100872","39716","Cycloclasticus sp. SCGC AC281-I03 : Ga0055580_NODE_6_len_39716_cov_162_443_ID_13.6","198","USER","zzzz124","1","Cx8MxnC","1","33239","+","","no","1","1","1","0","0","0","1","1","1","0","0","1"
"405","0","198","1","other","0","0","0","1","0","0","0","0","","","0","0","cabd","2638953186/1-198 Ga0097675_1244101  hypothetical protein [Cycloclasticus sp.from deep sea branching sponge (specimen M) Ga0097675 : Ga0097675_1244]","597","zzzz125","1","90611","","hypothetical protein","","2638953186","2636416015","Cycloclasticus sp.from deep sea branching sponge (specimen M)","Cycloclasticus","zzzz125","Ga0097675_1244101","1","1","0","0","0","0","0","0","0","1","1","20","0","0","0","","0","Ga0097675_1244","0.44","2636561010","109505","Cycloclasticus sp.from deep sea branching sponge (specimen M) Ga0097675 : Ga0097675_1244","198","USER","zzzz125",,"Cx8MxnC","1","90015","+","","no","1","1","1","0","0","0","1","1","1","0","0","1"
"404","0","198","1","other","0","0","0","1","0","0","0","0","","","0","0","cabd","2638950431/1-198 Ga0097676_177104  hypothetical protein [Cycloclasticus sp. from deep sea encrusting sponge (specimen N) Ga0097676 : Ga0097676_177]
2652069481/1-198 Ga0105570_167177  hypothetical protein [Cycloclasticus sp. from deep sea encrusting sponge (specimen L) Ga0105570 : Ga0105570_167]","597","zzzz126","1","93035","","hypothetical protein","","2638950431","2636416014","Cycloclasticus sp. from deep sea encrusting sponge (specimen N)","Cycloclasticus","zzzz126
zzzz127","Ga0097676_177104","1","1","0","0","0","0","0","0","0","2","1","20","0","0","0","","0","Ga0097676_177","0.43","2636560766","312680","Cycloclasticus sp. from deep sea encrusting sponge (specimen N) Ga0097676 : Ga0097676_177","198","USER","zzzz126","1","Cx8MxnC","1","92439","+","","no","1","1","1","0","0","0","1","1","1","0","0","1"
"403","0","198","0","aMOB","0","0","0","1","0","0","0","0","","","0","0","none","2576792877/1-198 DL86DRAFT_01356  LPXTG-motif cell wall anchor domain-containing protein [Methylocapsa aurea KYG T : DL86DRAFT_scaffold00004.4]","597","zzzz154","1","107528","","LPXTG-motif cell wall anchor domain-containing protein","","2576792877","2574180437","Methylocapsa aurea KYG T","Methylocapsa","zzzz154","DL86DRAFT_01356","0","0","0","0","0","0","0","0","0","1","0","4","0","0","0","","0","DL86DRAFT_scaffold00004.4","0.62","2574238644","247481","Methylocapsa aurea KYG T : DL86DRAFT_scaffold00004.4","198","USER","zzzz154","1","Cx8MxnC","1","106932","+","TIGR01167 - LPXTG-motif cell wall anchor domain","no","1","1","1","0","0","0","1","1","1","0","0","1"
"402","0","198","0","aMOB","0","0","0","1","0","0","0","0","","","0","0","none","2518134314/1-198 Met49242_2261  hypothetical protein [Methylocystis sp. Rockwell ATCC 49242 : Met49242_MAH.6]","597","zzzz214","1","1767472","","hypothetical protein","","2518134314","2517572208","Methylocystis sp. Rockwell, ATCC 49242","Methylocystis","zzzz214","Met49242_2261","0","0","0","0","0","0","0","0","0","1","0","4","0","0","0","","0","Met49242_MAH.6","0.63","2517600018","4316162","Methylocystis sp. Rockwell, ATCC 49242 : Met49242_MAH.6","198","USER","zzzz214","1","Cx8MxnC","2","1766876","+","","no","1","1","1","0","0","0","1","1","0","0","0","1"
"401","0","198","0","aMOB","0","0","1","0","0","0","0","0","","","0","0","none","2700426171/1-198 MhirCSC1_20495  hypothetical protein [Methylocystis hirsuta CSC1 : MhirCSC1.pseudomolecule.1]","597","zzzz222","1","1230991","","hypothetical protein","","2700426171","2698536815","Methylocystis hirsuta CSC1","Methylocystis","zzzz222","MhirCSC1_20495","0","0","0","0","0","0","0","0","0","1","0","8","0","0","0","","0","MhirCSC1.pseudomolecule.1","0.63","2698597889","3501390","Methylocystis hirsuta CSC1 : MhirCSC1.pseudomolecule.1","198","USER","zzzz222","1","CxnC","3","1230395","-","","no","1","1","1","0","0","0","0","0","0","0","0","1"
"400","0","198","0","aMOB","1","0","1","0","0","0","0","0","","","0","0","pmoCr","2517401455/1-198 A3OODRAFT_0322  hypothetical protein [Methylocystis rosea SV97T : A3OODRAFT_scaffold1.1]","597","zzzz223","1","308801","","hypothetical protein","","2517401455","2517287028","Methylocystis rosea SV97T","Methylocystis","zzzz223","A3OODRAFT_0322","0","0","0","0","0","0","0","0","0","1","0","4","0","0","0","","0","A3OODRAFT_scaffold1.1","0.63","2517287733","3546604","Methylocystis rosea SV97T : A3OODRAFT_scaffold1.1","198","USER","zzzz223","1","CxnC","3","308205","-","","no","1","1","1","0","0","0","0","0","0","0","0","1"
"399","0","198","0","bAOB","0","0","1","0","0","0","0","0","","","0","0","none","2737463630/1-198 Ga0181046_11249  hypothetical protein [Nitrosospira multiformis Nl12 : Ga0181046_112]
2747893991/1-198 Ga0207395_10152  hypothetical protein [Nitrosospira multiformis Nl8 : Ga0207395_101]","597","zzzz666","1","42411","","hypothetical protein","","2737463630","2734482834","Nitrosospira multiformis Nl12","Nitrosospira","zzzz666
zzzz667","Ga0181046_11249","0","0","0","0","0","0","0","0","0","2","0","13","0","0","0","","0","Ga0181046_112","0.52","2734687743","92832","Nitrosospira multiformis Nl12 : Ga0181046_112","198","USER","zzzz666","1","CxnC","1","41815","+","","no","2","1","1","0","0","0","0","0","1","0","0","1"
"398","0","198","0","bAOB","0","0","1","0","0","0","0","0","","","0","0","none","2747890177/1-198 Ga0207394_11557  hypothetical protein [Nitrosospira multiformis Nl15 : Ga0207394_115]","597","zzzz668","1","49845","","hypothetical protein","","2747890177","2747842409","Nitrosospira multiformis Nl15 (v3)","Nitrosospira","zzzz668","Ga0207394_11557","0","0","0","0","0","0","0","0","0","1","0","13","0","0","0","","0","Ga0207394_115","0.53","2747844394","80273","Nitrosospira multiformis Nl15 : Ga0207394_115","198","USER","zzzz668","1","CxnC","1","49249","+","","no","2","1","1","0","0","0","0","0","1","0","0","1"
"397","0","198","0","bAOB","0","0","1","0","0","0","0","0","","","0","0","none","2737466862/1-198 Ga0181048_10973  hypothetical protein [Nitrosospira multiformis Nl2 : Ga0181048_109]
2737557707/1-198 Ga0181069_10449  hypothetical protein [Nitrosospira multiformis Nl3 : Ga0181069_104]","597","zzzz669","1","73705","","hypothetical protein","","2737466862","2734482835","Nitrosospira multiformis Nl2","Nitrosospira","zzzz669
zzzz670","Ga0181048_10973","0","0","0","0","0","0","0","0","0","2","0","13","0","0","0","","0","Ga0181048_109","0.52","2734687825","118505","Nitrosospira multiformis Nl2 : Ga0181048_109","198","USER","zzzz669","1","CxnC","1","73109","-","","no","2","1","1","0","0","0","0","0","1","0","0","1"
"396","0","198","0","bAOB","0","0","1","0","0","0","0","0","","","0","0","none","2671443214/1-198 Ga0111718_101385  hypothetical protein [Nitrosolobus multiformis Nl4 : Ga0111718_101]
2671656137/1-198 Ga0111715_11064  hypothetical protein [Nitrosolobus multiformis Nl13 : Ga0111715_110]
637810299/1-198 Nmul_A0227  ORF4 [Nitrosospira multiformis ATCC 25196 chromosome 1: NC_007614]","597","zzzz671","1","424856","","hypothetical protein","","2671443214","2671180074","Nitrosospira multiformis Nl4","Nitrosospira","zzzz671
zzzz672
zzzz673","Ga0111718_101385","0","0","0","0","0","0","0","0","0","3","0","13","0","0","0","","0","Ga0111718_101","0.54","2671190770","467191","Nitrosolobus multiformis Nl4 : Ga0111718_101","198","USER","zzzz671","1","CxnC","1","424260","-","","no","2","1","1","0","0","0","0","0","1","0","0","1"
"395","0","198","0","bAOB","0","0","1","0","0","0","0","0","","","0","0","none","2671451973/1-198 Ga0111717_11256  hypothetical protein [Nitrosolobus multiformis Nl18 : Ga0111717_112]","597","zzzz674","1","54764","","hypothetical protein","","2671451973","2671180076","Nitrosospira multiformis Nl18","Nitrosospira","zzzz674","Ga0111717_11256","0","0","0","0","0","0","0","0","0","1","0","13","0","0","0","","0","Ga0111717_112","0.52","2671190867","107799","Nitrosolobus multiformis Nl18 : Ga0111717_112","198","USER","zzzz674","1","CxnC","1","54168","+","","no","2","1","1","0","0","0","0","0","1","0","0","1"
"394","0","198","0","bAOB","0","0","1","0","0","0","0","0","","","0","0","none","2671429251/1-198 Ga0111719_10254  hypothetical protein [Nitrosolobus multiformis Nl7 : Ga0111719_102]","597","zzzz675","1","48703","","hypothetical protein","","2671429251","2671180069","Nitrosospira multiformis Nl7","Nitrosospira","zzzz675","Ga0111719_10254","0","0","0","0","0","0","0","0","0","1","0","13","0","0","0","","0","Ga0111719_102","0.53","2671190621","515319","Nitrosolobus multiformis Nl7 : Ga0111719_102","198","USER","zzzz675","1","CxnC","1","48107","+","","no","2","1","1","0","0","0","0","0","1","0","0","1"
"393","0","198","0","bAOB","0","0","1","0","0","0","0","0","","","0","0","none","2724636968/1-198 Ga0180018_0372  hypothetical protein [Nitrosovibrio sp. Nv4 : Ga0180018_11]
2738636161/1-198 Ga0181078_11145  hypothetical protein [Nitrosospira sp. Nsp37 : Ga0181078_111]","597","zzzz676","1","423058","","hypothetical protein","","2724636968","2721756095","Nitrosovibrio sp. Nv4","Nitrosovibrio","zzzz676
zzzz677","Ga0180018_0372","0","0","0","0","0","0","0","0","0","2","0","13","0","0","0","","0","Ga0180018_11","0.53","2721842997","1766273","Nitrosovibrio sp. Nv4 : Ga0180018_11","198","USER","zzzz676","1","CxnC","4","422462","-","","no","2","1","1","0","0","0","0","0","1","0","0","1"
"392","0","198","0","bAOB","0","0","1","0","0","0","0","0","","","0","0","none","2740184591/1-198 Ga0181074_2513  hypothetical protein [Nitrosovibrio sp. Nv12 : Ga0181074_106]
2676834646/1-198 Ga0111726_2525  hypothetical protein [Nitrosovibrio sp. 12 Nv6 : Ga0111726_106]","597","zzzz678","1","49761","","hypothetical protein","","2740184591","2739367902","Nitrosovibrio sp. Nv12","Nitrosovibrio","zzzz678
zzzz679","Ga0181074_2513","0","0","0","0","0","0","0","0","0","2","0","13","0","0","0","","0","Ga0181074_106","0.52","2739415851","206491","Nitrosovibrio sp. Nv12 : Ga0181074_106","198","USER","zzzz678","1","CxnC","1","49165","+","","no","2","1","1","0","0","0","0","0","1","0","0","1"
"391","0","198","0","bAOB","0","0","1","0","0","0","0","0","","","0","0","none","2737471433/1-198 Ga0181049_1283  hypothetical protein [Nitrosospira sp. Nsp5 : Ga0181049_128]
2667636307/1-198 Ga0111727_0327  hypothetical protein [Nitrosolobus multiformis Nl1 : Ga0111727_11]
2737563016/1-198 Ga0181072_1283  hypothetical protein [Nitrosospira sp. Nsp6 : Ga0181072_128]","597","zzzz680","1","1184","","hypothetical protein","","2737471433","2734482836","Nitrosospira sp. Nsp5","Nitrosospira","zzzz680
zzzz681
zzzz682","Ga0181049_1283","0","0","0","0","0","0","0","0","0","3","0","13","0","0","0","","0","Ga0181049_128","0.51","2734687905","16648","Nitrosospira sp. Nsp5 : Ga0181049_128","198","USER","zzzz680","1","CxnC","1","588","+","","no","2","1","1","0","0","0","0","0","1","0","0","1"
"390","0","198","0","bAOB","0","0","1","0","0","0","0","0","","","0","0","none","2671449173/1-198 Ga0111725_12417  hypothetical protein [Nitrosospira sp. 5 Nsp13 : Ga0111725_124]","597","zzzz683","1","16051","","hypothetical protein","","2671449173","2671180075","Nitrosospira sp. 5 Nsp13","Nitrosospira","zzzz683","Ga0111725_12417","0","0","0","0","0","0","0","0","0","1","0","13","0","0","0","","0","Ga0111725_124","0.51","2671190831","16659","Nitrosospira sp. 5 Nsp13 : Ga0111725_124","198","USER","zzzz683","1","CxnC","1","15455","-","","no","2","1","1","0","0","0","0","0","1","0","0","1"
"389","0","198","0","bAOB","0","0","1","0","0","0","0","0","","","0","0","none","2630434886/1-198 Ga0077272_102618  hypothetical protein [Nitrosospira sp. NpAV : Ga0077272_1026]","597","zzzz684","1","16952","","hypothetical protein","","2630434886","2627854152","Nitrosospira sp. NpAV","Nitrosospira","zzzz684","Ga0077272_102618","0","0","0","0","0","0","0","0","0","1","0","13","0","0","0","","0","Ga0077272_1026","0.5","2627918945","17483","Nitrosospira sp. NpAV : Ga0077272_1026","198","USER","zzzz684","1","CxnC","1","16356","-","","no","2","1","1","0","0","0","0","0","1","0","0","1"
"388","0","198","0","bAOB","0","0","1","0","0","0","0","0","","","0","0","none","2671348558/1-198 Ga0111707_1171  hypothetical protein [Nitrosolobus sp. Nl5 : Ga0111707_117]","597","zzzz685","1","1136","","hypothetical protein","","2671348558","2671180042","Nitrosospira sp. Nl5","Nitrosospira","zzzz685","Ga0111707_1171","0","0","0","0","0","0","0","0","0","1","0","8","0","0","0","","0","Ga0111707_117","0.51","2671182531","46750","Nitrosolobus sp. Nl5 : Ga0111707_117","198","USER","zzzz685","1","CxnC","1","540","+","","no","2","1","1","0","0","0","0","0","1","0","0","1"
"387","0","198","0","bAOB","0","0","1","0","0","0","0","0","","","0","0","mco","2737612825/1-198 Ga0181081_10465  hypothetical protein [Nitrosospira sp. Nsp2 : Ga0181081_104]","597","zzzz692","1","57137","","hypothetical protein","","2737612825","2737471643","Nitrosospira sp. Nsp2","Nitrosospira","zzzz692","Ga0181081_10465","0","1","0","0","0","0","0","0","0","1","0","13","0","0","0","","0","Ga0181081_104","0.53","2737480090","312328","Nitrosospira sp. Nsp2 : Ga0181081_104","198","USER","zzzz692","1","CxnC","1","56541","+","","no","2","1","1","0","0","0","0","0","1","0","0","1"
"386","0","198","0","bAOB","0","0","1","0","0","0","0","0","","","0","0","none","2671459015/1-198 Ga0111723_1341  hypothetical protein [Nitrosospira sp. 17 Nsp14 : Ga0111723_134]","597","zzzz693","1","1000","","hypothetical protein","","2671459015","2671180078","Nitrosospira sp. 17 Nsp14","Nitrosospira","zzzz693","Ga0111723_1341","0","0","0","0","0","0","0","0","0","1","0","13","0","0","0","","0","Ga0111723_134","0.5","2671190991","13937","Nitrosospira sp. 17 Nsp14 : Ga0111723_134","198","USER","zzzz693","1","CxnC","1","404","+","","no","2","1","1","0","0","0","0","0","1","0","0","1"
"385","0","198","0","bAOB","0","0","1","0","0","0","0","0","","","0","0","none","2671308971/1-198 Ga0111729_11817  hypothetical protein [Nitrosovibrio sp. Nv17 : Ga0111729_118]","597","zzzz695","1","16240","","hypothetical protein","","2671308971","2671180036","Nitrosovibrio sp. Nv17","Nitrosovibrio","zzzz695","Ga0111729_11817","0","0","0","0","0","0","0","0","0","1","0","13","0","0","0","","0","Ga0111729_118","0.62","2671181899","63677","Nitrosovibrio sp. Nv17 : Ga0111729_118","198","USER","zzzz695","1","CxnC","3","15644","-","","no","2","1","1","0","0","0","0","0","1","0","0","1"
"384","0","198","0","bAOB","0","0","1","0","0","0","0","0","","","0","0","none","2727950562/1-198 Ga0180019_0383  hypothetical protein [Nitrosomonas ureae Nm15 : Ga0180019_11]","597","zzzz825","1","414124","","hypothetical protein","","2727950562","2724679738","Nitrosomonas ureae Nm15","Nitrosomonas","zzzz825","Ga0180019_0383","0","0","0","0","0","0","0","0","0","1","0","9","0","0","0","","0","Ga0180019_11","0.45","2724808738","3064188","Nitrosomonas ureae Nm15 : Ga0180019_11","198","USER","zzzz825",,"CxnC","3","413528","+","","no","1","1","1","0","0","0","0","0","0","0","0","1"
"383","1","198","1","bAOB","0","1","0","0","1","0","0","0","","","1","1","cabddcd","2671457570/1-198 Ga0111723_109130  hypothetical protein [Nitrosospira sp. 17 Nsp14 : Ga0111723_109]","597","zzzzz92","1","140943","","hypothetical protein","","2671457570","2671180078","Nitrosospira sp. 17 Nsp14","Nitrosospira","zzzzz92","Ga0111723_109130","0","0","0","0","0","0","0","0","0","1","1","15","0","1","0","","1","Ga0111723_109","0.55","2671190966","144182","Nitrosospira sp. 17 Nsp14 : Ga0111723_109","198","USER","zzzzz92","1","Cx8MHxnC","1","140347","-","","orf5","1","1","1","0","1","0","1","1","1","1","0","1"
"382","1","198","1","bAOB","0","1","0","0","1","0","0","0","","","1","1","cabddcd","2737613603/1-198 Ga0181081_107122  hypothetical protein [Nitrosospira sp. Nsp2 : Ga0181081_107]","597","zzzzz93","1","132996","","hypothetical protein","","2737613603","2737471643","Nitrosospira sp. Nsp2","Nitrosospira","zzzzz93","Ga0181081_107122","0","0","0","0","0","0","0","0","0","1","1","15","0","1","0","","1","Ga0181081_107","0.54","2737480093","136250","Nitrosospira sp. Nsp2 : Ga0181081_107","198","USER","zzzzz93","1","Cx8MHxnC","1","132400","-","","orf5","1","1","1","0","1","0","1","1","1","1","0","1"
"381","0","197","1","other","1","1","0","0","1","0","0","0","","","1","1","cabdcd","2624309557/1-197 Ga0077526_110115  hypothetical protein [Betaproteobacteria sp. genome_bin_9 Ga0077526 : Ga0077526_110]","594","zzzzz10","1","124672","","hypothetical protein","","2624309557","2623620403","Betaproteobacteria sp. genome_bin_9","Betaproteobacteria","zzzzz10","Ga0077526_110115","0","0","0","0","0","0","0","0","0","1","1","16","0","0","0","","0","Ga0077526_110","0.66","2623637902","260176","Betaproteobacteria sp. genome_bin_9 Ga0077526 : Ga0077526_110","197","USER","zzzzz10","1","Cx8MHxnC","1","124079","-","","no","1","1","1","0","1","0","1","1","1","1","0","1"
"380","0","197","0","bAOB","0","1","0","0","0","0","1","0","","","1","1","other","2686679853/1-197 Ga0125266_112374  hypothetical protein [Candidatus Nitrospira inopinata ENR4 : Ga0125266_11]","594","zzzz113","1","2456920","","hypothetical protein","","2686679853","2684623072","Candidatus Nitrospira inopinata ENR4","Nitrosospira","zzzz113","Ga0125266_112374","0","0","0","0","0","0","0","0","0","1","0","19","0","0","0","","1","Ga0125266_11","0.59","2684693125","3295117","Candidatus Nitrospira inopinata ENR4 : Ga0125266_11","197","USER","zzzz113",,"Cx7MxHxnC","1","2456327","+","","no","1","1","1","0","1","0","1","0","1","1","1","1"
"379","0","197","1","other","1","0","0","1","0","0","0","0","","","0","0","cabd","2652070227/1-197 Ga0105567_103836  hypothetical protein [Cycloclasticus sp. from gill tissue of Bathymodiolus heckerae (specimen B) Ga0105567 : Ga0105567_1038]
2638953584/1-197 Ga0097688_102637  hypothetical protein [Cycloclasticus sp. from gill tissue of Bathymodiolus heckerae (specimen D) Ga0097688 : Ga0097688_1026]
2638944066/1-197 Ga0097674_111336  hypothetical protein [Cycloclasticus sp. from gill tissue of Bathymodiolus heckerae (specimen P) Ga0097674 (Draft1) : Ga0097674_1113]
2652066203/1-197 Ga0105568_106094  hypothetical protein [Cycloclasticus sp. from gill tissue of Bathymodiolus heckerae (specimen E) Ga0105568 : Ga0105568_1060]","594","zzzz120","1","37557","","hypothetical protein","","2652070227","2651869574","Cycloclasticus sp. from gill tissue of Bathymodiolus heckerae (specimen B)","Cycloclasticus","zzzz120
zzzz121
zzzz122
zzzz123","Ga0105567_103836","1","1","0","0","0","0","0","0","0","4","1","20","0","0","0","","0","Ga0105567_1038","0.4","2651878992","118888","Cycloclasticus sp. from gill tissue of Bathymodiolus heckerae (specimen B) Ga0105567 : Ga0105567_1038","197","USER","zzzz120","1","Cx8MxnC","2","36964","-","","no","1","1","1","0","0","0","1","1","1","0","0","1"
"378","0","197","0","aMOB","0","0","1","0","0","0","0","0","","","0","0","none","2676340453/1-197 Ga0116912_10532  hypothetical protein [Methylocapsa palsarum NE2 : Ga0116912_105]","594","zzzz153","1","33463","","hypothetical protein","","2676340453","2675903028","Methylocapsa palsarum NE2","Methylocapsa","zzzz153","Ga0116912_10532","0","0","0","0","0","0","0","0","0","1","0","8","0","0","0","","0","Ga0116912_105","0.61","2675920782","229886","Methylocapsa palsarum NE2 : Ga0116912_105","197","USER","zzzz153","1","CxnC","1","32870","+","","no","1","1","1","0","0","0","0","0","1","0","0","1"
"377","0","197","0","aMOB","0","0","0","0","1","0","0","0","","","0","0","none","2700428683/1-197 MhirCSC1_23007  hypothetical protein [Methylocystis hirsuta CSC1 : MhirCSC1.pseudomolecule.1]","594","zzzz174","1","3379236","","hypothetical protein","","2700428683","2698536815","Methylocystis hirsuta CSC1","Methylocystis","zzzz174","MhirCSC1_23007","0","0","0","0","0","0","0","0","0","1","0","3","0","0","0","","0","MhirCSC1.pseudomolecule.1","0.63","2698597889","3501390","Methylocystis hirsuta CSC1 : MhirCSC1.pseudomolecule.1","197","USER","zzzz174","1","Cx8MHxnC","3","3378643","-","","no","2","1","1","0","1","0","1","1","1","1","0","1"
"376","0","197","0","aMOB","0","0","0","0","0","0","0","1","","","0","0","none","2676341460/1-197 Ga0116912_11031  hypothetical protein [Methylocapsa palsarum NE2 : Ga0116912_110]","594","zzzz204","1","37538","","hypothetical protein","","2676341460","2675903028","Methylocapsa palsarum NE2","Methylocapsa","zzzz204","Ga0116912_11031","0","0","0","0","0","0","0","0","0","1","0","1","0","0","0","","0","Ga0116912_110","0.63","2675920787","159607","Methylocapsa palsarum NE2 : Ga0116912_110","197","USER","zzzz204","1","Cx9HxnC","1","36945","-","","no","1","1","1","0","1","0","0","0","0","1","0","1"
"375","0","197","0","aMOB","0","0","0","1","0","0","0","0","","","0","0","none","2507406828/1-197 MettrDRAFT_0780  hypothetical protein [Methylosinus trichosporium OB3b : MettrDRAFT_Contig106]","594","zzzz212","1","833462","","hypothetical protein","","2507406828","2507262027","Methylosinus trichosporium OB3b","Methylosinus","zzzz212","MettrDRAFT_0780","0","0","0","0","0","0","0","0","0","1","0","4","0","0","0","","0","MettrDRAFT_Contig106","0.66","2507278056","4496051","Methylosinus trichosporium OB3b : MettrDRAFT_Contig106","197","USER","zzzz212","1","Cx8MxnC","2","832869","-","","no","1","1","1","0","0","0","1","1","0","0","0","1"
"374","0","197","0","gMOB","0","0","1","0","0","0","0","0","","","0","0","none","2585412008/1-197 GY38DRAFT_0523  hypothetical protein [Methylobacter whittenburyi ACM 3310 : GY38DRAFT_scf7180000000019_quiver.2]
2582539438/1-197 EK22DRAFT_04393  hypothetical protein [Methylobacter sp. BBA5.1 : EK22DRAFT_scaffold00046.46]","594","zzzz456","1","280554","","hypothetical protein","","2585412008","2582581870","Methylobacter whittenburyi ACM 3310","Methylobacter","zzzz456
zzzz457","GY38DRAFT_0523","0","0","0","0","0","0","0","0","0","2","0","15","0","0","0","","0","GY38DRAFT_scf7180000000019_quiver.2","0.52","2582698122","349379","Methylobacter whittenburyi ACM 3310 : GY38DRAFT_scf7180000000019_quiver.2","197","USER","zzzz456",,"CxnC","2","279961","+","","no","1","1","1","0","0","0","0","0","1","0","0","1"
"373","0","197","0","gMOB","0","0","1","0","0","0","0","0","","","0","0","none","2517431800/1-197 MetmaDRAFT_2528  hypothetical protein [Methylobacterium marinus A45 : MetmaDRAFT_scaffold1.1]","594","zzzz458","1","2743974","","hypothetical protein","","2517431800","2517287034","Methylobacter marinus A45","Methylobacter","zzzz458","MetmaDRAFT_2528","0","0","0","0","0","0","0","0","0","1","0","8","0","0","0","","0","MetmaDRAFT_scaffold1.1","0.53","2517287763","4984690","Methylobacterium marinus A45 : MetmaDRAFT_scaffold1.1","197","USER","zzzz458",,"CxnC","2","2743381","+","","no","1","1","1","0","0","0","0","0","1","0","0","1"
"372","0","197","0","gMOB","0","0","0","0","0","0","0","1","","","1","0","mco","2585139091/1-197 EK23DRAFT_02480  hypothetical protein [Methylococaceae sp. 73a : EK23DRAFT_scaffold00008.8]","594","zzzz508","1","96808","","hypothetical protein","","2585139091","2582581277","Methyloterricola oryzae 73a","Methyloterricola","zzzz508","EK23DRAFT_02480","1","1","0","0","0","0","0","0","0","1","0","8","0","0","0","","0","EK23DRAFT_scaffold00008.8","0.61","2582692160","205755","Methylococaceae sp. 73a : EK23DRAFT_scaffold00008.8","197","USER","zzzz508","1","Cx9HxnC","3","96215","+","","no","2","1","1","0","1","0","0","0","1","1","0","1"
"371","0","197","0","gMOB","0","0","0","0","0","0","0","1","","","0","0","mco","2677969078/1-197 Ga0128369_11814  hypothetical protein [Methylogaea oryzae JCM 16910 : Ga0128369_1181]","594","zzzz513","1","3036","","hypothetical protein","","2677969078","2675903437","Methylogaea oryzae JCM 16910","Methylogaea","zzzz513","Ga0128369_11814","1","1","0","0","0","0","0","0","0","1","0","5","0","0","0","","0","Ga0128369_1181","0.63","2675974836","5665","Methylogaea oryzae JCM 16910 : Ga0128369_1181","197","USER","zzzz513","1","Cx9HxnC","1","2443","-","","no","2","1","1","0","1","0","0","0","1","1","0","1"
"370","0","197","0","gMOB","0","0","0","0","0","0","0","1","","","0","0","none","2517427866/1-197 MetluDRAFT_3269  hypothetical protein [Methylobacter luteus IMV-B-3098T : MetluDRAFT_scaffold1.1]","594","zzzz517","1","3538204","","hypothetical protein","","2517427866","2517287033","Methylobacter luteus IMV-B-3098","Methylobacter","zzzz517","MetluDRAFT_3269","0","0","0","0","0","0","0","0","0","1","0","14","0","0","0","","0","MetluDRAFT_scaffold1.1","0.51","2517287759","4543119","Methylobacter luteus IMV-B-3098T : MetluDRAFT_scaffold1.1","197","USER","zzzz517","1","Cx9HxnC","2","3537611","+","","no","2","1","1","0","1","0","0","0","1","1","0","1"
"369","0","197","0","gMOB","0","0","0","0","0","0","0","1","","","0","0","none","2634919081/1-197 Ga0081636_141150  hypothetical protein [Methylococcaceae-55 (UID203) : Ga0081636_141]","594","zzzz518","1","155471","","hypothetical protein","","2634919081","2634166249","Methylococcaceae-55 (UID203)","Methylococcaceae","zzzz518","Ga0081636_141150","0","0","0","0","0","0","0","0","0","1","0","14","0","0","0","","0","Ga0081636_141","0.51","2634516213","167258","Methylococcaceae-55 (UID203) : Ga0081636_141","197","USER","zzzz518","1","Cx9HxnC","1","154878","+","","no","1","1","1","0","1","0","0","0","1","1","0","1"
"368","0","197","0","gMOB","0","0","0","0","0","0","0","1","","","0","0","none","2634879688/1-197 Ga0081623_14405  hypothetical protein [Methylococcaceae-21 (UID203) : Ga0081623_1440]","594","zzzz519","1","2978","","hypothetical protein","","2634879688","2634166236","Methylococcaceae-21 (UID203)","Methylococcaceae","zzzz519","Ga0081623_14405","0","0","0","0","0","0","0","0","0","1","0","1","0","0","0","","0","Ga0081623_1440","0.44","2634513772","5163","Methylococcaceae-21 (UID203) : Ga0081623_1440","197","USER","zzzz519","1","Cx9HxnC","1","2385","-","","no","2","1","1","0","1","0","0","0","1","1","0","1"
"367","0","197","0","other","0","0","0","0","0","0","0","1","","","0","0","none","2582897797/1-197 TE8031DRAFT_01070  hypothetical protein [Composite genome from Trout Bog Epilimnion pan-assembly TBepi.metabat.8031 : TE8031DRAFT_TBepi_metabat_8031_1005331.116]","594","zzzz520","1","7490","","hypothetical protein","","2582897797","2582580646","Composite genome from Trout Bog Epilimnion pan-assembly TBepi.metabat.8031","Composite","zzzz520","TE8031DRAFT_01070","0","0","0","0","0","0","0","0","0","1","0","7","0","0","0","","0","TE8031DRAFT_TBepi_metabat_8031_1005331.116","0.39","2582605650","7929","Composite genome from Trout Bog Epilimnion pan-assembly TBepi.metabat.8031 : TE8031DRAFT_TBepi_metabat_8031_1005331.116","197","USER","zzzz520","1","Cx9HxnC","1","6897","+","","no","1","1","1","0","1","0","0","0","1","1","0","1"
"366","0","197","0","gMOB","0","0","0","0","0","0","0","1","","","0","0","none","2522718925/1-197 draft_02880  hypothetical protein [PD1: Aerobic methanotroph WIN4C from tailings pond WIP (PD1 illumina sequencing) : draft_NODE_88_len_30811_cov_474_329376.79]","594","zzzz521","1","6100","","hypothetical protein","","2522718925","2522572039","Methylobacter luteus WIN4C (PD1 illumina sequencing)","Methylobacter","zzzz521","draft_02880","0","0","0","0","0","0","0","0","0","1","0","14","0","0","0","","0","draft_NODE_88_len_30811_cov_474_329376.79","0.45","2522575703","30905","PD1: Aerobic methanotroph, WIN4C from tailings pond WIP (PD1 illumina sequencing) : draft_NODE_88_len_30811_cov_474_329376.79","197","USER","zzzz521","1","Cx9HxnC","1","5507","-","","no","2","1","1","0","1","0","0","0","1","1","0","1"
"365","0","197","0","gMOB","0","0","0","0","0","0","0","1","","","0","0","none","2517029721/1-197 METBUDRAFT_3010  hypothetical protein [Methylomicrobium buryatense 5G : METBUDRAFT_scaffold1.2]","594","zzzz522","1","3275326","","hypothetical protein","","2517029721","2516653075","Methylomicrobium buryatense 5G","Methylomicrobium","zzzz522","METBUDRAFT_3010","0","0","0","0","0","0","0","0","0","1","0","14","0","0","0","","0","METBUDRAFT_scaffold1.2","0.49","2516677448","4984547","Methylomicrobium buryatense 5G : METBUDRAFT_scaffold1.2","197","USER","zzzz522","1","Cx9HxnC","1","3274733","-","","no","2","1","1","0","1","0","0","0","1","1","0","1"
"364","0","197","0","gMOB","0","0","0","0","0","0","0","1","","","0","0","none","2540614021/1-197 MEALZ_0105  conserved exported protein of unknown function [Methylomicrobium alcaliphilum 20Z : FO082060]","594","zzzz523","1","117582","","conserved exported protein of unknown function","","2540614021","2540341096","Methylomicrobium alcaliphilum 20Z","Methylomicrobium","zzzz523","MEALZ_0105","0","0","0","0","0","0","0","0","0","1","0","14","0","0","0","","0","FO082060","0.49","2540348127","4668296","Methylomicrobium alcaliphilum 20Z : FO082060","197","USER","zzzz523","1","Cx9HxnC","1","116989","+","","no","2","1","1","0","1","0","0","0","1","1","0","1"
"363","0","197","0","gMOB","0","0","0","0","0","0","0","1","","","0","0","none","2590635106/1-197 IQ34DRAFT_2222  hypothetical protein [Methylomicrobium kenyense AMO1 : IQ34DRAFT_unitig_0_quiver.2]","594","zzzz524","1","2397812","","hypothetical protein","","2590635106","2588254263","Methylomicrobium kenyense AMO1","Methylomicrobium","zzzz524","IQ34DRAFT_2222","0","0","0","0","0","0","0","0","0","1","0","20","0","0","0","","0","IQ34DRAFT_unitig_0_quiver.2","0.5","2588313589","4415115","Methylomicrobium kenyense AMO1 : IQ34DRAFT_unitig_0_quiver.2","197","USER","zzzz524","1","Cx9HxnC","1","2397219","-","","no","2","1","1","0","1","0","0","0","1","1","0","1"
"362","0","197","0","gMOB","0","0","0","0","0","0","0","1","","","0","0","none","2745468635/1-197 Ga0133026_108111  hypothetical protein [Methylomonas koyamae R-49807 : Ga0133026_1081]
2731415663/1-197 Ga0128345_106811  hypothetical protein [Methylomonas koyamae JCM 16701 : Ga0128345_1068]","594","zzzz525","1","11191","","hypothetical protein","","2745468635","2744054735","Methylomonas koyamae R-49807","Methylomonas","zzzz525
zzzz526","Ga0133026_108111","0","0","0","0","0","0","0","0","0","2","0","1","0","0","0","","0","Ga0133026_1081","0.58","2744086461","92375","Methylomonas koyamae R-49807 : Ga0133026_1081","197","USER","zzzz525","1","Cx9HxnC","2","10598","+","","no","2","1","1","0","1","0","0","0","1","1","0","1"
"361","0","197","0","gMOB","0","0","0","0","0","0","0","1","","","0","0","none","2745445192/1-197 Ga0133021_108341  hypothetical protein [Methylomonas methanica NCIMB 11130 : Ga0133021_1083]
2599348726/1-197 JT25_05645  hypothetical protein [Methylomonas sp. FJG1 (ver 1) : JTDD01000018]","594","zzzz527","1","41671","","hypothetical protein","","2745445192","2744054730","Methylomonas methanica NCIMB 11130","Methylomonas","zzzz527
zzzz528","Ga0133021_108341","0","0","0","0","0","0","0","0","0","2","0","1","0","0","0","","0","Ga0133021_1083","0.5","2744085683","169956","Methylomonas methanica NCIMB 11130 : Ga0133021_1083","197","USER","zzzz527","1","Cx9HxnC","2","41078","+","","no","2","1","1","0","1","0","0","0","1","1","0","1"
"360","0","197","0","gMOB","0","0","0","0","0","0","0","1","","","0","0","none","2745454367/1-197 Ga0133023_1062169  hypothetical protein [Methylomonas methanica R-45371 : Ga0133023_1062]","594","zzzz529","1","178213","","hypothetical protein","","2745454367","2744054732","Methylomonas methanica R-45371","Methylomonas","zzzz529","Ga0133023_1062169","0","0","0","0","0","0","0","0","0","1","0","1","0","0","0","","0","Ga0133023_1062","0.51","2744085916","228156","Methylomonas methanica R-45371 : Ga0133023_1062","197","USER","zzzz529","1","Cx9HxnC","3","177620","-","","no","2","1","1","0","1","0","0","0","1","1","0","1"
"359","0","197","0","gMOB","0","0","0","0","0","0","0","1","","","0","0","none","2745448875/1-197 Ga0133022_107144  hypothetical protein [Methylomonas methanica R-45363 : Ga0133022_1071]","594","zzzz530","1","50624","","hypothetical protein","","2745448875","2744054731","Methylomonas methanica R-45363","Methylomonas","zzzz530","Ga0133022_107144","0","0","0","0","0","0","0","0","0","1","0","1","0","0","0","","0","Ga0133022_1071","0.51","2744085786","123354","Methylomonas methanica R-45363 : Ga0133022_1071","197","USER","zzzz530","1","Cx9HxnC","3","50031","+","","no","2","1","1","0","1","0","0","0","1","1","0","1"
"358","0","197","0","gMOB","0","0","0","0","0","0","0","1","","","0","0","none","2522500427/1-197 G006DRAFT_3361  hypothetical protein [Methylomonas sp. MK1 : G006DRAFT_scaffold00002.2]
2516191148/1-197 Meth11bDRAFT_2629  hypothetical protein [Methylomonas sp. 11b : scaffold1]","594","zzzz531","1","45904","","hypothetical protein","","2522500427","2522125151","Methylomonas sp. MK1","Methylomonas","zzzz531
zzzz532","G006DRAFT_3361","0","0","0","0","0","0","0","0","0","2","0","1","0","0","0","","0","G006DRAFT_scaffold00002.2","0.51","2522174064","1544187","Methylomonas sp. MK1 : G006DRAFT_scaffold00002.2","197","USER","zzzz531","1","Cx9HxnC","3","45311","-","","no","2","1","1","0","1","0","0","0","1","1","0","1"
"357","0","197","0","gMOB","0","0","0","0","0","0","0","1","","","0","0","none","2561706579/1-197 U737DRAFT_03580  hypothetical protein [Methylomonas sp. LW13 : U737DRAFT_scaffold00014.14]","594","zzzz533","1","43079","","hypothetical protein","","2561706579","2561511042","Methylomonas sp. LW13","Methylomonas","zzzz533","U737DRAFT_03580","0","0","0","0","0","0","0","0","0","1","0","1","0","0","0","","0","U737DRAFT_scaffold00014.14","0.52","2561515673","139992","Methylomonas sp. LW13 : U737DRAFT_scaffold00014.14","197","USER","zzzz533","1","Cx9HxnC","2","42486","-","","no","2","1","1","0","1","0","0","0","1","1","0","1"
"356","0","197","0","gMOB","0","0","0","0","0","0","0","1","","","0","0","none","2574135944/1-197   hypothetical protein [Methylomonas : scaffold5_size292560]
2745463893/1-197 Ga0133025_117424  hypothetical protein [Methylomonas koyamae R-45383 : Ga0133025_1174]","594","zzzz534","1","280759","","hypothetical protein","","2574135944","2571042910","Methylomonas","Methylomonas","zzzz534
zzzz535",,"0","0","0","0","0","0","0","0","0","2","0","1","0","0","0","","0","scaffold5_size292560","0.58","2571156810","292560","Methylomonas : scaffold5_size292560","197","USER","zzzz534","1","Cx9HxnC","2","280166","+","","no","2","1","1","0","1","0","0","0","1","1","0","1"
"355","0","197","0","gMOB","0","0","0","0","0","0","0","1","","","0","0","none","2745460274/1-197 Ga0133024_11467  hypothetical protein [Methylomonas lenta R-45370 : Ga0133024_1146]","594","zzzz536","1","9158","","hypothetical protein","","2745460274","2744054733","Methylomonas lenta R-45370","Methylomonas","zzzz536","Ga0133024_11467","0","0","0","0","0","0","0","0","0","1","0","1","0","0","0","","0","Ga0133024_1146","0.47","2744086120","25909","Methylomonas lenta R-45370 : Ga0133024_1146","197","USER","zzzz536","1","Cx9HxnC","1","8565","-","","no","2","1","1","0","1","0","0","0","1","1","0","1"
"354","0","197","0","gMOB","0","0","0","0","0","0","0","1","","","0","0","none","2504962722/1-197 Metme_00035810  hypothetical protein [Methylomonas mecanica MC09 : Contig38]","594","zzzz537","1","3926325","","hypothetical protein","","2504962722","2504756059","Methylomonas methanica MC09","Methylomonas","zzzz537","Metme_00035810","0","0","0","0","0","0","0","0","0","1","0","1","0","0","0","","0","Contig38","0.51","2504762402","5051681","Methylomonas mecanica MC09 : Contig38","197","USER","zzzz537","1","Cx9HxnC","1","3925732","-","","no","2","1","1","0","1","0","0","0","1","1","0","1"
"353","0","197","0","gMOB","0","0","0","0","0","0","0","1","","","0","0","mco","2574471231/1-197 EP25DRAFT_2725  hypothetical protein [Methylomarinum vadi IT-4 : EP25DRAFT_scf7180000000004_quiver.1]","594","zzzz538","1","2890998","","hypothetical protein","","2574471231","2574179779","Methylomarinum vadi IT-4","Methylomarinum","zzzz538","EP25DRAFT_2725","0","1","0","0","0","0","0","0","0","1","0","14","0","0","0","","0","EP25DRAFT_scf7180000000004_quiver.1","0.51","2574187673","4335162","Methylomarinum vadi IT-4 : EP25DRAFT_scf7180000000004_quiver.1","197","USER","zzzz538","1","Cx9HxnC","1","2890405","+","","no","2","1","1","0","1","0","0","0","1","1","0","1"
"352","0","197","0","gMOB","0","0","0","0","0","0","0","1","","","0","0","none","2574333743/1-197 CC94DRAFT_2221  hypothetical protein [Methylomicrobium agile ATCC 35068 : CC94DRAFT_scf7180000000008_quiver_quiver.1]
2508547200/1-197 MetalDRAFT_0852  hypothetical protein [Methylomicrobium album BG8 : MetalDRAFT_MAF.1]","594","zzzz543","1","2414634","","hypothetical protein","","2574333743","2574179740","Methylomicrobium agile ATCC 35068","Methylomicrobium","zzzz543
zzzz544","CC94DRAFT_2221","0","0","0","0","0","0","0","0","0","2","0","1","0","0","0","","0","CC94DRAFT_scf7180000000008_quiver_quiver.1","0.56","2574185745","4431305","Methylomicrobium agile ATCC 35068 : CC94DRAFT_scf7180000000008_quiver_quiver.1","197","USER","zzzz543","1","Cx9HxnC","2","2414041","+","","no","2","1","1","0","1","0","0","0","1","1","0","1"
"351","0","197","0","gMOB","0","0","1","0","0","0","0","0","","","1","0","copC","2651356499/1-197 Ga0077299_110516  hypothetical protein [Methylococcaceae bacterium Sn10-6 : Ga0077299_1105]","594","zzzz594","1","10251","","hypothetical protein","","2651356499","2648501810","Methylococcaceae bacterium Sn10-6","Methylococcaceae","zzzz594","Ga0077299_110516","0","0","0","0","0","0","0","0","0","1","0","7","0","0","0","","0","Ga0077299_1105","0.44","2648569527","29235","Methylococcaceae bacterium Sn10-6 : Ga0077299_1105","197","USER","zzzz594","1","CxnC","2","9658","-","","no","2","1","1","0","0","0","0","0","0","0","0","1"
"350","0","196","1","bAOB","0","1","0","0","1","0","0","0","","","1","1","cabddcd","2671461172/1-196 Ga0111716_1106  hypothetical protein [Nitrosolobus sp. Nl14 : Ga0111716_110]","591","zzzz100","1","4016","","hypothetical protein","","2671461172","2671180079","Nitrosospira multiformis Nl14","Nitrosospira","zzzz100","Ga0111716_1106","0","0","0","0","0","0","0","0","0","1","1","15","0","1","0","","1","Ga0111716_110","0.54","2671191021","116900","Nitrosolobus sp. Nl14 : Ga0111716_110","196","USER","zzzz100","1","Cx8MHxnC","1","3426","+","","orf5","1","1","1","0","1","0","1","1","1","1","0","1"
"349","0","196","1","bAOB","1","1","0","0","1","0","0","0","","","1","1","cabddcd","2747889187/1-196 Ga0207394_1075  hypothetical protein [Nitrosospira multiformis Nl15 : Ga0207394_107]","591","zzzz101","1","4045","","hypothetical protein","","2747889187","2747842409","Nitrosospira multiformis Nl15 (v3)","Nitrosospira","zzzz101","Ga0207394_1075","0","0","0","0","0","0","0","0","0","1","1","18","0","1","0","","1","Ga0207394_107","0.55","2747844386","153838","Nitrosospira multiformis Nl15 : Ga0207394_107","196","USER","zzzz101","1","Cx8MHxnC","1","3455","+","","orf5","1","1","1","0","1","0","1","1","1","1","0","1"
"348","0","196","1","bAOB","0","1","0","0","1","0","0","0","","","1","1","cabddcd","2737462935/1-196 Ga0181046_105125  hypothetical protein [Nitrosospira multiformis Nl12 : Ga0181046_105]
2747894630/1-196 Ga0207395_1025  hypothetical protein [Nitrosospira multiformis Nl8 : Ga0207395_102]","591","zzzz102","1","145290","","hypothetical protein","","2737462935","2734482834","Nitrosospira multiformis Nl12","Nitrosospira","zzzz102
zzzz103","Ga0181046_105125","0","0","0","0","0","0","0","0","0","2","1","18","0","1","0","","1","Ga0181046_105","0.55","2734687736","148725","Nitrosospira multiformis Nl12 : Ga0181046_105","196","USER","zzzz102","1","Cx8MHxnC","1","144700","-","","orf5","1","1","1","0","1","0","1","1","1","1","0","1"
"347","0","196","1","bAOB","0","1","0","0","1","0","0","0","","","1","1","cabddcd","2671450133/1-196 Ga0111717_1035  hypothetical protein [Nitrosolobus multiformis Nl18 : Ga0111717_103]","591","zzzz104","1","4003","","hypothetical protein","","2671450133","2671180076","Nitrosospira multiformis Nl18","Nitrosospira","zzzz104","Ga0111717_1035","0","0","0","0","0","0","0","0","0","1","1","18","0","1","0","","1","Ga0111717_103","0.53","2671190858","328540","Nitrosolobus multiformis Nl18 : Ga0111717_103","196","USER","zzzz104","1","Cx8MHxnC","1","3413","+","","orf5","1","1","1","0","1","0","1","1","1","1","0","1"
"346","1","196","1","bAOB","0","1","0","0","1","0","0","0","","","1","1","cabddcd","2671655622/1-196 Ga0111715_1065  hypothetical protein [Nitrosolobus multiformis Nl13 : Ga0111715_106]
2671444849/1-196 Ga0111718_108134  hypothetical protein [Nitrosolobus multiformis Nl4 : Ga0111718_108]","591","zzzz105","1","4001","","hypothetical protein","","2671655622","2671180127","Nitrosospira multiformis Nl13","Nitrosospira","zzzz105
zzzz106","Ga0111715_1065","0","0","0","0","0","0","0","0","0","2","1","18","0","1","0","","1","Ga0111715_106","0.54","2671192901","134126","Nitrosolobus multiformis Nl13 : Ga0111715_106","196","USER","zzzz105","1","Cx8MHxnC","1","3411","+","","orf5","1","1","1","0","1","0","1","1","1","1","0","1"
"345","0","196","1","aMOB","1","0","1","0","0","0","0","0","","","0","0","cabd","2516606470/1-196 MetLW4DRAFT_2455  hypothetical protein [Methylosinus sp. LW4 : MetLW4DRAFT_scaffold1.1]","591","zzzz167","1","2548745","","hypothetical protein","","2516606470","2516493024","Methylosinus sp. LW4","Methylosinus","zzzz167","MetLW4DRAFT_2455","0","0","0","0","0","0","0","0","0","1","1","20","0","0","0","","0","MetLW4DRAFT_scaffold1.1","0.65","2516493501","3979493","Methylosinus sp. LW4 : MetLW4DRAFT_scaffold1.1","196","USER","zzzz167",,"CxnC","3","2548155","-","","no","1","1","1","0","0","0","0","0","0","0","0","1"
"344","0","196","0","aMOB","0","0","1","0","0","0","0","0","","","0","0","none","2507407222/1-196 MettrDRAFT_1174  hypothetical protein [Methylosinus trichosporium OB3b : MettrDRAFT_Contig106]","591","zzzz168","1","1246709","","hypothetical protein","","2507407222","2507262027","Methylosinus trichosporium OB3b","Methylosinus","zzzz168","MettrDRAFT_1174","0","0","0","0","0","0","0","0","0","1","0","8","0","0","0","","0","MettrDRAFT_Contig106","0.66","2507278056","4496051","Methylosinus trichosporium OB3b : MettrDRAFT_Contig106","196","USER","zzzz168",,"CxnC","2","1246119","-","","no","2","1","1","0","0","0","0","0","0","0","0","1"
"343","1","196","1","bAOB","1","1","0","0","0","0","1","0","","","1","1","cabddcd","2671433194/1-196 Ga0105879_105176  hypothetical protein [Nitrosospira briensis Nsp10 : Ga0105879_105]","591","zzzz322","1","198048","","hypothetical protein","","2671433194","2671180070","Nitrosospira briensis Nsp10","Nitrosospira","zzzz322","Ga0105879_105176","0","0","0","0","0","0","0","0","0","1","1","18","1","0","0","","1","Ga0105879_105","0.54","2671190645","200975","Nitrosospira briensis Nsp10 : Ga0105879_105","196","USER","zzzz322","1","Cx7MxHxnC","1","197458","-","","orf4","2","1","1","0","1","0","1","0","1","1","1","1"
"342","1","196","1","bAOB","0","1","0","0","0","0","1","0","","","1","1","cabddcd","2671655621/1-196 Ga0111715_1064  hypothetical protein [Nitrosolobus multiformis Nl13 : Ga0111715_106]
637812855/1-196 Nmul_A2763  ORF4 [Nitrosospira multiformis ATCC 25196 chromosome 1: NC_007614]
637812411/1-196 Nmul_A2323  ORF4 [Nitrosospira multiformis ATCC 25196 chromosome 1: NC_007614]","591","zzzz331","1","3261","","hypothetical protein","","2671655621","2671180127","Nitrosospira multiformis Nl13","Nitrosospira","zzzz331
zzzz332
zzzz333","Ga0111715_1064","0","0","0","0","0","0","0","0","0","3","1","18","1","0","0","","1","Ga0111715_106","0.54","2671192901","134126","Nitrosolobus multiformis Nl13 : Ga0111715_106","196","USER","zzzz331",,"Cx7MxHxnC","1","2671","+","","orf4","2","1","1","0","1","0","1","0","1","1","1","1"
"341","1","196","1","bAOB","0","1","0","0","0","0","1","0","","","1","1","cabdcd","2671444850/1-196 Ga0111718_108135  hypothetical protein [Nitrosolobus multiformis Nl4 : Ga0111718_108]","591","zzzz334","1","152646","","hypothetical protein","","2671444850","2671180074","Nitrosospira multiformis Nl4","Nitrosospira","zzzz334","Ga0111718_108135","0","0","0","0","0","0","0","0","0","1","1","18","0","0","0","","0","Ga0111718_108","0.55","2671190777","155269","Nitrosolobus multiformis Nl4 : Ga0111718_108","196","USER","zzzz334",,"Cx7MxHxnC","1","152056","-","","no","2","1","1","0","1","0","1","0","1","1","1","1"
"340","1","196","1","bAOB","0","1","0","0","0","0","1","0","","","1","1","cabddcd","2671428571/1-196 Ga0111719_1013  hypothetical protein [Nitrosolobus multiformis Nl7 : Ga0111719_101]","591","zzzz335","1","3233","","hypothetical protein","","2671428571","2671180069","Nitrosospira multiformis Nl7","Nitrosospira","zzzz335","Ga0111719_1013","0","0","0","0","0","0","0","0","0","1","1","18","1","0","0","","1","Ga0111719_101","0.53","2671190620","664246","Nitrosolobus multiformis Nl7 : Ga0111719_101","196","USER","zzzz335",,"Cx7MxHxnC","1","2643","+","","orf4","2","1","1","0","1","0","1","0","1","1","1","1"
"339","0","196","1","bAOB","0","1","0","0","0","0","1","0","","","1","1","cabddcd","2671450132/1-196 Ga0111717_1034  hypothetical protein [Nitrosolobus multiformis Nl18 : Ga0111717_103]","591","zzzz336","1","3262","","hypothetical protein","","2671450132","2671180076","Nitrosospira multiformis Nl18","Nitrosospira","zzzz336","Ga0111717_1034","0","0","0","0","0","0","0","0","0","1","1","18","1","0","0","","1","Ga0111717_103","0.53","2671190858","328540","Nitrosolobus multiformis Nl18 : Ga0111717_103","196","USER","zzzz336",,"Cx7MxHxnC","1","2672","+","","orf4","2","1","1","0","1","0","1","0","1","1","1","1"
"338","0","196","1","bAOB","1","1","0","0","0","0","1","0","","","1","1","cabdcd","2747894629/1-196 Ga0207395_1024  hypothetical protein [Nitrosospira multiformis Nl8 : Ga0207395_102]","591","zzzz337","1","3374","","hypothetical protein","","2747894629","2747842411","Nitrosospira multiformis Nl8 (v3)","Nitrosospira","zzzz337","Ga0207395_1024","0","0","0","0","0","0","0","0","0","1","1","18","0","0","0","","0","Ga0207395_102","0.54","2747844484","564556","Nitrosospira multiformis Nl8 : Ga0207395_102","196","USER","zzzz337",,"Cx7MxHxnC","1","2784","+","","no","1","1","1","0","1","0","1","0","1","1","1","1"
"337","0","196","0","gMOB","0","0","0","0","0","0","0","1","","","0","0","mco","2525744528/1-196 H156DRAFT_1492 MCA2130 hypothetical protein [Methylococcus capsulatus ATCC 19069 : H156DRAFT_scaffold00002.2]
2547694219/1-196 B858DRAFT_03052 MCA2130 hypothetical protein [Methylococcus capsulatus Texas : B858DRAFT_AMCE01000114_1.114]
637171280/1-196 MCA2130 MCA2130 hypothetical protein [Methylococcus capsulatus str. Bath: NC_002977]","591","zzzz509","1","260788","","hypothetical protein","MCA2130","2525744528","2524614767","Methylococcus capsulatus Texas, ATCC 19069","Methylococcus","zzzz509
zzzz510
zzzz511","H156DRAFT_1492","1","1","0","0","0","0","0","0","0","3","0","5","0","0","0","","0","H156DRAFT_scaffold00002.2","0.63","2524698948","522133","Methylococcus capsulatus ATCC 19069 : H156DRAFT_scaffold00002.2","196","USER","zzzz509","1","Cx9HxnC","3","260198","+","","no","2","1","1","0","1","0","0","0","1","1","0","1"
"336","0","196","0","gMOB","0","0","0","0","0","0","0","1","","","0","0","none","2585413471/1-196 GY38DRAFT_1989  hypothetical protein [Methylobacter whittenburyi ACM 3310 : GY38DRAFT_scf7180000000026_quiver.5]
2517431268/1-196 MetmaDRAFT_1996  hypothetical protein [Methylobacterium marinus A45 : MetmaDRAFT_scaffold1.1]
2582539513/1-196 EK22DRAFT_04469  hypothetical protein [Methylobacter sp. BBA5.1 : EK22DRAFT_scaffold00051.51]","591","zzzz514","1","13438","","hypothetical protein","","2585413471","2582581870","Methylobacter whittenburyi ACM 3310","Methylobacter","zzzz514
zzzz515
zzzz516","GY38DRAFT_1989","0","0","0","0","0","0","0","0","0","3","0","8","0","0","0","","0","GY38DRAFT_scf7180000000026_quiver.5","0.53","2582698125","1718480","Methylobacter whittenburyi ACM 3310 : GY38DRAFT_scf7180000000026_quiver.5","196","USER","zzzz514","1","Cx9HxnC","2","12848","-","","no","2","1","1","0","1","0","0","0","1","1","0","1"
"335","0","196","0","gMOB","0","0","0","0","0","0","0","1","","","0","0","none","2634941655/1-196 Ga0081643_10475  hypothetical protein [Methylosarcina lacus-69 (UID4274) : Ga0081643_1047]
2517248871/1-196 MetlaDRAFT_2190  hypothetical protein [Methylosarcina lacus LW14 : MetlaDRAFT_chromosome1.1]","591","zzzz540","1","3073","","hypothetical protein","","2634941655","2634166256","Methylosarcina lacus-69 (UID4274)","Methylosarcina","zzzz540
zzzz541","Ga0081643_10475","0","0","0","0","0","0","0","0","0","2","0","1","0","0","0","","0","Ga0081643_1047","0.55","2634517141","4930","Methylosarcina lacus-69 (UID4274) : Ga0081643_1047","196","USER","zzzz540","1","Cx9HxnC","1","2483","-","","no","2","1","1","0","1","0","0","0","1","1","0","1"
"334","0","196","0","gMOB","0","0","0","0","0","0","0","1","","","0","0","none","2634875827/1-196 Ga0081622_138611  hypothetical protein [Methylosarcina-21 (UID203) : Ga0081622_1386]","591","zzzz542","1","11166","","hypothetical protein","","2634875827","2634166235","Methylosarcina-21 (UID203)","Methylosarcina","zzzz542","Ga0081622_138611","0","0","0","0","0","0","0","0","0","1","0","14","0","0","0","","0","Ga0081622_1386","0.59","2634513309","16215","Methylosarcina-21 (UID203) : Ga0081622_1386","196","USER","zzzz542","1","Cx9HxnC","2","10576","-","","no","2","1","1","0","1","0","0","0","1","1","0","1"
"333","0","196","0","gMOB","0","0","0","0","0","0","0","1","","","0","0","none","2517554891/1-196 A3OWDRAFT_2016  hypothetical protein [Methylosarcina fibrata AML-C10 : A3OWDRAFT_scaffold1.1]","591","zzzz545","1","2252504","","hypothetical protein","","2517554891","2517487019","Methylosarcina fibrata AML-C10","Methylosarcina","zzzz545","A3OWDRAFT_2016","0","0","0","0","0","0","0","0","0","1","0","14","0","0","0","","0","A3OWDRAFT_scaffold1.1","0.54","2517487821","4914499","Methylosarcina fibrata AML-C10 : A3OWDRAFT_scaffold1.1","196","USER","zzzz545","1","Cx9HxnC","2","2251914","-","","no","2","1","1","0","1","0","0","0","1","1","0","1"
"332","0","196","0","gMOB","0","0","0","0","0","0","0","1","","","0","0","none","2516960196/1-196 MetmiDRAFT_1335  hypothetical protein [Methylovulum miyakonense HT12 : MetmiDRAFT_scaffold1.1]","591","zzzz546","1","1347669","","hypothetical protein","","2516960196","2516653058","Methylovulum miyakonense HT12","Methylovulum","zzzz546","MetmiDRAFT_1335","0","0","0","0","0","0","0","0","0","1","0","14","0","0","0","","0","MetmiDRAFT_scaffold1.1","0.51","2516667153","4687143","Methylovulum miyakonense HT12 : MetmiDRAFT_scaffold1.1","196","USER","zzzz546","1","Cx9HxnC","1","1347079","+","","no","2","1","1","0","1","0","0","0","1","1","0","1"
"331","0","196","0","gMOB","0","0","0","0","0","0","0","1","","","0","0","none","2634923351/1-196 Ga0081638_102911  hypothetical protein [Methylovulum miyakonense-55 (UID4274) : Ga0081638_1029]","591","zzzz547","1","9455","","hypothetical protein","","2634923351","2634166251","Methylovulum miyakonense-55 (UID4274)","Methylovulum","zzzz547","Ga0081638_102911","0","0","0","0","0","0","0","0","0","1","0","1","0","0","0","","0","Ga0081638_1029","0.47","2634516279","10369","Methylovulum miyakonense-55 (UID4274) : Ga0081638_1029","196","USER","zzzz547","1","Cx9HxnC","1","8865","-","","no","2","1","1","0","1","0","0","0","1","1","0","1"
"330","0","196","0","gMOB","0","0","0","0","0","0","0","1","","","0","0","none","2706251640/1-196 Ga0139037_107166  hypothetical protein [Methylobacter tundripaludum OWC-G53F : Ga0139037_107]","591","zzzz556","1","198552","","hypothetical protein","","2706251640","2703719299","Methylobacter tundripaludum OWC-G53F","Methylobacter","zzzz556","Ga0139037_107166","0","0","0","0","0","0","0","0","0","1","0","14","0","0","0","","0","Ga0139037_107","0.49","2703775201","210724","Methylobacter tundripaludum OWC-G53F : Ga0139037_107","196","USER","zzzz556","1","Cx9HxnC","2","197962","+","","no","2","1","1","0","1","0","0","0","1","1","0","1"
"329","0","196","0","gMOB","0","0","0","0","0","0","0","1","","","0","0","none","2634827165/1-196 Ga0081607_11304  hypothetical protein [Methylobacter-123 (UID203) : Ga0081607_1130]","591","zzzz557","1","2862","","hypothetical protein","","2634827165","2634166220","Methylobacter-123 (UID203)","Methylobacter","zzzz557","Ga0081607_11304","0","0","0","0","0","0","0","0","0","1","0","14","0","0","0","","0","Ga0081607_1130","0.5","2634510068","37635","Methylobacter-123 (UID203) : Ga0081607_1130","196","USER","zzzz557","1","Cx9HxnC","1","2272","-","","no","2","1","1","0","1","0","0","0","1","1","0","1"
"328","0","196","0","bAOB","0","1","1","0","0","0","0","0","","","1","1","other","2686679854/1-196 Ga0125266_112375  hypothetical protein [Candidatus Nitrospira inopinata ENR4 : Ga0125266_11]","591","zzzzzz8","1","2457620","","hypothetical protein","","2686679854","2684623072","Candidatus Nitrospira inopinata ENR4","Nitrosospira","zzzzzz8","Ga0125266_112375","0","0","0","0","0","0","0","0","0","1","1","15","0","0","0","","1","Ga0125266_11","0.59","2684693125","3295117","Candidatus Nitrospira inopinata ENR4 : Ga0125266_11","196","USER","zzzzzz8","1","CxnC","1","2457030","+","","no","2","1","1","0","0","0","0","0","0","0","0","1"
"327","0","196","1","bAOB","0","1","0","0","1","0","0","0","","","1","1","cabddcd","2737467575/1-196 Ga0181048_11848  hypothetical protein [Nitrosospira multiformis Nl2 : Ga0181048_118]
2737559216/1-196 Ga0181069_11848  hypothetical protein [Nitrosospira multiformis Nl3 : Ga0181069_118]","591","zzzzz98","1","56065","","hypothetical protein","","2737467575","2734482835","Nitrosospira multiformis Nl2","Nitrosospira","zzzzz98
zzzzz99","Ga0181048_11848","0","0","0","0","0","0","0","0","0","2","1","18","0","1","0","","1","Ga0181048_118","0.55","2734687834","59486","Nitrosospira multiformis Nl2 : Ga0181048_118","196","USER","zzzzz98","1","Cx8MHxnC","1","55475","-","","orf5","1","1","1","0","1","0","1","1","1","1","0","1"
"326","0","195","1","bAOB","1","1","0","0","0","0","1","0","","","1","1","cabddcd","2691454939/1-195 Ga0132390_10170  hypothetical protein [Candidatus Nitrospira nitrosa COMA1 : Ga0132390_101]","588","zzzz112","1","71801","","hypothetical protein","","2691454939","2690315890","Candidatus Nitrospira nitrosa COMA1","Nitrosospira","zzzz112","Ga0132390_10170","0","0","0","0","0","0","0","0","0","1","0","17","0","0","0","","1","Ga0132390_101","0.55","2690321725","1804237","Candidatus Nitrospira nitrosa COMA1 : Ga0132390_101","195","USER","zzzz112","1","Cx7MxHxnC","1","71214","-","","no","2","1","1","0","1","0","1","0","1","1","1","1"
"325","0","195","0","aMOB","0","0","1","0","0","0","0","0","","","0","0","none","2510254110/1-195 MetacDRAFT_0809  hypothetical protein [Methylocapsa acidiphila B2 : MetacDRAFT_Scaffold1.2]","588","zzzz219","1","685195","","hypothetical protein","","2510254110","2510065046","Methylocapsa acidiphila B2","Methylocapsa","zzzz219","MetacDRAFT_0809","0","0","0","0","0","0","0","0","0","1","0","8","0","0","0","","0","MetacDRAFT_Scaffold1.2","0.62","2510067271","3916740","Methylocapsa acidiphila B2 : MetacDRAFT_Scaffold1.2","195","USER","zzzz219","1","CxnC","1","684608","-","","no","1","1","1","0","0","0","0","0","0","0","0","1"
"324","0","195","0","other","0","0","0","0","0","0","0","1","","","0","0","none","2688062716/1-195 Ga0125032_112899  hypothetical protein [Pseudohongiella spirulinae KCTC 32221 : Ga0125032_11]","588","zzzz246","1","3126557","","hypothetical protein","","2688062716","2687453255","Pseudohongiella spirulinae KCTC 32221","Pseudohongiella","zzzz246","Ga0125032_112899","0","0","0","0","0","0","0","0","0","1","0","1","0","0","0","","0","Ga0125032_11","0.54","2687453734","3345119","Pseudohongiella spirulinae KCTC 32221 : Ga0125032_11","195","USER","zzzz246",,"Cx9HxnC","0","3125970","+","","no",,"1","1","0","1","0","0","0","1","1","0","1"
"323","0","195","0","bAOB","1","0","0","0","0","0","1","0","","","0","0","pmoCr","2671347027/1-195 Ga0111707_10489  hypothetical protein [Nitrosolobus sp. Nl5 : Ga0111707_104]","588","zzzz266","1","90221","","hypothetical protein","","2671347027","2671180042","Nitrosospira sp. Nl5","Nitrosospira","zzzz266","Ga0111707_10489","0","0","0","0","0","0","0","0","0","1","0","6","0","0","0","","0","Ga0111707_104","0.55","2671182518","243555","Nitrosolobus sp. Nl5 : Ga0111707_104","195","USER","zzzz266","1","Cx7MxHxnC","1","89634","-","","no","1","1","1","0","1","0","1","0","1","1","1","1"
"322","0","195","0","bAOB","1","0","0","0","0","0","1","0","","","0","0","pmoCr","2740184068/1-195 Ga0181074_1990  hypothetical protein [Nitrosovibrio sp. Nv12 : Ga0181074_103]
2676834121/1-195 Ga0111726_2000  hypothetical protein [Nitrosovibrio sp. 12 Nv6 : Ga0111726_103]","588","zzzz267","1","210276","","hypothetical protein","","2740184068","2739367902","Nitrosovibrio sp. Nv12","Nitrosovibrio","zzzz267
zzzz268","Ga0181074_1990","0","0","0","0","0","0","0","0","0","2","0","6","0","0","0","","0","Ga0181074_103","0.54","2739415848","272497","Nitrosovibrio sp. Nv12 : Ga0181074_103","195","USER","zzzz267",,"Cx7MxHxnC","1","209689","+","","no","2","1","1","0","1","0","1","0","1","1","1","1"
"321","1","195","1","bAOB","1","1","0","0","1","0","0","0","","","1","1","cabddcd","638132533/1-195 Neut_2315  conserved hypothetical protein [Nitrosomonas eutropha C71: NC_008344]","588","zzzzz29","1","2441136","YP_748497","conserved hypothetical protein","","638132533","637000196","Nitrosomonas eutropha C91","Nitrosomonas","zzzzz29","Neut_2315","0","0","0","0","0","0","0","0","0","1","1","17","0","1","0","","1","NC_008344","0.48","637000616","2661057","Nitrosomonas eutropha C71: NC_008344","195","USER","zzzzz29",,"Cx8MHxnC","2","2440549","-","","orf5","2","1","1","0","1","0","1","1","1","1","0","1"
"320","0","195","1","bAOB","1","0","0","0","1","0","0","0","","","0","0","cabd","2671662362/1-195 Ga0105866_1551  hypothetical protein [Nitrosomonas eutropha Nm14 : Ga0105866_155]
2737531648/1-195 Ga0181055_1501  hypothetical protein [Nitrosomonas eutropha Nm19 : Ga0181055_150]","588","zzzzz30","1","588","","hypothetical protein","","2671662362","2671180129","Nitrosomonas eutropha Nm14","Nitrosomonas","zzzzz30
zzzzz31","Ga0105866_1551","0","0","0","0","0","0","0","0","0","2","1","20","0","0","0","","0","Ga0105866_155","0.45","2671193094","4899","Nitrosomonas eutropha Nm14 : Ga0105866_155","195","USER","zzzzz30",,"Cx8MHxnC","1","1","-","","no","2","1","1","0","1","0","1","1","1","1","0","1"
"319","0","195","1","bAOB","1","0","0","0","1","0","0","0","","","0","0","cabdd","2671467723/1-195 Ga0105868_1401  hypothetical protein [Nitrosomonas eutropha Nm38 : Ga0105868_140]","588","zzzzz32","1","588","","hypothetical protein","","2671467723","2671180081","Nitrosomonas eutropha Nm38","Nitrosomonas","zzzzz32","Ga0105868_1401","0","0","0","0","0","0","0","0","0","1","1","20","0","1","0","","1","Ga0105868_140","0.46","2671191168","4596","Nitrosomonas eutropha Nm38 : Ga0105868_140","195","USER","zzzzz32","1","Cx8MHxnC","1","1","-","","orf5","2","1","1","0","1","0","1","1","1","1","0","1"
"318","1","195","0","bAOB","0","1","0","0","0","0","1","0","","","1","1","other","2676837326/1-195 Ga0105880_2013  hypothetical protein [Nitrosospira briensis Nsp8 : Ga0105880_104]","588","zzzz321","1","931","","hypothetical protein","","2676837326","2675903144","Nitrosospira briensis Nsp8","Nitrosospira","zzzz321","Ga0105880_2013","0","0","0","0","0","0","0","0","0","1","0","19","0","0","0","","0","Ga0105880_104","0.54","2675939968","193145","Nitrosospira briensis Nsp8 : Ga0105880_104","195","USER","zzzz321","1","Cx7MxHxnC","1","344","+","","no","2","1","1","0","1","0","1","0","1","1","1","1"
"317","0","195","1","bAOB","1","0","0","0","1","0","0","0","","","0","0","cabdd","638132297/1-195 Neut_2074  conserved hypothetical protein [Nitrosomonas eutropha C71: NC_008344]","588","zzzzz33","1","2196033","YP_748262","conserved hypothetical protein","","638132297","637000196","Nitrosomonas eutropha C91","Nitrosomonas","zzzzz33","Neut_2074","0","0","0","0","0","0","0","0","0","1","1","20","0","1","0","","1","NC_008344","0.48","637000616","2661057","Nitrosomonas eutropha C71: NC_008344","195","USER","zzzzz33",,"Cx8MHxnC","2","2195446","-","","orf5","2","1","1","0","1","0","1","1","1","1","0","1"
"316","0","195","1","bAOB","1","0","0","0","0","0","1","0","","","0","0","cabdd","650755076/1-195 NAL212_2603  hypothetical protein [Nitrosomonas sp. AL212 chromosome: NC_015222]
650753377/1-195 NAL212_0800  hypothetical protein [Nitrosomonas sp. AL212 chromosome: NC_015222]","588","zzzz358","1","2564004","YP_004295564","hypothetical protein","","650755076","650716066","Nitrosomonas sp. AL212","Nitrosomonas","zzzz358
zzzz359","NAL212_2603","0","0","0","0","0","0","0","0","0","2","1","20","1","0","0","","1","NC_015222","0.45","650716029","3180526","Nitrosomonas sp. AL212 chromosome: NC_015222","195","USER","zzzz358",,"Cx7MxHxnC","3","2563417","-","","orf4","2","1","1","0","1","0","1","0","1","1","1","1"
"315","0","195","0","bAOB","0","0","0","0","0","0","1","0","","","0","0","other","2671665410/1-195 Ga0105877_1575  hypothetical protein [Nitrosomonas ureae Nm13 : Ga0105877_157]","588","zzzz360","1","3431","","hypothetical protein","","2671665410","2671180130","Nitrosomonas ureae Nm13","Nitrosomonas","zzzz360","Ga0105877_1575","0","0","0","0","0","0","0","0","0","1","0","4","0","0","0","","1","Ga0105877_157","0.39","2671193170","3623","Nitrosomonas ureae Nm13 : Ga0105877_157","195","USER","zzzz360",,"Cx7MxHxnC","1","2844","-","","no","2","1","1","0","1","0","1","0","1","1","1","1"
"314","0","195","1","bAOB","0","1","0","0","0","0","1","0","","","1","1","cabddcd","2676368991/1-195 Ga0111713_10133  hypothetical protein [Nitrosomonas sp. Nm166 : Ga0111713_1013]","588","zzzz363","1","3042","","hypothetical protein","","2676368991","2675903035","Nitrosomonas sp. Nm166","Nitrosomonas","zzzz363","Ga0111713_10133","0","0","0","0","0","0","0","0","0","1","1","15","1","0","0","","1","Ga0111713_1013","0.49","2675921371","64992","Nitrosomonas sp. Nm166 : Ga0111713_1013","195","USER","zzzz363",,"Cx7MxHxnC","1","2455","+","","orf4","2","1","1","0","1","0","1","0","1","1","1","1"
"313","0","195","1","bAOB","1","0","0","0","0","0","1","0","","","0","0","cabd","2588256509/1-195 G345DRAFT_1536  hypothetical protein [Nitrosomonas cryotolerans ATCC 49181 : G345DRAFT_scf7180000000008_quiver.2]","588","zzzz374","1","1598553","","hypothetical protein","","2588256509","2588253501","Nitrosomonas cryotolerans ATCC 49181","Nitrosomonas","zzzz374","G345DRAFT_1536","0","0","0","0","0","0","0","0","0","1","1","17","0","0","0","","0","G345DRAFT_scf7180000000008_quiver.2","0.43","2588253622","2871606","Nitrosomonas cryotolerans ATCC 49181 : G345DRAFT_scf7180000000008_quiver.2","195","USER","zzzz374",,"Cx7MxHxnC","3","1597966","+","","no","2","1","1","0","1","0","1","0","1","1","1","1"
"312","0","195","0","bAOB","0","0","0","0","0","0","1","0","","","0","0","other","2671682821/1-195 Ga0111708_106911  hypothetical protein [Nitrosomonas crytolerans Nm55 : Ga0111708_1069]","588","zzzz375","1","8683","","hypothetical protein","","2671682821","2671180136","Nitrosomonas crytolerans Nm55","Nitrosomonas","zzzz375","Ga0111708_106911","0","0","0","0","0","0","0","0","0","1","1","20","1","0","0","","1","Ga0111708_1069","0.42","2671193689","9395","Nitrosomonas crytolerans Nm55 : Ga0111708_1069","195","USER","zzzz375",,"Cx7MxHxnC","5","8096","-","","orf4","2","1","1","0","1","0","1","0","1","1","1","1"
"311","1","195","0","nAOB","1","1","0","0","0","0","1","0","","","1","1","pmoCr","2619755410/1-195 Ga0074138_1236  hypothetical protein [Nitrospirae sp. genome_bin_8 Ga0074138 : Ga0074138_123]","588","zzzz438","1","5052","","hypothetical protein","","2619755410","2619618852","Nitrospirae sp. genome_bin_8","Nitrospirae","zzzz438","Ga0074138_1236","0","0","0","0","0","0","0","0","0","1","0","19","0","0","0","","1","Ga0074138_123","0.53","2619623786","7224","Nitrospirae sp. genome_bin_8 Ga0074138 : Ga0074138_123","195","USER","zzzz438","1","Cx7MxHxnC","1","4465","-","","no","2","1","1","0","1","0","1","0","1","1","1","1"
"310","0","195","0","bAOB","1","1","0","0","0","0","0","1","","","1","1","pmoCr","2691454940/1-195 Ga0132390_10171  hypothetical protein [Candidatus Nitrospira nitrosa COMA1 : Ga0132390_101]","588","zzzz439","1","72451","","hypothetical protein","","2691454940","2690315890","Candidatus Nitrospira nitrosa COMA1","Nitrosospira","zzzz439","Ga0132390_10171","0","0","0","0","0","0","0","0","0","1","0","19","0","0","0","","1","Ga0132390_101","0.55","2690321725","1804237","Candidatus Nitrospira nitrosa COMA1 : Ga0132390_101","195","USER","zzzz439","1","Cx9HxnC","1","71864","-","","no","2","1","1","0","1","0","0","0","1","1","0","1"
"309","0","195","0","gMOB","0","0","1","0","0","0","0","0","","","0","0","none","2634918089/1-195 Ga0081636_1286  hypothetical protein [Methylococcaceae-55 (UID203) : Ga0081636_128]","588","zzzz455","1","7014","","hypothetical protein","","2634918089","2634166249","Methylococcaceae-55 (UID203)","Methylococcaceae","zzzz455","Ga0081636_1286","0","0","0","0","0","0","0","0","0","1","0","8","0","0","0","","0","Ga0081636_128","0.53","2634516200","22654","Methylococcaceae-55 (UID203) : Ga0081636_128","195","USER","zzzz455","1","CxnC","1","6427","-","","no","2","1","1","0","0","0","0","0","1","0","0","1"
"308","0","195","0","gMOB","0","0","0","0","0","0","0","1","","","0","0","none","2522501805/1-195 G006DRAFT_4740  hypothetical protein [Methylomonas sp. MK1 : G006DRAFT_scaffold00003.3]
2745455002/1-195 Ga0133023_10756  hypothetical protein [Methylomonas methanica R-45371 : Ga0133023_1075]","588","zzzz467","1","17264","","hypothetical protein","","2522501805","2522125151","Methylomonas sp. MK1","Methylomonas","zzzz467
zzzz468","G006DRAFT_4740","0","0","0","0","0","0","0","0","0","2","0","2","0","0","0","","0","G006DRAFT_scaffold00003.3","0.49","2522174065","146999","Methylomonas sp. MK1 : G006DRAFT_scaffold00003.3","195","USER","zzzz467",,"Cx9HxnC","3","16677","-","","no",,"1","1","0","1","0","0","0","1","1","0","1"
"307","0","195","0","gMOB","0","0","0","0","0","0","0","1","","","0","0","none","2745469467/1-195 Ga0133026_109579  hypothetical protein [Methylomonas koyamae R-49807 : Ga0133026_1095]","588","zzzz469","1","85985","","hypothetical protein","","2745469467","2744054735","Methylomonas koyamae R-49807","Methylomonas","zzzz469","Ga0133026_109579","0","0","0","0","0","0","0","0","0","1","0","2","0","0","0","","0","Ga0133026_1095","0.5","2744086475","92523","Methylomonas koyamae R-49807 : Ga0133026_1095","195","USER","zzzz469","1","Cx9HxnC","2","85398","+","","no",,"1","1","0","1","0","0","0","1","1","0","1"
"306","0","195","0","gMOB","0","0","0","0","0","0","0","1","","","0","0","none","2522497387/1-195 G006DRAFT_0320  hypothetical protein [Methylomonas sp. MK1 : G006DRAFT_scaffold00001.1]","588","zzzz470","1","389953","","hypothetical protein","","2522497387","2522125151","Methylomonas sp. MK1","Methylomonas","zzzz470","G006DRAFT_0320","0","0","0","0","0","0","0","0","0","1","0","2","0","0","0","","0","G006DRAFT_scaffold00001.1","0.52","2522174063","3535778","Methylomonas sp. MK1 : G006DRAFT_scaffold00001.1","195","USER","zzzz470","1","Cx9HxnC","3","389366","-","","no","1","1","1","0","1","0","0","0","1","1","0","1"
"305","0","195","0","gMOB","0","0","0","0","0","0","0","1","","","0","0","none","2516189366/1-195 Meth11bDRAFT_0846  hypothetical protein [Methylomonas sp. 11b : scaffold1]","588","zzzz471","1","924338","","hypothetical protein","","2516189366","2516143012","Methylomonas sp. 11b","Methylomonas","zzzz471","Meth11bDRAFT_0846","0","0","0","0","0","0","0","0","0","1","0","2","0","0","0","","0","scaffold1","0.51","2516143873","5412720","Methylomonas sp. 11b : scaffold1","195","USER","zzzz471","1","Cx9HxnC","2","923751","-","","no",,"1","1","0","1","0","0","0","1","1","0","1"
"304","0","195","0","gMOB","0","0","0","0","0","0","0","1","","","0","0","none","2745450124/1-195 Ga0133022_109551  hypothetical protein [Methylomonas methanica R-45363 : Ga0133022_1095]","588","zzzz472","1","69117","","hypothetical protein","","2745450124","2744054731","Methylomonas methanica R-45363","Methylomonas","zzzz472","Ga0133022_109551","0","0","0","0","0","0","0","0","0","1","0","2","0","0","0","","0","Ga0133022_1095","0.53","2744085810","79455","Methylomonas methanica R-45363 : Ga0133022_1095","195","USER","zzzz472","1","Cx9HxnC","3","68530","-","","no","2","1","1","0","1","0","0","0","1","1","0","1"
"303","0","195","1","other","0","0","0","0","0","0","0","1","","","0","0","other","2634930998/1-195 Ga0081640_10035  hypothetical protein [Methylotenera mobilis-63 (UID3888) : Ga0081640_1003]","588","zzzz483","1","4197","","hypothetical protein","","2634930998","2634166253","Methylotenera mobilis-63 (UID3888)","Methylotenera","zzzz483","Ga0081640_10035","0","0","0","0","0","0","0","0","0","1","0","2","0","0","0","","0","Ga0081640_1003","0.43","2634516595","6120","Methylotenera mobilis-63 (UID3888) : Ga0081640_1003","195","USER","zzzz483","1","Cx9HxnC","1","3610","+","","no","2","1","1","0","1","0","0","0","1","1","0","1"
"302","0","195","0","gMOB","0","0","0","0","0","0","0","1","","","0","0","none","2574470259/1-195 EP25DRAFT_1753  hypothetical protein [Methylomarinum vadi IT-4 : EP25DRAFT_scf7180000000004_quiver.1]","588","zzzz494","1","1850080","","hypothetical protein","","2574470259","2574179779","Methylomarinum vadi IT-4","Methylomarinum","zzzz494","EP25DRAFT_1753","0","0","0","0","0","0","0","0","0","1","0","4","0","0","0","","0","EP25DRAFT_scf7180000000004_quiver.1","0.51","2574187673","4335162","Methylomarinum vadi IT-4 : EP25DRAFT_scf7180000000004_quiver.1","195","USER","zzzz494","1","Cx9HxnC","1","1849493","+","","no","2","1","1","0","1","0","0","0","1","1","0","1"
"301","0","195","0","bAOB","0","0","1","0","0","0","0","0","","","0","0","none","2676837026/1-195 Ga0105880_1713  hypothetical protein [Nitrosospira briensis Nsp8 : Ga0105880_103]
2671433880/1-195 Ga0105879_11086  hypothetical protein [Nitrosospira briensis Nsp10 : Ga0105879_110]","588","zzzz664","1","35066","","hypothetical protein","","2676837026","2675903144","Nitrosospira briensis Nsp8","Nitrosospira","zzzz664
zzzz665","Ga0105880_1713","0","0","0","0","0","0","0","0","0","2","0","13","0","0","0","","0","Ga0105880_103","0.53","2675939967","357923","Nitrosospira briensis Nsp8 : Ga0105880_103","195","USER","zzzz664","1","CxnC","1","34479","+","","no","2","1","1","0","0","0","0","0","1","0","0","1"
"300","0","195","1","bAOB","1","0","0","0","1","0","0","0","","","1","1","cabdcd","2724636599/1-195 Ga0180018_0003  hypothetical protein [Nitrosovibrio sp. Nv4 : Ga0180018_11]
2738635681/1-195 Ga0181078_1072  hypothetical protein [Nitrosospira sp. Nsp37 : Ga0181078_107]
2724637131/1-195 Ga0180018_0535  hypothetical protein [Nitrosovibrio sp. Nv4 : Ga0180018_11]","588","zzzzz85","1","2516","","hypothetical protein","","2724636599","2721756095","Nitrosovibrio sp. Nv4","Nitrosovibrio","zzzzz85
zzzzz86
zzzzz87","Ga0180018_0003","0","0","0","0","0","0","0","0","0","3","1","17","0","0","0","","0","Ga0180018_11","0.53","2721842997","1766273","Nitrosovibrio sp. Nv4 : Ga0180018_11","195","USER","zzzzz85","1","Cx8MHxnC","4","1929","-","","no","1","1","1","0","1","0","1","1","1","1","0","1"
"299","1","195","1","bAOB","0","1","0","0","1","0","0","0","","","1","1","cabdcd","2676833506/1-195 Ga0111726_1385  hypothetical protein [Nitrosovibrio sp. 12 Nv6 : Ga0111726_101]
2740183465/1-195 Ga0181074_1387  hypothetical protein [Nitrosovibrio sp. Nv12 : Ga0181074_101]","588","zzzzz88","1","1394660","","hypothetical protein","","2676833506","2675903143","Nitrosovibrio sp. 12 Nv6","Nitrosovibrio","zzzzz88
zzzzz89","Ga0111726_1385","0","0","0","0","0","0","0","0","0","2","1","18","0","0","0","","0","Ga0111726_101","0.54","2675939946","1398225","Nitrosovibrio sp. 12 Nv6 : Ga0111726_101","195","USER","zzzzz88","1","Cx8MHxnC","1","1394073","-","","no","1","1","1","0","1","0","1","1","1","1","0","1"
"298","1","195","1","bAOB","1","1","0","0","1","0","0","0","","","1","1","cabddcd","2671433193/1-195 Ga0105879_105175  hypothetical protein [Nitrosospira briensis Nsp10 : Ga0105879_105]
2676837327/1-195 Ga0105880_2014  hypothetical protein [Nitrosospira briensis Nsp8 : Ga0105880_104]","588","zzzzz90","1","197377","","hypothetical protein","","2671433193","2671180070","Nitrosospira briensis Nsp10","Nitrosospira","zzzzz90
zzzzz91","Ga0105879_105175","0","0","0","0","0","0","0","0","0","2","1","18","0","1","0","","1","Ga0105879_105","0.54","2671190645","200975","Nitrosospira briensis Nsp10 : Ga0105879_105","195","USER","zzzzz90","1","Cx8MHxnC","1","196790","-","","orf5","1","1","1","0","1","0","1","1","1","1","0","1"
"297","1","195","1","bAOB","0","1","0","0","1","0","0","0","","","1","1","cabddcd","2671347531/1-195 Ga0111707_106153  hypothetical protein [Nitrosolobus sp. Nl5 : Ga0111707_106]","588","zzzzz97","1","170215","","hypothetical protein","","2671347531","2671180042","Nitrosospira sp. Nl5","Nitrosospira","zzzzz97","Ga0111707_106153","0","0","0","0","0","0","0","0","0","1","1","18","0","1","0","","1","Ga0111707_106","0.53","2671182520","173500","Nitrosolobus sp. Nl5 : Ga0111707_106","195","USER","zzzzz97","1","Cx8MHxnC","1","169628","-","","orf5","1","1","1","0","1","0","1","1","1","1","0","1"
"296","1","194","0","nAOB","1","1","0","0","0","0","1","0","","","1","1","pmoCr","2619755409/1-194 Ga0074138_1235  hypothetical protein [Nitrospirae sp. genome_bin_8 Ga0074138 : Ga0074138_123]","585","zzzz110","1","4398","","hypothetical protein","","2619755409","2619618852","Nitrospirae sp. genome_bin_8","Nitrospirae","zzzz110","Ga0074138_1235","0","0","0","0","0","0","0","0","0","1","0","19","0","0","0","","1","Ga0074138_123","0.53","2619623786","7224","Nitrospirae sp. genome_bin_8 Ga0074138 : Ga0074138_123","194","USER","zzzz110","1","Cx7MxHxnC","1","3814","-","","no","1","1","1","0","1","0","1","0","1","1","1","1"
"295","1","194","0","bAOB","1","1","0","0","1","0","0","0","","","1","1","pmoCr","2691601629/1-194 Ga0132389_132173  hypothetical protein [Candidatus Nitrospira nitrificans COMA2 : Ga0132389_132]","585","zzzz111","1","165505","","hypothetical protein","","2691601629","2690315930","Candidatus Nitrospira nitrificans COMA2","Nitrosospira","zzzz111","Ga0132389_132173","0","0","0","0","0","0","0","0","0","1","0","19","0","0","0","","1","Ga0132389_132","0.57","2690322520","230428","Candidatus Nitrospira nitrificans COMA2 : Ga0132389_132","194","USER","zzzz111","1","Cx8MHxnC","1","164921","-","","no","1","1","1","0","1","0","1","1","1","1","0","1"
"294","0","194","0","bAOB","0","0","0","0","0","0","1","0","","","0","0","none","2671308911/1-194 Ga0111729_1174  hypothetical protein [Nitrosovibrio sp. Nv17 : Ga0111729_117]","585","zzzz305","1","3891","","hypothetical protein","","2671308911","2671180036","Nitrosovibrio sp. Nv17","Nitrosovibrio","zzzz305","Ga0111729_1174","0","0","0","0","0","0","0","0","0","1","0","10","0","0","0","","0","Ga0111729_117","0.66","2671181898","63708","Nitrosovibrio sp. Nv17 : Ga0111729_117","194","USER","zzzz305","1","Cx7MxHxnC","3","3307","+","","no","2","1","1","0","1","0","1","0","1","1","1","1"
"293","0","194","1","bAOB","0","0","0","0","0","0","1","0","","","0","0","cabdd","2676376707/1-194 Ga0111712_104818  hypothetical protein [Nitrosomonas sp. 51 Nm51 : Ga0111712_1048]","585","zzzz346","1","16679","","hypothetical protein","","2676376707","2675903037","Nitrosomonas sp. 51 Nm51","Nitrosomonas","zzzz346","Ga0111712_104818","0","0","0","0","0","0","0","0","0","1","1","20","1","0","0","","1","Ga0111712_1048","0.45","2675921658","19221","Nitrosomonas sp. 51 Nm51 : Ga0111712_1048","194","USER","zzzz346","1","Cx7MxHxnC","1","16095","-","","orf4","2","1","1","0","1","0","1","0","1","1","1","1"
"292","1","194","1","bAOB","0","1","0","0","0","0","1","0","","","1","1","cabddcd","2676382450/1-194 Ga0105878_10323  hypothetical protein [Nitrosomonas ureae Nm9 : Ga0105878_1032]
2737564111/1-194 Ga0181075_107109  hypothetical protein [Nitrosomonas ureae Nm5 : Ga0181075_107]
2671281176/1-194 Ga0105883_1802  hypothetical protein [Nitrosomonas ureae Nm10 : Ga0105883_180]
2737590822/1-194 Ga0181063_103640  hypothetical protein [Nitrosomonas ureae Nm4 : Ga0181063_1036]","585","zzzz350","1","3103","","hypothetical protein","","2676382450","2675903039","Nitrosomonas ureae Nm9","Nitrosomonas","zzzz350
zzzz351
zzzz352
zzzz353","Ga0105878_10323","0","0","0","0","0","0","0","0","0","4","1","15","1","0","0","","1","Ga0105878_1032","0.42","2675921908","36552","Nitrosomonas ureae Nm9 : Ga0105878_1032","194","USER","zzzz350",,"Cx7MxHxnC","1","2519","+","","orf4","2","1","1","0","1","0","1","0","1","1","1","1"
"291","0","194","1","bAOB","1","0","0","0","0","0","1","0","","","0","0","cabdd","2735374446/1-194 Ga0180025_0714  hypothetical protein [Nitrosomonas ureae Nm42 : Ga0180025_11]
2735374002/1-194 Ga0180025_0270  hypothetical protein [Nitrosomonas ureae Nm42 : Ga0180025_11]","585","zzzz354","1","682273","","hypothetical protein","","2735374446","2734482144","Nitrosomonas ureae Nm42","Nitrosomonas","zzzz354
zzzz355","Ga0180025_0714","0","0","0","0","0","0","0","0","0","2","1","20","1","0","0","","1","Ga0180025_11","0.45","2734598818","2634019","Nitrosomonas ureae Nm42 : Ga0180025_11","194","USER","zzzz354",,"Cx7MxHxnC","3","681689","-","","orf4","2","1","1","0","1","0","1","0","1","1","1","1"
"290","1","194","1","bAOB","1","1","0","0","0","0","1","0","","","1","1","cabddcd","2727951590/1-194 Ga0180019_1411  hypothetical protein [Nitrosomonas ureae Nm15 : Ga0180019_11]
2727952743/1-194 Ga0180019_2564  hypothetical protein [Nitrosomonas ureae Nm15 : Ga0180019_11]","585","zzzz356","1","1478107","","hypothetical protein","","2727951590","2724679738","Nitrosomonas ureae Nm15","Nitrosomonas","zzzz356
zzzz357","Ga0180019_1411","0","0","0","0","0","0","0","0","0","2","1","17","1","0","0","","1","Ga0180019_11","0.45","2724808738","3064188","Nitrosomonas ureae Nm15 : Ga0180019_11","194","USER","zzzz356",,"Cx7MxHxnC","3","1477523","-","","orf4","2","1","1","0","1","0","1","0","1","1","1","1"
"289","0","194","0","bAOB","0","0","0","0","0","0","1","0","","","0","0","other","2737536966/1-194 Ga0181060_12157  hypothetical protein [Nitrosomonas sp. Nm84 : Ga0181060_121]
2737540133/1-194 Ga0181061_12058  hypothetical protein [Nitrosomonas sp. Nm86 : Ga0181061_120]","585","zzzz361","1","61938","","hypothetical protein","","2737536966","2737471619","Nitrosomonas sp. Nm84","Nitrosomonas","zzzz361
zzzz362","Ga0181060_12157","0","0","0","0","0","0","0","0","0","2","0","4","0","0","0","","1","Ga0181060_121","0.48","2737476818","62142","Nitrosomonas sp. Nm84 : Ga0181060_121","194","USER","zzzz361",,"Cx7MxHxnC","1","61354","-","","no","1","1","1","0","1","0","1","0","1","1","1","1"
"288","1","194","0","bAOB","0","1","0","0","0","0","1","0","","","1","1","other","2737553294/1-194 Ga0181066_1411  hypothetical protein [Nitrosomonas sp. Nm141 : Ga0181066_141]","585","zzzz364","1","777","","hypothetical protein","","2737553294","2737471624","Nitrosomonas sp. Nm141","Nitrosomonas","zzzz364","Ga0181066_1411","0","0","0","0","0","0","0","0","0","1","0","19","0","0","0","","1","Ga0181066_141","0.51","2737477161","17068","Nitrosomonas sp. Nm141 : Ga0181066_141","194","USER","zzzz364","1","Cx7MxHxnC","1","193","+","","no","1","1","1","0","1","0","1","0","1","1","1","1"
"287","0","194","1","bAOB","0","0","0","0","0","0","1","0","","","0","0","cabdd","2737569073/1-194 Ga0181079_1383  hypothetical protein [Nitrosomonas oligotropha Nm49 : Ga0181079_138]","585","zzzz365","1","2901","","hypothetical protein","","2737569073","2737471629","Nitrosomonas oligotropha Nm49","Nitrosomonas","zzzz365","Ga0181079_1383","0","0","0","0","0","0","0","0","0","1","1","20","1","0","0","","1","Ga0181079_138","0.46","2737477494","17247","Nitrosomonas oligotropha Nm49 : Ga0181079_138","194","USER","zzzz365","1","Cx7MxHxnC","2","2317","+","","orf4","1","1","1","0","1","0","1","0","1","1","1","1"
"286","0","194","0","bAOB","0","0","0","0","0","0","1","0","","","0","0","other","2737608264/1-194 Ga0181067_1041  hypothetical protein [Nitrosomonas sp. Nm134 : Ga0181067_104]","585","zzzz366","1","777","","hypothetical protein","","2737608264","2737471642","Nitrosomonas sp. Nm134","Nitrosomonas","zzzz366","Ga0181067_1041","0","0","0","0","0","0","0","0","0","1","0","4","0","0","0","","1","Ga0181067_104","0.49","2737480017","191731","Nitrosomonas sp. Nm134 : Ga0181067_104","194","USER","zzzz366","1","Cx7MxHxnC","1","193","+","","no","1","1","1","0","1","0","1","0","1","1","1","1"
"285","0","194","0","bAOB","0","0","0","0","0","0","1","0","","","0","0","other","2671671537/1-194 Ga0105876_1371  hypothetical protein [Nitrosomonas oligotropha Nm76 : Ga0105876_137]
2671665749/1-194 Ga0105875_1021  hypothetical protein [Nitrosomonas oligotropha Nm75 : Ga0105875_102]","585","zzzz367","1","794","","hypothetical protein","","2671671537","2671180132","Nitrosomonas oligotropha Nm76","Nitrosomonas","zzzz367
zzzz368","Ga0105876_1371","0","0","0","0","0","0","0","0","0","2","0","4","0","0","0","","1","Ga0105876_137","0.44","2671193304","20872","Nitrosomonas oligotropha Nm76 : Ga0105876_137","194","USER","zzzz367","1","Cx7MxHxnC","1","210","+","","no","1","1","1","0","1","0","1","0","1","1","1","1"
"284","1","194","0","bAOB","0","1","0","0","0","0","1","0","","","1","1","other","2737569106/1-194 Ga0181079_13919  hypothetical protein [Nitrosomonas oligotropha Nm49 : Ga0181079_139]","585","zzzz369","1","16845","","hypothetical protein","","2737569106","2737471629","Nitrosomonas oligotropha Nm49","Nitrosomonas","zzzz369","Ga0181079_13919","0","0","0","0","0","0","0","0","0","1","0","19","0","0","0","","1","Ga0181079_139","0.5","2737477495","17054","Nitrosomonas oligotropha Nm49 : Ga0181079_139","194","USER","zzzz369","1","Cx7MxHxnC","2","16261","-","","no","1","1","1","0","1","0","1","0","1","1","1","1"
"283","0","194","1","bAOB","1","0","0","0","0","0","1","0","","","0","0","cabdd","2727727283/1-194 Ga0180021_1795  hypothetical protein [Nitrosomonas sp. Nm120 : Ga0180021_11]
2727726038/1-194 Ga0180021_0550  hypothetical protein [Nitrosomonas sp. Nm120 : Ga0180021_11]","585","zzzz370","1","1855570","","hypothetical protein","","2727727283","2724679654","Nitrosomonas sp. Nm120","Nitrosomonas","zzzz370
zzzz371","Ga0180021_1795","0","0","0","0","0","0","0","0","0","2","1","20","1","0","0","","1","Ga0180021_11","0.48","2724800066","3368096","Nitrosomonas sp. Nm120 : Ga0180021_11","194","USER","zzzz370","1","Cx7MxHxnC","3","1854986","-","","orf4","1","1","1","0","1","0","1","0","1","1","1","1"
"282","0","194","1","bAOB","1","0","0","0","0","0","1","0","","","0","0","cabdd","651001909/1-194 Nit79A3_0474  hypothetical protein [Nitrosomonas sp. Is79A3 chromosome: NC_015731]
651004222/1-194 Nit79A3_2883  hypothetical protein [Nitrosomonas sp. Is79A3 chromosome: NC_015731]","585","zzzz372","1","509187","YP_004693755","hypothetical protein","","651001909","650716067","Nitrosomonas sp. IS79A3","Nitrosomonas","zzzz372
zzzz373","Nit79A3_0474","0","0","0","0","0","0","0","0","0","2","1","20","1","0","0","","1","NC_015731","0.45","650716163","3783444","Nitrosomonas sp. Is79A3 chromosome: NC_015731","194","USER","zzzz372",,"Cx7MxHxnC","3","508603","+","","orf4","2","1","1","0","1","0","1","0","1","1","1","1"
"281","1","194","1","bAOB","0","1","0","0","1","0","0","0","","","1","1","cabddcd","2676382451/1-194 Ga0105878_10324  hypothetical protein [Nitrosomonas ureae Nm9 : Ga0105878_1032]
2735374001/1-194 Ga0180025_0269  hypothetical protein [Nitrosomonas ureae Nm42 : Ga0180025_11]","585","zzzzz43","1","3755","","hypothetical protein","","2676382451","2675903039","Nitrosomonas ureae Nm9","Nitrosomonas","zzzzz43
zzzzz44","Ga0105878_10324","0","0","0","0","0","0","0","0","0","2","1","15","0","1","0","","1","Ga0105878_1032","0.42","2675921908","36552","Nitrosomonas ureae Nm9 : Ga0105878_1032","194","USER","zzzzz43","1","Cx8MHxnC","1","3171","+","","orf5","2","1","1","0","1","0","1","1","1","1","0","1"
"280","1","194","0","bAOB","0","1","0","0","1","0","0","0","","","1","1","other","2737564110/1-194 Ga0181075_107108  hypothetical protein [Nitrosomonas ureae Nm5 : Ga0181075_107]","585","zzzzz45","1","124730","","hypothetical protein","","2737564110","2737471628","Nitrosomonas ureae Nm5","Nitrosomonas","zzzzz45","Ga0181075_107108","0","0","0","0","0","0","0","0","0","1","0","19","0","0","0","","0","Ga0181075_107","0.44","2737477383","125572","Nitrosomonas ureae Nm5 : Ga0181075_107","194","USER","zzzzz45","1","Cx8MHxnC","1","124146","-","","no","2","1","1","0","1","0","1","1","1","1","0","1"
"279","1","194","1","bAOB","1","1","0","0","1","0","0","0","","","1","1","cabddcd","2727951589/1-194 Ga0180019_1410  hypothetical protein [Nitrosomonas ureae Nm15 : Ga0180019_11]","585","zzzzz46","1","1477455","","hypothetical protein","","2727951589","2724679738","Nitrosomonas ureae Nm15","Nitrosomonas","zzzzz46","Ga0180019_1410","0","0","0","0","0","0","0","0","0","1","1","17","0","1","0","","1","Ga0180019_11","0.45","2724808738","3064188","Nitrosomonas ureae Nm15 : Ga0180019_11","194","USER","zzzzz46","1","Cx8MHxnC","3","1476871","-","","orf5","2","1","1","0","1","0","1","1","1","1","0","1"
"278","0","194","0","gMOB","0","0","0","0","0","0","0","1","","","0","0","none","2745456779/1-194 Ga0133024_10141  hypothetical protein [Methylomonas lenta R-45370 : Ga0133024_1014]","585","zzzz460","1","586","","hypothetical protein","","2745456779","2744054733","Methylomonas lenta R-45370","Methylomonas","zzzz460","Ga0133024_10141","0","0","0","0","0","0","0","0","0","1","0","1","0","0","0","","0","Ga0133024_1014","0.49","2744085988","10318","Methylomonas lenta R-45370 : Ga0133024_1014","194","USER","zzzz460","1","Cx9HxnC","1","2","+","","no","2","1","1","0","1","0","0","0","1","1","0","1"
"277","0","194","0","gMOB","0","0","0","0","0","0","0","1","","","0","0","mco","2508831911/1-194 MetszDRAFT_2074  hypothetical protein [Methylocaldum szegediense O-12 : MetszDRAFT_MSL.1]","585","zzzz507","1","2121007","","hypothetical protein","","2508831911","2508501066","Methylocaldum szegediense O-12","Methylocaldum","zzzz507","MetszDRAFT_2074","1","1","0","0","0","0","0","0","0","1","0","5","0","0","0","","0","MetszDRAFT_MSL.1","0.57","2508523583","2372153","Methylocaldum szegediense O-12 : MetszDRAFT_MSL.1","194","USER","zzzz507","1","Cx9HxnC","2","2120423","-","","no","2","1","1","0","1","0","0","0","1","1","0","1"
"276","1","194","1","bAOB","1","1","0","1","0","0","0","0","","","1","1","cabddcd","2691601628/1-194 Ga0132389_132172  hypothetical protein [Candidatus Nitrospira nitrificans COMA2 : Ga0132389_132]","585","zzzzzz6","1","164859","","hypothetical protein","","2691601628","2690315930","Candidatus Nitrospira nitrificans COMA2","Nitrosospira","zzzzzz6","Ga0132389_132172","0","0","0","0","0","0","0","0","0","1","0","17","0","0","0","","1","Ga0132389_132","0.57","2690322520","230428","Candidatus Nitrospira nitrificans COMA2 : Ga0132389_132","194","USER","zzzzzz6","1","Cx8MxnC","1","164275","-","","no","2","1","1","0","0","0","1","1","0","0","0","1"
"275","0","194","1","bAOB","1","1","0","1","0","0","0","0","","","1","1","cabddcd","2691454938/1-194 Ga0132390_10169  hypothetical protein [Candidatus Nitrospira nitrosa COMA1 : Ga0132390_101]","585","zzzzzz7","1","71156","","hypothetical protein","","2691454938","2690315890","Candidatus Nitrospira nitrosa COMA1","Nitrosospira","zzzzzz7","Ga0132390_10169","0","0","0","0","0","0","0","0","0","1","1","17","0","0","0","","1","Ga0132390_101","0.55","2690321725","1804237","Candidatus Nitrospira nitrosa COMA1 : Ga0132390_101","194","USER","zzzzzz7","1","Cx8MxnC","1","70572","-","","no","2","1","1","0","0","0","1","1","0","0","0","1"
"274","0","194","1","vMOB","1","0","0","0","0","0","0","0","","","0","0","cabd","2632639550/1-194 Ga0069468_111469  hypothetical protein [Methylacidiphilum fumariolicum SolV : Ga0069468_11]
2539612853/1-194   hypothetical protein [Methylacidiphilum fumariolicum SolV : CAHT01000053]","585","zzzz842","1","1544972","","hypothetical protein","","2632639550","2630968640","Methylacidiphilum fumariolicum SolV","Methylacidiphilum","zzzz842
zzzz843","Ga0069468_111469","0","0","0","1","0","0","0","0","0","2","1","20","0","0","0","","0","Ga0069468_11","0.41","2631010403","2476671","Methylacidiphilum fumariolicum SolV : Ga0069468_11","194","USER","zzzz842",,"Cx10HxnC","3","1544388","-","","no","2","0","1","1","1","0","0","0","0","1","0","1"
"273","1","194","1","other","1","1","0","0","1","0","0","0","","","1","1","cabdcd","2616682012/1-194 Ga0070002_111104  hypothetical protein [Solimonas aquatica DSM 25927 : Ga0070002_111]","585","zzzzzz9","1","112975","","hypothetical protein","","2616682012","2616644811","Solimonas aquatica DSM 25927","Solimonas","zzzzzz9","Ga0070002_111104","0","0","0","0","0","0","0","0","0","1","1","17","0","0","0","","0","Ga0070002_111","0.66","2616645160","200461","Solimonas aquatica DSM 25927 : Ga0070002_111","194","USER","zzzzzz9",,"Cx8MHxnC","2","112391","+","","no","2","1","1","0","1","0","1","1","1","1","0","1"
"272","0","193","0","aMOB","0","0","0","1","0","0","0","0","","","0","0","none","2518136168/1-193 Met49242_4115  hypothetical protein [Methylocystis sp. Rockwell ATCC 49242 : Met49242_MAH.6]","582","zzzz162","1","3651063","","hypothetical protein","","2518136168","2517572208","Methylocystis sp. Rockwell, ATCC 49242","Methylocystis","zzzz162","Met49242_4115","0","0","0","0","0","0","0","0","0","1","0","4","0","0","0","","0","Met49242_MAH.6","0.63","2517600018","4316162","Methylocystis sp. Rockwell, ATCC 49242 : Met49242_MAH.6","193","USER","zzzz162","1","Cx8MxnC","2","3650482","-","","no","1","1","1","0","0","0","1","1","1","0","0","1"
"271","0","193","0","bAOB","0","0","0","0","0","0","1","0","","","0","0","none","2671441279/1-193 Ga0111721_10529  hypothetical protein [Nitrosospira sp. 1 Nsp11 : Ga0111721_105]","582","zzzz280","1","31195","","hypothetical protein","","2671441279","2671180073","Nitrosospira sp. 1 Nsp11","Nitrosospira","zzzz280","Ga0111721_10529","0","0","0","0","0","0","0","0","0","1","0","10","0","0","0","","0","Ga0111721_105","0.54","2671190739","217667","Nitrosospira sp. 1 Nsp11 : Ga0111721_105","193","USER","zzzz280","1","Cx7MxHxnC","1","30614","+","","no","2","1","1","0","1","0","1","0","1","1","1","1"
"270","0","193","0","bAOB","0","0","0","0","0","0","1","0","","","0","0","none","2747891508/1-193 Ga0196912_10319  hypothetical protein [Nitrosospira multiformis Nsp16 : Ga0196912_103]","582","zzzz281","1","20059","","hypothetical protein","","2747891508","2747842410","Nitrosospira multiformis Nsp16 (v2)","Nitrosospira","zzzz281","Ga0196912_10319","0","0","0","0","0","0","0","0","0","1","0","10","0","0","0","","0","Ga0196912_103","0.54","2747844430","251331","Nitrosospira multiformis Nsp16 : Ga0196912_103","193","USER","zzzz281","1","Cx7MxHxnC","1","19478","+","","no","2","1","1","0","1","0","1","0","1","1","1","1"
"269","0","193","0","bAOB","0","0","0","0","0","0","1","0","","","0","0","none","2671462944/1-193 Ga0111722_103109  hypothetical protein [Nitrosospira sp. 1 Nsp18 : Ga0111722_103]","582","zzzz282","1","115813","","hypothetical protein","","2671462944","2671180080","Nitrosospira sp. 1 Nsp18","Nitrosospira","zzzz282","Ga0111722_103109","0","0","0","0","0","0","0","0","0","1","0","10","0","0","0","","0","Ga0111722_103","0.54","2671191069","159513","Nitrosospira sp. 1 Nsp18 : Ga0111722_103","193","USER","zzzz282","1","Cx7MxHxnC","1","115232","+","","no","2","1","1","0","1","0","1","0","1","1","1","1"
"268","0","193","0","bAOB","0","0","0","0","0","0","1","0","","","0","0","none","2671453917/1-193 Ga0111720_10646  hypothetical protein [Nitrosospira sp. 1 Nsp1 : Ga0111720_106]","582","zzzz283","1","47260","","hypothetical protein","","2671453917","2671180077","Nitrosospira sp. 1 Nsp1","Nitrosospira","zzzz283","Ga0111720_10646","0","0","0","0","0","0","0","0","0","1","0","10","0","0","0","","0","Ga0111720_106","0.53","2671190910","163911","Nitrosospira sp. 1 Nsp1 : Ga0111720_106","193","USER","zzzz283",,"Cx7MxHxnC","1","46679","+","","no","2","1","1","0","1","0","1","0","1","1","1","1"
"267","0","193","0","bAOB","0","0","0","0","0","0","1","0","","","0","0","none","2737533647/1-193 Ga0181056_10723  hypothetical protein [Nitrosospira sp. Nsp22 : Ga0181056_107]","582","zzzz284","1","21865","","hypothetical protein","","2737533647","2737471618","Nitrosospira sp. Nsp22","Nitrosospira","zzzz284","Ga0181056_10723","0","0","0","0","0","0","0","0","0","1","0","10","0","0","0","","0","Ga0181056_107","0.53","2737476768","154942","Nitrosospira sp. Nsp22 : Ga0181056_107","193","USER","zzzz284","1","Cx7MxHxnC","1","21284","+","","no","2","1","1","0","1","0","1","0","1","1","1","1"
"266","0","193","0","bAOB","0","0","0","0","0","0","1","0","","","0","0","none","2588205009/1-193 F822DRAFT_0363  hypothetical protein [Nitrosospira briensis C-128 : F822DRAFT_unitig_0_quiver_dupTrim_8202.1]","582","zzzz285","1","369278","","hypothetical protein","","2588205009","2585428181","Nitrosospira briensis C-128","Nitrosospira","zzzz285","F822DRAFT_0363","0","0","0","0","0","0","0","0","0","1","0","14","0","0","0","","0","F822DRAFT_unitig_0_quiver_dupTrim_8202.1","0.53","2585515333","3210113","Nitrosospira briensis C-128 : F822DRAFT_unitig_0_quiver_dupTrim_8202.1","193","USER","zzzz285",,"Cx7MxHxnC","3","368697","+","","no","2","1","1","0","1","0","1","0","1","1","1","1"
"265","0","193","0","bAOB","0","0","0","0","0","0","1","0","","","0","0","none","2740182345/1-193 Ga0181074_0267  hypothetical protein [Nitrosovibrio sp. Nv12 : Ga0181074_101]
2676832388/1-193 Ga0111726_0267  hypothetical protein [Nitrosovibrio sp. 12 Nv6 : Ga0111726_101]","582","zzzz288","1","263797","","hypothetical protein","","2740182345","2739367902","Nitrosovibrio sp. Nv12","Nitrosovibrio","zzzz288
zzzz289","Ga0181074_0267","0","0","0","0","0","0","0","0","0","2","0","10","0","0","0","","0","Ga0181074_101","0.54","2739415846","1398217","Nitrosovibrio sp. Nv12 : Ga0181074_101","193","USER","zzzz288","1","Cx7MxHxnC","1","263216","-","","no","2","1","1","0","1","0","1","0","1","1","1","1"
"264","0","193","0","bAOB","0","0","0","0","0","0","1","0","","","0","0","none","2724638556/1-193 Ga0180018_1960  hypothetical protein [Nitrosovibrio sp. Nv4 : Ga0180018_12]
2738634105/1-193 Ga0181078_102201  hypothetical protein [Nitrosospira sp. Nsp37 : Ga0181078_102]","582","zzzz290","1","299220","","hypothetical protein","","2724638556","2721756095","Nitrosovibrio sp. Nv4","Nitrosovibrio","zzzz290
zzzz291","Ga0180018_1960","0","0","0","0","0","0","0","0","0","2","0","4","0","0","0","","0","Ga0180018_12","0.53","2721842998","1448729","Nitrosovibrio sp. Nv4 : Ga0180018_12","193","USER","zzzz290","1","Cx7MxHxnC","4","298639","+","","no","2","1","1","0","1","0","1","0","1","1","1","1"
"263","0","193","0","bAOB","0","0","0","0","0","0","0","1","","","0","0","none","2671458347/1-193 Ga0111723_11732  hypothetical protein [Nitrosospira sp. 17 Nsp14 : Ga0111723_117]","582","zzzz293","1","32561","","hypothetical protein","","2671458347","2671180078","Nitrosospira sp. 17 Nsp14","Nitrosospira","zzzz293","Ga0111723_11732","0","0","0","0","0","0","0","0","0","1","0","1","0","0","0","","0","Ga0111723_117","0.56","2671190974","91157","Nitrosospira sp. 17 Nsp14 : Ga0111723_117","193","USER","zzzz293",,"Cx9HxnC","1","31980","-","","no","2","1","1","0","1","0","0","0","1","1","0","1"
"262","0","193","0","bAOB","0","0","0","0","0","0","1","0","","","0","0","none","2671346611/1-193 Ga0111707_102268  hypothetical protein [Nitrosolobus sp. Nl5 : Ga0111707_102]","582","zzzz298","1","263492","","hypothetical protein","","2671346611","2671180042","Nitrosospira sp. Nl5","Nitrosospira","zzzz298","Ga0111707_102268","0","0","0","0","0","0","0","0","0","1","0","10","0","0","0","","0","Ga0111707_102","0.55","2671182516","364218","Nitrosolobus sp. Nl5 : Ga0111707_102","193","USER","zzzz298","1","Cx7MxHxnC","1","262911","+","","no","2","1","1","0","1","0","1","0","1","1","1","1"
"261","0","193","0","bAOB","0","0","0","0","0","0","1","0","","","0","0","none","2737561394/1-193 Ga0181072_105189  hypothetical protein [Nitrosospira sp. Nsp6 : Ga0181072_105]
2737469541/1-193 Ga0181049_104191  hypothetical protein [Nitrosospira sp. Nsp5 : Ga0181049_104]
2667637949/1-193 Ga0111727_1969  hypothetical protein [Nitrosolobus multiformis Nl1 : Ga0111727_11]","582","zzzz300","1","188282","","hypothetical protein","","2737561394","2737471627","Nitrosospira sp. Nsp6","Nitrosospira","zzzz300
zzzz301
zzzz302","Ga0181072_105189","0","0","0","0","0","0","0","0","0","3","0","10","0","0","0","","0","Ga0181072_105","0.54","2737477330","292554","Nitrosospira sp. Nsp6 : Ga0181072_105","193","USER","zzzz300",,"Cx7MxHxnC","1","187701","+","","no","2","1","1","0","1","0","1","0","1","1","1","1"
"260","0","193","0","bAOB","0","0","0","0","0","0","1","0","","","0","0","none","2671446190/1-193 Ga0111725_101304  hypothetical protein [Nitrosospira sp. 5 Nsp13 : Ga0111725_101]","582","zzzz303","1","306735","","hypothetical protein","","2671446190","2671180075","Nitrosospira sp. 5 Nsp13","Nitrosospira","zzzz303","Ga0111725_101304","0","0","0","0","0","0","0","0","0","1","0","10","0","0","0","","0","Ga0111725_101","0.54","2671190808","793327","Nitrosospira sp. 5 Nsp13 : Ga0111725_101","193","USER","zzzz303",,"Cx7MxHxnC","1","306154","+","","no","2","1","1","0","1","0","1","0","1","1","1","1"
"259","0","193","0","bAOB","0","0","0","0","0","0","1","0","","","0","0","none","2630434625/1-193 Ga0077272_102177  hypothetical protein [Nitrosospira sp. NpAV : Ga0077272_1021]","582","zzzz304","1","73893","","hypothetical protein","","2630434625","2627854152","Nitrosospira sp. NpAV","Nitrosospira","zzzz304","Ga0077272_102177","0","0","0","0","0","0","0","0","0","1","0","10","0","0","0","","0","Ga0077272_1021","0.54","2627918940","257422","Nitrosospira sp. NpAV : Ga0077272_1021","193","USER","zzzz304",,"Cx7MxHxnC","1","73312","+","","no","2","1","1","0","1","0","1","0","1","1","1","1"
"258","0","193","1","bAOB","0","1","0","0","0","0","1","0","","","1","1","cabddcd","2747899092/1-193 Ga0207393_1174  hypothetical protein [Nitrosomonas sp. Nm143 : Ga0207393_117]","582","zzzz349","1","3128","","hypothetical protein","","2747899092","2747842412","Nitrosomonas sp. Nm143 (v3)","Nitrosomonas","zzzz349","Ga0207393_1174","0","0","0","0","0","0","0","0","0","1","1","15","1","0","0","","1","Ga0207393_117","0.42","2747844533","82192","Nitrosomonas sp. Nm143 : Ga0207393_117","193","USER","zzzz349","1","Cx7MxHxnC","1","2547","+","","orf4","2","1","1","0","1","0","1","0","1","1","1","1"
"257","1","193","0","bAOB","0","1","0","0","0","0","1","0","","","1","1","other","2691601630/1-193 Ga0132389_132174  hypothetical protein [Candidatus Nitrospira nitrificans COMA2 : Ga0132389_132]","582","zzzz437","1","166153","","hypothetical protein","","2691601630","2690315930","Candidatus Nitrospira nitrificans COMA2","Nitrosospira","zzzz437","Ga0132389_132174","0","0","0","0","0","0","0","0","0","1","0","19","0","0","0","","1","Ga0132389_132","0.57","2690322520","230428","Candidatus Nitrospira nitrificans COMA2 : Ga0132389_132","193","USER","zzzz437","1","Cx7MxHxnC","1","165572","-","","no","1","1","1","0","1","0","1","0","1","1","1","1"
"256","0","193","0","gMOB","0","0","1","0","0","0","0","0","","","0","0","none","2634847455/1-193 Ga0081614_1283  hypothetical protein [Methylobacter tundripaludum-129 (UID203) : Ga0081614_128]","582","zzzz447","1","4458","","hypothetical protein","","2634847455","2634166227","Methylobacter tundripaludum-129 (UID203)","Methylobacter","zzzz447","Ga0081614_1283","0","0","0","0","0","0","0","0","0","1","0","9","0","0","0","","0","Ga0081614_128","0.51","2634511333","13237","Methylobacter tundripaludum-129 (UID203) : Ga0081614_128","193","USER","zzzz447",,"CxnC","3","3877","+","","no","2","1","1","0","0","0","0","0","1","0","0","1"
"255","0","193","0","gMOB","0","0","1","0","0","0","0","0","","","0","0","none","648843536/1-193 MettuDRAFT_2266  hypothetical protein [Methylobacter tundripaludum SV96 ctg230: NZ_AEGW01000007]","582","zzzz448","1","8428","ZP_07654420","hypothetical protein","","648843536","648276688","Methylobacter tundripaludum SV96","Methylobacter","zzzz448","MettuDRAFT_2266","0","0","0","0","0","0","0","0","0","1","0","9","0","0","0","","0","NZ_AEGW01000007","0.49","648300070","200489","Methylobacter tundripaludum SV96 ctg230: NZ_AEGW01000007","193","USER","zzzz448","1","CxnC","2","7847","-","","no","1","1","1","0","0","0","0","0","1","0","0","1"
"254","0","193","0","gMOB","0","0","1","0","0","0","0","0","","","0","0","none","2574196820/1-193 T449DRAFT_3093  hypothetical protein [Methylobacter tundripaludum 31/32 : T449DRAFT_scf7180000000004_quiver.1]","582","zzzz449","1","3296708","","hypothetical protein","","2574196820","2574179704","Methylobacter tundripaludum 31/32","Methylobacter","zzzz449","T449DRAFT_3093","0","0","0","0","0","0","0","0","0","1","0","9","0","0","0","","0","T449DRAFT_scf7180000000004_quiver.1","0.49","2574179881","5034627","Methylobacter tundripaludum 31/32 : T449DRAFT_scf7180000000004_quiver.1","193","USER","zzzz449","1","CxnC","2","3296127","+","","no","1","1","1","0","0","0","0","0","1","0","0","1"
"253","0","193","0","gMOB","0","0","1","0","0","0","0","0","","","0","0","none","2563532020/1-193 T451DRAFT_1872  hypothetical protein [Methylobacter tundripaludum 21/22 : T451DRAFT_scf7180000000002_quiver_dupTrim_4432.1]
2576840506/1-193 T451DRAFT_2975  hypothetical protein [Methylobacter tundripaludum 21/22 : T451DRAFT_scf7180000000008_quiver.2]","582","zzzz450","1","1979388","","hypothetical protein","","2563532020","2563366535","Methylobacter tundripaludum 21/22","Methylobacter","zzzz450
zzzz451","T451DRAFT_1872","0","0","0","0","0","0","0","0","0","2","0","9","0","0","0","","0","T451DRAFT_scf7180000000002_quiver_dupTrim_4432.1","0.49","2563369556","4665210","Methylobacter tundripaludum 21/22 : T451DRAFT_scf7180000000002_quiver_dupTrim_4432.1","193","USER","zzzz450","1","CxnC","2","1978807","+","","no","1","1","1","0","0","0","0","0","1","0","0","1"
"252","0","193","0","gMOB","0","0","1","0","0","0","0","0","","","0","0","none","2706253365/1-193 Ga0139038_10123  hypothetical protein [Methylobacter tundripaludum OWC-DMM : Ga0139038_101]","582","zzzz452","1","25660","","hypothetical protein","","2706253365","2703719300","Methylobacter tundripaludum OWC-DMM","Methylobacter","zzzz452","Ga0139038_10123","0","0","0","0","0","0","0","0","0","1","0","9","0","0","0","","0","Ga0139038_101","0.5","2703775240","793632","Methylobacter tundripaludum OWC-DMM : Ga0139038_101","193","USER","zzzz452","1","CxnC","2","25079","-","","no","1","1","1","0","0","0","0","0","1","0","0","1"
"251","0","193","0","gMOB","0","0","1","0","0","0","0","0","","","0","0","none","2634826494/1-193 Ga0081607_11033  hypothetical protein [Methylobacter-123 (UID203) : Ga0081607_1103]","582","zzzz453","1","3896","","hypothetical protein","","2634826494","2634166220","Methylobacter-123 (UID203)","Methylobacter","zzzz453","Ga0081607_11033","0","0","0","0","0","0","0","0","0","1","0","9","0","0","0","","0","Ga0081607_1103","0.52","2634510041","17540","Methylobacter-123 (UID203) : Ga0081607_1103","193","USER","zzzz453","1","CxnC","1","3315","+","","no","1","1","1","0","0","0","0","0","1","0","0","1"
"250","1","193","0","nAOB","1","1","1","0","0","0","0","0","","","1","1","pmoCr","2619755408/1-193 Ga0074138_1234  hypothetical protein [Nitrospirae sp. genome_bin_8 Ga0074138 : Ga0074138_123]","582","zzzzzz5","1","3751","","hypothetical protein","","2619755408","2619618852","Nitrospirae sp. genome_bin_8","Nitrospirae","zzzzzz5","Ga0074138_1234","0","0","0","0","0","0","0","0","0","1","0","19","0","0","0","","1","Ga0074138_123","0.53","2619623786","7224","Nitrospirae sp. genome_bin_8 Ga0074138 : Ga0074138_123","193","USER","zzzzzz5","1","CxnC","1","3170","-","","no","2","1","1","0","0","0","0","0","0","0","0","1"
"249","0","193","0","gMOb","0","0","0","0","0","0","0","1","","","0","0","mco","2595103732/1-193 JC06DRAFT_2755  hypothetical protein [Methylocaldum sp. 175 : JC06DRAFT_unitig_0_quiver.5]","582","zzzz506","1","2478598","","hypothetical protein","","2595103732","2593339134","Methylomagnum ishizawai 175","Methylomagnum","zzzz506","JC06DRAFT_2755","0","1","0","0","0","0","0","0","0","1","0","2","0","0","0","","0","JC06DRAFT_unitig_0_quiver.5","0.63","2593376196","4628900","Methylocaldum sp. 175 : JC06DRAFT_unitig_0_quiver.5","193","USER","zzzz506","1","Cx9HxnC","3","2478017","-","","no","1","1","1","0","1","0","0","0","1","1","0","1"
"248","0","193","1","bAOB","1","0","0","0","1","0","0","0","","","0","0","cabdd","651001910/1-193 Nit79A3_0475  hypothetical protein [Nitrosomonas sp. Is79A3 chromosome: NC_015731]
651004221/1-193 Nit79A3_2882  hypothetical protein [Nitrosomonas sp. Is79A3 chromosome: NC_015731]","582","zzzzz58","1","509835","YP_004693756","hypothetical protein","","651001910","650716067","Nitrosomonas sp. IS79A3","Nitrosomonas","zzzzz58
zzzzz59","Nit79A3_0475","0","0","0","0","0","0","0","0","0","2","1","20","0","1","0","","1","NC_015731","0.45","650716163","3783444","Nitrosomonas sp. Is79A3 chromosome: NC_015731","193","USER","zzzzz58","1","Cx8MHxnC","3","509254","+","","orf5","2","1","1","0","1","0","1","1","1","1","0","1"
"247","0","193","0","vMOB","0","0","0","0","0","0","0","0","","","0","0","mco","2518029434/1-193 A37ADRAFT_0428  hypothetical protein [Verrucomicrobium sp. 3C : A37ADRAFT_scaffold1.1]","582","zzzz585","1","368118","","hypothetical protein","","2518029434","2517572174","Verrucomicrobium sp. 3C","Verrucomicrobium","zzzz585","A37ADRAFT_0428","1","1","0","1","0","0","0","0","0","1","0","5","0","0","0","","1","A37ADRAFT_scaffold1.1","0.61","2517597903","2050659","Verrucomicrobium sp. 3C : A37ADRAFT_scaffold1.1","193","USER","zzzz585","1","Cx10HxnC","2","367537","-","","no","1","0","1","1","1","0","0","0","1","1","0","1"
"246","1","193","1","bAOB","1","1","0","0","1","0","0","0","","","1","1","cabddcd","2588206330/1-193 F822DRAFT_1684  hypothetical protein [Nitrosospira briensis C-128 : F822DRAFT_unitig_0_quiver_dupTrim_8202.1]
2588206878/1-193 F822DRAFT_2232  hypothetical protein [Nitrosospira briensis C-128 : F822DRAFT_unitig_0_quiver_dupTrim_8202.1]","582","zzzzz73","1","1767063","","hypothetical protein","","2588206330","2585428181","Nitrosospira briensis C-128","Nitrosospira","zzzzz73
zzzzz74","F822DRAFT_1684","0","0","0","0","0","0","0","0","0","2","1","17","1","0","0","","1","F822DRAFT_unitig_0_quiver_dupTrim_8202.1","0.53","2585515333","3210113","Nitrosospira briensis C-128 : F822DRAFT_unitig_0_quiver_dupTrim_8202.1","193","USER","zzzzz73","1","Cx8MHxnC","3","1766482","+","","orf4","1","1","1","0","1","0","1","1","1","1","0","1"
"245","1","193","1","bAOB","0","1","0","0","1","0","0","0","","","1","1","cabdcd","2671441032/1-193 Ga0111721_103252  hypothetical protein [Nitrosospira sp. 1 Nsp11 : Ga0111721_103]
2671462998/1-193 Ga0111722_1046  hypothetical protein [Nitrosospira sp. 1 Nsp18 : Ga0111722_104]
2747892770/1-193 Ga0196912_1115  hypothetical protein [Nitrosospira multiformis Nsp16 : Ga0196912_111]","582","zzzzz75","1","268667","","hypothetical protein","","2671441032","2671180073","Nitrosospira sp. 1 Nsp11","Nitrosospira","zzzzz75
zzzzz76
zzzzz77","Ga0111721_103252","0","0","0","0","0","0","0","0","0","3","1","18","0","0","0","","0","Ga0111721_103","0.53","2671190737","272063","Nitrosospira sp. 1 Nsp11 : Ga0111721_103","193","USER","zzzzz75","1","Cx8MHxnC","1","268086","-","","no","1","1","1","0","1","0","1","1","1","1","0","1"
"244","1","193","1","bAOB","0","1","0","0","1","0","0","0","","","1","1","cabddcd","2671436081/1-193 Ga0105881_104231  hypothetical protein [Nitrosovibrio tenuis Nv1 : Ga0105881_104]","582","zzzzz94","1","253349","","hypothetical protein","","2671436081","2671180071","Nitrosovibrio tenuis Nv1","Nitrosovibrio","zzzzz94","Ga0105881_104231","0","0","0","0","0","0","0","0","0","1","1","15","0","1","0","","1","Ga0105881_104","0.53","2671190675","256713","Nitrosovibrio tenuis Nv1 : Ga0105881_104","193","USER","zzzzz94","1","Cx8MHxnC","1","252768","-","","orf5","1","1","1","0","1","0","1","1","1","1","0","1"
"243","0","192","0","other","0","0","0","0","0","0","0","1","","","0","0","mco","2752769930/1-192 Ga0173055_11499  hypothetical protein [Woeseia oceani XK5 : Ga0173055_11]","579","zzzz119","1","579001","","hypothetical protein","","2752769930","2751185661","Woeseia oceani XK5","Woeseia","zzzz119","Ga0173055_11499","1","1","0","0","0","0","0","0","0","1","0","5","0","0","0","","0","Ga0173055_11","0.58","2751240811","4059891","Woeseia oceani XK5 : Ga0173055_11","192","USER","zzzz119",,"Cx9HxnC","0","578423","+","","no","1","1","1","0","1","0","0","0","0","1","0","1"
"242","0","192","0","aMOB","0","0","0","1","0","0","0","0","","","0","0","mco","2517402970/1-192 A3OODRAFT_1837  hypothetical protein [Methylocystis rosea SV97T : A3OODRAFT_scaffold1.1]
2517635136/1-192 SB2_00351  hypothetical protein [Methylocystis sp. strain SB2 : SB2_64.3]","579","zzzz148","1","1859142","","hypothetical protein","","2517402970","2517287028","Methylocystis rosea SV97T","Methylocystis","zzzz148
zzzz149","A3OODRAFT_1837","1","1","0","0","0","0","0","0","0","2","0","6","0","0","0","","0","A3OODRAFT_scaffold1.1","0.63","2517287733","3546604","Methylocystis rosea SV97T : A3OODRAFT_scaffold1.1","192","USER","zzzz148","1","Cx8MxnC","3","1858564","-","","no","1","1","1","0","0","0","1","1","1","0","0","1"
"241","0","192","0","aMOB","0","0","0","1","0","0","0","0","","","0","0","none","2540712791/1-192 BN69_1207  Conserved hypothetical protein [Methylocystis sp. SC2 : HE956757]","579","zzzz158","1","1288220","","Conserved hypothetical protein","","2540712791","2540341127","Methylocystis sp. SC2","Methylocystis","zzzz158","BN69_1207","0","0","0","0","0","0","0","0","0","1","0","4","0","0","0","","0","HE956757","0.63","2540348159","3773444","Methylocystis sp. SC2 : HE956757","192","USER","zzzz158","1","Cx8MxnC","3","1287642","+","","no","2","1","1","0","0","0","1","1","1","0","0","1"
"240","0","192","0","aMOB","0","0","0","1","0","0","0","0","","","0","0","none","2517636583/1-192 SB2_01801  hypothetical protein [Methylocystis sp. strain SB2 : SB2_78.21]","579","zzzz159","1","52169","","hypothetical protein","","2517636583","2517572022","Methylocystis sp. SB2","Methylocystis","zzzz159","SB2_01801","0","0","0","0","0","0","0","0","0","1","0","4","0","0","0","","0","SB2_78.21","0.64","2517575339","54643","Methylocystis sp. strain SB2 : SB2_78.21","192","USER","zzzz159","1","Cx8MxnC","3","51591","+","","no","2","1","1","0","0","0","1","1","1","0","0","1"
"239","0","192","0","aMOB","0","0","0","1","0","0","0","0","","","0","0","none","2700425993/1-192 MhirCSC1_20317  hypothetical protein [Methylocystis hirsuta CSC1 : MhirCSC1.pseudomolecule.1]","579","zzzz160","1","1088633","","hypothetical protein","","2700425993","2698536815","Methylocystis hirsuta CSC1","Methylocystis","zzzz160","MhirCSC1_20317","0","0","0","0","0","0","0","0","0","1","0","4","0","0","0","","0","MhirCSC1.pseudomolecule.1","0.63","2698597889","3501390","Methylocystis hirsuta CSC1 : MhirCSC1.pseudomolecule.1","192","USER","zzzz160","1","Cx8MxnC","3","1088055","+","","no","2","1","1","0","0","0","1","1","1","0","0","1"
"238","0","192","0","aMOB","0","0","0","1","0","0","0","0","","","0","0","none","2517401320/1-192 A3OODRAFT_0187  hypothetical protein [Methylocystis rosea SV97T : A3OODRAFT_scaffold1.1]","579","zzzz161","1","185313","","hypothetical protein","","2517401320","2517287028","Methylocystis rosea SV97T","Methylocystis","zzzz161","A3OODRAFT_0187","0","0","0","0","0","0","0","0","0","1","0","4","0","0","0","","0","A3OODRAFT_scaffold1.1","0.63","2517287733","3546604","Methylocystis rosea SV97T : A3OODRAFT_scaffold1.1","192","USER","zzzz161","1","Cx8MxnC","3","184735","+","","no","2","1","1","0","0","0","1","1","1","0","0","1"
"237","0","192","0","aMOB","0","0","1","0","0","0","0","0","","","0","0","none","2745474365/1-192 Ga0133027_1274123  hypothetical protein [Methylosinus sp. R-45379 : Ga0133027_1274]
2563381929/1-192 K243DRAFT_3025  hypothetical protein [Methylocystis sp. LW5 : K243DRAFT_scf7180000000031_quiver.6]
2517141023/1-192 METLW3DRAFT_3176  hypothetical protein [Methylosinus sp. LW3 : METLW3DRAFT_contig1.1]","579","zzzz163","1","124953","","hypothetical protein","","2745474365","2744054736","Methylosinus sp. R-45379","Methylosinus","zzzz163
zzzz164
zzzz165","Ga0133027_1274123","0","0","0","0","0","0","0","0","0","3","0","8","0","0","0","","0","Ga0133027_1274","0.65","2744086800","125064","Methylosinus sp. R-45379 : Ga0133027_1274","192","USER","zzzz163","1","CxnC","3","124375","-","","no","1","1","1","0","0","0","0","0","0","0","0","1"
"236","0","192","1","aMOB","1","0","1","0","0","0","0","0","","","0","0","cabd","2585029725/1-192 K369DRAFT_3181  hypothetical protein [Methylosinus sp. PW1 : K369DRAFT_unitig_19_quiver.6]","579","zzzz166","1","1267325","","hypothetical protein","","2585029725","2582581241","Methylosinus sp. PW1","Methylosinus","zzzz166","K369DRAFT_3181","0","0","0","0","0","0","0","0","0","1","1","4","0","0","0","","0","K369DRAFT_unitig_19_quiver.6","0.65","2582690639","2921845","Methylosinus sp. PW1 : K369DRAFT_unitig_19_quiver.6","192","USER","zzzz166","1","CxnC","3","1266747","-","","no","1","1","1","0","0","0","0","0","0","0","0","1"
"235","0","192","0","aMOB","0","0","0","1","0","0","0","0","","","0","0","none","2517138680/1-192 METLW3DRAFT_0833  hypothetical protein [Methylosinus sp. LW3 : METLW3DRAFT_contig1.1]","579","zzzz207","1","892981","","hypothetical protein","","2517138680","2517093011","Methylosinus sp. LW3","Methylosinus","zzzz207","METLW3DRAFT_0833","0","0","0","0","0","0","0","0","0","1","0","4","0","0","0","","0","METLW3DRAFT_contig1.1","0.65","2517093495","4004193","Methylosinus sp. LW3 : METLW3DRAFT_contig1.1","192","USER","zzzz207","1","Cx8MxnC","4","892403","+","","no","1","1","1","0","0","0","1","1","0","0","0","1"
"234","0","192","0","aMOB","0","0","0","1","0","0","0","0","","","0","0","none","2745470919/1-192 Ga0133027_10047  hypothetical protein [Methylosinus sp. R-45379 : Ga0133027_1004]","579","zzzz208","1","7331","","hypothetical protein","","2745470919","2744054736","Methylosinus sp. R-45379","Methylosinus","zzzz208","Ga0133027_10047","0","0","0","0","0","0","0","0","0","1","0","4","0","0","0","","0","Ga0133027_1004","0.63","2744086531","7370","Methylosinus sp. R-45379 : Ga0133027_1004","192","USER","zzzz208","1","Cx8MxnC","3","6753","+","","no","1","1","1","0","0","0","1","1","0","0","0","1"
"233","0","192","0","aMOB","0","0","0","1","0","0","0","0","","","0","0","none","2516604022/1-192 MetLW4DRAFT_0007  hypothetical protein [Methylosinus sp. LW4 : MetLW4DRAFT_scaffold1.1]","579","zzzz209","1","6852","","hypothetical protein","","2516604022","2516493024","Methylosinus sp. LW4","Methylosinus","zzzz209","MetLW4DRAFT_0007","0","0","0","0","0","0","0","0","0","1","0","2","0","0","0","","0","MetLW4DRAFT_scaffold1.1","0.65","2516493501","3979493","Methylosinus sp. LW4 : MetLW4DRAFT_scaffold1.1","192","USER","zzzz209","1","Cx8MxnC","3","6274","+","","no","1","1","1","0","0","0","1","1","0","0","0","1"
"232","0","192","0","aMOB","0","0","0","1","0","0","0","0","","","0","0","none","2585031303/1-192 K369DRAFT_4760  hypothetical protein [Methylosinus sp. PW1 : K369DRAFT_unitig_21_quiver.7]","579","zzzz210","1","12221","","hypothetical protein","","2585031303","2582581241","Methylosinus sp. PW1","Methylosinus","zzzz210","K369DRAFT_4760","0","0","0","0","0","0","0","0","0","1","0","20","0","0","0","","0","K369DRAFT_unitig_21_quiver.7","0.66","2582690640","159563","Methylosinus sp. PW1 : K369DRAFT_unitig_21_quiver.7","192","USER","zzzz210","1","Cx8MxnC","3","11643","+","","no","1","1","1","0","0","0","1","1","0","0","0","1"
"231","0","192","0","aMOB","0","0","0","1","0","0","0","0","","","0","0","none","2563379224/1-192 K243DRAFT_0318  hypothetical protein [Methylocystis sp. LW5 : K243DRAFT_scf7180000000026_quiver.4]","579","zzzz211","1","11575","","hypothetical protein","","2563379224","2563366505","Methylocystis sp. LW5","Methylocystis","zzzz211","K243DRAFT_0318","0","0","0","0","0","0","0","0","0","1","0","4","0","0","0","","0","K243DRAFT_scf7180000000026_quiver.4","0.65","2563366530","722007","Methylocystis sp. LW5 : K243DRAFT_scf7180000000026_quiver.4","192","USER","zzzz211","1","Cx8MxnC","4","10997","+","","no","2","1","1","0","0","0","1","1","0","0","0","1"
"230","0","192","1","aMOB","1","0","0","1","0","0","0","0","","","0","0","cabd","2549984837/1-192 O5ODRAFT_03780  hypothetical protein [Methylocystis parvus OBBP : O5ODRAFT_AJTV01000045_1.45]","579","zzzz213","1","22361","","hypothetical protein","","2549984837","2548876819","Methylocystis parvus OBBP","Methylocystis","zzzz213","O5ODRAFT_03780","0","0","0","0","0","0","0","0","0","1","1","20","0","0","0","","0","O5ODRAFT_AJTV01000045_1.45","0.62","2548977301","32266","Methylocystis parvus OBBP : O5ODRAFT_AJTV01000045_1.45","192","USER","zzzz213","1","Cx8MxnC","2","21783","+","","no","1","1","1","0","0","0","1","1","0","0","0","1"
"229","0","192","0","bAOB","0","0","0","0","0","0","1","0","","","0","0","none","2671431960/1-192 Ga0105879_101361  hypothetical protein [Nitrosospira briensis Nsp10 : Ga0105879_101]
2676835956/1-192 Ga0105880_0643  hypothetical protein [Nitrosospira briensis Nsp8 : Ga0105880_101]","579","zzzz286","1","371482","","hypothetical protein","","2671431960","2671180070","Nitrosospira briensis Nsp10","Nitrosospira","zzzz286
zzzz287","Ga0105879_101361","0","0","0","0","0","0","0","0","0","2","0","10","0","0","0","","0","Ga0105879_101","0.54","2671190641","632785","Nitrosospira briensis Nsp10 : Ga0105879_101","192","USER","zzzz286","1","Cx7MxHxnC","1","370904","+","","no","2","1","1","0","1","0","1","0","1","1","1","1"
"228","0","192","0","bAOB","0","0","0","0","0","0","0","1","","","0","0","none","2737611956/1-192 Ga0181081_102357  hypothetical protein [Nitrosospira sp. Nsp2 : Ga0181081_102]","579","zzzz292","1","394560","","hypothetical protein","","2737611956","2737471643","Nitrosospira sp. Nsp2","Nitrosospira","zzzz292","Ga0181081_102357","0","0","0","0","0","0","0","0","0","1","0","1","0","0","0","","0","Ga0181081_102","0.56","2737480088","761712","Nitrosospira sp. Nsp2 : Ga0181081_102","192","USER","zzzz292","1","Cx9HxnC","1","393982","-","","no","2","1","1","0","1","0","0","0","1","1","0","1"
"227","0","192","0","bAOB","0","0","0","0","0","0","1","0","","","0","0","none","2671435353/1-192 Ga0105881_102323  hypothetical protein [Nitrosovibrio tenuis Nv1 : Ga0105881_102]","579","zzzz294","1","326726","","hypothetical protein","","2671435353","2671180071","Nitrosovibrio tenuis Nv1","Nitrosovibrio","zzzz294","Ga0105881_102323","0","0","0","0","0","0","0","0","0","1","0","4","0","0","0","","0","Ga0105881_102","0.54","2671190673","441940","Nitrosovibrio tenuis Nv1 : Ga0105881_102","192","USER","zzzz294","1","Cx7MxHxnC","1","326148","-","","no","2","1","1","0","1","0","1","0","1","1","1","1"
"226","0","192","0","bAOB","0","0","0","0","0","0","1","0","","","0","0","none","2737471174/1-192 Ga0181049_11846  hypothetical protein [Nitrosospira sp. Nsp5 : Ga0181049_118]
2667639281/1-192 Ga0111727_3302  hypothetical protein [Nitrosolobus multiformis Nl1 : Ga0111727_12]
2737562743/1-192 Ga0181072_11846  hypothetical protein [Nitrosospira sp. Nsp6 : Ga0181072_118]","579","zzzz295","1","39852","","hypothetical protein","","2737471174","2734482836","Nitrosospira sp. Nsp5","Nitrosospira","zzzz295
zzzz296
zzzz297","Ga0181049_11846","0","0","0","0","0","0","0","0","0","3","0","4","0","0","0","","0","Ga0181049_118","0.54","2734687895","40336","Nitrosospira sp. Nsp5 : Ga0181049_118","192","USER","zzzz295","1","Cx7MxHxnC","1","39274","-","","no","2","1","1","0","1","0","1","0","1","1","1","1"
"225","0","192","0","bAOB","0","0","0","0","0","0","1","0","","","0","0","none","2636912541/1-192 Ga0081662_15116  hypothetical protein [Nitrosospira sp. APG3 : Ga0081662_151]","579","zzzz299","1","15576","","hypothetical protein","","2636912541","2636415522","Nitrosospira lacus APG3","Nitrosospira","zzzz299","Ga0081662_15116","0","0","0","0","0","0","0","0","0","1","0","10","0","0","0","","0","Ga0081662_151","0.54","2636429079","36958","Nitrosospira sp. APG3 : Ga0081662_151","192","USER","zzzz299","1","Cx7MxHxnC","1","14998","+","","no","2","1","1","0","1","0","1","0","1","1","1","1"
"224","0","192","1","bAOB","1","0","0","0","1","0","0","0","","","0","0","cabdd","2671439675/1-192 Ga0105867_1251  hypothetical protein [Nitrosomonas eutropha Nm24 : Ga0105867_125]","576","zzzzz34","1","577","","hypothetical protein","","2671439675","2671180072","Nitrosomonas eutropha Nm24","Nitrosomonas","zzzzz34","Ga0105867_1251","0","0","0","0","0","0","0","0","0","1","1","20","0","1","0","","1","Ga0105867_125","0.46","2671190728","4872","Nitrosomonas eutropha Nm24 : Ga0105867_125","192","USER","zzzzz34","1","Cx8MHxnC","1","2","-","","orf5","2","1","1","0","1","0","1","1","1","1","0","1"
"223","0","192","1","bAOB","1","0","0","0","0","0","1","0","","","0","0","cabdd","2630391656/1-192 Ga0078022_113142  hypothetical protein [Nitrosomonas communis Nm2 : Ga0078022_11]
2630388649/1-192 Ga0078022_11131  hypothetical protein [Nitrosomonas communis Nm2 : Ga0078022_11]
2676405020/1-192 Ga0105862_11142  hypothetical protein [Nitrosomonas communis Nm2 : Ga0105862_1114]","579","zzzz398","1","3270177","","hypothetical protein","","2630391656","2627854142","Nitrosomonas communis Nm2","Nitrosomonas","zzzz398
zzzz399
zzzz400","Ga0078022_113142","0","0","0","0","0","0","0","0","0","3","1","20","1","0","0","","1","Ga0078022_11","0.45","2627918010","4067838","Nitrosomonas communis Nm2 : Ga0078022_11","192","USER","zzzz398",,"Cx7MxHxnC","2","3269599","+","","orf4","2","1","1","0","1","0","1","0","1","1","1","1"
"222","0","192","1","bAOB","1","0","0","0","0","0","1","0","","","0","0","cabdd","2676401294/1-192 Ga0105861_10862  hypothetical protein [Nitrosomonas communis Nm110 : Ga0105861_1086]","579","zzzz401","1","1208","","hypothetical protein","","2676401294","2675903044","Nitrosomonas communis Nm110","Nitrosomonas","zzzz401","Ga0105861_10862","0","0","0","0","0","0","0","0","0","1","1","20","1","0","0","","1","Ga0105861_1086","0.46","2675922776","4782","Nitrosomonas communis Nm110 : Ga0105861_1086","192","USER","zzzz401",,"Cx7MxHxnC","1","630","-","","orf4","2","1","1","0","1","0","1","0","1","1","1","1"
"221","0","192","1","bAOB","1","0","0","0","0","0","1","0","","","0","0","cabdd","2676387165/1-192 Ga0111714_11052  hypothetical protein [Nitrosomonas sp. Nm34 : Ga0111714_1105]","579","zzzz402","1","1206","","hypothetical protein","","2676387165","2675903040","Nitrosomonas sp. Nm34","Nitrosomonas","zzzz402","Ga0111714_11052","0","0","0","0","0","0","0","0","0","1","1","20","1","0","0","","1","Ga0111714_1105","0.47","2675922124","4787","Nitrosomonas sp. Nm34 : Ga0111714_1105","192","USER","zzzz402","1","Cx7MxHxnC","1","628","-","","orf4","2","1","1","0","1","0","1","0","1","1","1","1"
"220","0","192","1","bAOB","1","0","0","0","0","0","1","0","","","0","0","cabdd","2671881603/1-192 Ga0105874_1592  hypothetical protein [Nitrosomonas nitrosa Nm146 : Ga0105874_159]
2737604919/1-192 Ga0181054_1592  hypothetical protein [Nitrosomonas nitrosa Nm90 : Ga0181054_159]","579","zzzz406","1","1149","","hypothetical protein","","2671881603","2671180218","Nitrosomonas nitrosa Nm146","Nitrosomonas","zzzz406
zzzz407","Ga0105874_1592","0","0","0","0","0","0","0","0","0","2","1","20","1","0","0","","1","Ga0105874_159","0.46","2671202904","4689","Nitrosomonas nitrosa Nm146 : Ga0105874_159","192","USER","zzzz406",,"Cx7MxHxnC","1","571","-","","orf4","2","1","1","0","1","0","1","0","1","1","1","1"
"219","0","192","1","bAOB","1","0","0","0","0","0","1","0","","","0","0","cabdd","2737544076/1-192 Ga0181062_1454  hypothetical protein [Nitrosomonas nitrosa Nm91 : Ga0181062_145]","579","zzzz408","1","4179","","hypothetical protein","","2737544076","2737471621","Nitrosomonas nitrosa Nm91","Nitrosomonas","zzzz408","Ga0181062_1454","0","0","0","0","0","0","0","0","0","1","1","20","1","0","0","","1","Ga0181062_145","0.46","2737477024","4753","Nitrosomonas nitrosa Nm91 : Ga0181062_145","192","USER","zzzz408",,"Cx7MxHxnC","1","3601","+","","orf4","2","1","1","0","1","0","1","0","1","1","1","1"
"218","0","192","0","gMOB","0","0","1","0","0","0","0","0","","","0","0","none","2517428767/1-192 MetluDRAFT_4170  hypothetical protein [Methylobacter luteus IMV-B-3098T : MetluDRAFT_scaffold1.1]","579","zzzz454","1","4505019","","hypothetical protein","","2517428767","2517287033","Methylobacter luteus IMV-B-3098","Methylobacter","zzzz454","MetluDRAFT_4170","0","0","0","0","0","0","0","0","0","1","0","8","0","0","0","","0","MetluDRAFT_scaffold1.1","0.51","2517287759","4543119","Methylobacter luteus IMV-B-3098T : MetluDRAFT_scaffold1.1","192","USER","zzzz454","1","CxnC","2","4504441","+","","no","1","1","1","0","0","0","0","0","1","0","0","1"
"217","1","192","1","bAOB","1","1","0","0","1","0","0","0","","","1","1","cabdcd","2727726039/1-192 Ga0180021_0551  hypothetical protein [Nitrosomonas sp. Nm120 : Ga0180021_11]","579","zzzzz52","1","536963","","hypothetical protein","","2727726039","2724679654","Nitrosomonas sp. Nm120","Nitrosomonas","zzzzz52","Ga0180021_0551","0","0","0","0","0","0","0","0","0","1","1","17","0","0","0","","0","Ga0180021_11","0.48","2724800066","3368096","Nitrosomonas sp. Nm120 : Ga0180021_11","192","USER","zzzzz52","1","Cx8MHxnC","3","536385","+","","no","2","1","1","0","1","0","1","1","1","1","0","1"
"216","1","192","0","bAOB","0","1","0","0","1","0","0","0","","","1","1","other","2737553295/1-192 Ga0181066_1412  PEP-CTERM protein-sorting domain-containing protein [Nitrosomonas sp. Nm141 : Ga0181066_141]","579","zzzzz53","1","1419","","PEP-CTERM protein-sorting domain-containing protein","","2737553295","2737471624","Nitrosomonas sp. Nm141","Nitrosomonas","zzzzz53","Ga0181066_1412","0","0","0","0","0","0","0","0","0","1","0","19","0","0","0","","1","Ga0181066_141","0.51","2737477161","17068","Nitrosomonas sp. Nm141 : Ga0181066_141","192","USER","zzzzz53","1","Cx8MHxnC","1","841","+","TIGR02595 - PEP-CTERM protein-sorting domain","no","2","1","1","0","1","0","1","1","1","1","0","1"
"215","1","192","0","bAOB","0","1","0","0","1","0","0","0","","","1","1","other","2737569105/1-192 Ga0181079_13918  PEP-CTERM protein-sorting domain-containing protein [Nitrosomonas oligotropha Nm49 : Ga0181079_139]","579","zzzzz54","1","16196","","PEP-CTERM protein-sorting domain-containing protein","","2737569105","2737471629","Nitrosomonas oligotropha Nm49","Nitrosomonas","zzzzz54","Ga0181079_13918","0","0","0","0","0","0","0","0","0","1","0","19","0","0","0","","1","Ga0181079_139","0.5","2737477495","17054","Nitrosomonas oligotropha Nm49 : Ga0181079_139","192","USER","zzzzz54","1","Cx8MHxnC","2","15618","-","TIGR02595 - PEP-CTERM protein-sorting domain","no","2","1","1","0","1","0","1","1","1","1","0","1"
"214","0","192","0","bAOB","0","0","0","0","1","0","0","0","","","0","0","other","2737536965/1-192 Ga0181060_12156  hypothetical protein [Nitrosomonas sp. Nm84 : Ga0181060_121]
2737540132/1-192 Ga0181061_12057  hypothetical protein [Nitrosomonas sp. Nm86 : Ga0181061_120]","579","zzzzz55","1","61286","","hypothetical protein","","2737536965","2737471619","Nitrosomonas sp. Nm84","Nitrosomonas","zzzzz55
zzzzz56","Ga0181060_12156","0","0","0","0","0","0","0","0","0","2","0","4","0","0","0","","1","Ga0181060_121","0.48","2737476818","62142","Nitrosomonas sp. Nm84 : Ga0181060_121","192","USER","zzzzz55",,"Cx8MHxnC","1","60708","-","","no","2","1","1","0","1","0","1","1","1","1","0","1"
"213","0","192","1","bAOB","0","1","0","0","1","0","0","0","","","1","1","cabddcd","2676368992/1-192 Ga0111713_10134  hypothetical protein [Nitrosomonas sp. Nm166 : Ga0111713_1013]","579","zzzzz57","1","3694","","hypothetical protein","","2676368992","2675903035","Nitrosomonas sp. Nm166","Nitrosomonas","zzzzz57","Ga0111713_10134","0","0","0","0","0","0","0","0","0","1","1","15","0","1","0","","1","Ga0111713_1013","0.49","2675921371","64992","Nitrosomonas sp. Nm166 : Ga0111713_1013","192","USER","zzzzz57","1","Cx8MHxnC","1","3116","+","","orf5","2","1","1","0","1","0","1","1","1","1","0","1"
"212","0","192","0","bAOB","0","1","0","0","1","0","0","0","","","1","1","other","2671682801/1-192 Ga0111708_10683  hypothetical protein [Nitrosomonas crytolerans Nm55 : Ga0111708_1068]
2588255932/1-192 G345DRAFT_0959  hypothetical protein [Nitrosomonas cryotolerans ATCC 49181 : G345DRAFT_scf7180000000008_quiver.2]","579","zzzzz61","1","1941","","hypothetical protein","","2671682801","2671180136","Nitrosomonas crytolerans Nm55","Nitrosomonas","zzzzz61
zzzzz62","Ga0111708_10683","0","0","0","0","0","0","0","0","0","2","1","15","0","1","0","","1","Ga0111708_1068","0.45","2671193688","9959","Nitrosomonas crytolerans Nm55 : Ga0111708_1068","192","USER","zzzzz61","1","Cx8MHxnC","5","1363","+","","orf5","1","1","1","0","1","0","1","1","1","1","0","1"
"211","1","192","0","bAOB","0","1","0","0","1","0","0","0","","","1","1","other","2671454322/1-192 Ga0111720_1092  hypothetical protein [Nitrosospira sp. 1 Nsp1 : Ga0111720_109]","579","zzzzz72","1","1577","","hypothetical protein","","2671454322","2671180077","Nitrosospira sp. 1 Nsp1","Nitrosospira","zzzzz72","Ga0111720_1092","0","0","0","0","0","0","0","0","0","1","0","19","0","0","0","","1","Ga0111720_109","0.54","2671190913","132336","Nitrosospira sp. 1 Nsp1 : Ga0111720_109","192","USER","zzzzz72","1","Cx8MHxnC","1","999","+","","no","1","1","1","0","1","0","1","1","1","1","0","1"
"210","1","192","1","bAOB","0","1","0","0","1","0","0","0","","","1","0","copC","2737468667/1-192 Ga0181049_1025  hypothetical protein [Nitrosospira sp. Nsp5 : Ga0181049_102]
2667639230/1-192 Ga0111727_3250  hypothetical protein [Nitrosolobus multiformis Nl1 : Ga0111727_11]
2667636520/1-192 Ga0111727_0540  hypothetical protein [Nitrosolobus multiformis Nl1 : Ga0111727_11]
2737560629/1-192 Ga0181072_102387  hypothetical protein [Nitrosospira sp. Nsp6 : Ga0181072_102]","579","zzzzz79","1","3788","","hypothetical protein","","2737468667","2734482836","Nitrosospira sp. Nsp5","Nitrosospira","zzzzz79
zzzzz80
zzzzz81
zzzzz82","Ga0181049_1025","0","0","0","0","0","0","0","0","0","4","1","18","0","0","0","","0","Ga0181049_102","0.52","2734687879","391906","Nitrosospira sp. Nsp5 : Ga0181049_102","192","USER","zzzzz79","1","Cx8MHxnC","1","3210","+","","no","1","1","1","0","1","0","1","1","1","1","0","1"
"209","1","192","1","bAOB","0","1","0","0","1","0","0","0","","","1","1","cabddcd","2671446642/1-192 Ga0111725_1025  hypothetical protein [Nitrosospira sp. 5 Nsp13 : Ga0111725_102]","579","zzzzz83","1","3781","","hypothetical protein","","2671446642","2671180075","Nitrosospira sp. 5 Nsp13","Nitrosospira","zzzzz83","Ga0111725_1025","0","0","0","0","0","0","0","0","0","1","1","18","0","1","0","","1","Ga0111725_102","0.53","2671190809","301669","Nitrosospira sp. 5 Nsp13 : Ga0111725_102","192","USER","zzzzz83","1","Cx8MHxnC","1","3203","+","","orf5","1","1","1","0","1","0","1","1","1","1","0","1"
"208","1","192","0","bAOB","0","1","0","0","1","0","0","0","","","1","1","other","2671307629/1-192 Ga0111729_1043  hypothetical protein [Nitrosovibrio sp. Nv17 : Ga0111729_104]
2671308847/1-192 Ga0111729_11570  hypothetical protein [Nitrosovibrio sp. Nv17 : Ga0111729_115]","579","zzzzz95","1","1765","","hypothetical protein","","2671307629","2671180036","Nitrosovibrio sp. Nv17","Nitrosovibrio","zzzzz95
zzzzz96","Ga0111729_1043","0","0","0","0","0","0","0","0","0","2","1","19","0","0","0","","0","Ga0111729_104","0.65","2671181885","179061","Nitrosovibrio sp. Nv17 : Ga0111729_104","192","USER","zzzzz95","1","Cx8MHxnC","3","1187","+","","no","1","1","1","0","1","0","1","1","1","1","0","1"
"207","0","191","0","aMOB","0","0","0","1","0","0","0","0","","","0","0","mco","2507406758/1-191 MettrDRAFT_0710  hypothetical protein [Methylosinus trichosporium OB3b : MettrDRAFT_Contig106]","576","zzzz145","1","754100","","hypothetical protein","","2507406758","2507262027","Methylosinus trichosporium OB3b","Methylosinus","zzzz145","MettrDRAFT_0710","1","1","0","0","0","0","0","0","0","1","0","6","0","0","0","","0","MettrDRAFT_Contig106","0.66","2507278056","4496051","Methylosinus trichosporium OB3b : MettrDRAFT_Contig106","191","USER","zzzz145","1","Cx8MxnC","2","753525","-","","no","1","1","1","0","0","0","1","1","1","0","0","1"
"206","0","191","0","aMOB","0","0","0","1","0","0","0","0","","","0","0","mco","2540714790/1-191 BN69_3190  Conserved hypothetical protein [Methylocystis sp. SC2 : HE956757]","576","zzzz147","1","3292393","","Conserved hypothetical protein","","2540714790","2540341127","Methylocystis sp. SC2","Methylocystis","zzzz147","BN69_3190","1","1","0","0","0","0","0","0","0","1","0","6","0","0","0","","0","HE956757","0.63","2540348159","3773444","Methylocystis sp. SC2 : HE956757","191","USER","zzzz147","1","Cx8MxnC","3","3291818","-","","no","1","1","1","0","0","0","1","1","1","0","0","1"
"205","0","191","0","aMOB","0","0","0","1","0","0","0","0","","","0","0","mco","2518133855/1-191 Met49242_1802  hypothetical protein [Methylocystis sp. Rockwell ATCC 49242 : Met49242_MAH.6]","576","zzzz151","1","1351703","","hypothetical protein","","2518133855","2517572208","Methylocystis sp. Rockwell, ATCC 49242","Methylocystis","zzzz151","Met49242_1802","1","1","0","0","0","0","0","0","0","1","0","6","0","0","0","","0","Met49242_MAH.6","0.63","2517600018","4316162","Methylocystis sp. Rockwell, ATCC 49242 : Met49242_MAH.6","191","USER","zzzz151","1","Cx8MxnC","2","1351128","+","","no","1","1","1","0","0","0","1","1","1","0","0","1"
"204","0","191","0","bAOB","0","0","0","0","0","0","1","0","","","0","0","none","2737466770/1-191 Ga0181048_108109  hypothetical protein [Nitrosospira multiformis Nl2 : Ga0181048_108]
2737558641/1-191 Ga0181069_110109  hypothetical protein [Nitrosospira multiformis Nl3 : Ga0181069_110]","576","zzzz269","1","107754","","hypothetical protein","","2737466770","2734482835","Nitrosospira multiformis Nl2","Nitrosospira","zzzz269
zzzz270","Ga0181048_108109","0","0","0","0","0","0","0","0","0","2","0","10","0","0","0","","0","Ga0181048_108","0.53","2734687824","127604","Nitrosospira multiformis Nl2 : Ga0181048_108","191","USER","zzzz269","1","Cx7MxHxnC","1","107179","+","","no","1","1","1","0","1","0","1","0","1","1","1","1"
"203","0","191","0","bAOB","0","0","0","0","0","0","1","0","","","0","0","none","2671449387/1-191 Ga0111717_101109  hypothetical protein [Nitrosolobus multiformis Nl18 : Ga0111717_101]","576","zzzz271","1","114010","","hypothetical protein","","2671449387","2671180076","Nitrosospira multiformis Nl18","Nitrosospira","zzzz271","Ga0111717_101109","0","0","0","0","0","0","0","0","0","1","0","10","0","0","0","","0","Ga0111717_101","0.53","2671190856","474585","Nitrosolobus multiformis Nl18 : Ga0111717_101","191","USER","zzzz271","1","Cx7MxHxnC","1","113435","-","","no","1","1","1","0","1","0","1","0","1","1","1","1"
"202","0","191","0","bAOB","0","0","0","0","0","0","1","0","chromosome 1","","0","0","none","637811486/1-191 Nmul_A1398  ORF4 [Nitrosospira multiformis ATCC 25196 chromosome 1: NC_007614]
2747890494/1-191 Ga0207394_11947  hypothetical protein [Nitrosospira multiformis Nl15 : Ga0207394_119]
2671443369/1-191 Ga0111718_102110  hypothetical protein [Nitrosolobus multiformis Nl4 : Ga0111718_102]
2737464511/1-191 Ga0181046_1263  hypothetical protein [Nitrosospira multiformis Nl12 : Ga0181046_126]
2671461452/1-191 Ga0111716_11254  hypothetical protein [Nitrosolobus sp. Nl14 : Ga0111716_112]
2671655818/1-191 Ga0111715_10779  hypothetical protein [Nitrosolobus multiformis Nl13 : Ga0111715_107]","576","zzzz272","1","1593132","YP_412093","ORF4","","637811486","637000197","Nitrosospira multiformis ATCC 25196","Nitrosospira","zzzz272
zzzz273
zzzz274
zzzz275
zzzz276
zzzz277","Nmul_A1398","0","0","0","0","0","0","0","0","0","6","0","10","0","0","0","","0","NC_007614","0.54","637000455","3184243","Nitrosospira multiformis ATCC 25196 chromosome 1: NC_007614","191","USER","zzzz272","1","Cx7MxHxnC","3","1592557","+","","no","1","1","1","0","1","0","1","0","1","1","1","1"
"201","0","191","0","bAOB","0","0","0","0","0","0","1","0","","","0","0","none","2671430275/1-191 Ga0111719_104219  hypothetical protein [Nitrosolobus multiformis Nl7 : Ga0111719_104]","576","zzzz278","1","242236","","hypothetical protein","","2671430275","2671180069","Nitrosospira multiformis Nl7","Nitrosospira","zzzz278","Ga0111719_104219","0","0","0","0","0","0","0","0","0","1","0","10","0","0","0","","0","Ga0111719_104","0.53","2671190623","325850","Nitrosolobus multiformis Nl7 : Ga0111719_104","191","USER","zzzz278","1","Cx7MxHxnC","1","241661","-","","no","1","1","1","0","1","0","1","0","1","1","1","1"
"200","0","191","0","bAOB","0","0","0","0","0","0","1","0","","","0","0","none","2747897103/1-191 Ga0207395_1253  hypothetical protein [Nitrosospira multiformis Nl8 : Ga0207395_125]","576","zzzz279","1","997","","hypothetical protein","","2747897103","2747842411","Nitrosospira multiformis Nl8 (v3)","Nitrosospira","zzzz279","Ga0207395_1253","0","0","0","0","0","0","0","0","0","1","0","10","0","0","0","","0","Ga0207395_125","0.5","2747844507","3914","Nitrosospira multiformis Nl8 : Ga0207395_125","191","USER","zzzz279","1","Cx7MxHxnC","1","422","-","","no","1","1","1","0","1","0","1","0","1","1","1","1"
"199","1","191","1","bAOB","1","1","0","0","0","0","1","0","","","1","1","cabdcd","2667636519/1-191 Ga0111727_0539  hypothetical protein [Nitrosolobus multiformis Nl1 : Ga0111727_11]
2667639231/1-191 Ga0111727_3251  hypothetical protein [Nitrosolobus multiformis Nl1 : Ga0111727_11]","576","zzzz307","1","559355","","hypothetical protein","","2667636519","2667527227","Nitrosospira multiformis Nl1","Nitrosospira","zzzz307
zzzz308","Ga0111727_0539","0","0","0","0","0","0","0","0","0","2","1","17","0","0","0","","0","Ga0111727_11","0.53","2667530438","3474980","Nitrosolobus multiformis Nl1 : Ga0111727_11","191","USER","zzzz307","1","Cx7MxHxnC","3","558780","+","","no","2","1","1","0","1","0","1","0","1","1","1","1"
"198","1","191","1","bAOB","0","1","0","0","0","0","1","0","","","1","0","copC","2737560630/1-191 Ga0181072_102388  hypothetical protein [Nitrosospira sp. Nsp6 : Ga0181072_102]
2737468666/1-191 Ga0181049_1024  hypothetical protein [Nitrosospira sp. Nsp5 : Ga0181049_102]","576","zzzz309","1","389272","","hypothetical protein","","2737560630","2737471627","Nitrosospira sp. Nsp6","Nitrosospira","zzzz309
zzzz310","Ga0181072_102388","0","0","0","0","0","0","0","0","0","2","1","15","0","0","0","","0","Ga0181072_102","0.52","2737477327","391836","Nitrosospira sp. Nsp6 : Ga0181072_102","191","USER","zzzz309","1","Cx7MxHxnC","1","388697","-","","no","2","1","1","0","1","0","1","0","1","1","1","1"
"197","1","191","1","bAOB","0","1","0","0","0","0","1","0","","","1","1","cabddcd","2671446641/1-191 Ga0111725_1024  hypothetical protein [Nitrosospira sp. 5 Nsp13 : Ga0111725_102]","576","zzzz311","1","3141","","hypothetical protein","","2671446641","2671180075","Nitrosospira sp. 5 Nsp13","Nitrosospira","zzzz311","Ga0111725_1024","0","0","0","0","0","0","0","0","0","1","1","18","1","0","0","","1","Ga0111725_102","0.53","2671190809","301669","Nitrosospira sp. 5 Nsp13 : Ga0111725_102","191","USER","zzzz311",,"Cx7MxHxnC","1","2566","+","","orf4","2","1","1","0","1","0","1","0","1","1","1","1"
"196","1","191","1","bAOB","0","1","0","0","0","0","1","0","","","1","1","cabddcd","2636913390/1-191 Ga0081662_1733  hypothetical protein [Nitrosospira sp. APG3 : Ga0081662_173]","576","zzzz312","1","3200","","hypothetical protein","","2636913390","2636415522","Nitrosospira lacus APG3","Nitrosospira","zzzz312","Ga0081662_1733","0","0","0","0","0","0","0","0","0","1","1","15","1","0","0","","1","Ga0081662_173","0.62","2636429101","6446","Nitrosospira sp. APG3 : Ga0081662_173","191","USER","zzzz312","1","Cx7MxHxnC","1","2625","+","","orf4","2","1","1","0","1","0","1","0","1","1","1","1"
"195","1","191","1","bAOB","0","1","0","0","0","0","1","0","","","1","1","cabddcd","2671347532/1-191 Ga0111707_106154  hypothetical protein [Nitrosolobus sp. Nl5 : Ga0111707_106]","576","zzzz313","1","170907","","hypothetical protein","","2671347532","2671180042","Nitrosospira sp. Nl5","Nitrosospira","zzzz313","Ga0111707_106154","0","0","0","0","0","0","0","0","0","1","1","18","1","0","0","","1","Ga0111707_106","0.53","2671182520","173500","Nitrosolobus sp. Nl5 : Ga0111707_106","191","USER","zzzz313","1","Cx7MxHxnC","1","170332","-","","orf4","2","1","1","0","1","0","1","0","1","1","1","1"
"194","1","191","1","bAOB","0","1","0","0","0","0","1","0","","","1","1","cabdcd","2671462997/1-191 Ga0111722_1045  hypothetical protein [Nitrosospira sp. 1 Nsp18 : Ga0111722_104]
2671441033/1-191 Ga0111721_103253  hypothetical protein [Nitrosospira sp. 1 Nsp11 : Ga0111721_103]","576","zzzz318","1","3281","","hypothetical protein","","2671462997","2671180080","Nitrosospira sp. 1 Nsp18","Nitrosospira","zzzz318
zzzz319","Ga0111722_1045","0","0","0","0","0","0","0","0","0","2","1","18","0","0","0","","0","Ga0111722_104","0.53","2671191070","156031","Nitrosospira sp. 1 Nsp18 : Ga0111722_104","191","USER","zzzz318","1","Cx7MxHxnC","1","2706","+","","no","1","1","1","0","1","0","1","0","1","1","1","1"
"193","1","191","1","bAOB","1","1","0","0","0","0","1","0","","","1","1","cabdcd","2747892769/1-191 Ga0196912_1114  hypothetical protein [Nitrosospira multiformis Nsp16 : Ga0196912_111]","576","zzzz320","1","3408","","hypothetical protein","","2747892769","2747842410","Nitrosospira multiformis Nsp16 (v2)","Nitrosospira","zzzz320","Ga0196912_1114","0","0","0","0","0","0","0","0","0","1","1","18","0","0","0","","0","Ga0196912_111","0.53","2747844438","124729","Nitrosospira multiformis Nsp16 : Ga0196912_111","191","USER","zzzz320","1","Cx7MxHxnC","1","2833","+","","no","1","1","1","0","1","0","1","0","1","1","1","1"
"192","0","191","0","vMOB","0","0","0","0","0","0","0","0","","","0","0","none","2632639486/1-191 Ga0069468_111405  hypothetical protein [Methylacidiphilum fumariolicum SolV : Ga0069468_11]
2539612971/1-191   conserved exported hypothetical protein [Methylacidiphilum fumariolicum SolV : CAHT01000066]","576","zzzz592","1","1477300","","hypothetical protein","","2632639486","2630968640","Methylacidiphilum fumariolicum SolV","Methylacidiphilum","zzzz592
zzzz593","Ga0069468_111405","0","0","0","1","0","0","0","0","0","2","0","4","0","0","0","","0","Ga0069468_11","0.41","2631010403","2476671","Methylacidiphilum fumariolicum SolV : Ga0069468_11","191","USER","zzzz592",,"Cx10HxnC","3","1476725","-","","no","2","0","1","1","1","0","0","0","0","1","0","1"
"191","1","191","1","bAOB","0","1","0","0","1","0","0","0","","","1","1","cabddcd","2636913391/1-191 Ga0081662_1734  hypothetical protein [Nitrosospira sp. APG3 : Ga0081662_173]","576","zzzzz78","1","3840","","hypothetical protein","","2636913391","2636415522","Nitrosospira lacus APG3","Nitrosospira","zzzzz78","Ga0081662_1734","0","0","0","0","0","0","0","0","0","1","1","15","0","1","0","","1","Ga0081662_173","0.62","2636429101","6446","Nitrosospira sp. APG3 : Ga0081662_173","191","USER","zzzzz78","1","Cx8MHxnC","1","3265","+","","orf5","1","1","1","0","1","0","1","1","1","1","0","1"
"190","1","191","0","bAOB","0","1","0","0","1","0","0","0","","","1","1","other","2630435104/1-191 Ga0077272_10634  hypothetical protein [Nitrosospira sp. NpAV : Ga0077272_1063]","576","zzzzz84","1","3144","","hypothetical protein","","2630435104","2627854152","Nitrosospira sp. NpAV","Nitrosospira","zzzzz84","Ga0077272_10634","0","0","0","0","0","0","0","0","0","1","0","19","0","0","0","","1","Ga0077272_1063","0.63","2627918982","3894","Nitrosospira sp. NpAV : Ga0077272_1063","191","USER","zzzzz84","1","Cx8MHxnC","1","2569","-","","no","1","1","1","0","1","0","1","1","1","1","0","1"
"189","0","191","1","vMOB","1","0","0","0","0","0","0","0","","","0","0","cabd","2630034064/1-191 Ga0070832_101316  hypothetical protein [Methylacidiphilum kamchatkense Kam1 : Ga0070832_101]","576","zzzz841","1","331251","","hypothetical protein","","2630034064","2627854055","Methylacidiphilum kamchatkense Kam1","Methylacidiphilum","zzzz841","Ga0070832_101316","0","0","0","1","0","0","0","0","0","1","1","20","0","0","0","","0","Ga0070832_101","0.41","2627912105","416738","Methylacidiphilum kamchatkense Kam1 : Ga0070832_101","191","USER","zzzz841",,"Cx10HxnC","3","330676","+","","no","1","0","1","1","1","0","0","0","0","1","0","1"
"188","0","190","0","aMOB","0","0","0","1","0","0","0","0","","","0","0","pcuac","2507409982/1-190 MettrDRAFT_3934  hypothetical protein [Methylosinus trichosporium OB3b : MettrDRAFT_Contig106]","573","zzzz139","1","4196250","","hypothetical protein","","2507409982","2507262027","Methylosinus trichosporium OB3b","Methylosinus","zzzz139","MettrDRAFT_3934","0","0","0","0","0","0","0","0","0","1","0","4","0","0","1","","0","MettrDRAFT_Contig106","0.66","2507278056","4496051","Methylosinus trichosporium OB3b : MettrDRAFT_Contig106","190","USER","zzzz139","1","Cx8MxnC","2","4195678","+","","no","1","1","1","0","0","0","1","1","1","0","0","1"
"187","0","190","0","aMOB","0","0","0","1","0","0","0","0","","","0","0","mco","2549981777/1-190 O5ODRAFT_00713  hypothetical protein [Methylocystis parvus OBBP : O5ODRAFT_AJTV01000005_1.5]","573","zzzz150","1","37628","","hypothetical protein","","2549981777","2548876819","Methylocystis parvus OBBP","Methylocystis","zzzz150","O5ODRAFT_00713","1","1","0","0","0","0","0","0","0","1","0","6","0","0","0","","0","O5ODRAFT_AJTV01000005_1.5","0.64","2548977261","135779","Methylocystis parvus OBBP : O5ODRAFT_AJTV01000005_1.5","190","USER","zzzz150","1","Cx8MxnC","2","37056","-","","no","1","1","1","0","0","0","1","1","1","0","0","1"
"186","0","190","0","bAOB","1","0","0","0","0","0","1","0","","","0","0","pmoCr","2737465872/1-190 Ga0181048_102162  hypothetical protein [Nitrosospira multiformis Nl2 : Ga0181048_102]
2737557449/1-190 Ga0181069_102162  hypothetical protein [Nitrosospira multiformis Nl3 : Ga0181069_102]","573","zzzz257","1","172872","","hypothetical protein","","2737465872","2734482835","Nitrosospira multiformis Nl2","Nitrosospira","zzzz257
zzzz258","Ga0181048_102162","0","0","0","0","0","0","0","0","0","2","0","6","0","0","0","","0","Ga0181048_102","0.54","2734687818","218144","Nitrosospira multiformis Nl2 : Ga0181048_102","190","USER","zzzz257","1","Cx7MxHxnC","1","172300","+","","no","2","1","1","0","1","0","1","0","1","1","1","1"
"185","0","190","0","bAOB","1","0","0","0","0","0","1","0","","","0","0","pmoCr","2724637946/1-190 Ga0180018_1350  hypothetical protein [Nitrosovibrio sp. Nv4 : Ga0180018_11]
2738636265/1-190 Ga0181078_11257  hypothetical protein [Nitrosospira sp. Nsp37 : Ga0181078_112]","573","zzzz259","1","1463861","","hypothetical protein","","2724637946","2721756095","Nitrosovibrio sp. Nv4","Nitrosovibrio","zzzz259
zzzz260","Ga0180018_1350","0","0","0","0","0","0","0","0","0","2","0","6","0","0","0","","0","Ga0180018_11","0.53","2721842997","1766273","Nitrosovibrio sp. Nv4 : Ga0180018_11","190","USER","zzzz259","1","Cx7MxHxnC","4","1463289","-","","no","1","1","1","0","1","0","1","0","1","1","1","1"
"184","0","190","0","bAOB","0","1","0","0","1","0","0","0","","","1","1","other","2585360437/1-190 EI56DRAFT_02557 NE2060 LPXTG-motif cell wall anchor domain-containing protein [Nitrosomonas europaea ATCC 25978 : EI56DRAFT_scaffold00059.59]","573","zzzzz26","1","1844","","LPXTG-motif cell wall anchor domain-containing protein","NE2060","2585360437","2582581324","Nitrosomonas europaea ATCC 25978","Nitrosomonas","zzzzz26","EI56DRAFT_02557","0","0","0","0","0","0","0","0","0","1","1","5","0","0","0","","0","EI56DRAFT_scaffold00059.59","0.43","2582697225","10212","Nitrosomonas europaea ATCC 25978 : EI56DRAFT_scaffold00059.59","190","USER","zzzzz26",,"Cx8MHxnC","2","1272","+","TIGR01167 - LPXTG-motif cell wall anchor domain","no","1","1","1","0","1","0","1","1","1","1","0","1"
"183","0","190","0","bAOB","1","0","0","0","0","0","1","0","","","0","0","pmoCr","2737531889/1-190 Ga0181056_101192  hypothetical protein [Nitrosospira sp. Nsp22 : Ga0181056_101]","573","zzzz261","1","195260","","hypothetical protein","","2737531889","2737471618","Nitrosospira sp. Nsp22","Nitrosospira","zzzz261","Ga0181056_101192","0","0","0","0","0","0","0","0","0","1","0","6","0","0","0","","0","Ga0181056_101","0.53","2737476762","446267","Nitrosospira sp. Nsp22 : Ga0181056_101","190","USER","zzzz261","1","Cx7MxHxnC","1","194688","-","","no","1","1","1","0","1","0","1","0","1","1","1","1"
"182","0","190","0","bAOB","1","0","0","0","0","0","1","0","","","0","0","pmoCr","2588205130/1-190 F822DRAFT_0484  hypothetical protein [Nitrosospira briensis C-128 : F822DRAFT_unitig_0_quiver_dupTrim_8202.1]","573","zzzz262","1","499593","","hypothetical protein","","2588205130","2585428181","Nitrosospira briensis C-128","Nitrosospira","zzzz262","F822DRAFT_0484","0","0","0","0","0","0","0","0","0","1","0","7","0","0","0","","0","F822DRAFT_unitig_0_quiver_dupTrim_8202.1","0.53","2585515333","3210113","Nitrosospira briensis C-128 : F822DRAFT_unitig_0_quiver_dupTrim_8202.1","190","USER","zzzz262","1","Cx7MxHxnC","3","499021","-","","no","2","1","1","0","1","0","1","0","1","1","1","1"
"181","0","190","0","bAOB","1","0","0","0","0","0","1","0","","","0","0","pmoCr","2747892644/1-190 Ga0196912_1103  hypothetical protein [Nitrosospira multiformis Nsp16 : Ga0196912_110]","573","zzzz263","1","1771","","hypothetical protein","","2747892644","2747842410","Nitrosospira multiformis Nsp16 (v2)","Nitrosospira","zzzz263","Ga0196912_1103","0","0","0","0","0","0","0","0","0","1","0","6","0","0","0","","0","Ga0196912_110","0.53","2747844437","133252","Nitrosospira multiformis Nsp16 : Ga0196912_110","190","USER","zzzz263","1","Cx7MxHxnC","1","1199","-","","no","2","1","1","0","1","0","1","0","1","1","1","1"
"180","0","190","0","bAOB","1","0","0","0","0","0","1","0","","","0","0","pmoCr","2671440560/1-190 Ga0111721_102236  hypothetical protein [Nitrosospira sp. 1 Nsp11 : Ga0111721_102]","573","zzzz264","1","252234","","hypothetical protein","","2671440560","2671180073","Nitrosospira sp. 1 Nsp11","Nitrosospira","zzzz264","Ga0111721_102236","0","0","0","0","0","0","0","0","0","1","0","6","0","0","0","","0","Ga0111721_102","0.53","2671190736","444807","Nitrosospira sp. 1 Nsp11 : Ga0111721_102","190","USER","zzzz264","1","Cx7MxHxnC","1","251662","+","","no","1","1","1","0","1","0","1","0","1","1","1","1"
"179","0","190","0","bAOB","1","0","0","0","0","0","1","0","","","0","0","pmoCr","2671464219/1-190 Ga0111722_11544  hypothetical protein [Nitrosospira sp. 1 Nsp18 : Ga0111722_115]","573","zzzz265","1","58785","","hypothetical protein","","2671464219","2671180080","Nitrosospira sp. 1 Nsp18","Nitrosospira","zzzz265","Ga0111722_11544","0","0","0","0","0","0","0","0","0","1","0","6","0","0","0","","0","Ga0111722_115","0.54","2671191081","68118","Nitrosospira sp. 1 Nsp18 : Ga0111722_115","190","USER","zzzz265","1","Cx7MxHxnC","1","58213","-","","no","1","1","1","0","1","0","1","0","1","1","1","1"
"178","1","190","1","bAOB","1","1","0","0","0","0","1","0","","","1","1","cabdcd","2671678289/1-190 Ga0105872_1094  hypothetical protein [Nitrosomonas marina Nm71 : Ga0105872_109]","573","zzzz344","1","3208","","hypothetical protein","","2671678289","2671180135","Nitrosomonas marina Nm71","Nitrosomonas","zzzz344","Ga0105872_1094","0","0","0","0","0","0","0","0","0","1","1","16","0","0","0","","0","Ga0105872_109","0.47","2671193537","107190","Nitrosomonas marina Nm71 : Ga0105872_109","190","USER","zzzz344","1","Cx7MxHxnC","1","2636","+","","no","2","1","1","0","1","0","1","0","1","1","1","1"
"177","0","190","1","bAOB","1","0","0","0","1","0","0","0","","","0","0","cabdd","2676390260/1-190 Ga0105870_11136  LPXTG-motif cell wall anchor domain-containing protein [Nitrosomonas halophila Nm1 : Ga0105870_1113]","570","zzzzz35","1","4583","","LPXTG-motif cell wall anchor domain-containing protein","","2676390260","2675903041","Nitrosomonas halophila Nm1","Nitrosomonas","zzzzz35","Ga0105870_11136","0","0","0","0","0","0","0","0","0","1","1","20","0","1","0","","1","Ga0105870_1113","0.51","2675922281","4583","Nitrosomonas halophila Nm1 : Ga0105870_1113","190","USER","zzzzz35","1","Cx8MHxnC","1","4014","+","TIGR01167 - LPXTG-motif cell wall anchor domain","orf5","2","1","1","0","1","0","1","1","1","1","0","1"
"176","0","190","0","bAOB","0","0","0","0","0","0","1","0","","","0","0","none","2676394387/1-190 Ga0105863_100650  hypothetical protein [Nitrosomonas communis Nm44 : Ga0105863_1006]","573","zzzz379","1","65429","","hypothetical protein","","2676394387","2675903043","Nitrosomonas communis Nm44","Nitrosomonas","zzzz379","Ga0105863_100650","0","0","0","0","0","0","0","0","0","1","0","4","0","0","0","","0","Ga0105863_1006","0.44","2675922501","139099","Nitrosomonas communis Nm44 : Ga0105863_1006","190","USER","zzzz379",,"Cx7MxHxnC","1","64857","+","","no","2","1","1","0","1","0","1","0","1","1","1","1"
"175","0","190","0","bAOB","0","0","0","0","0","0","1","0","","","0","0","none","2671880856/1-190 Ga0105874_12353  hypothetical protein [Nitrosomonas nitrosa Nm146 : Ga0105874_123]
2737542550/1-190 Ga0181062_10785  hypothetical protein [Nitrosomonas nitrosa Nm91 : Ga0181062_107]
2737603283/1-190 Ga0181054_11078  hypothetical protein [Nitrosomonas nitrosa Nm90 : Ga0181054_110]","573","zzzz380","1","50204","","hypothetical protein","","2671880856","2671180218","Nitrosomonas nitrosa Nm146","Nitrosomonas","zzzz380
zzzz381
zzzz382","Ga0105874_12353","0","0","0","0","0","0","0","0","0","3","0","4","0","0","0","","0","Ga0105874_123","0.48","2671202868","55548","Nitrosomonas nitrosa Nm146 : Ga0105874_123","190","USER","zzzz380",,"Cx7MxHxnC","1","49632","-","","no","2","1","1","0","1","0","1","0","1","1","1","1"
"174","0","190","1","bAOB","1","0","0","0","0","0","1","0","","","0","0","cabdd","2676390259/1-190 Ga0105870_11135  hypothetical protein [Nitrosomonas halophila Nm1 : Ga0105870_1113]","573","zzzz383","1","3941","","hypothetical protein","","2676390259","2675903041","Nitrosomonas halophila Nm1","Nitrosomonas","zzzz383","Ga0105870_11135","0","0","0","0","0","0","0","0","0","1","1","20","1","0","0","","1","Ga0105870_1113","0.51","2675922281","4583","Nitrosomonas halophila Nm1 : Ga0105870_1113","190","USER","zzzz383","1","Cx7MxHxnC","1","3369","+","","orf4","1","1","1","0","1","0","1","0","1","1","1","1"
"173","1","190","1","bAOB","1","1","0","0","0","0","1","0","","","1","1","cabddcd","638132534/1-190 Neut_2316  putative (U92432) ORF4 (Nitrosospira sp. NpAV) [Nitrosomonas eutropha C71: NC_008344]","573","zzzz384","1","2441780","YP_748498","putative (U92432) ORF4 (Nitrosospira sp. NpAV)","","638132534","637000196","Nitrosomonas eutropha C91","Nitrosomonas","zzzz384","Neut_2316","0","0","0","0","0","0","0","0","0","1","1","17","1","0","0","","1","NC_008344","0.48","637000616","2661057","Nitrosomonas eutropha C71: NC_008344","190","USER","zzzz384","1","Cx7MxHxnC","2","2441208","-","","orf4","1","1","1","0","1","0","1","0","1","1","1","1"
"172","0","190","1","bAOB","1","0","0","0","0","0","1","0","","","0","0","cabdd","638132298/1-190 Neut_2075  putative (U92432) ORF4 (Nitrosospira sp. NpAV) [Nitrosomonas eutropha C71: NC_008344]","573","zzzz385","1","2196677","YP_748263","putative (U92432) ORF4 (Nitrosospira sp. NpAV)","","638132298","637000196","Nitrosomonas eutropha C91","Nitrosomonas","zzzz385","Neut_2075","0","0","0","0","0","0","0","0","0","1","1","20","1","0","0","","1","NC_008344","0.48","637000616","2661057","Nitrosomonas eutropha C71: NC_008344","190","USER","zzzz385","1","Cx7MxHxnC","2","2196105","-","","orf4","1","1","1","0","1","0","1","0","1","1","1","1"
"171","0","190","0","vMOB","0","0","0","0","0","0","0","0","","","0","0","mco","2541015327/1-190 G346DRAFT_1236  hypothetical protein [Verrucomicrobium sp. LP2A : G346DRAFT_scf7180000000013_quiver.1]","573","zzzz584","1","1241953","","hypothetical protein","","2541015327","2540341242","Verrucomicrobium sp. LP2A","Verrucomicrobium","zzzz584","G346DRAFT_1236","1","1","0","1","0","0","0","0","0","1","0","5","0","0","0","","1","G346DRAFT_scf7180000000013_quiver.1","0.63","2540355275","1285429","Verrucomicrobium sp. LP2A : G346DRAFT_scf7180000000013_quiver.1","190","USER","zzzz584","1","Cx10HxnC","2","1241381","-","","no","1","0","1","1","1","0","0","0","1","1","0","1"
"170","0","190","0","vMOB","0","0","0","0","0","0","0","0","","","0","0","none","2630034137/1-190 Ga0070832_101389  hypothetical protein [Methylacidiphilum kamchatkense Kam1 : Ga0070832_101]","573","zzzz591","1","404253","","hypothetical protein","","2630034137","2627854055","Methylacidiphilum kamchatkense Kam1","Methylacidiphilum","zzzz591","Ga0070832_101389","0","0","0","1","0","0","0","0","0","1","0","4","0","0","0","","0","Ga0070832_101","0.41","2627912105","416738","Methylacidiphilum kamchatkense Kam1 : Ga0070832_101","190","USER","zzzz591","1","Cx10HxnC","3","403681","+","","no","1","0","1","1","1","0","0","0","0","1","0","1"
"169","1","190","1","bAOB","0","1","0","0","1","0","0","0","","","1","1","cabddcd","2737533478/1-190 Ga0181056_1065  hypothetical protein [Nitrosospira sp. Nsp22 : Ga0181056_106]","573","zzzzz71","1","3951","","hypothetical protein","","2737533478","2737471618","Nitrosospira sp. Nsp22","Nitrosospira","zzzzz71","Ga0181056_1065","0","0","0","0","0","0","0","0","0","1","1","18","0","1","0","","1","Ga0181056_106","0.54","2737476767","156871","Nitrosospira sp. Nsp22 : Ga0181056_106","190","USER","zzzzz71","1","Cx8MHxnC","1","3379","+","","orf5","1","1","1","0","1","0","1","1","1","1","0","1"
"168","0","189","0","aMOB","0","0","0","1","0","0","0","0","","","0","0","mco","2745473040/1-189 Ga0133027_124683  hypothetical protein [Methylosinus sp. R-45379 : Ga0133027_1246]
2563380919/1-189 K243DRAFT_2015  hypothetical protein [Methylocystis sp. LW5 : K243DRAFT_scf7180000000031_quiver.6]
2517140091/1-189 METLW3DRAFT_2244  hypothetical protein [Methylosinus sp. LW3 : METLW3DRAFT_contig1.1]","570","zzzz140","1","71671","","hypothetical protein","","2745473040","2744054736","Methylosinus sp. R-45379","Methylosinus","zzzz140
zzzz141
zzzz142","Ga0133027_124683","1","1","0","0","0","0","0","0","0","3","0","6","0","0","0","","0","Ga0133027_1246","0.65","2744086772","111162","Methylosinus sp. R-45379 : Ga0133027_1246","189","USER","zzzz140","1","Cx8MxnC","3","71102","-","","no","1","1","1","0","0","0","1","1","1","0","0","1"
"167","0","189","0","aMOB","0","0","0","1","0","0","0","0","","","0","0","mco","2585026948/1-189 K369DRAFT_0397  hypothetical protein [Methylosinus sp. PW1 : K369DRAFT_unitig_17_quiver.11]","570","zzzz143","1","315671","","hypothetical protein","","2585026948","2582581241","Methylosinus sp. PW1","Methylosinus","zzzz143","K369DRAFT_0397","1","1","0","0","0","0","0","0","0","1","0","14","0","0","0","","0","K369DRAFT_unitig_17_quiver.11","0.65","2582690632","600655","Methylosinus sp. PW1 : K369DRAFT_unitig_17_quiver.11","189","USER","zzzz143","1","Cx8MxnC","3","315102","+","","no","1","1","1","0","0","0","1","1","1","0","0","1"
"166","0","189","0","aMOB","0","0","0","1","0","0","0","0","","","0","0","mco","2516605078/1-189 MetLW4DRAFT_1063  hypothetical protein [Methylosinus sp. LW4 : MetLW4DRAFT_scaffold1.1]","570","zzzz144","1","1096839","","hypothetical protein","","2516605078","2516493024","Methylosinus sp. LW4","Methylosinus","zzzz144","MetLW4DRAFT_1063","1","1","0","0","0","0","0","0","0","1","0","6","0","0","0","","0","MetLW4DRAFT_scaffold1.1","0.65","2516493501","3979493","Methylosinus sp. LW4 : MetLW4DRAFT_scaffold1.1","189","USER","zzzz144","1","Cx8MxnC","3","1096270","+","","no","1","1","1","0","0","0","1","1","1","0","0","1"
"165","0","189","0","aMOB","0","0","0","1","0","0","0","0","","","0","0","none","2700428225/1-189 MhirCSC1_22549  hypothetical protein [Methylocystis hirsuta CSC1 : MhirCSC1.pseudomolecule.1]","570","zzzz146","1","2989203","","hypothetical protein","","2700428225","2698536815","Methylocystis hirsuta CSC1","Methylocystis","zzzz146","MhirCSC1_22549","0","0","0","0","0","0","0","0","0","1","0","6","0","0","0","","0","MhirCSC1.pseudomolecule.1","0.63","2698597889","3501390","Methylocystis hirsuta CSC1 : MhirCSC1.pseudomolecule.1","189","USER","zzzz146","1","Cx8MxnC","3","2988634","-","","no","1","1","1","0","0","0","1","1","1","0","0","1"
"164","1","189","1","bAOB","0","1","0","0","0","0","1","0","","","1","1","cabddcd","2671457571/1-189 Ga0111723_109131  hypothetical protein [Nitrosospira sp. 17 Nsp14 : Ga0111723_109]","570","zzzz323","1","141583","","hypothetical protein","","2671457571","2671180078","Nitrosospira sp. 17 Nsp14","Nitrosospira","zzzz323","Ga0111723_109131","0","0","0","0","0","0","0","0","0","1","1","15","1","0","0","","1","Ga0111723_109","0.55","2671190966","144182","Nitrosospira sp. 17 Nsp14 : Ga0111723_109","189","USER","zzzz323","1","Cx7MxHxnC","1","141014","-","","orf4","1","1","1","0","1","0","1","0","1","1","1","1"
"163","1","189","1","bAOB","0","1","0","0","0","0","1","0","","","1","1","cabddcd","2737613604/1-189 Ga0181081_107123  hypothetical protein [Nitrosospira sp. Nsp2 : Ga0181081_107]","570","zzzz324","1","133628","","hypothetical protein","","2737613604","2737471643","Nitrosospira sp. Nsp2","Nitrosospira","zzzz324","Ga0181081_107123","0","0","0","0","0","0","0","0","0","1","1","15","1","0","0","","1","Ga0181081_107","0.54","2737480093","136250","Nitrosospira sp. Nsp2 : Ga0181081_107","189","USER","zzzz324",,"Cx7MxHxnC","1","133059","-","","orf4","1","1","1","0","1","0","1","0","1","1","1","1"
"162","0","189","1","bAOB","1","0","0","0","1","0","0","0","","","0","0","cabdd","2735374445/1-189 Ga0180025_0713  hypothetical protein [Nitrosomonas ureae Nm42 : Ga0180025_11]","570","zzzzz37","1","681621","","hypothetical protein","","2735374445","2734482144","Nitrosomonas ureae Nm42","Nitrosomonas","zzzzz37","Ga0180025_0713","0","0","0","0","0","0","0","0","0","1","1","20","0","1","0","","1","Ga0180025_11","0.45","2734598818","2634019","Nitrosomonas ureae Nm42 : Ga0180025_11","189","USER","zzzzz37","1","Cx8MHxnC","3","681052","-","","orf5","2","1","1","0","1","0","1","1","1","1","0","1"
"161","0","189","0","bAOB","0","0","0","0","1","0","0","0","","","0","0","none","2737590821/1-189 Ga0181063_103639  hypothetical protein [Nitrosomonas ureae Nm4 : Ga0181063_1036]","570","zzzzz38","1","33518","","hypothetical protein","","2737590821","2737471636","Nitrosomonas ureae Nm4","Nitrosomonas","zzzzz38","Ga0181063_103639","0","0","0","0","0","0","0","0","0","1","0","4","0","0","0","","0","Ga0181063_1036","0.46","2737479602","34360","Nitrosomonas ureae Nm4 : Ga0181063_1036","189","USER","zzzzz38","1","Cx8MHxnC","1","32949","-","","no","2","1","1","0","1","0","1","1","1","1","0","1"
"160","0","189","0","bAOB","0","0","0","0","1","0","0","0","","","0","0","other","2671665409/1-189 Ga0105877_1574  hypothetical protein [Nitrosomonas ureae Nm13 : Ga0105877_157]","570","zzzzz39","1","2776","","hypothetical protein","","2671665409","2671180130","Nitrosomonas ureae Nm13","Nitrosomonas","zzzzz39","Ga0105877_1574","0","0","0","0","0","0","0","0","0","1","0","4","0","0","0","","1","Ga0105877_157","0.39","2671193170","3623","Nitrosomonas ureae Nm13 : Ga0105877_157","189","USER","zzzzz39","1","Cx8MHxnC","1","2207","-","","no","1","1","1","0","1","0","1","1","1","1","0","1"
"159","0","189","1","bAOB","1","0","0","0","0","0","1","0","","","0","0","cabdd","2676397762/1-189 Ga0105863_11252  hypothetical protein [Nitrosomonas communis Nm44 : Ga0105863_1125]","570","zzzz397","1","1182","","hypothetical protein","","2676397762","2675903043","Nitrosomonas communis Nm44","Nitrosomonas","zzzz397","Ga0105863_11252","0","0","0","0","0","0","0","0","0","1","1","20","1","0","0","","1","Ga0105863_1125","0.46","2675922620","4760","Nitrosomonas communis Nm44 : Ga0105863_1125","189","USER","zzzz397",,"Cx7MxHxnC","1","613","-","","orf4","2","1","1","0","1","0","1","0","1","1","1","1"
"158","0","189","1","bAOB","1","0","0","0","1","0","0","0","","","0","0","cabdd","650755075/1-189 NAL212_2602  hypothetical protein [Nitrosomonas sp. AL212 chromosome: NC_015222]
650753378/1-189 NAL212_0801  hypothetical protein [Nitrosomonas sp. AL212 chromosome: NC_015222]","570","zzzzz40","1","2563349","YP_004295563","hypothetical protein","","650755075","650716066","Nitrosomonas sp. AL212","Nitrosomonas","zzzzz40
zzzzz41","NAL212_2602","0","0","0","0","0","0","0","0","0","2","1","20","0","1","0","","1","NC_015222","0.45","650716029","3180526","Nitrosomonas sp. AL212 chromosome: NC_015222","189","USER","zzzzz40","1","Cx8MHxnC","3","2562780","-","","orf5","1","1","1","0","1","0","1","1","1","1","0","1"
"157","0","189","1","bAOB","1","0","0","0","0","0","1","0","","","0","0","cabd","2676393352/1-189 Ga0111709_11194  hypothetical protein [Nitrosomonas sp. 33 Nm33 : Ga0111709_1119]","570","zzzz403","1","4133","","hypothetical protein","","2676393352","2675903042","Nitrosomonas sp. 33 Nm33","Nitrosomonas","zzzz403","Ga0111709_11194","0","0","0","0","0","0","0","0","0","1","1","20","0","0","0","","0","Ga0111709_1119","0.45","2675922443","4483","Nitrosomonas sp. 33 Nm33 : Ga0111709_1119","189","USER","zzzz403","1","Cx7MxHxnC","1","3564","+","","no","2","1","1","0","1","0","1","0","1","1","1","1"
"156","0","189","1","bAOB","1","0","0","0","0","0","1","0","","","0","0","cabdd","2676374072/1-189 Ga0111711_10884  hypothetical protein [Nitrosomonas sp. 41 Nm58 : Ga0111711_1088]","570","zzzz404","1","4144","","hypothetical protein","","2676374072","2675903036","Nitrosomonas sp. 41 Nm58","Nitrosomonas","zzzz404","Ga0111711_10884","0","0","0","0","0","0","0","0","0","1","1","20","1","0","0","","1","Ga0111711_1088","0.45","2675921572","4777","Nitrosomonas sp. 41 Nm58 : Ga0111711_1088","189","USER","zzzz404","1","Cx7MxHxnC","1","3575","+","","orf4","2","1","1","0","1","0","1","0","1","1","1","1"
"155","0","189","1","bAOB","1","0","0","0","0","0","1","0","","","0","0","cabdd","2676380193/1-189 Ga0111710_10832  hypothetical protein [Nitrosomonas sp. 41 Nm132 : Ga0111710_1083]","570","zzzz405","1","1193","","hypothetical protein","","2676380193","2675903038","Nitrosomonas sp. 41 Nm132","Nitrosomonas","zzzz405","Ga0111710_10832","0","0","0","0","0","0","0","0","0","1","1","20","1","0","0","","1","Ga0111710_1083","0.45","2675921824","4761","Nitrosomonas sp. 41 Nm132 : Ga0111710_1083","189","USER","zzzz405","1","Cx7MxHxnC","1","624","-","","orf4","2","1","1","0","1","0","1","0","1","1","1","1"
"154","0","189","0","bAOB","0","0","0","0","0","1","0","0","","","0","0","none","2676389230/1-189 Ga0105870_103722  hypothetical protein [Nitrosomonas halophila Nm1 : Ga0105870_1037]","570","zzzz409","1","16924","","hypothetical protein","","2676389230","2675903041","Nitrosomonas halophila Nm1","Nitrosomonas","zzzz409","Ga0105870_103722","0","0","0","0","0","0","0","0","0","1","0","4","0","0","0","","0","Ga0105870_1037","0.51","2675922205","28093","Nitrosomonas halophila Nm1 : Ga0105870_1037","189","USER","zzzz409",,"Cx7MxnC","1","16355","-","","no","2","1","1","0","0","0","1","0","1","0","1","1"
"153","0","189","1","bAOB","1","0","0","0","1","0","0","0","","","0","0","cabd","2727952744/1-189 Ga0180019_2565  hypothetical protein [Nitrosomonas ureae Nm15 : Ga0180019_11]","570","zzzzz42","1","2690449","","hypothetical protein","","2727952744","2724679738","Nitrosomonas ureae Nm15","Nitrosomonas","zzzzz42","Ga0180019_2565","0","0","0","0","0","0","0","0","0","1","1","20","0","0","0","","0","Ga0180019_11","0.45","2724808738","3064188","Nitrosomonas ureae Nm15 : Ga0180019_11","189","USER","zzzzz42","1","Cx8MHxnC","3","2689880","+","","no","2","1","1","0","1","0","1","1","1","1","0","1"
"152","0","189","0","bAOB","0","0","0","0","1","0","0","0","","","0","0","other","2671671538/1-189 Ga0105876_1372  PEP-CTERM protein-sorting domain-containing protein [Nitrosomonas oligotropha Nm76 : Ga0105876_137]
2671665750/1-189 Ga0105875_1022  PEP-CTERM protein-sorting domain-containing protein [Nitrosomonas oligotropha Nm75 : Ga0105875_102]","570","zzzzz47","1","1426","","PEP-CTERM protein-sorting domain-containing protein","","2671671538","2671180132","Nitrosomonas oligotropha Nm76","Nitrosomonas","zzzzz47
zzzzz48","Ga0105876_1372","0","0","0","0","0","0","0","0","0","2","0","4","0","0","0","","1","Ga0105876_137","0.44","2671193304","20872","Nitrosomonas oligotropha Nm76 : Ga0105876_137","189","USER","zzzzz47","1","Cx8MHxnC","1","857","+","TIGR02595 - PEP-CTERM protein-sorting domain","no","2","1","1","0","1","0","1","1","1","1","0","1"
"151","0","189","1","bAOB","1","0","0","0","1","0","0","0","","","0","0","cabdd","2727727282/1-189 Ga0180021_1794  hypothetical protein [Nitrosomonas sp. Nm120 : Ga0180021_11]","570","zzzzz49","1","1854921","","hypothetical protein","","2727727282","2724679654","Nitrosomonas sp. Nm120","Nitrosomonas","zzzzz49","Ga0180021_1794","0","0","0","0","0","0","0","0","0","1","1","20","0","1","0","","1","Ga0180021_11","0.48","2724800066","3368096","Nitrosomonas sp. Nm120 : Ga0180021_11","189","USER","zzzzz49","1","Cx8MHxnC","3","1854352","-","","orf5","2","1","1","0","1","0","1","1","1","1","0","1"
"150","0","189","1","bAOB","0","0","0","0","1","0","0","0","","","0","0","cabdd","2737569074/1-189 Ga0181079_1384  PEP-CTERM protein-sorting domain-containing protein [Nitrosomonas oligotropha Nm49 : Ga0181079_138]","570","zzzzz50","1","3534","","PEP-CTERM protein-sorting domain-containing protein","","2737569074","2737471629","Nitrosomonas oligotropha Nm49","Nitrosomonas","zzzzz50","Ga0181079_1384","0","0","0","0","0","0","0","0","0","1","1","20","0","1","0","","1","Ga0181079_138","0.46","2737477494","17247","Nitrosomonas oligotropha Nm49 : Ga0181079_138","189","USER","zzzzz50","1","Cx8MHxnC","2","2965","+","TIGR02595 - PEP-CTERM protein-sorting domain","orf5","2","1","1","0","1","0","1","1","1","1","0","1"
"149","0","189","0","gMOB","0","0","1","0","0","0","0","0","","","0","0","mco","2625228574/1-189 Ga0078419_13647  hypothetical protein [Methylococcaceae sp. B42 Ga0078419 : Ga0078419_136]","570","zzzz505","1","42635","","hypothetical protein","","2625228574","2623620619","Methylococcaceae sp. B42","Methylococcaceae","zzzz505","Ga0078419_13647","0","1","0","0","0","0","0","0","0","1","0","8","0","0","0","","1","Ga0078419_136","0.51","2623657042","259244","Methylococcaceae sp. B42 Ga0078419 : Ga0078419_136","189","USER","zzzz505","1","CxnC","1","42066","-","","no","2","1","1","0","0","0","0","0","1","0","0","1"
"148","0","189","0","bAOB","0","0","0","0","1","0","0","0","","","0","0","other","2737608265/1-189 Ga0181067_1042  PEP-CTERM protein-sorting domain-containing protein [Nitrosomonas sp. Nm134 : Ga0181067_104]","570","zzzzz51","1","1411","","PEP-CTERM protein-sorting domain-containing protein","","2737608265","2737471642","Nitrosomonas sp. Nm134","Nitrosomonas","zzzzz51","Ga0181067_1042","0","0","0","0","0","0","0","0","0","1","0","4","0","0","0","","1","Ga0181067_104","0.49","2737480017","191731","Nitrosomonas sp. Nm134 : Ga0181067_104","189","USER","zzzzz51","1","Cx8MHxnC","1","842","+","TIGR02595 - PEP-CTERM protein-sorting domain","no","2","1","1","0","1","0","1","1","1","1","0","1"
"147","0","189","1","other","1","0","0","0","0","0","0","1","","","0","0","cabdd","2599910645/1-189 Ga0055581_01034  hypothetical protein [Cycloclasticus sp. SCGC AC281-N15 : Ga0055581_NODE_19_len_32531_cov_1073_73_ID_39.35]","570","zzzz570","1","19031","","hypothetical protein","","2599910645","2599185294","Cycloclasticus sp. SCGC AC281-N15 (contamination screened)","Cycloclasticus","zzzz570","Ga0055581_01034","0","0","0","0","0","0","0","0","0","1","1","20","1","0","0","","1","Ga0055581_NODE_19_len_32531_cov_1073_73_ID_39.35","0.41","2599195066","32531","Cycloclasticus sp. SCGC AC281-N15 : Ga0055581_NODE_19_len_32531_cov_1073_73_ID_39.35","189","USER","zzzz570","1","Cx9HxnC","1","18462","+","","orf4","1","1","1","0","1","0","0","0","1","1","0","1"
"146","0","189","0","vMOB","0","0","0","0","0","0","0","0","","","0","0","none","642665524/1-189 Minf_1300  hypothetical protein [Methylacidiphilum infernorum V4: NC_010794]","570","zzzz590","1","1214436","YP_001939952","hypothetical protein","","642665524","642555138","Methylacidiphilum infernorum V4","Methylacidiphilum","zzzz590","Minf_1300","0","0","0","1","0","0","0","0","0","1","0","4","0","0","0","","0","NC_010794","0.45","642555174","2287145","Methylacidiphilum infernorum V4: NC_010794","189","USER","zzzz590","1","Cx10HxnC","3","1213867","-","","no","1","0","1","1","1","0","0","0","0","1","0","1"
"145","0","189","0","aMOB","0","0","0","0","0","0","0","1","","","1","0","copC","2517404531/1-189 A3OODRAFT_3398  hypothetical protein [Methylocystis rosea SV97T : A3OODRAFT_scaffold1.1]","570","zzzz761","1","3404760","","hypothetical protein","","2517404531","2517287028","Methylocystis rosea SV97T","Methylocystis","zzzz761","A3OODRAFT_3398","0","0","0","0","0","0","0","0","0","1","0","1","0","0","0","","0","A3OODRAFT_scaffold1.1","0.63","2517287733","3546604","Methylocystis rosea SV97T : A3OODRAFT_scaffold1.1","189","USER","zzzz761",,"Cx9HxnC","3","3404191","+","","no","1","1","1","0","1","0","0","0","0","1","0","1"
"144","0","189","0","aMOB","0","0","0","0","0","0","0","1","","","1","0","copC","2517635726/1-189 SB2_00941  hypothetical protein [Methylocystis sp. strain SB2 : SB2_45.9]","570","zzzz762","1","12879","","hypothetical protein","","2517635726","2517572022","Methylocystis sp. SB2","Methylocystis","zzzz762","SB2_00941","0","0","0","0","0","0","0","0","0","1","0","1","0","0","0","","0","SB2_45.9","0.62","2517575327","85666","Methylocystis sp. strain SB2 : SB2_45.9","189","USER","zzzz762",,"Cx9HxnC","3","12310","-","","no","1","1","1","0","1","0","0","0","0","1","0","1"
"143","0","189","0","aMOB","0","0","0","0","0","0","0","1","","","1","0","copC","2549984961/1-189 O5ODRAFT_03904  hypothetical protein [Methylocystis parvus OBBP : O5ODRAFT_AJTV01000050_1.50]","570","zzzz763","1","2572","","hypothetical protein","","2549984961","2548876819","Methylocystis parvus OBBP","Methylocystis","zzzz763","O5ODRAFT_03904","0","0","0","0","0","0","0","0","0","1","0","1","0","0","0","","0","O5ODRAFT_AJTV01000050_1.50","0.65","2548977306","30005","Methylocystis parvus OBBP : O5ODRAFT_AJTV01000050_1.50","189","USER","zzzz763",,"Cx9HxnC","2","2003","-","","no","1","1","1","0","1","0","0","0","0","1","0","1"
"142","0","189","0","aMOB","0","0","0","0","0","0","0","1","","","1","0","copC","2518134614/1-189 Met49242_2561  hypothetical protein [Methylocystis sp. Rockwell ATCC 49242 : Met49242_MAH.6]","570","zzzz764","1","2087407","","hypothetical protein","","2518134614","2517572208","Methylocystis sp. Rockwell, ATCC 49242","Methylocystis","zzzz764","Met49242_2561","0","0","0","0","0","0","0","0","0","1","0","1","0","0","0","","0","Met49242_MAH.6","0.63","2517600018","4316162","Methylocystis sp. Rockwell, ATCC 49242 : Met49242_MAH.6","189","USER","zzzz764",,"Cx9HxnC","2","2086838","-","","no","1","1","1","0","1","0","0","0","0","1","0","1"
"141","0","189","0","aMOB","0","0","1","0","0","0","0","0","","","1","0","copC","2507406087/1-189 MettrDRAFT_0039  hypothetical protein [Methylosinus trichosporium OB3b : MettrDRAFT_Contig106]","570","zzzz765","1","37398","","hypothetical protein","","2507406087","2507262027","Methylosinus trichosporium OB3b","Methylosinus","zzzz765","MettrDRAFT_0039","0","0","0","0","0","0","0","0","0","1","0","7","0","0","0","","0","MettrDRAFT_Contig106","0.66","2507278056","4496051","Methylosinus trichosporium OB3b : MettrDRAFT_Contig106","189","USER","zzzz765",,"CxnC","2","36829","-","","no","1","1","1","0","0","0","0","0","0","0","0","1"
"140","0","189","0","aMOB","0","0","1","0","0","0","0","0","","","1","0","copC","2585026971/1-189 K369DRAFT_0420  hypothetical protein [Methylosinus sp. PW1 : K369DRAFT_unitig_17_quiver.11]","570","zzzz766","1","339107","","hypothetical protein","","2585026971","2582581241","Methylosinus sp. PW1","Methylosinus","zzzz766","K369DRAFT_0420","0","0","0","0","0","0","0","0","0","1","0","6","0","0","0","","0","K369DRAFT_unitig_17_quiver.11","0.65","2582690632","600655","Methylosinus sp. PW1 : K369DRAFT_unitig_17_quiver.11","189","USER","zzzz766",,"CxnC","3","338538","+","","no","1","1","1","0","0","0","0","0","0","0","0","1"
"139","0","189","0","aMOB","0","0","1","0","0","0","0","0","","","1","0","copC","2745473008/1-189 Ga0133027_124651  hypothetical protein [Methylosinus sp. R-45379 : Ga0133027_1246]
2563380910/1-189 K243DRAFT_2006  hypothetical protein [Methylocystis sp. LW5 : K243DRAFT_scf7180000000031_quiver.6]","570","zzzz767","1","47423","","hypothetical protein","","2745473008","2744054736","Methylosinus sp. R-45379","Methylosinus","zzzz767
zzzz768","Ga0133027_124651","0","0","0","0","0","0","0","0","0","2","0","7","0","0","0","","0","Ga0133027_1246","0.65","2744086772","111162","Methylosinus sp. R-45379 : Ga0133027_1246","189","USER","zzzz767",,"CxnC","3","46854","-","","no","1","1","1","0","0","0","0","0","0","0","0","1"
"138","0","189","0","aMOB","0","0","1","0","0","0","0","0","","","1","0","copC","2517140082/1-189 METLW3DRAFT_2235  hypothetical protein [Methylosinus sp. LW3 : METLW3DRAFT_contig1.1]","570","zzzz769","1","2309534","","hypothetical protein","","2517140082","2517093011","Methylosinus sp. LW3","Methylosinus","zzzz769","METLW3DRAFT_2235","0","0","0","0","0","0","0","0","0","1","0","7","0","0","0","","0","METLW3DRAFT_contig1.1","0.65","2517093495","4004193","Methylosinus sp. LW3 : METLW3DRAFT_contig1.1","189","USER","zzzz769",,"CxnC","4","2308965","-","","no","1","1","1","0","0","0","0","0","0","0","0","1"
"137","0","189","0","aMOB","0","0","1","0","0","0","0","0","","","1","0","copC","2516605087/1-189 MetLW4DRAFT_1072  hypothetical protein [Methylosinus sp. LW4 : MetLW4DRAFT_scaffold1.1]","570","zzzz770","1","1106134","","hypothetical protein","","2516605087","2516493024","Methylosinus sp. LW4","Methylosinus","zzzz770","MetLW4DRAFT_1072","0","0","0","0","0","0","0","0","0","1","0","7","0","0","0","","0","MetLW4DRAFT_scaffold1.1","0.65","2516493501","3979493","Methylosinus sp. LW4 : MetLW4DRAFT_scaffold1.1","189","USER","zzzz770",,"CxnC","3","1105565","+","","no","1","1","1","0","0","0","0","0","0","0","0","1"
"136","0","188","1","bAOB","1","0","0","0","1","0","0","0","","","0","0","cabd","2671674462/1-188 Ga0105864_1696 NE2060 LPXTG-motif cell wall anchor domain-containing protein [Nitrosomonas europaea Nm35 : Ga0105864_169]
2671677124/1-188 Ga0105865_1686 NE2060 LPXTG-motif cell wall anchor domain-containing protein [Nitrosomonas europaea Nm50 : Ga0105865_168]","564","zzzzz24","1","4809","","LPXTG-motif cell wall anchor domain-containing protein","NE2060","2671674462","2671180133","Nitrosomonas europaea Nm35","Nitrosomonas","zzzzz24
zzzzz25","Ga0105864_1696","0","0","0","0","0","0","0","0","0","2","1","20","0","0","0","","0","Ga0105864_169","0.47","2671193417","4811","Nitrosomonas europaea Nm35 : Ga0105864_169","188","USER","zzzzz24",,"Cx8MHxnC","1","4246","+","TIGR01167 - LPXTG-motif cell wall anchor domain","no","1","1","1","0","1","0","1","1","1","1","0","1"
"135","1","188","1","bAOB","1","1","0","0","0","0","1","0","","","1","1","cabdcd","2588206329/1-188 F822DRAFT_1683  hypothetical protein [Nitrosospira briensis C-128 : F822DRAFT_unitig_0_quiver_dupTrim_8202.1]
2588206877/1-188 F822DRAFT_2231  hypothetical protein [Nitrosospira briensis C-128 : F822DRAFT_unitig_0_quiver_dupTrim_8202.1]","567","zzzz314","1","1766357","","hypothetical protein","","2588206329","2585428181","Nitrosospira briensis C-128","Nitrosospira","zzzz314
zzzz315","F822DRAFT_1683","0","0","0","0","0","0","0","0","0","2","1","6","0","0","0","","0","F822DRAFT_unitig_0_quiver_dupTrim_8202.1","0.53","2585515333","3210113","Nitrosospira briensis C-128 : F822DRAFT_unitig_0_quiver_dupTrim_8202.1","188","USER","zzzz314","1","Cx7MxHxnC","3","1765791","+","","no","1","1","1","0","1","0","1","0","1","1","1","1"
"134","1","188","1","bAOB","0","1","0","0","0","0","1","0","","","1","1","cabddcd","2737533477/1-188 Ga0181056_1064  hypothetical protein [Nitrosospira sp. Nsp22 : Ga0181056_106]","567","zzzz316","1","3259","","hypothetical protein","","2737533477","2737471618","Nitrosospira sp. Nsp22","Nitrosospira","zzzz316","Ga0181056_1064","0","0","0","0","0","0","0","0","0","1","1","18","1","0","0","","1","Ga0181056_106","0.54","2737476767","156871","Nitrosospira sp. Nsp22 : Ga0181056_106","188","USER","zzzz316","1","Cx7MxHxnC","1","2693","+","","orf4","1","1","1","0","1","0","1","0","1","1","1","1"
"133","1","188","0","bAOB","0","1","0","0","0","0","1","0","","","1","1","other","2671454321/1-188 Ga0111720_1091  hypothetical protein [Nitrosospira sp. 1 Nsp1 : Ga0111720_109]","567","zzzz317","1","874","","hypothetical protein","","2671454321","2671180077","Nitrosospira sp. 1 Nsp1","Nitrosospira","zzzz317","Ga0111720_1091","0","0","0","0","0","0","0","0","0","1","0","19","0","0","0","","1","Ga0111720_109","0.54","2671190913","132336","Nitrosospira sp. 1 Nsp1 : Ga0111720_109","188","USER","zzzz317","1","Cx7MxHxnC","1","308","+","","no","1","1","1","0","1","0","1","0","1","1","1","1"
"132","0","188","0","other","0","0","0","0","0","0","0","0","","","0","0","none","2638953301/1-188 Ga0097688_100345  hypothetical protein [Cycloclasticus sp. from gill tissue of Bathymodiolus heckerae (specimen D) Ga0097688 : Ga0097688_1003]","567","zzzz574","1","44128","","hypothetical protein","","2638953301","2636416016","Cycloclasticus sp. from gill tissue of Bathymodiolus heckerae (specimen D)","Cycloclasticus","zzzz574","Ga0097688_100345","0","0","0","1","0","0","0","0","0","1","0","4","0","0","0","","0","Ga0097688_1003","0.42","2636561013","44284","Cycloclasticus sp. from gill tissue of Bathymodiolus heckerae (specimen D) Ga0097688 : Ga0097688_1003","188","USER","zzzz574","1","Cx10HxnC","2","43562","-","","no","1","0","1","1","1","0","0","0","1","1","0","1"
"131","0","188","0","aMOB","0","0","0","0","0","0","0","1","","","1","0","copC","2540712599/1-188 BN69_1021  Uncharacterized protein [Methylocystis sp. SC2 : HE956757]","567","zzzz760","1","1096825","","Uncharacterized protein","","2540712599","2540341127","Methylocystis sp. SC2","Methylocystis","zzzz760","BN69_1021","0","0","0","0","0","0","0","0","0","1","0","1","0","0","0","","0","HE956757","0.63","2540348159","3773444","Methylocystis sp. SC2 : HE956757","188","USER","zzzz760",,"Cx9HxnC","3","1096259","+","","no","1","1","1","0","1","0","0","0","0","1","0","1"
"130","0","187","0","aMOB","0","0","0","1","0","0","0","0","","","0","0","pcuac","2517139818/1-187 METLW3DRAFT_1971  hypothetical protein [Methylosinus sp. LW3 : METLW3DRAFT_contig1.1]
2563380541/1-187 K243DRAFT_1637  hypothetical protein [Methylocystis sp. LW5 : K243DRAFT_scf7180000000031_quiver.6]
2745473984/1-187 Ga0133027_126627  hypothetical protein [Methylosinus sp. R-45379 : Ga0133027_1266]","564","zzzz134","1","2039292","","hypothetical protein","","2517139818","2517093011","Methylosinus sp. LW3","Methylosinus","zzzz134
zzzz135
zzzz136","METLW3DRAFT_1971","0","0","0","0","0","0","0","0","0","3","0","4","0","0","1","","0","METLW3DRAFT_contig1.1","0.65","2517093495","4004193","Methylosinus sp. LW3 : METLW3DRAFT_contig1.1","187","USER","zzzz134","1","Cx8MxnC","4","2038729","+","","no","1","1","1","0","0","0","1","1","1","0","0","1"
"129","0","187","0","aMOB","0","0","0","1","0","0","0","0","","","0","0","pcuac","2585028489/1-187 K369DRAFT_1945  hypothetical protein [Methylosinus sp. PW1 : K369DRAFT_unitig_19_quiver.6]","564","zzzz137","1","25099","","hypothetical protein","","2585028489","2582581241","Methylosinus sp. PW1","Methylosinus","zzzz137","K369DRAFT_1945","0","0","0","0","0","0","0","0","0","1","0","7","0","0","1","","0","K369DRAFT_unitig_19_quiver.6","0.65","2582690639","2921845","Methylosinus sp. PW1 : K369DRAFT_unitig_19_quiver.6","187","USER","zzzz137","1","Cx8MxnC","3","24536","-","","no","1","1","1","0","0","0","1","1","1","0","0","1"
"128","0","187","0","aMOB","0","0","0","1","0","0","0","0","","","0","0","pcuac","2516604980/1-187 MetLW4DRAFT_0965  hypothetical protein [Methylosinus sp. LW4 : MetLW4DRAFT_scaffold1.1]","564","zzzz138","1","1000649","","hypothetical protein","","2516604980","2516493024","Methylosinus sp. LW4","Methylosinus","zzzz138","MetLW4DRAFT_0965","0","0","0","0","0","0","0","0","0","1","0","4","0","0","1","","0","MetLW4DRAFT_scaffold1.1","0.65","2516493501","3979493","Methylosinus sp. LW4 : MetLW4DRAFT_scaffold1.1","187","USER","zzzz138","1","Cx8MxnC","3","1000086","+","","no","1","1","1","0","0","0","1","1","1","0","0","1"
"127","0","187","1","bAOB","1","0","0","0","1","0","0","0","","","0","0","cabdd","2676401293/1-187 Ga0105861_10861  LPXTG-motif cell wall anchor domain-containing protein [Nitrosomonas communis Nm110 : Ga0105861_1086]","561","zzzzz15","1","562","","LPXTG-motif cell wall anchor domain-containing protein","","2676401293","2675903044","Nitrosomonas communis Nm110","Nitrosomonas","zzzzz15","Ga0105861_10861","0","0","0","0","0","0","0","0","0","1","1","20","0","1","0","","1","Ga0105861_1086","0.46","2675922776","4782","Nitrosomonas communis Nm110 : Ga0105861_1086","187","USER","zzzzz15","1","Cx8MHxnC","1","2","-","TIGR01167 - LPXTG-motif cell wall anchor domain","orf5","2","1","1","0","1","0","1","1","1","1","0","1"
"126","0","187","1","bAOB","1","0","0","0","1","0","0","0","","","0","0","cabdd","2676387164/1-187 Ga0111714_11051  LPXTG-motif cell wall anchor domain-containing protein [Nitrosomonas sp. Nm34 : Ga0111714_1105]","561","zzzzz16","1","561","","LPXTG-motif cell wall anchor domain-containing protein","","2676387164","2675903040","Nitrosomonas sp. Nm34","Nitrosomonas","zzzzz16","Ga0111714_11051","0","0","0","0","0","0","0","0","0","1","1","20","0","1","0","","1","Ga0111714_1105","0.47","2675922124","4787","Nitrosomonas sp. Nm34 : Ga0111714_1105","187","USER","zzzzz16","1","Cx8MHxnC","1","1","-","TIGR01167 - LPXTG-motif cell wall anchor domain","orf5","2","1","1","0","1","0","1","1","1","1","0","1"
"125","0","187","1","gAOB","1","0","0","0","1","0","0","0","","","0","0","cabd","648071296/1-187 Nwat_0634  hypothetical protein [Nitrosococcus watsoni C-113 chromosome: NC_014315]","564","zzzz199","1","658889","YP_003759911","hypothetical protein","","648071296","648028046","Nitrosococcus watsoni C-113","Nitrosococcus","zzzz199","Nwat_0634","0","0","0","0","0","0","0","0","0","1","1","20","0","0","0","","0","NC_014315","0.5","648028027","3328570","Nitrosococcus watsoni C-113 chromosome: NC_014315","187","USER","zzzz199","1","Cx8MHxnC","1","658326","+","","no","1","1","1","0","1","0","1","1","1","1","0","1"
"124","0","187","1","gAOB","1","0","0","0","1","0","0","0","","","0","0","cabd","637738979/1-187 Noc_2500  hypothetical protein [Nitrosococcus oceani ATCC 19707: NC_007484]
647628086/1-187 NOC27_274  hypothetical protein [Nitrosococcus oceani AFC27 scf_1104573000306 genomic scaffold: NZ_DS995300]
2612170927/1-187 Ga0057435_1075162  hypothetical protein [Nitrosococcus oceani C-27 : Ga0057435_1075]
2612338018/1-187 Ga0056853_111551  hypothetical protein [Nitrosococcus oceani AFC132 : Ga0056853_1115]","564","zzzz200","1","2845553","YP_344483","hypothetical protein","","637738979","637000194","Nitrosococcus oceani C-107","Nitrosococcus","zzzz200
zzzz201
zzzz202
zzzz203","Noc_2500","0","0","0","0","0","0","0","0","0","4","1","20","0","0","0","","0","NC_007484","0.5","637000420","3481691","Nitrosococcus oceani ATCC 19707: NC_007484","187","USER","zzzz200","1","Cx8MHxnC","1","2844990","-","","no","1","1","1","0","1","0","1","1","1","1","0","1"
"123","1","187","0","bAOB","0","1","0","0","0","0","1","0","","","1","1","other","2630435105/1-187 Ga0077272_10635  hypothetical protein [Nitrosospira sp. NpAV : Ga0077272_1063]","564","zzzz306","1","3771","","hypothetical protein","","2630435105","2627854152","Nitrosospira sp. NpAV","Nitrosospira","zzzz306","Ga0077272_10635","0","0","0","0","0","0","0","0","0","1","0","19","0","0","0","","1","Ga0077272_1063","0.63","2627918982","3894","Nitrosospira sp. NpAV : Ga0077272_1063","187","USER","zzzz306","1","Cx7MxHxnC","1","3208","-","","no","2","1","1","0","1","0","1","0","1","1","1","1"
"122","0","187","0","bAOB","0","0","0","0","1","0","0","0","","","0","0","other","2671281177/1-187 Ga0105883_1803  hypothetical protein [Nitrosomonas ureae Nm10 : Ga0105883_180]","561","zzzzz36","1","1665","","hypothetical protein","","2671281177","2671180029","Nitrosomonas ureae Nm10","Nitrosomonas","zzzzz36","Ga0105883_1803","0","0","0","0","0","0","0","0","0","1","1","4","0","0","0","","0","Ga0105883_180","0.43","2671181422","1667","Nitrosomonas ureae Nm10 : Ga0105883_180","187","USER","zzzzz36","1","Cx8MHxnC","3","1105","+","","no","2","1","1","0","1","0","1","1","1","1","0","1"
"121","0","187","0","bAOB","0","0","0","0","0","0","1","0","","","0","0","none","2676391720/1-187 Ga0111709_102225  hypothetical protein [Nitrosomonas sp. 33 Nm33 : Ga0111709_1022]","564","zzzz378","1","31104","","hypothetical protein","","2676391720","2675903042","Nitrosomonas sp. 33 Nm33","Nitrosomonas","zzzz378","Ga0111709_102225","0","0","0","0","0","0","0","0","0","1","0","4","0","0","0","","0","Ga0111709_1022","0.45","2675922346","41628","Nitrosomonas sp. 33 Nm33 : Ga0111709_1022","187","USER","zzzz378",,"Cx7MxHxnC","1","30541","+","","no","1","1","1","0","1","0","1","0","1","1","1","1"
"120","0","187","0","bAOB","0","0","0","0","0","0","1","0","","","0","0","none","2747899495/1-187 Ga0207393_12264  hypothetical protein [Nitrosomonas sp. Nm143 : Ga0207393_122]","564","zzzz435","1","67851","","hypothetical protein","","2747899495","2747842412","Nitrosomonas sp. Nm143 (v3)","Nitrosomonas","zzzz435","Ga0207393_12264","0","0","0","0","0","0","0","0","0","1","0","4","0","0","0","","0","Ga0207393_122","0.44","2747844538","68108","Nitrosomonas sp. Nm143 : Ga0207393_122","187","USER","zzzz435","1","Cx7MxHxnC","1","67288","-","","no","2","1","1","0","1","0","1","0","1","1","1","1"
"119","0","187","0","gMOB","0","0","1","0","0","0","0","0","","","0","0","none","2706250828/1-187 Ga0139037_104127  hypothetical protein [Methylobacter tundripaludum OWC-G53F : Ga0139037_104]","564","zzzz446","1","141143","","hypothetical protein","","2706250828","2703719299","Methylobacter tundripaludum OWC-G53F","Methylobacter","zzzz446","Ga0139037_104127","0","0","0","0","0","0","0","0","0","1","0","8","0","0","0","","0","Ga0139037_104","0.51","2703775198","315334","Methylobacter tundripaludum OWC-G53F : Ga0139037_104","187","USER","zzzz446","1","CxnC","2","140580","+","","no","1","1","1","0","0","0","0","0","1","0","0","1"
"118","0","187","0","other","0","0","0","0","0","0","0","0","","","0","0","none","2638948866/1-187 Ga0097676_1602  hypothetical protein [Cycloclasticus sp. from deep sea encrusting sponge (specimen N) Ga0097676 : Ga0097676_160]
2652068794/1-187 Ga0105570_1642  hypothetical protein [Cycloclasticus sp. from deep sea encrusting sponge (specimen L) Ga0105570 : Ga0105570_164]","564","zzzz572","1","1130","","hypothetical protein","","2638948866","2636416014","Cycloclasticus sp. from deep sea encrusting sponge (specimen N)","Cycloclasticus","zzzz572
zzzz573","Ga0097676_1602","0","0","0","1","0","0","0","0","0","2","0","4","0","0","0","","0","Ga0097676_160","0.44","2636560749","26743","Cycloclasticus sp. from deep sea encrusting sponge (specimen N) Ga0097676 : Ga0097676_160","187","USER","zzzz572","1","Cx10HxnC","1","567","+","","no","1","0","1","1","1","0","0","0","1","1","0","1"
"117","0","187","0","bAOB","0","0","1","0","0","0","0","0","","","0","0","none","2737564488/1-187 Ga0181075_1122  hypothetical protein [Nitrosomonas ureae Nm5 : Ga0181075_112]
2735376245/1-187 Ga0180025_2513  hypothetical protein [Nitrosomonas ureae Nm42 : Ga0180025_11]
2676383417/1-187 Ga0105878_10926  hypothetical protein [Nitrosomonas ureae Nm9 : Ga0105878_1092]
2671279205/1-187 Ga0105883_1103  hypothetical protein [Nitrosomonas ureae Nm10 : Ga0105883_110]
2737590646/1-187 Ga0181063_10322  hypothetical protein [Nitrosomonas ureae Nm4 : Ga0181063_1032]","564","zzzz819","1","1163","","hypothetical protein","","2737564488","2737471628","Nitrosomonas ureae Nm5","Nitrosomonas","zzzz819
zzzz820
zzzz821
zzzz822
zzzz823","Ga0181075_1122","0","0","0","0","0","0","0","0","0","5","0","8","0","0","0","","0","Ga0181075_112","0.44","2737477388","89233","Nitrosomonas ureae Nm5 : Ga0181075_112","187","USER","zzzz819",,"CxnC","1","600","-","","no","1","1","1","0","0","0","0","0","0","0","0","1"
"116","0","187","0","bAOB","0","0","1","0","0","0","0","0","","","0","0","none","2671663999/1-187 Ga0105877_11125  hypothetical protein [Nitrosomonas ureae Nm13 : Ga0105877_111]","564","zzzz824","1","27033","","hypothetical protein","","2671663999","2671180130","Nitrosomonas ureae Nm13","Nitrosomonas","zzzz824","Ga0105877_11125","0","0","0","0","0","0","0","0","0","1","0","8","0","0","0","","0","Ga0105877_111","0.45","2671193124","98455","Nitrosomonas ureae Nm13 : Ga0105877_111","187","USER","zzzz824",,"CxnC","1","26470","+","","no","1","1","1","0","0","0","0","0","0","0","0","1"
"115","0","186","1","bAOB","1","0","0","0","1","0","0","0","","","0","0","cabdd","2676374073/1-186 Ga0111711_10885  hypothetical protein [Nitrosomonas sp. 41 Nm58 : Ga0111711_1088]","558","zzzzz18","1","4777","","hypothetical protein","","2676374073","2675903036","Nitrosomonas sp. 41 Nm58","Nitrosomonas","zzzzz18","Ga0111711_10885","0","0","0","0","0","0","0","0","0","1","1","20","0","1","0","","1","Ga0111711_1088","0.45","2675921572","4777","Nitrosomonas sp. 41 Nm58 : Ga0111711_1088","186","USER","zzzzz18",,"Cx8MHxnC","1","4220","+","","orf5","2","1","1","0","1","0","1","1","1","1","0","1"
[truncated: 34,193 more chars]
