# Supplementary material for: Characterization of a long overlooked copper protein from methane- and ammonia-oxidizing bacteria
Source: Nat Commun. 2018 Oct 15;9:4276. doi: 10.1038/s41467-018-06681-5 (PMC6189053; doi:10.1038/s41467-018-06681-5)
Supplement: Supplementary file 7 — Supplementary Data 5 [file 41467_2018_6681_MOESM7_ESM.zip › CytoscapeSession-2018_02_27-18_11/tables/52-D/LOCAL_ATTRS-org.cytoscape.model.CyEdge-D+default+edge.cytable]

CyCSV-Version	1
SUID	interaction	name	selected
java.lang.Long	java.lang.String	java.lang.String	java.lang.Boolean
D default edge
711		zzzzzz0,zzzzzz5	false
712		zzzzzz0,zzzzzz7	false
713		zzzzzz0,zzzzzz6	false
714		zzzzzz0,zzzzzz8	false
715		zzzzzz0,zzzzzz4	false
716		zzzzzz0,zzzzzz9	false
717		zzzzzz0,zzzzzz1	false
718		zzzz252,zzzz433	false
719		zzzz252,zzzz431	false
720		zzzz252,zzzz425	false
721		zzzz252,zzzz424	false
722		zzzz252,zzzz420	false
723		zzzz252,zzzz430	false
724		zzzz252,zzzz429	false
725		zzzz252,zzzz426	false
726		zzzz252,zzzz422	false
727		zzzz252,zzzz256	false
728		zzzz252,zzzz428	false
729		zzzz252,zzzz427	false
730		zzzz252,zzzz440	false
731		zzzz252,zzzz417	false
732		zzzz252,zzzz416	false
733		zzzz252,zzzz412	false
734		zzzz252,zzzz410	false
735		zzzz252,zzzz418	false
736		zzzz252,zzzz434	false
737		zzzz252,zzzz443	false
738		zzzz252,zzzz436	false
739		zzzz252,zzzz265	false
740		zzzz252,zzzz263	false
741		zzzz252,zzzz261	false
742		zzzz252,zzzz257	false
743		zzzz252,zzzz442	false
744		zzzz252,zzzz439	false
745		zzzz252,zzzz437	false
746		zzzz252,zzzz264	false
747		zzzz252,zzzz262	false
748		zzzz252,zzzz438	false
749		zzzz252,zzzz267	false
750		zzzz252,zzzz343	false
751		zzzz252,zzzz266	false
752		zzzz252,zzzz259	false
753		zzzz252,zzzz441	false
754		zzzz252,zzzz286	false
755		zzzz252,zzzz298	false
756		zzzz252,zzzz283	false
757		zzzz252,zzzz435	false
758		zzzz252,zzzz324	false
759		zzzz252,zzzz285	false
760		zzzz252,zzzz346	false
761		zzzz252,zzzz344	false
762		zzzz252,zzzz311	false
763		zzzz252,zzzz309	false
764		zzzz252,zzzz307	false
765		zzzz252,zzzz345	false
766		zzzz252,zzzz305	false
767		zzzz252,zzzz292	false
768		zzzz252,zzzz293	false
769		zzzz252,zzzz348	false
770		zzzz252,zzzz330	false
771		zzzz252,zzzz325	false
772		zzzz252,zzzz323	false
773		zzzz252,zzzz321	false
774		zzzz252,zzzz375	false
775		zzzz252,zzzz374	false
776		zzzz252,zzzz367	false
777		zzzz252,zzzz347	false
778		zzzz252,zzzz328	false
779		zzzz252,zzzz326	false
780		zzzz252,zzzz322	false
781		zzzz252,zzzz306	false
782		zzzz252,zzzz253	false
783		zzzz252,zzzz370	false
784		zzzz252,zzzz369	false
785		zzzz252,zzzz365	false
786		zzzz252,zzzz364	false
787		zzzz252,zzzz360	false
788		zzzz252,zzzz356	false
789		zzzz252,zzzz366	false
790		zzzz252,zzzz358	false
791		zzzz252,zzzz254	false
792		zzzz252,zzzz313	false
793		zzzz252,zzzz354	false
794		zzzz252,zzzz350	false
795		zzzz252,zzzz318	false
796		zzzz252,zzzz299	false
797		zzzz252,zzzz294	false
798		zzzz252,zzzz290	false
799		zzzz252,zzzz288	false
800		zzzz252,zzzz377	false
801		zzzz252,zzzz376	false
802		zzzz252,zzzz372	false
803		zzzz252,zzzz361	false
804		zzzz252,zzzz320	false
805		zzzz252,zzzz304	false
806		zzzz252,zzzz303	false
807		zzzz252,zzzz300	false
808		zzzz252,zzzz337	false
809		zzzz252,zzzz317	false
810		zzzz252,zzzz316	false
811		zzzz252,zzzz314	false
812		zzzz252,zzzz342	false
813		zzzz252,zzzz334	false
814		zzzz252,zzzz331	false
815		zzzz252,zzzz295	false
816		zzzz252,zzzz349	false
817		zzzz252,zzzz284	false
818		zzzz252,zzzz341	false
819		zzzz252,zzzz339	false
820		zzzz252,zzzz338	false
821		zzzz252,zzzz336	false
822		zzzz252,zzzz335	false
823		zzzz252,zzzz363	false
824		zzzz252,zzzz282	false
825		zzzz252,zzzz269	false
826		zzzz252,zzzz272	false
827		zzzz252,zzzz271	false
828		zzzz252,zzzz281	false
829		zzzz252,zzzz280	false
830		zzzz252,zzzz279	false
831		zzzz252,zzzz278	false
832		zzzz252,zzzz312	false
833		zzzz252,zzzz403	false
834		zzzz252,zzzz401	false
835		zzzz252,zzzz402	false
836		zzzz252,zzzz398	false
837		zzzz252,zzzz397	false
838		zzzz252,zzzz409	false
839		zzzz252,zzzz405	false
840		zzzz252,zzzz404	false
841		zzzz252,zzzz408	false
842		zzzz252,zzzz406	false
843		zzzz252,zzzz384	false
844		zzzz252,zzzz386	false
845		zzzz252,zzzz385	false
846		zzzz252,zzzz390	false
847		zzzz252,zzzz388	false
848		zzzz252,zzzz391	false
849		zzzz252,zzzz392	false
850		zzzz252,zzzz383	false
851		zzzz252,zzzz380	false
852		zzzz252,zzzz378	false
853		zzzz252,zzzz379	false
854		zzzz251,zzzz433	false
855		zzzz251,zzzz431	false
856		zzzz251,zzzz430	false
857		zzzz251,zzzz429	false
858		zzzz251,zzzz424	false
859		zzzz251,zzzz420	false
860		zzzz251,zzzz425	false
861		zzzz251,zzzz422	false
862		zzzz251,zzzz428	false
863		zzzz251,zzzz427	false
864		zzzz251,zzzz256	false
865		zzzz251,zzzz426	false
866		zzzz251,zzzz440	false
867		zzzz251,zzzz417	false
868		zzzz251,zzzz416	false
869		zzzz251,zzzz412	false
870		zzzz251,zzzz410	false
871		zzzz251,zzzz418	false
872		zzzz251,zzzz265	false
873		zzzz251,zzzz261	false
874		zzzz251,zzzz436	false
875		zzzz251,zzzz434	false
876		zzzz251,zzzz263	false
877		zzzz251,zzzz257	false
878		zzzz251,zzzz442	false
879		zzzz251,zzzz439	false
880		zzzz251,zzzz437	false
881		zzzz251,zzzz262	false
882		zzzz251,zzzz267	false
883		zzzz251,zzzz266	false
884		zzzz251,zzzz264	false
885		zzzz251,zzzz443	false
886		zzzz251,zzzz438	false
887		zzzz251,zzzz259	false
888		zzzz251,zzzz343	false
889		zzzz251,zzzz441	false
890		zzzz251,zzzz298	false
891		zzzz251,zzzz346	false
892		zzzz251,zzzz286	false
893		zzzz251,zzzz435	false
894		zzzz251,zzzz344	false
895		zzzz251,zzzz345	false
896		zzzz251,zzzz324	false
897		zzzz251,zzzz285	false
898		zzzz251,zzzz283	false
899		zzzz251,zzzz348	false
900		zzzz251,zzzz370	false
901		zzzz251,zzzz369	false
902		zzzz251,zzzz367	false
903		zzzz251,zzzz365	false
904		zzzz251,zzzz347	false
905		zzzz251,zzzz305	false
906		zzzz251,zzzz366	false
907		zzzz251,zzzz364	false
908		zzzz251,zzzz360	false
909		zzzz251,zzzz356	false
910		zzzz251,zzzz311	false
911		zzzz251,zzzz309	false
912		zzzz251,zzzz307	false
913		zzzz251,zzzz375	false
914		zzzz251,zzzz374	false
915		zzzz251,zzzz358	false
916		zzzz251,zzzz322	false
917		zzzz251,zzzz321	false
918		zzzz251,zzzz292	false
919		zzzz251,zzzz323	false
920		zzzz251,zzzz377	false
921		zzzz251,zzzz354	false
922		zzzz251,zzzz350	false
923		zzzz251,zzzz293	false
924		zzzz251,zzzz376	false
925		zzzz251,zzzz361	false
926		zzzz251,zzzz330	false
927		zzzz251,zzzz326	false
928		zzzz251,zzzz325	false
929		zzzz251,zzzz306	false
930		zzzz251,zzzz254	false
931		zzzz251,zzzz372	false
932		zzzz251,zzzz328	false
933		zzzz251,zzzz253	false
934		zzzz251,zzzz349	false
935		zzzz251,zzzz299	false
936		zzzz251,zzzz294	false
937		zzzz251,zzzz334	false
938		zzzz251,zzzz331	false
939		zzzz251,zzzz313	false
940		zzzz251,zzzz303	false
941		zzzz251,zzzz342	false
942		zzzz251,zzzz337	false
943		zzzz251,zzzz318	false
944		zzzz251,zzzz304	false
945		zzzz251,zzzz300	false
946		zzzz251,zzzz288	false
947		zzzz251,zzzz295	false
948		zzzz251,zzzz290	false
949		zzzz251,zzzz363	false
950		zzzz251,zzzz335	false
951		zzzz251,zzzz320	false
952		zzzz251,zzzz317	false
953		zzzz251,zzzz316	false
954		zzzz251,zzzz314	false
955		zzzz251,zzzz284	false
956		zzzz251,zzzz338	false
957		zzzz251,zzzz336	false
958		zzzz251,zzzz341	false
959		zzzz251,zzzz339	false
960		zzzz251,zzzz269	false
961		zzzz251,zzzz282	false
962		zzzz251,zzzz272	false
963		zzzz251,zzzz271	false
964		zzzz251,zzzz281	false
965		zzzz251,zzzz280	false
966		zzzz251,zzzz279	false
967		zzzz251,zzzz278	false
968		zzzz251,zzzz312	false
969		zzzz251,zzzz403	false
970		zzzz251,zzzz401	false
971		zzzz251,zzzz402	false
972		zzzz251,zzzz398	false
973		zzzz251,zzzz397	false
974		zzzz251,zzzz409	false
975		zzzz251,zzzz405	false
976		zzzz251,zzzz404	false
977		zzzz251,zzzz408	false
978		zzzz251,zzzz406	false
979		zzzz251,zzzz384	false
980		zzzz251,zzzz386	false
981		zzzz251,zzzz388	false
982		zzzz251,zzzz385	false
983		zzzz251,zzzz390	false
984		zzzz251,zzzz391	false
985		zzzz251,zzzz383	false
986		zzzz251,zzzz392	false
987		zzzz251,zzzz380	false
988		zzzz251,zzzz378	false
989		zzzz251,zzzz379	false
990		zzzz251,zzzz252	false
991		zzzz249,zzzz433	false
992		zzzz249,zzzz431	false
993		zzzz249,zzzz424	false
994		zzzz249,zzzz420	false
995		zzzz249,zzzz430	false
996		zzzz249,zzzz429	false
997		zzzz249,zzzz426	false
998		zzzz249,zzzz425	false
999		zzzz249,zzzz428	false
1000		zzzz249,zzzz427	false
1001		zzzz249,zzzz422	false
1002		zzzz249,zzzz440	false
1003		zzzz249,zzzz256	false
1004		zzzz249,zzzz417	false
1005		zzzz249,zzzz416	false
1006		zzzz249,zzzz412	false
1007		zzzz249,zzzz410	false
1008		zzzz249,zzzz418	false
1009		zzzz249,zzzz436	false
1010		zzzz249,zzzz434	false
1011		zzzz249,zzzz437	false
1012		zzzz249,zzzz265	false
1013		zzzz249,zzzz261	false
1014		zzzz249,zzzz439	false
1015		zzzz249,zzzz263	false
1016		zzzz249,zzzz262	false
1017		zzzz249,zzzz443	false
1018		zzzz249,zzzz442	false
1019		zzzz249,zzzz438	false
1020		zzzz249,zzzz257	false
1021		zzzz249,zzzz267	false
1022		zzzz249,zzzz266	false
1023		zzzz249,zzzz264	false
1024		zzzz249,zzzz259	false
1025		zzzz249,zzzz343	false
1026		zzzz249,zzzz441	false
1027		zzzz249,zzzz298	false
1028		zzzz249,zzzz286	false
1029		zzzz249,zzzz346	false
1030		zzzz249,zzzz324	false
1031		zzzz249,zzzz435	false
1032		zzzz249,zzzz345	false
1033		zzzz249,zzzz344	false
1034		zzzz249,zzzz311	false
1035		zzzz249,zzzz309	false
1036		zzzz249,zzzz307	false
1037		zzzz249,zzzz285	false
1038		zzzz249,zzzz283	false
1039		zzzz249,zzzz348	false
1040		zzzz249,zzzz347	false
1041		zzzz249,zzzz370	false
1042		zzzz249,zzzz369	false
1043		zzzz249,zzzz367	false
1044		zzzz249,zzzz360	false
1045		zzzz249,zzzz356	false
1046		zzzz249,zzzz323	false
1047		zzzz249,zzzz365	false
1048		zzzz249,zzzz364	false
1049		zzzz249,zzzz305	false
1050		zzzz249,zzzz292	false
1051		zzzz249,zzzz375	false
1052		zzzz249,zzzz374	false
1053		zzzz249,zzzz366	false
1054		zzzz249,zzzz358	false
1055		zzzz249,zzzz330	false
1056		zzzz249,zzzz328	false
1057		zzzz249,zzzz326	false
1058		zzzz249,zzzz325	false
1059		zzzz249,zzzz322	false
1060		zzzz249,zzzz321	false
1061		zzzz249,zzzz306	false
1062		zzzz249,zzzz293	false
1063		zzzz249,zzzz253	false
1064		zzzz249,zzzz354	false
1065		zzzz249,zzzz350	false
1066		zzzz249,zzzz254	false
1067		zzzz249,zzzz377	false
1068		zzzz249,zzzz376	false
1069		zzzz249,zzzz361	false
1070		zzzz249,zzzz372	false
1071		zzzz249,zzzz313	false
1072		zzzz249,zzzz318	false
1073		zzzz249,zzzz320	false
1074		zzzz249,zzzz317	false
1075		zzzz249,zzzz316	false
1076		zzzz249,zzzz314	false
1077		zzzz249,zzzz299	false
1078		zzzz249,zzzz294	false
1079		zzzz249,zzzz290	false
1080		zzzz249,zzzz288	false
1081		zzzz249,zzzz334	false
1082		zzzz249,zzzz331	false
1083		zzzz249,zzzz303	false
1084		zzzz249,zzzz349	false
1085		zzzz249,zzzz337	false
1086		zzzz249,zzzz304	false
1087		zzzz249,zzzz300	false
1088		zzzz249,zzzz363	false
1089		zzzz249,zzzz342	false
1090		zzzz249,zzzz336	false
1091		zzzz249,zzzz335	false
1092		zzzz249,zzzz295	false
1093		zzzz249,zzzz341	false
1094		zzzz249,zzzz338	false
1095		zzzz249,zzzz284	false
1096		zzzz249,zzzz339	false
1097		zzzz249,zzzz269	false
1098		zzzz249,zzzz282	false
1099		zzzz249,zzzz279	false
1100		zzzz249,zzzz278	false
1101		zzzz249,zzzz272	false
1102		zzzz249,zzzz271	false
1103		zzzz249,zzzz281	false
1104		zzzz249,zzzz280	false
1105		zzzz249,zzzz312	false
1106		zzzz249,zzzz403	false
1107		zzzz249,zzzz401	false
1108		zzzz249,zzzz402	false
1109		zzzz249,zzzz398	false
1110		zzzz249,zzzz397	false
1111		zzzz249,zzzz409	false
1112		zzzz249,zzzz405	false
1113		zzzz249,zzzz404	false
1114		zzzz249,zzzz408	false
1115		zzzz249,zzzz406	false
1116		zzzz249,zzzz386	false
1117		zzzz249,zzzz384	false
1118		zzzz249,zzzz385	false
1119		zzzz249,zzzz390	false
1120		zzzz249,zzzz388	false
1121		zzzz249,zzzz391	false
1122		zzzz249,zzzz392	false
1123		zzzz249,zzzz383	false
1124		zzzz249,zzzz380	false
1125		zzzz249,zzzz378	false
1126		zzzz249,zzzz379	false
1127		zzzz249,zzzz252	false
1128		zzzz249,zzzz251	false
1129		zzzz114,zzzzzz9	false
1130		zzzz114,zzzz231	false
1131		zzzz114,zzzz162	false
1132		zzzz114,zzzz239	false
1133		zzzz114,zzzz147	false
1134		zzzz114,zzzz146	false
1135		zzzz114,zzzz148	false
1136		zzzz114,zzzzzz0	false
1137		zzzz114,zzzz126	false
1138		zzzz114,zzzz199	false
1139		zzzz114,zzzz129	false
1140		zzzz114,zzzz167	false
1141		zzzz114,zzzz168	false
1142		zzzz114,zzzz153	false
1143		zzzz114,zzzz246	false
1144		zzzz114,zzzz166	false
1145		zzzz114,zzzz198	false
1146		zzzz114,zzzz858	false
1147		zzzz114,zzzz857	false
1148		zzzz114,zzzz150	false
1149		zzzz114,zzzz130	false
1150		zzzz114,zzzz144	false
1151		zzzz114,zzzz143	false
1152		zzzz114,zzzzzz1	false
1153		zzzz114,zzzzz10	false
1154		zzzz114,zzzz244	false
1155		zzzz114,zzzz163	false
1156		zzzz114,zzzz161	false
1157		zzzz114,zzzz160	false
1158		zzzz114,zzzz159	false
1159		zzzz114,zzzz140	false
1160		zzzz114,zzzz137	false
1161		zzzz114,zzzz134	false
1162		zzzz114,zzzz158	false
1163		zzzz114,zzzz138	false
1164		zzzz114,zzzzz63	false
1165		zzzz114,zzzzz61	false
1166		zzzz114,zzzz145	false
1167		zzzz114,zzzz128	false
1168		zzzz114,zzzzz20	false
1169		zzzz114,zzzzz19	false
1170		zzzz114,zzzz243	false
1171		zzzz114,zzzzz67	false
1172		zzzz114,zzzzz26	false
1173		zzzz114,zzzzz24	false
1174		zzzz114,zzzzz23	false
1175		zzzz114,zzzzz22	false
1176		zzzz114,zzzzz15	false
1177		zzzz114,zzzz859	false
1178		zzzz114,zzzzz93	false
1179		zzzz114,zzzzz92	false
1180		zzzz114,zzzzz70	false
1181		zzzz114,zzzzz69	false
1182		zzzz114,zzzzz33	false
1183		zzzz114,zzzzz27	false
1184		zzzz114,zzzzz14	false
1185		zzzz114,zzzzz13	false
1186		zzzz114,zzzzz12	false
1187		zzzz114,zzzz139	false
1188		zzzz114,zzzz120	false
1189		zzzz114,zzzzz68	false
1190		zzzz114,zzzzz32	false
1191		zzzz114,zzzzz30	false
1192		zzzz114,zzzzz29	false
1193		zzzz114,zzzzz28	false
1194		zzzz114,zzzzz16	false
1195		zzzz114,zzzz152	false
1196		zzzz114,zzzzz21	false
1197		zzzz114,zzzzz11	false
1198		zzzz114,zzzz245	false
1199		zzzz114,zzzz124	false
1200		zzzz114,zzzzz95	false
1201		zzzz114,zzzzz66	false
1202		zzzz114,zzzzz54	false
1203		zzzz114,zzzzz53	false
1204		zzzz114,zzzzz52	false
1205		zzzz114,zzzzz51	false
1206		zzzz114,zzzzz50	false
1207		zzzz114,zzzzz49	false
1208		zzzz114,zzzzz47	false
1209		zzzz114,zzzzz97	false
1210		zzzz114,zzzzz60	false
1211		zzzz114,zzzzz58	false
1212		zzzz114,zzzzz35	false
1213		zzzz114,zzzz119	false
1214		zzzz114,zzzzz94	false
1215		zzzz114,zzzzz57	false
1216		zzzz114,zzzzz55	false
1217		zzzz114,zzzzz39	false
1218		zzzz114,zzzzz18	false
1219		zzzz114,zzzzz17	false
1220		zzzz114,zzzz125	false
1221		zzzz114,zzzzz83	false
1222		zzzz114,zzzzz79	false
1223		zzzz114,zzzzz78	false
1224		zzzz114,zzzzz72	false
1225		zzzz114,zzzzz71	false
1226		zzzz114,zzzzz65	false
1227		zzzz114,zzzzz98	false
1228		zzzz114,zzzzz75	false
1229		zzzz114,zzzzz45	false
1230		zzzz114,zzzzz40	false
1231		zzzz114,zzzz170	false
1232		zzzz114,zzzzz73	false
1233		zzzz114,zzzzz46	false
1234		zzzz114,zzzzz43	false
1235		zzzz114,zzzzz42	false
1236		zzzz114,zzzzz38	false
1237		zzzz114,zzzzz37	false
1238		zzzz114,zzzzz36	false
1239		zzzz114,zzzzz34	false
1240		zzzz114,zzzzz90	false
1241		zzzz114,zzzzz84	false
1242		zzzz114,zzzzz88	false
1243		zzzz114,zzzzz85	false
1244		zzzz114,zzzz169	false
1245		zzzz114,zzzz118	false
1246		zzzz114,zzzz115	false
1247		zzzzzz4,zzzzzz5	false
1248		zzzzzz4,zzzzzz7	false
1249		zzzzzz4,zzzzzz6	false
1250		zzzzzz4,zzzzzz8	false
1251		zzzzzz4,zzzzzz9	false
1252		zzzzz11,zzzzzz4	false
1253		zzzzz11,zzzzzz5	false
1254		zzzzz11,zzzzzz6	false
1255		zzzzz11,zzzzzz9	false
1256		zzzzz11,zzzzzz8	false
1257		zzzzz11,zzzzzz7	false
1258		zzzzz11,zzzzzz1	false
1259		zzzzz11,zzzzzz0	false
1260		zzzzz11,zzzzz68	false
1261		zzzzz11,zzzzz66	false
1262		zzzzz11,zzzzz67	false
1263		zzzzz11,zzzzz70	false
1264		zzzzz11,zzzzz69	false
1265		zzzzz11,zzzzz65	false
1266		zzzzz11,zzzzz95	false
1267		zzzzz11,zzzzz93	false
1268		zzzzz11,zzzzz98	false
1269		zzzzz11,zzzzz92	false
1270		zzzzz11,zzzzz78	false
1271		zzzzz11,zzzzz39	false
1272		zzzzz11,zzzzz88	false
1273		zzzzz11,zzzzz85	false
1274		zzzzz11,zzzzz83	false
1275		zzzzz11,zzzzz79	false
1276		zzzzz11,zzzzz94	false
1277		zzzzz11,zzzzz84	false
1278		zzzzz11,zzzzz72	false
1279		zzzzz11,zzzzz71	false
1280		zzzzz11,zzzzz60	false
1281		zzzzz11,zzzzz55	false
1282		zzzzz11,zzzzz54	false
1283		zzzzz11,zzzzz46	false
1284		zzzzz11,zzzzz42	false
1285		zzzzz11,zzzzz40	false
1286		zzzzz11,zzzzz73	false
1287		zzzzz11,zzzzz90	false
1288		zzzzz11,zzzzz75	false
1289		zzzzz11,zzzzz51	false
1290		zzzzz11,zzzzz47	false
1291		zzzzz11,zzzzz53	false
1292		zzzzz11,zzzzz52	false
1293		zzzzz11,zzzzz50	false
1294		zzzzz11,zzzzz49	false
1295		zzzzz11,zzzzz45	false
1296		zzzzz11,zzzzz43	false
1297		zzzzz11,zzzzz38	false
1298		zzzzz11,zzzzz37	false
1299		zzzzz11,zzzzz36	false
1300		zzzzz11,zzzzz57	false
1301		zzzzz11,zzzzz63	false
1302		zzzzz11,zzzzz61	false
1303		zzzzz11,zzzzz58	false
1304		zzzzz11,zzzzz97	false
1305		zzzzz11,zzzzz34	false
1306		zzzzz11,zzzzz32	false
1307		zzzzz11,zzzzz33	false
1308		zzzzz11,zzzzz28	false
1309		zzzzz11,zzzzz27	false
1310		zzzzz11,zzzzz30	false
1311		zzzzz11,zzzzz29	false
1312		zzzzz11,zzzzz26	false
1313		zzzzz11,zzzzz24	false
1314		zzzzz11,zzzzz23	false
1315		zzzzz11,zzzzz22	false
1316		zzzzz11,zzzzz35	false
1317		zzzzz11,zzzzz21	false
1318		zzzzz11,zzzzz20	false
1319		zzzzz11,zzzzz19	false
1320		zzzzz11,zzzzz18	false
1321		zzzzz11,zzzzz17	false
1322		zzzzz11,zzzzz15	false
1323		zzzzz11,zzzzz16	false
1324		zzzzz11,zzzzz13	false
1325		zzzzz11,zzzzz12	false
1326		zzzzz11,zzzzz14	false
1327		zzzzzz1,zzzzzz4	false
1328		zzzzzz1,zzzzzz6	false
1329		zzzzzz1,zzzzzz5	false
1330		zzzzzz1,zzzzzz7	false
1331		zzzzzz1,zzzzzz8	false
1332		zzzzzz1,zzzzzz9	false
1333		zzzz459,zzzz513	false
1334		zzzz459,zzzz505	false
1335		zzzz459,zzzz506	false
1336		zzzz459,zzzz512	false
1337		zzzz459,zzzz508	false
1338		zzzz459,zzzz509	false
1339		zzzz459,zzzz507	false
1340		zzzz459,zzzz502	false
1341		zzzz459,zzzz499	false
1342		zzzz459,zzzz504	false
1343		zzzz459,zzzz494	false
1344		zzzz459,zzzz500	false
1345		zzzz459,zzzz495	false
1346		zzzz459,zzzz497	false
1347		zzzz459,zzzz498	false
1348		zzzz459,zzzz483	false
1349		zzzz459,zzzz484	false
1350		zzzz459,zzzz486	false
1351		zzzz459,zzzz485	false
1352		zzzz459,zzzz482	false
1353		zzzz459,zzzz493	false
1354		zzzz459,zzzz490	false
1355		zzzz459,zzzz489	false
1356		zzzz459,zzzz481	false
1357		zzzz459,zzzz480	false
1358		zzzz459,zzzz478	false
1359		zzzz459,zzzz479	false
1360		zzzz459,zzzz462	false
1361		zzzz459,zzzz460	false
1362		zzzz459,zzzz463	false
1363		zzzz459,zzzz461	false
1364		zzzz459,zzzz466	false
1365		zzzz459,zzzz464	false
1366		zzzz459,zzzz472	false
1367		zzzz459,zzzz467	false
1368		zzzz459,zzzz470	false
1369		zzzz459,zzzz471	false
1370		zzzz459,zzzz469	false
1371		zzzz459,zzzz473	false
1372		zzzz459,zzzz474	false
1373		zzzz459,zzzz476	false
1374		zzzzz19,zzzzzz4	false
1375		zzzzz19,zzzzzz7	false
1376		zzzzz19,zzzzzz6	false
1377		zzzzz19,zzzzzz8	false
1378		zzzzz19,zzzzzz5	false
1379		zzzzz19,zzzzzz9	false
1380		zzzzz19,zzzzzz0	false
1381		zzzzz19,zzzzzz1	false
1382		zzzzz19,zzzzz68	false
1383		zzzzz19,zzzzz67	false
1384		zzzzz19,zzzzz66	false
1385		zzzzz19,zzzzz70	false
1386		zzzzz19,zzzzz69	false
1387		zzzzz19,zzzzz65	false
1388		zzzzz19,zzzzz98	false
1389		zzzzz19,zzzzz95	false
1390		zzzzz19,zzzzz92	false
1391		zzzzz19,zzzzz93	false
1392		zzzzz19,zzzzz84	false
1393		zzzzz19,zzzzz83	false
1394		zzzzz19,zzzzz79	false
1395		zzzzz19,zzzzz73	false
1396		zzzzz19,zzzzz72	false
1397		zzzzz19,zzzzz71	false
1398		zzzzz19,zzzzz75	false
1399		zzzzz19,zzzzz85	false
1400		zzzzz19,zzzzz90	false
1401		zzzzz19,zzzzz88	false
1402		zzzzz19,zzzzz60	false
1403		zzzzz19,zzzzz94	false
1404		zzzzz19,zzzzz78	false
1405		zzzzz19,zzzzz55	false
1406		zzzzz19,zzzzz54	false
1407		zzzzz19,zzzzz49	false
1408		zzzzz19,zzzzz39	false
1409		zzzzz19,zzzzz97	false
1410		zzzzz19,zzzzz58	false
1411		zzzzz19,zzzzz57	false
1412		zzzzz19,zzzzz53	false
1413		zzzzz19,zzzzz52	false
1414		zzzzz19,zzzzz51	false
1415		zzzzz19,zzzzz50	false
1416		zzzzz19,zzzzz47	false
1417		zzzzz19,zzzzz45	false
1418		zzzzz19,zzzzz42	false
1419		zzzzz19,zzzzz63	false
1420		zzzzz19,zzzzz46	false
1421		zzzzz19,zzzzz43	false
1422		zzzzz19,zzzzz38	false
1423		zzzzz19,zzzzz37	false
1424		zzzzz19,zzzzz36	false
1425		zzzzz19,zzzzz61	false
1426		zzzzz19,zzzzz40	false
1427		zzzzz19,zzzzz34	false
1428		zzzzz19,zzzzz26	false
1429		zzzzz19,zzzzz22	false
1430		zzzzz19,zzzzz28	false
1431		zzzzz19,zzzzz27	false
1432		zzzzz19,zzzzz24	false
1433		zzzzz19,zzzzz23	false
1434		zzzzz19,zzzzz33	false
1435		zzzzz19,zzzzz32	false
1436		zzzzz19,zzzzz30	false
1437		zzzzz19,zzzzz29	false
1438		zzzzz19,zzzzz35	false
1439		zzzzz19,zzzzz21	false
1440		zzzzz19,zzzzz20	false
1441		zzzzz21,zzzzzz4	false
1442		zzzzz21,zzzzzz8	false
1443		zzzzz21,zzzzzz7	false
1444		zzzzz21,zzzzzz6	false
1445		zzzzz21,zzzzzz5	false
1446		zzzzz21,zzzzzz9	false
1447		zzzzz21,zzzzzz1	false
1448		zzzzz21,zzzzzz0	false
1449		zzzzz21,zzzzz68	false
1450		zzzzz21,zzzzz67	false
1451		zzzzz21,zzzzz66	false
1452		zzzzz21,zzzzz70	false
1453		zzzzz21,zzzzz69	false
1454		zzzzz21,zzzzz65	false
1455		zzzzz21,zzzzz98	false
1456		zzzzz21,zzzzz95	false
1457		zzzzz21,zzzzz93	false
1458		zzzzz21,zzzzz92	false
1459		zzzzz21,zzzzz84	false
1460		zzzzz21,zzzzz83	false
1461		zzzzz21,zzzzz79	false
1462		zzzzz21,zzzzz60	false
1463		zzzzz21,zzzzz73	false
1464		zzzzz21,zzzzz72	false
1465		zzzzz21,zzzzz71	false
1466		zzzzz21,zzzzz55	false
1467		zzzzz21,zzzzz54	false
1468		zzzzz21,zzzzz75	false
1469		zzzzz21,zzzzz39	false
1470		zzzzz21,zzzzz85	false
1471		zzzzz21,zzzzz58	false
1472		zzzzz21,zzzzz57	false
1473		zzzzz21,zzzzz53	false
1474		zzzzz21,zzzzz52	false
1475		zzzzz21,zzzzz50	false
1476		zzzzz21,zzzzz49	false
1477		zzzzz21,zzzzz47	false
1478		zzzzz21,zzzzz90	false
1479		zzzzz21,zzzzz88	false
1480		zzzzz21,zzzzz51	false
1481		zzzzz21,zzzzz46	false
1482		zzzzz21,zzzzz45	false
1483		zzzzz21,zzzzz42	false
1484		zzzzz21,zzzzz63	false
1485		zzzzz21,zzzzz38	false
1486		zzzzz21,zzzzz37	false
1487		zzzzz21,zzzzz36	false
1488		zzzzz21,zzzzz94	false
1489		zzzzz21,zzzzz43	false
1490		zzzzz21,zzzzz78	false
1491		zzzzz21,zzzzz61	false
1492		zzzzz21,zzzzz40	false
1493		zzzzz21,zzzzz97	false
1494		zzzzz21,zzzzz34	false
1495		zzzzz21,zzzzz26	false
1496		zzzzz21,zzzzz24	false
1497		zzzzz21,zzzzz23	false
1498		zzzzz21,zzzzz22	false
1499		zzzzz21,zzzzz27	false
1500		zzzzz21,zzzzz33	false
1501		zzzzz21,zzzzz28	false
1502		zzzzz21,zzzzz32	false
1503		zzzzz21,zzzzz30	false
1504		zzzzz21,zzzzz29	false
1505		zzzzz21,zzzzz35	false
1506		zzzzz20,zzzzzz4	false
1507		zzzzz20,zzzzzz7	false
1508		zzzzz20,zzzzzz6	false
1509		zzzzz20,zzzzzz5	false
1510		zzzzz20,zzzzzz8	false
1511		zzzzz20,zzzzzz9	false
1512		zzzzz20,zzzzzz0	false
1513		zzzzz20,zzzzzz1	false
1514		zzzzz20,zzzzz68	false
1515		zzzzz20,zzzzz67	false
1516		zzzzz20,zzzzz66	false
1517		zzzzz20,zzzzz70	false
1518		zzzzz20,zzzzz69	false
1519		zzzzz20,zzzzz98	false
1520		zzzzz20,zzzzz95	false
1521		zzzzz20,zzzzz65	false
1522		zzzzz20,zzzzz92	false
1523		zzzzz20,zzzzz93	false
1524		zzzzz20,zzzzz84	false
1525		zzzzz20,zzzzz83	false
1526		zzzzz20,zzzzz79	false
1527		zzzzz20,zzzzz73	false
1528		zzzzz20,zzzzz72	false
1529		zzzzz20,zzzzz71	false
1530		zzzzz20,zzzzz85	false
1531		zzzzz20,zzzzz75	false
1532		zzzzz20,zzzzz90	false
1533		zzzzz20,zzzzz88	false
1534		zzzzz20,zzzzz94	false
1535		zzzzz20,zzzzz78	false
1536		zzzzz20,zzzzz60	false
1537		zzzzz20,zzzzz55	false
1538		zzzzz20,zzzzz54	false
1539		zzzzz20,zzzzz39	false
1540		zzzzz20,zzzzz97	false
1541		zzzzz20,zzzzz58	false
1542		zzzzz20,zzzzz57	false
1543		zzzzz20,zzzzz53	false
1544		zzzzz20,zzzzz52	false
1545		zzzzz20,zzzzz51	false
1546		zzzzz20,zzzzz50	false
1547		zzzzz20,zzzzz49	false
1548		zzzzz20,zzzzz47	false
1549		zzzzz20,zzzzz45	false
1550		zzzzz20,zzzzz42	false
1551		zzzzz20,zzzzz63	false
1552		zzzzz20,zzzzz46	false
1553		zzzzz20,zzzzz38	false
1554		zzzzz20,zzzzz37	false
1555		zzzzz20,zzzzz36	false
1556		zzzzz20,zzzzz43	false
1557		zzzzz20,zzzzz61	false
1558		zzzzz20,zzzzz40	false
1559		zzzzz20,zzzzz34	false
1560		zzzzz20,zzzzz22	false
1561		zzzzz20,zzzzz27	false
1562		zzzzz20,zzzzz26	false
1563		zzzzz20,zzzzz24	false
1564		zzzzz20,zzzzz23	false
1565		zzzzz20,zzzzz33	false
1566		zzzzz20,zzzzz32	false
1567		zzzzz20,zzzzz30	false
1568		zzzzz20,zzzzz29	false
1569		zzzzz20,zzzzz28	false
1570		zzzzz20,zzzzz35	false
1571		zzzzz20,zzzzz21	false
1572		zzzz253,zzzz430	false
1573		zzzz253,zzzz429	false
1574		zzzz253,zzzz409	false
1575		zzzz253,zzzz427	false
1576		zzzz253,zzzz428	false
1577		zzzz253,zzzz437	false
1578		zzzz253,zzzz439	false
1579		zzzz253,zzzz431	false
1580		zzzz253,zzzz441	false
1581		zzzz253,zzzz436	false
1582		zzzz253,zzzz433	false
1583		zzzz253,zzzz424	false
1584		zzzz253,zzzz417	false
1585		zzzz253,zzzz425	false
1586		zzzz253,zzzz422	false
1587		zzzz253,zzzz420	false
1588		zzzz253,zzzz346	false
1589		zzzz253,zzzz440	false
1590		zzzz253,zzzz416	false
1591		zzzz253,zzzz344	false
1592		zzzz253,zzzz412	false
1593		zzzz253,zzzz410	false
1594		zzzz253,zzzz434	false
1595		zzzz253,zzzz418	false
1596		zzzz253,zzzz438	false
1597		zzzz253,zzzz443	false
1598		zzzz253,zzzz378	false
1599		zzzz253,zzzz345	false
1600		zzzz253,zzzz442	false
1601		zzzz253,zzzz349	false
1602		zzzz253,zzzz385	false
1603		zzzz253,zzzz384	false
1604		zzzz253,zzzz426	false
1605		zzzz253,zzzz392	false
1606		zzzz253,zzzz379	false
1607		zzzz253,zzzz358	false
1608		zzzz253,zzzz390	false
1609		zzzz253,zzzz388	false
1610		zzzz253,zzzz386	false
1611		zzzz253,zzzz360	false
1612		zzzz253,zzzz391	false
1613		zzzz253,zzzz369	false
1614		zzzz253,zzzz367	false
1615		zzzz253,zzzz365	false
1616		zzzz253,zzzz363	false
1617		zzzz253,zzzz370	false
1618		zzzz253,zzzz364	false
1619		zzzz253,zzzz347	false
1620		zzzz253,zzzz366	false
1621		zzzz253,zzzz348	false
1622		zzzz253,zzzz383	false
1623		zzzz253,zzzz361	false
1624		zzzz253,zzzz356	false
1625		zzzz253,zzzz354	false
1626		zzzz253,zzzz350	false
1627		zzzz253,zzzz380	false
1628		zzzz253,zzzz372	false
1629		zzzz253,zzzz256	false
1630		zzzz253,zzzz435	false
1631		zzzz253,zzzz343	false
1632		zzzz253,zzzz405	false
1633		zzzz253,zzzz404	false
1634		zzzz253,zzzz403	false
1635		zzzz253,zzzz401	false
1636		zzzz253,zzzz286	false
1637		zzzz253,zzzz397	false
1638		zzzz253,zzzz398	false
1639		zzzz253,zzzz408	false
1640		zzzz253,zzzz406	false
1641		zzzz253,zzzz402	false
1642		zzzz253,zzzz290	false
1643		zzzz253,zzzz375	false
1644		zzzz253,zzzz374	false
1645		zzzz253,zzzz288	false
1646		zzzz253,zzzz305	false
1647		zzzz253,zzzz377	false
1648		zzzz253,zzzz376	false
1649		zzzz253,zzzz267	false
1650		zzzz253,zzzz254	false
1651		zzzz253,zzzz262	false
1652		zzzz253,zzzz261	false
1653		zzzz253,zzzz257	false
1654		zzzz253,zzzz266	false
1655		zzzz253,zzzz265	false
1656		zzzz253,zzzz263	false
1657		zzzz253,zzzz264	false
1658		zzzz253,zzzz259	false
1659		zzzz253,zzzz294	false
1660		zzzz253,zzzz285	false
1661		zzzz253,zzzz283	false
1662		zzzz253,zzzz284	false
1663		zzzz253,zzzz280	false
1664		zzzz253,zzzz292	false
1665		zzzz253,zzzz282	false
1666		zzzz253,zzzz281	false
1667		zzzz253,zzzz272	false
1668		zzzz253,zzzz271	false
1669		zzzz253,zzzz293	false
1670		zzzz253,zzzz279	false
1671		zzzz253,zzzz269	false
1672		zzzz253,zzzz330	false
1673		zzzz253,zzzz278	false
1674		zzzz253,zzzz298	false
1675		zzzz253,zzzz299	false
1676		zzzz253,zzzz295	false
1677		zzzz253,zzzz304	false
1678		zzzz253,zzzz303	false
1679		zzzz253,zzzz300	false
1680		zzzz253,zzzz312	false
1681		zzzz253,zzzz334	false
1682		zzzz253,zzzz331	false
1683		zzzz253,zzzz323	false
1684		zzzz253,zzzz342	false
1685		zzzz253,zzzz337	false
1686		zzzz253,zzzz335	false
1687		zzzz253,zzzz341	false
1688		zzzz253,zzzz338	false
1689		zzzz253,zzzz336	false
1690		zzzz253,zzzz324	false
1691		zzzz253,zzzz318	false
1692		zzzz253,zzzz317	false
1693		zzzz253,zzzz339	false
1694		zzzz253,zzzz316	false
1695		zzzz253,zzzz314	false
1696		zzzz253,zzzz320	false
1697		zzzz253,zzzz321	false
1698		zzzz253,zzzz313	false
1699		zzzz253,zzzz306	false
1700		zzzz253,zzzz311	false
1701		zzzz253,zzzz309	false
1702		zzzz253,zzzz307	false
1703		zzzz253,zzzz322	false
1704		zzzz253,zzzz328	false
1705		zzzz253,zzzz326	false
1706		zzzz253,zzzz325	false
1707		zzzz444,zzzz458	false
1708		zzzz444,zzzz456	false
1709		zzzz444,zzzz455	false
1710		zzzz444,zzzz454	false
1711		zzzz444,zzzz450	false
1712		zzzz444,zzzz447	false
1713		zzzz444,zzzz449	false
1714		zzzz444,zzzz448	false
1715		zzzz444,zzzz452	false
1716		zzzz444,zzzz446	false
1717		zzzz444,zzzz453	false
1718		zzzz759,zzzz765	false
1719		zzzz759,zzzz770	false
1720		zzzz759,zzzz760	false
1721		zzzz759,zzzz767	false
1722		zzzz759,zzzz761	false
1723		zzzz759,zzzz766	false
1724		zzzz759,zzzz764	false
1725		zzzz759,zzzz769	false
1726		zzzz759,zzzz762	false
1727		zzzz759,zzzz763	false
1728		zzzz254,zzzz429	false
1729		zzzz254,zzzz433	false
1730		zzzz254,zzzz431	false
1731		zzzz254,zzzz430	false
1732		zzzz254,zzzz428	false
1733		zzzz254,zzzz427	false
1734		zzzz254,zzzz436	false
1735		zzzz254,zzzz440	false
1736		zzzz254,zzzz425	false
1737		zzzz254,zzzz424	false
1738		zzzz254,zzzz434	false
1739		zzzz254,zzzz422	false
1740		zzzz254,zzzz420	false
1741		zzzz254,zzzz409	false
1742		zzzz254,zzzz441	false
1743		zzzz254,zzzz443	false
1744		zzzz254,zzzz437	false
1745		zzzz254,zzzz416	false
1746		zzzz254,zzzz412	false
1747		zzzz254,zzzz410	false
1748		zzzz254,zzzz439	false
1749		zzzz254,zzzz417	false
1750		zzzz254,zzzz426	false
1751		zzzz254,zzzz438	false
1752		zzzz254,zzzz346	false
1753		zzzz254,zzzz442	false
1754		zzzz254,zzzz418	false
1755		zzzz254,zzzz403	false
1756		zzzz254,zzzz378	false
1757		zzzz254,zzzz344	false
1758		zzzz254,zzzz379	false
1759		zzzz254,zzzz345	false
1760		zzzz254,zzzz380	false
1761		zzzz254,zzzz256	false
1762		zzzz254,zzzz349	false
1763		zzzz254,zzzz348	false
1764		zzzz254,zzzz347	false
1765		zzzz254,zzzz435	false
1766		zzzz254,zzzz391	false
1767		zzzz254,zzzz390	false
1768		zzzz254,zzzz388	false
1769		zzzz254,zzzz386	false
1770		zzzz254,zzzz385	false
1771		zzzz254,zzzz384	false
1772		zzzz254,zzzz383	false
1773		zzzz254,zzzz363	false
1774		zzzz254,zzzz392	false
1775		zzzz254,zzzz401	false
1776		zzzz254,zzzz398	false
1777		zzzz254,zzzz402	false
1778		zzzz254,zzzz372	false
1779		zzzz254,zzzz356	false
1780		zzzz254,zzzz397	false
1781		zzzz254,zzzz358	false
1782		zzzz254,zzzz360	false
1783		zzzz254,zzzz354	false
1784		zzzz254,zzzz350	false
1785		zzzz254,zzzz408	false
1786		zzzz254,zzzz406	false
1787		zzzz254,zzzz370	false
1788		zzzz254,zzzz369	false
1789		zzzz254,zzzz367	false
1790		zzzz254,zzzz366	false
1791		zzzz254,zzzz365	false
1792		zzzz254,zzzz364	false
1793		zzzz254,zzzz377	false
1794		zzzz254,zzzz376	false
1795		zzzz254,zzzz361	false
1796		zzzz254,zzzz343	false
1797		zzzz254,zzzz375	false
1798		zzzz254,zzzz374	false
1799		zzzz254,zzzz267	false
1800		zzzz254,zzzz261	false
1801		zzzz254,zzzz257	false
1802		zzzz254,zzzz305	false
1803		zzzz254,zzzz265	false
1804		zzzz254,zzzz264	false
1805		zzzz254,zzzz404	false
1806		zzzz254,zzzz263	false
1807		zzzz254,zzzz262	false
1808		zzzz254,zzzz405	false
1809		zzzz254,zzzz259	false
1810		zzzz254,zzzz286	false
1811		zzzz254,zzzz266	false
1812		zzzz254,zzzz294	false
1813		zzzz254,zzzz290	false
1814		zzzz254,zzzz295	false
1815		zzzz254,zzzz328	false
1816		zzzz254,zzzz288	false
1817		zzzz254,zzzz298	false
1818		zzzz254,zzzz330	false
1819		zzzz254,zzzz324	false
1820		zzzz254,zzzz323	false
1821		zzzz254,zzzz299	false
1822		zzzz254,zzzz300	false
1823		zzzz254,zzzz283	false
1824		zzzz254,zzzz325	false
1825		zzzz254,zzzz303	false
1826		zzzz254,zzzz293	false
1827		zzzz254,zzzz292	false
1828		zzzz254,zzzz285	false
1829		zzzz254,zzzz284	false
1830		zzzz254,zzzz282	false
1831		zzzz254,zzzz281	false
1832		zzzz254,zzzz326	false
1833		zzzz254,zzzz304	false
1834		zzzz254,zzzz280	false
1835		zzzz254,zzzz279	false
1836		zzzz254,zzzz334	false
1837		zzzz254,zzzz331	false
1838		zzzz254,zzzz271	false
1839		zzzz254,zzzz269	false
1840		zzzz254,zzzz278	false
1841		zzzz254,zzzz272	false
1842		zzzz254,zzzz321	false
1843		zzzz254,zzzz336	false
1844		zzzz254,zzzz335	false
1845		zzzz254,zzzz337	false
1846		zzzz254,zzzz342	false
1847		zzzz254,zzzz341	false
1848		zzzz254,zzzz339	false
1849		zzzz254,zzzz338	false
1850		zzzz254,zzzz322	false
1851		zzzz254,zzzz317	false
1852		zzzz254,zzzz316	false
1853		zzzz254,zzzz314	false
1854		zzzz254,zzzz313	false
1855		zzzz254,zzzz318	false
1856		zzzz254,zzzz312	false
1857		zzzz254,zzzz311	false
1858		zzzz254,zzzz320	false
1859		zzzz254,zzzz309	false
1860		zzzz254,zzzz307	false
1861		zzzz254,zzzz306	false
1862		zzzz652,zzzz754	false
1863		zzzz652,zzzz755	false
1864		zzzz652,zzzz744	false
1865		zzzz652,zzzz743	false
1866		zzzz652,zzzz741	false
1867		zzzz652,zzzz739	false
1868		zzzz652,zzzz737	false
1869		zzzz652,zzzz736	false
1870		zzzz652,zzzz735	false
1871		zzzz652,zzzz738	false
1872		zzzz652,zzzz749	false
1873		zzzz652,zzzz745	false
1874		zzzz652,zzzz748	false
1875		zzzz652,zzzz733	false
1876		zzzz652,zzzz731	false
1877		zzzz652,zzzz729	false
1878		zzzz652,zzzz728	false
1879		zzzz652,zzzz727	false
1880		zzzz652,zzzz726	false
1881		zzzz652,zzzz671	false
1882		zzzz652,zzzz690	false
1883		zzzz652,zzzz689	false
1884		zzzz652,zzzz686	false
1885		zzzz652,zzzz675	false
1886		zzzz652,zzzz696	false
1887		zzzz652,zzzz687	false
1888		zzzz652,zzzz674	false
1889		zzzz652,zzzz669	false
1890		zzzz652,zzzz668	false
1891		zzzz652,zzzz722	false
1892		zzzz652,zzzz725	false
1893		zzzz652,zzzz666	false
1894		zzzz652,zzzz685	false
1895		zzzz652,zzzz678	false
1896		zzzz652,zzzz676	false
1897		zzzz652,zzzz717	false
1898		zzzz652,zzzz718	false
1899		zzzz652,zzzz664	false
1900		zzzz652,zzzz693	false
1901		zzzz652,zzzz720	false
1902		zzzz652,zzzz721	false
1903		zzzz652,zzzz719	false
1904		zzzz652,zzzz705	false
1905		zzzz652,zzzz692	false
1906		zzzz652,zzzz683	false
1907		zzzz652,zzzz706	false
1908		zzzz652,zzzz680	false
1909		zzzz652,zzzz724	false
1910		zzzz652,zzzz723	false
1911		zzzz652,zzzz713	false
1912		zzzz652,zzzz700	false
1913		zzzz652,zzzz695	false
1914		zzzz652,zzzz703	false
1915		zzzz652,zzzz702	false
1916		zzzz652,zzzz701	false
1917		zzzz652,zzzz712	false
1918		zzzz652,zzzz694	false
1919		zzzz652,zzzz711	false
1920		zzzz652,zzzz707	false
1921		zzzz652,zzzz699	false
1922		zzzz652,zzzz684	false
1923		zzzz652,zzzz697	false
1924		zzzz652,zzzz716	false
1925		zzzz652,zzzz714	false
1926		zzzz652,zzzz659	false
1927		zzzz652,zzzz653	false
1928		zzzz652,zzzz660	false
1929		zzzz256,zzzz409	false
1930		zzzz256,zzzz345	false
1931		zzzz256,zzzz437	false
1932		zzzz256,zzzz439	false
1933		zzzz256,zzzz346	false
1934		zzzz256,zzzz344	false
1935		zzzz256,zzzz392	false
1936		zzzz256,zzzz384	false
1937		zzzz256,zzzz390	false
1938		zzzz256,zzzz388	false
1939		zzzz256,zzzz386	false
1940		zzzz256,zzzz385	false
1941		zzzz256,zzzz391	false
1942		zzzz256,zzzz438	false
1943		zzzz256,zzzz349	false
1944		zzzz256,zzzz436	false
1945		zzzz256,zzzz379	false
1946		zzzz256,zzzz347	false
1947		zzzz256,zzzz378	false
1948		zzzz256,zzzz348	false
1949		zzzz256,zzzz383	false
1950		zzzz256,zzzz441	false
1951		zzzz256,zzzz431	false
1952		zzzz256,zzzz403	false
1953		zzzz256,zzzz433	false
1954		zzzz256,zzzz380	false
1955		zzzz256,zzzz398	false
1956		zzzz256,zzzz428	false
1957		zzzz256,zzzz404	false
1958		zzzz256,zzzz401	false
1959		zzzz256,zzzz405	false
1960		zzzz256,zzzz443	false
1961		zzzz256,zzzz440	false
1962		zzzz256,zzzz402	false
1963		zzzz256,zzzz397	false
1964		zzzz256,zzzz434	false
1965		zzzz256,zzzz408	false
1966		zzzz256,zzzz406	false
1967		zzzz256,zzzz442	false
1968		zzzz256,zzzz427	false
1969		zzzz256,zzzz354	false
1970		zzzz256,zzzz350	false
1971		zzzz256,zzzz372	false
1972		zzzz256,zzzz430	false
1973		zzzz256,zzzz429	false
1974		zzzz256,zzzz361	false
1975		zzzz256,zzzz360	false
1976		zzzz256,zzzz356	false
1977		zzzz256,zzzz418	false
1978		zzzz256,zzzz377	false
1979		zzzz256,zzzz376	false
1980		zzzz256,zzzz363	false
1981		zzzz256,zzzz358	false
1982		zzzz256,zzzz369	false
1983		zzzz256,zzzz367	false
1984		zzzz256,zzzz365	false
1985		zzzz256,zzzz370	false
1986		zzzz256,zzzz366	false
1987		zzzz256,zzzz364	false
1988		zzzz256,zzzz420	false
1989		zzzz256,zzzz417	false
1990		zzzz256,zzzz435	false
1991		zzzz256,zzzz424	false
1992		zzzz256,zzzz410	false
1993		zzzz256,zzzz425	false
1994		zzzz256,zzzz416	false
1995		zzzz256,zzzz412	false
1996		zzzz256,zzzz375	false
1997		zzzz256,zzzz422	false
1998		zzzz256,zzzz323	false
1999		zzzz256,zzzz426	false
2000		zzzz256,zzzz374	false
2001		zzzz256,zzzz330	false
2002		zzzz256,zzzz324	false
2003		zzzz256,zzzz328	false
2004		zzzz256,zzzz321	false
2005		zzzz256,zzzz334	false
2006		zzzz256,zzzz331	false
2007		zzzz256,zzzz342	false
2008		zzzz256,zzzz337	false
2009		zzzz256,zzzz339	false
2010		zzzz256,zzzz335	false
2011		zzzz256,zzzz336	false
2012		zzzz256,zzzz338	false
2013		zzzz256,zzzz326	false
2014		zzzz256,zzzz325	false
2015		zzzz256,zzzz341	false
2016		zzzz256,zzzz318	false
2017		zzzz256,zzzz320	false
2018		zzzz256,zzzz312	false
2019		zzzz256,zzzz322	false
2020		zzzz256,zzzz313	false
2021		zzzz256,zzzz316	false
2022		zzzz256,zzzz317	false
2023		zzzz256,zzzz314	false
2024		zzzz256,zzzz306	false
2025		zzzz256,zzzz309	false
2026		zzzz256,zzzz307	false
2027		zzzz256,zzzz311	false
2028		zzzz256,zzzz286	false
2029		zzzz256,zzzz343	false
2030		zzzz256,zzzz290	false
2031		zzzz256,zzzz288	false
2032		zzzz256,zzzz284	false
2033		zzzz256,zzzz292	false
2034		zzzz256,zzzz285	false
2035		zzzz256,zzzz283	false
2036		zzzz256,zzzz280	false
2037		zzzz256,zzzz293	false
2038		zzzz256,zzzz281	false
2039		zzzz256,zzzz305	false
2040		zzzz256,zzzz282	false
2041		zzzz256,zzzz279	false
2042		zzzz256,zzzz272	false
2043		zzzz256,zzzz278	false
2044		zzzz256,zzzz271	false
2045		zzzz256,zzzz269	false
2046		zzzz256,zzzz294	false
2047		zzzz256,zzzz298	false
2048		zzzz256,zzzz303	false
2049		zzzz256,zzzz300	false
2050		zzzz256,zzzz304	false
2051		zzzz256,zzzz299	false
2052		zzzz256,zzzz295	false
2053		zzzz256,zzzz267	false
2054		zzzz256,zzzz257	false
2055		zzzz256,zzzz259	false
2056		zzzz256,zzzz261	false
2057		zzzz256,zzzz262	false
2058		zzzz256,zzzz266	false
2059		zzzz256,zzzz265	false
2060		zzzz256,zzzz264	false
2061		zzzz256,zzzz263	false
2062		zzzz771,zzzz824	false
2063		zzzz771,zzzz833	false
2064		zzzz771,zzzz829	false
2065		zzzz771,zzzz825	false
2066		zzzz771,zzzz819	false
2067		zzzz771,zzzz830	false
2068		zzzz771,zzzz828	false
2069		zzzz771,zzzz826	false
2070		zzzz771,zzzz818	false
2071		zzzz771,zzzz831	false
2072		zzzz771,zzzz832	false
2073		zzzz771,zzzz837	false
2074		zzzz771,zzzz838	false
2075		zzzz771,zzzz836	false
2076		zzzz771,zzzz834	false
2077		zzzz771,zzzz839	false
2078		zzzz771,zzzz840	false
2079		zzzz771,zzzz814	false
2080		zzzz771,zzzz813	false
2081		zzzz771,zzzz816	false
2082		zzzz771,zzzz812	false
2083		zzzz771,zzzz811	false
2084		zzzz771,zzzz807	false
2085		zzzz771,zzzz806	false
2086		zzzz771,zzzz817	false
2087		zzzz771,zzzz789	false
2088		zzzz771,zzzz788	false
2089		zzzz771,zzzz795	false
2090		zzzz771,zzzz787	false
2091		zzzz771,zzzz773	false
2092		zzzz771,zzzz772	false
2093		zzzz771,zzzz778	false
2094		zzzz771,zzzz775	false
2095		zzzz771,zzzz774	false
2096		zzzz771,zzzz793	false
2097		zzzz771,zzzz791	false
2098		zzzz771,zzzz785	false
2099		zzzz771,zzzz786	false
2100		zzzz771,zzzz790	false
2101		zzzz771,zzzz783	false
2102		zzzz771,zzzz781	false
2103		zzzz771,zzzz794	false
2104		zzzz771,zzzz802	false
2105		zzzz771,zzzz799	false
2106		zzzz771,zzzz800	false
2107		zzzz771,zzzz796	false
2108		zzzz771,zzzz801	false
2109		zzzz757,zzzz758	false
2110		zzzzz17,zzzzzz4	false
2111		zzzzz17,zzzzzz9	false
2112		zzzzz17,zzzzzz7	false
2113		zzzzz17,zzzzzz5	false
2114		zzzzz17,zzzzzz8	false
2115		zzzzz17,zzzzzz6	false
2116		zzzzz17,zzzzzz0	false
2117		zzzzz17,zzzzzz1	false
2118		zzzzz17,zzzzz67	false
2119		zzzzz17,zzzzz66	false
2120		zzzzz17,zzzzz68	false
2121		zzzzz17,zzzzz70	false
2122		zzzzz17,zzzzz69	false
2123		zzzzz17,zzzzz65	false
2124		zzzzz17,zzzzz95	false
2125		zzzzz17,zzzzz93	false
2126		zzzzz17,zzzzz92	false
2127		zzzzz17,zzzzz98	false
2128		zzzzz17,zzzzz83	false
2129		zzzzz17,zzzzz79	false
2130		zzzzz17,zzzzz73	false
2131		zzzzz17,zzzzz72	false
2132		zzzzz17,zzzzz71	false
2133		zzzzz17,zzzzz85	false
2134		zzzzz17,zzzzz84	false
2135		zzzzz17,zzzzz88	false
2136		zzzzz17,zzzzz78	false
2137		zzzzz17,zzzzz75	false
2138		zzzzz17,zzzzz94	false
2139		zzzzz17,zzzzz90	false
2140		zzzzz17,zzzzz39	false
2141		zzzzz17,zzzzz97	false
2142		zzzzz17,zzzzz42	false
2143		zzzzz17,zzzzz54	false
2144		zzzzz17,zzzzz46	false
2145		zzzzz17,zzzzz57	false
2146		zzzzz17,zzzzz60	false
2147		zzzzz17,zzzzz45	false
2148		zzzzz17,zzzzz52	false
2149		zzzzz17,zzzzz49	false
2150		zzzzz17,zzzzz47	false
2151		zzzzz17,zzzzz53	false
2152		zzzzz17,zzzzz51	false
2153		zzzzz17,zzzzz50	false
2154		zzzzz17,zzzzz43	false
2155		zzzzz17,zzzzz38	false
2156		zzzzz17,zzzzz37	false
2157		zzzzz17,zzzzz36	false
2158		zzzzz17,zzzzz55	false
2159		zzzzz17,zzzzz40	false
2160		zzzzz17,zzzzz32	false
2161		zzzzz17,zzzzz28	false
2162		zzzzz17,zzzzz27	false
2163		zzzzz17,zzzzz33	false
2164		zzzzz17,zzzzz34	false
2165		zzzzz17,zzzzz30	false
2166		zzzzz17,zzzzz29	false
2167		zzzzz17,zzzzz58	false
2168		zzzzz17,zzzzz26	false
2169		zzzzz17,zzzzz24	false
2170		zzzzz17,zzzzz23	false
2171		zzzzz17,zzzzz22	false
2172		zzzzz17,zzzzz63	false
2173		zzzzz17,zzzzz61	false
2174		zzzzz17,zzzzz35	false
2175		zzzzz17,zzzzz21	false
2176		zzzzz17,zzzzz19	false
2177		zzzzz17,zzzzz20	false
2178		zzzzz17,zzzzz18	false
2179		zzzzz12,zzzzzz4	false
2180		zzzzz12,zzzzzz5	false
2181		zzzzz12,zzzzzz6	false
2182		zzzzz12,zzzzzz7	false
2183		zzzzz12,zzzzzz9	false
2184		zzzzz12,zzzzzz0	false
2185		zzzzz12,zzzzzz8	false
2186		zzzzz12,zzzzzz1	false
2187		zzzzz12,zzzzz67	false
2188		zzzzz12,zzzzz66	false
2189		zzzzz12,zzzzz68	false
2190		zzzzz12,zzzzz70	false
2191		zzzzz12,zzzzz69	false
2192		zzzzz12,zzzzz65	false
2193		zzzzz12,zzzzz95	false
2194		zzzzz12,zzzzz93	false
2195		zzzzz12,zzzzz92	false
2196		zzzzz12,zzzzz73	false
2197		zzzzz12,zzzzz72	false
2198		zzzzz12,zzzzz71	false
2199		zzzzz12,zzzzz98	false
2200		zzzzz12,zzzzz75	false
2201		zzzzz12,zzzzz39	false
2202		zzzzz12,zzzzz54	false
2203		zzzzz12,zzzzz46	false
2204		zzzzz12,zzzzz42	false
2205		zzzzz12,zzzzz88	false
2206		zzzzz12,zzzzz79	false
2207		zzzzz12,zzzzz85	false
2208		zzzzz12,zzzzz83	false
2209		zzzzz12,zzzzz53	false
2210		zzzzz12,zzzzz52	false
2211		zzzzz12,zzzzz51	false
2212		zzzzz12,zzzzz50	false
2213		zzzzz12,zzzzz47	false
2214		zzzzz12,zzzzz38	false
2215		zzzzz12,zzzzz37	false
2216		zzzzz12,zzzzz78	false
2217		zzzzz12,zzzzz60	false
2218		zzzzz12,zzzzz49	false
2219		zzzzz12,zzzzz45	false
2220		zzzzz12,zzzzz43	false
2221		zzzzz12,zzzzz36	false
2222		zzzzz12,zzzzz84	false
2223		zzzzz12,zzzzz90	false
2224		zzzzz12,zzzzz57	false
2225		zzzzz12,zzzzz94	false
2226		zzzzz12,zzzzz97	false
2227		zzzzz12,zzzzz40	false
2228		zzzzz12,zzzzz55	false
2229		zzzzz12,zzzzz63	false
2230		zzzzz12,zzzzz61	false
2231		zzzzz12,zzzzz58	false
2232		zzzzz12,zzzzz22	false
2233		zzzzz12,zzzzz26	false
2234		zzzzz12,zzzzz23	false
2235		zzzzz12,zzzzz24	false
2236		zzzzz12,zzzzz28	false
2237		zzzzz12,zzzzz27	false
2238		zzzzz12,zzzzz32	false
2239		zzzzz12,zzzzz34	false
2240		zzzzz12,zzzzz33	false
2241		zzzzz12,zzzzz30	false
2242		zzzzz12,zzzzz29	false
2243		zzzzz12,zzzzz35	false
2244		zzzzz12,zzzzz21	false
2245		zzzzz12,zzzzz20	false
2246		zzzzz12,zzzzz19	false
2247		zzzzz12,zzzzz17	false
2248		zzzzz12,zzzzz18	false
2249		zzzzz12,zzzzz15	false
2250		zzzzz12,zzzzz13	false
2251		zzzzz12,zzzzz14	false
2252		zzzzz12,zzzzz16	false
2253		zzzz433,zzzz442	false
2254		zzzz433,zzzz440	false
2255		zzzz433,zzzz441	false
2256		zzzz433,zzzz443	false
2257		zzzz433,zzzz437	false
2258		zzzz433,zzzz436	false
2259		zzzz433,zzzz438	false
2260		zzzz433,zzzz439	false
2261		zzzz433,zzzz435	false
2262		zzzz433,zzzz434	false
2263		zzzz431,zzzz442	false
2264		zzzz431,zzzz440	false
2265		zzzz431,zzzz441	false
2266		zzzz431,zzzz437	false
2267		zzzz431,zzzz443	false
2268		zzzz431,zzzz438	false
2269		zzzz431,zzzz436	false
2270		zzzz431,zzzz439	false
2271		zzzz431,zzzz435	false
2272		zzzz431,zzzz434	false
2273		zzzz431,zzzz433	false
2274		zzzz428,zzzz442	false
2275		zzzz428,zzzz443	false
2276		zzzz428,zzzz437	false
2277		zzzz428,zzzz438	false
2278		zzzz428,zzzz441	false
2279		zzzz428,zzzz440	false
2280		zzzz428,zzzz436	false
2281		zzzz428,zzzz439	false
2282		zzzz428,zzzz435	false
2283		zzzz428,zzzz433	false
2284		zzzz428,zzzz431	false
2285		zzzz428,zzzz434	false
2286		zzzz428,zzzz430	false
2287		zzzz428,zzzz429	false
2288		zzzz427,zzzz443	false
2289		zzzz427,zzzz442	false
2290		zzzz427,zzzz437	false
2291		zzzz427,zzzz438	false
2292		zzzz427,zzzz441	false
2293		zzzz427,zzzz440	false
2294		zzzz427,zzzz436	false
2295		zzzz427,zzzz439	false
2296		zzzz427,zzzz435	false
2297		zzzz427,zzzz431	false
2298		zzzz427,zzzz433	false
2299		zzzz427,zzzz434	false
2300		zzzz427,zzzz430	false
2301		zzzz427,zzzz429	false
2302		zzzz427,zzzz428	false
2303		zzzz418,zzzz437	false
2304		zzzz418,zzzz442	false
2305		zzzz418,zzzz438	false
2306		zzzz418,zzzz443	false
2307		zzzz418,zzzz440	false
2308		zzzz418,zzzz441	false
2309		zzzz418,zzzz439	false
2310		zzzz418,zzzz436	false
2311		zzzz418,zzzz435	false
2312		zzzz418,zzzz434	false
2313		zzzz418,zzzz433	false
2314		zzzz418,zzzz431	false
2315		zzzz418,zzzz429	false
2316		zzzz418,zzzz428	false
2317		zzzz418,zzzz430	false
2318		zzzz418,zzzz427	false
2319		zzzz418,zzzz420	false
2320		zzzz418,zzzz426	false
2321		zzzz418,zzzz424	false
2322		zzzz418,zzzz425	false
2323		zzzz418,zzzz422	false
2324		zzzz416,zzzz442	false
2325		zzzz416,zzzz437	false
2326		zzzz416,zzzz443	false
2327		zzzz416,zzzz436	false
2328		zzzz416,zzzz439	false
2329		zzzz416,zzzz438	false
2330		zzzz416,zzzz441	false
2331		zzzz416,zzzz440	false
2332		zzzz416,zzzz435	false
2333		zzzz416,zzzz434	false
2334		zzzz416,zzzz433	false
2335		zzzz416,zzzz431	false
2336		zzzz416,zzzz428	false
2337		zzzz416,zzzz429	false
2338		zzzz416,zzzz430	false
2339		zzzz416,zzzz427	false
2340		zzzz416,zzzz426	false
2341		zzzz416,zzzz424	false
2342		zzzz416,zzzz420	false
2343		zzzz416,zzzz425	false
2344		zzzz416,zzzz422	false
2345		zzzz416,zzzz418	false
2346		zzzz416,zzzz417	false
2347		zzzz412,zzzz442	false
2348		zzzz412,zzzz437	false
2349		zzzz412,zzzz443	false
2350		zzzz412,zzzz436	false
2351		zzzz412,zzzz439	false
2352		zzzz412,zzzz438	false
2353		zzzz412,zzzz441	false
2354		zzzz412,zzzz440	false
2355		zzzz412,zzzz435	false
2356		zzzz412,zzzz434	false
2357		zzzz412,zzzz431	false
2358		zzzz412,zzzz433	false
2359		zzzz412,zzzz428	false
2360		zzzz412,zzzz429	false
2361		zzzz412,zzzz430	false
2362		zzzz412,zzzz427	false
2363		zzzz412,zzzz426	false
2364		zzzz412,zzzz424	false
2365		zzzz412,zzzz420	false
2366		zzzz412,zzzz425	false
2367		zzzz412,zzzz422	false
2368		zzzz412,zzzz418	false
2369		zzzz412,zzzz417	false
2370		zzzz412,zzzz416	false
2371		zzzz410,zzzz437	false
2372		zzzz410,zzzz442	false
2373		zzzz410,zzzz443	false
2374		zzzz410,zzzz436	false
2375		zzzz410,zzzz438	false
2376		zzzz410,zzzz439	false
2377		zzzz410,zzzz441	false
2378		zzzz410,zzzz440	false
2379		zzzz410,zzzz435	false
2380		zzzz410,zzzz434	false
2381		zzzz410,zzzz431	false
2382		zzzz410,zzzz433	false
2383		zzzz410,zzzz428	false
2384		zzzz410,zzzz429	false
2385		zzzz410,zzzz430	false
2386		zzzz410,zzzz427	false
2387		zzzz410,zzzz426	false
2388		zzzz410,zzzz424	false
2389		zzzz410,zzzz420	false
2390		zzzz410,zzzz425	false
2391		zzzz410,zzzz422	false
2392		zzzz410,zzzz418	false
2393		zzzz410,zzzz417	false
2394		zzzz410,zzzz416	false
2395		zzzz410,zzzz412	false
2396		zzzz436,zzzz440	false
2397		zzzz436,zzzz442	false
2398		zzzz436,zzzz441	false
2399		zzzz436,zzzz443	false
2400		zzzz436,zzzz437	false
2401		zzzz436,zzzz438	false
2402		zzzz436,zzzz439	false
2403		zzzz430,zzzz443	false
2404		zzzz430,zzzz442	false
2405		zzzz430,zzzz437	false
2406		zzzz430,zzzz438	false
2407		zzzz430,zzzz440	false
2408		zzzz430,zzzz436	false
2409		zzzz430,zzzz441	false
2410		zzzz430,zzzz439	false
2411		zzzz430,zzzz435	false
2412		zzzz430,zzzz433	false
2413		zzzz430,zzzz431	false
2414		zzzz430,zzzz434	false
2415		zzzz429,zzzz443	false
2416		zzzz429,zzzz442	false
2417		zzzz429,zzzz437	false
2418		zzzz429,zzzz438	false
2419		zzzz429,zzzz436	false
2420		zzzz429,zzzz441	false
2421		zzzz429,zzzz440	false
2422		zzzz429,zzzz439	false
2423		zzzz429,zzzz435	false
2424		zzzz429,zzzz431	false
2425		zzzz429,zzzz433	false
2426		zzzz429,zzzz434	false
2427		zzzz429,zzzz430	false
2428		zzzz426,zzzz443	false
2429		zzzz426,zzzz442	false
2430		zzzz426,zzzz441	false
2431		zzzz426,zzzz437	false
2432		zzzz426,zzzz438	false
2433		zzzz426,zzzz439	false
2434		zzzz426,zzzz436	false
2435		zzzz426,zzzz440	false
2436		zzzz426,zzzz435	false
2437		zzzz426,zzzz434	false
2438		zzzz426,zzzz433	false
2439		zzzz426,zzzz431	false
2440		zzzz426,zzzz427	false
2441		zzzz426,zzzz428	false
2442		zzzz426,zzzz429	false
2443		zzzz426,zzzz430	false
2444		zzzz425,zzzz443	false
2445		zzzz425,zzzz442	false
2446		zzzz425,zzzz441	false
2447		zzzz425,zzzz437	false
2448		zzzz425,zzzz438	false
2449		zzzz425,zzzz440	false
2450		zzzz425,zzzz436	false
2451		zzzz425,zzzz439	false
2452		zzzz425,zzzz435	false
2453		zzzz425,zzzz434	false
2454		zzzz425,zzzz433	false
2455		zzzz425,zzzz431	false
2456		zzzz425,zzzz428	false
2457		zzzz425,zzzz427	false
2458		zzzz425,zzzz429	false
2459		zzzz425,zzzz430	false
2460		zzzz425,zzzz426	false
2461		zzzz424,zzzz443	false
2462		zzzz424,zzzz442	false
2463		zzzz424,zzzz441	false
2464		zzzz424,zzzz437	false
2465		zzzz424,zzzz438	false
2466		zzzz424,zzzz440	false
2467		zzzz424,zzzz436	false
2468		zzzz424,zzzz439	false
2469		zzzz424,zzzz435	false
2470		zzzz424,zzzz434	false
2471		zzzz424,zzzz431	false
2472		zzzz424,zzzz433	false
2473		zzzz424,zzzz428	false
2474		zzzz424,zzzz427	false
2475		zzzz424,zzzz429	false
2476		zzzz424,zzzz430	false
2477		zzzz424,zzzz426	false
2478		zzzz424,zzzz425	false
2479		zzzz422,zzzz443	false
2480		zzzz422,zzzz442	false
2481		zzzz422,zzzz437	false
2482		zzzz422,zzzz438	false
2483		zzzz422,zzzz441	false
2484		zzzz422,zzzz440	false
2485		zzzz422,zzzz436	false
2486		zzzz422,zzzz439	false
2487		zzzz422,zzzz435	false
2488		zzzz422,zzzz434	false
2489		zzzz422,zzzz431	false
2490		zzzz422,zzzz433	false
2491		zzzz422,zzzz428	false
2492		zzzz422,zzzz427	false
2493		zzzz422,zzzz429	false
2494		zzzz422,zzzz430	false
2495		zzzz422,zzzz426	false
2496		zzzz422,zzzz424	false
2497		zzzz422,zzzz425	false
2498		zzzz420,zzzz443	false
2499		zzzz420,zzzz442	false
2500		zzzz420,zzzz437	false
2501		zzzz420,zzzz441	false
2502		zzzz420,zzzz438	false
2503		zzzz420,zzzz436	false
2504		zzzz420,zzzz440	false
2505		zzzz420,zzzz439	false
2506		zzzz420,zzzz435	false
2507		zzzz420,zzzz431	false
2508		zzzz420,zzzz433	false
2509		zzzz420,zzzz434	false
2510		zzzz420,zzzz428	false
2511		zzzz420,zzzz427	false
2512		zzzz420,zzzz429	false
2513		zzzz420,zzzz430	false
2514		zzzz420,zzzz426	false
2515		zzzz420,zzzz424	false
2516		zzzz420,zzzz422	false
2517		zzzz420,zzzz425	false
2518		zzzzz23,zzzzzz4	false
2519		zzzzz23,zzzzzz8	false
2520		zzzzz23,zzzzzz9	false
2521		zzzzz23,zzzzzz5	false
2522		zzzzz23,zzzzzz7	false
2523		zzzzz23,zzzzzz6	false
2524		zzzzz23,zzzzzz1	false
2525		zzzzz23,zzzzzz0	false
2526		zzzzz23,zzzzz67	false
2527		zzzzz23,zzzzz66	false
2528		zzzzz23,zzzzz68	false
2529		zzzzz23,zzzzz70	false
2530		zzzzz23,zzzzz69	false
2531		zzzzz23,zzzzz65	false
2532		zzzzz23,zzzzz92	false
2533		zzzzz23,zzzzz93	false
2534		zzzzz23,zzzzz57	false
2535		zzzzz23,zzzzz60	false
2536		zzzzz23,zzzzz55	false
2537		zzzzz23,zzzzz54	false
2538		zzzzz23,zzzzz39	false
2539		zzzzz23,zzzzz58	false
2540		zzzzz23,zzzzz46	false
2541		zzzzz23,zzzzz42	false
2542		zzzzz23,zzzzz51	false
2543		zzzzz23,zzzzz47	false
2544		zzzzz23,zzzzz45	false
2545		zzzzz23,zzzzz98	false
2546		zzzzz23,zzzzz53	false
2547		zzzzz23,zzzzz52	false
2548		zzzzz23,zzzzz50	false
2549		zzzzz23,zzzzz49	false
2550		zzzzz23,zzzzz43	false
2551		zzzzz23,zzzzz40	false
2552		zzzzz23,zzzzz38	false
2553		zzzzz23,zzzzz37	false
2554		zzzzz23,zzzzz36	false
2555		zzzzz23,zzzzz63	false
2556		zzzzz23,zzzzz61	false
2557		zzzzz23,zzzzz75	false
2558		zzzzz23,zzzzz90	false
2559		zzzzz23,zzzzz88	false
2560		zzzzz23,zzzzz94	false
2561		zzzzz23,zzzzz85	false
2562		zzzzz23,zzzzz72	false
2563		zzzzz23,zzzzz71	false
2564		zzzzz23,zzzzz73	false
2565		zzzzz23,zzzzz95	false
2566		zzzzz23,zzzzz83	false
2567		zzzzz23,zzzzz79	false
2568		zzzzz23,zzzzz78	false
2569		zzzzz23,zzzzz97	false
2570		zzzzz23,zzzzz84	false
2571		zzzzz23,zzzzz35	false
2572		zzzzz23,zzzzz34	false
2573		zzzzz23,zzzzz28	false
2574		zzzzz23,zzzzz27	false
2575		zzzzz23,zzzzz32	false
2576		zzzzz23,zzzzz33	false
2577		zzzzz23,zzzzz30	false
2578		zzzzz23,zzzzz29	false
2579		zzzzz23,zzzzz26	false
2580		zzzzz23,zzzzz24	false
2581		zzzzz22,zzzzzz4	false
2582		zzzzz22,zzzzzz8	false
2583		zzzzz22,zzzzzz9	false
2584		zzzzz22,zzzzzz5	false
2585		zzzzz22,zzzzzz7	false
2586		zzzzz22,zzzzzz6	false
2587		zzzzz22,zzzzzz1	false
2588		zzzzz22,zzzzzz0	false
2589		zzzzz22,zzzzz67	false
2590		zzzzz22,zzzzz66	false
2591		zzzzz22,zzzzz68	false
2592		zzzzz22,zzzzz70	false
2593		zzzzz22,zzzzz69	false
2594		zzzzz22,zzzzz65	false
2595		zzzzz22,zzzzz92	false
2596		zzzzz22,zzzzz93	false
2597		zzzzz22,zzzzz57	false
2598		zzzzz22,zzzzz60	false
2599		zzzzz22,zzzzz55	false
2600		zzzzz22,zzzzz54	false
2601		zzzzz22,zzzzz39	false
2602		zzzzz22,zzzzz58	false
2603		zzzzz22,zzzzz46	false
2604		zzzzz22,zzzzz42	false
2605		zzzzz22,zzzzz98	false
2606		zzzzz22,zzzzz53	false
2607		zzzzz22,zzzzz51	false
2608		zzzzz22,zzzzz50	false
2609		zzzzz22,zzzzz47	false
2610		zzzzz22,zzzzz45	false
2611		zzzzz22,zzzzz52	false
2612		zzzzz22,zzzzz49	false
2613		zzzzz22,zzzzz38	false
2614		zzzzz22,zzzzz37	false
2615		zzzzz22,zzzzz43	false
2616		zzzzz22,zzzzz40	false
2617		zzzzz22,zzzzz36	false
2618		zzzzz22,zzzzz63	false
2619		zzzzz22,zzzzz61	false
2620		zzzzz22,zzzzz75	false
2621		zzzzz22,zzzzz90	false
2622		zzzzz22,zzzzz88	false
2623		zzzzz22,zzzzz85	false
2624		zzzzz22,zzzzz94	false
2625		zzzzz22,zzzzz73	false
2626		zzzzz22,zzzzz72	false
2627		zzzzz22,zzzzz71	false
2628		zzzzz22,zzzzz95	false
2629		zzzzz22,zzzzz83	false
2630		zzzzz22,zzzzz79	false
2631		zzzzz22,zzzzz78	false
2632		zzzzz22,zzzzz97	false
2633		zzzzz22,zzzzz84	false
2634		zzzzz22,zzzzz35	false
2635		zzzzz22,zzzzz34	false
2636		zzzzz22,zzzzz28	false
2637		zzzzz22,zzzzz27	false
2638		zzzzz22,zzzzz32	false
2639		zzzzz22,zzzzz33	false
2640		zzzzz22,zzzzz30	false
2641		zzzzz22,zzzzz29	false
2642		zzzzz22,zzzzz26	false
2643		zzzzz22,zzzzz24	false
2644		zzzzz22,zzzzz23	false
2645		zzzz578,zzzz584	false
2646		zzzz578,zzzz585	false
2647		zzzz578,zzzz582	false
2648		zzzz578,zzzz583	false
2649		zzzz578,zzzz581	false
2650		zzzz578,zzzz579	false
2651		zzzz571,zzzz572	false
2652		zzzz571,zzzz574	false
2653		zzzz571,zzzz575	false
2654		zzzz440,zzzz441	false
2655		zzzz440,zzzz443	false
2656		zzzz440,zzzz442	false
2657		zzzz417,zzzz443	false
2658		zzzz417,zzzz442	false
2659		zzzz417,zzzz437	false
2660		zzzz417,zzzz441	false
2661		zzzz417,zzzz438	false
2662		zzzz417,zzzz439	false
2663		zzzz417,zzzz436	false
2664		zzzz417,zzzz440	false
2665		zzzz417,zzzz434	false
2666		zzzz417,zzzz435	false
2667		zzzz417,zzzz433	false
2668		zzzz417,zzzz431	false
2669		zzzz417,zzzz428	false
2670		zzzz417,zzzz427	false
2671		zzzz417,zzzz429	false
2672		zzzz417,zzzz430	false
2673		zzzz417,zzzz426	false
2674		zzzz417,zzzz420	false
2675		zzzz417,zzzz418	false
2676		zzzz417,zzzz424	false
2677		zzzz417,zzzz425	false
2678		zzzz417,zzzz422	false
2679		zzzzz28,zzzzzz6	false
2680		zzzzz28,zzzzzz5	false
2681		zzzzz28,zzzzzz8	false
2682		zzzzz28,zzzzzz4	false
2683		zzzzz28,zzzzzz9	false
2684		zzzzz28,zzzzzz7	false
2685		zzzzz28,zzzzzz0	false
2686		zzzzz28,zzzzzz1	false
2687		zzzzz28,zzzzz67	false
2688		zzzzz28,zzzzz66	false
2689		zzzzz28,zzzzz70	false
2690		zzzzz28,zzzzz69	false
2691		zzzzz28,zzzzz68	false
2692		zzzzz28,zzzzz65	false
2693		zzzzz28,zzzzz92	false
2694		zzzzz28,zzzzz93	false
2695		zzzzz28,zzzzz39	false
2696		zzzzz28,zzzzz55	false
2697		zzzzz28,zzzzz58	false
2698		zzzzz28,zzzzz60	false
2699		zzzzz28,zzzzz57	false
2700		zzzzz28,zzzzz45	false
2701		zzzzz28,zzzzz43	false
2702		zzzzz28,zzzzz40	false
2703		zzzzz28,zzzzz37	false
2704		zzzzz28,zzzzz98	false
2705		zzzzz28,zzzzz63	false
2706		zzzzz28,zzzzz61	false
[truncated: 28,264 more rows]
