# Supplementary material for: Characterization of a long overlooked copper protein from methane- and ammonia-oxidizing bacteria
Source: Nat Commun. 2018 Oct 15;9:4276. doi: 10.1038/s41467-018-06681-5 (PMC6189053; doi:10.1038/s41467-018-06681-5)
Supplement: Supplementary file 7 — Supplementary Data 5 [file 41467_2018_6681_MOESM7_ESM.zip › CytoscapeSession-2018_02_27-18_11/tables/36-D/LOCAL_ATTRS-org.cytoscape.model.CyNode-36+default+node.cytable]

CyCSV-Version	1
SUID	name	selected
java.lang.Long	java.lang.String	java.lang.Boolean
36 default node
710	zzzz858	false
709	zzzz859	false
708	zzzz857	false
707	zzzz242	false
706	zzzz856	false
705	zzzz720	false
704	zzzz721	false
703	zzzz241	false
702	zzzz731	false
701	zzzz733	false
700	zzzz243	false
699	zzzz846	false
698	zzzz855	false
697	zzzz716	false
696	zzzz719	false
695	zzzz848	false
694	zzzz850	false
693	zzzz852	false
692	zzzz725	false
691	zzzz849	false
690	zzzz853	false
689	zzzz722	false
688	zzzz727	false
687	zzzz728	false
686	zzzz729	false
685	zzzz726	false
684	zzzz717	false
683	zzzz718	false
682	zzzz844	false
681	zzzz723	false
680	zzzz724	false
679	zzzz239	false
678	zzzz240	false
677	zzzz237	false
676	zzzz238	false
675	zzzz642	false
674	zzzz643	false
673	zzzz645	false
672	zzzz646	false
671	zzzz616	false
670	zzzz707	false
669	zzzz711	false
668	zzzz712	false
667	zzzz713	false
666	zzzz575	false
665	zzzz705	false
664	zzzz706	false
663	zzzz700	false
662	zzzz701	false
661	zzzz702	false
660	zzzz703	false
659	zzzz611	false
658	zzzz699	false
657	zzzz639	false
656	zzzz640	false
655	zzzz696	false
654	zzzz697	false
653	zzzz714	false
652	zzzz589	false
651	zzzz749	false
650	zzzz579	false
649	zzzz581	false
648	zzzz608	false
647	zzzz638	false
646	zzzz641	false
645	zzzz587	false
644	zzzz607	false
643	zzzz609	false
642	zzzz617	false
641	zzzz637	false
640	zzzz568	false
639	zzzz738	false
638	zzzz745	false
637	zzzz748	false
636	zzzz566	false
635	zzzz232	false
634	zzzz235	false
633	zzzz236	false
632	zzzz735	false
631	zzzz736	false
630	zzzz737	false
629	zzzz183	false
628	zzzz184	false
627	zzzz347	false
626	zzzz348	false
625	zzzz560	false
624	zzzz563	false
623	zzzz565	false
622	zzzz613	false
621	zzzz615	false
620	zzzz338	false
619	zzzz339	false
618	zzzz341	false
617	zzzz342	false
616	zzzz621	false
615	zzzz622	false
614	zzzz623	false
613	zzzz624	false
612	zzzz625	false
611	zzzz756	false
610	zzzz441	false
609	zzzz442	false
608	zzzz443	false
607	zzzz586	false
606	zzzz636	false
605	zzzz743	false
604	zzzz744	false
603	zzzz750	false
602	zzzz751	false
601	zzzz752	false
600	zzzz185	false
599	zzzz612	false
598	zzzz629	false
597	zzzz630	false
596	zzzz631	false
595	zzzz632	false
594	zzzz107	false
593	zzzz109	false
592	zzzz739	false
591	zzzz741	false
590	zzzz221	false
589	zzzz231	false
588	zzzz504	false
587	zzzz627	false
586	zzzz628	false
585	zzzz173	false
584	zzzz180	false
583	zzzz181	false
582	zzzz182	false
581	zzzz247	false
580	zzzz152	false
579	zzzz619	false
578	zzzz754	false
577	zzzz755	false
576	zzzz245	false
575	zzzz386	false
574	zzzz388	false
573	zzzz390	false
572	zzzz391	false
571	zzzz502	false
570	zzzz618	false
569	zzzz635	false
568	zzzz230	false
567	zzzz498	false
566	zzzz500	false
565	zzzz791	false
564	zzzz392	false
563	zzzz497	false
562	zzzz802	false
561	zzzz172	false
560	zzzz216	false
559	zzzz229	false
558	zzzz495	false
557	zzzz634	false
556	zzzz773	false
555	zzzz794	false
554	zzzz795	false
553	zzzz796	false
552	zzzz799	false
551	zzzz800	false
550	zzzz801	false
549	zzzz157	false
548	zzzz598	false
547	zzzzz68	false
546	zzzz806	false
545	zzzz807	false
544	zzzz811	false
543	zzzz812	false
542	zzzz813	false
541	zzzz814	false
540	zzzz816	false
539	zzzz817	false
538	zzzz170	false
537	zzzz466	false
536	zzzz603	false
535	zzzz620	false
534	zzzz633	false
533	zzzzz66	false
532	zzzzz67	false
531	zzzzz69	false
530	zzzzz70	false
529	zzzz758	false
528	zzzz774	false
527	zzzz775	false
526	zzzz778	false
525	zzzz781	false
524	zzzz783	false
523	zzzz785	false
522	zzzz786	false
521	zzzz787	false
520	zzzz788	false
519	zzzz789	false
518	zzzz790	false
517	zzzz793	false
516	zzzz499	false
515	zzzz601	false
514	zzzz602	false
513	zzzz604	false
512	zzzz605	false
511	zzzz179	false
510	zzzz191	false
509	zzzz480	false
508	zzzz481	false
507	zzzz482	false
506	zzzz583	false
505	zzzz597	false
504	zzzz599	false
503	zzzz600	false
502	zzzz606	false
501	zzzz156	false
500	zzzz171	false
499	zzzz178	false
498	zzzz197	false
497	zzzz224	false
496	zzzz569	false
495	zzzz734	false
494	zzzz187	false
493	zzzz188	false
492	zzzz189	false
491	zzzz190	false
490	zzzz192	false
489	zzzz193	false
488	zzzz196	false
487	zzzz217	false
486	zzzz218	false
485	zzzz330	false
484	zzzz345	false
483	zzzz548	false
482	zzzz550	false
481	zzzz552	false
480	zzzz558	false
479	zzzz130	false
478	zzzz175	false
477	zzzz176	false
476	zzzz177	false
475	zzzz186	false
474	zzzz215	false
473	zzzz326	false
472	zzzz328	false
471	zzzz512	false
470	zzzzz63	false
469	zzzz653	false
468	zzzz659	false
467	zzzz660	false
466	zzzz169	false
465	zzzz206	false
464	zzzz226	false
463	zzzz227	false
462	zzzz228	false
461	zzzz479	false
460	zzzz567	false
459	zzzz582	false
458	zzzz596	false
457	zzzz648	false
456	zzzz115	false
455	zzzz461	false
454	zzzz462	false
453	zzzz463	false
452	zzzz464	false
451	zzzz473	false
450	zzzz474	false
449	zzzz476	false
448	zzzz489	false
447	zzzz490	false
446	zzzz493	false
445	zzzzz65	false
444	zzzz686	false
443	zzzz687	false
442	zzzz689	false
441	zzzz690	false
440	zzzz772	false
439	zzzz836	false
438	zzzz837	false
437	zzzz838	false
436	zzzz839	false
435	zzzz840	false
434	zzzz155	false
433	zzzz205	false
432	zzzz225	false
431	zzzz325	false
430	zzzz484	false
429	zzzz485	false
428	zzzz486	false
427	zzzz539	false
426	zzzz553	false
425	zzzz647	false
424	zzzz832	false
423	zzzz833	false
422	zzzz128	false
421	zzzz129	false
420	zzzz220	false
419	zzzz376	false
418	zzzz377	false
417	zzzz478	false
416	zzzz595	false
415	zzzzz60	false
414	zzzz694	false
413	zzzz826	false
412	zzzz828	false
411	zzzz829	false
410	zzzz830	false
409	zzzz831	false
408	zzzz834	false
407	zzzz118	false
406	zzzz124	false
405	zzzz125	false
404	zzzz126	false
403	zzzz154	false
402	zzzz214	false
401	zzzz222	false
400	zzzz223	false
399	zzzz666	false
398	zzzz668	false
397	zzzz669	false
396	zzzz671	false
395	zzzz674	false
394	zzzz675	false
393	zzzz676	false
392	zzzz678	false
391	zzzz680	false
390	zzzz683	false
389	zzzz684	false
388	zzzz685	false
387	zzzz692	false
386	zzzz693	false
385	zzzz695	false
384	zzzz825	false
383	zzzzz92	false
382	zzzzz93	false
381	zzzzz10	false
380	zzzz113	false
379	zzzz120	false
378	zzzz153	false
377	zzzz174	false
376	zzzz204	false
375	zzzz212	false
374	zzzz456	false
373	zzzz458	false
372	zzzz508	false
371	zzzz513	false
370	zzzz517	false
369	zzzz518	false
368	zzzz519	false
367	zzzz520	false
366	zzzz521	false
365	zzzz522	false
364	zzzz523	false
363	zzzz524	false
362	zzzz525	false
361	zzzz527	false
360	zzzz529	false
359	zzzz530	false
358	zzzz531	false
357	zzzz533	false
356	zzzz534	false
355	zzzz536	false
354	zzzz537	false
353	zzzz538	false
352	zzzz543	false
351	zzzz594	false
350	zzzz100	false
349	zzzz101	false
348	zzzz102	false
347	zzzz104	false
346	zzzz105	false
345	zzzz167	false
344	zzzz168	false
343	zzzz322	false
342	zzzz331	false
341	zzzz334	false
340	zzzz335	false
339	zzzz336	false
338	zzzz337	false
337	zzzz509	false
336	zzzz514	false
335	zzzz540	false
334	zzzz542	false
333	zzzz545	false
332	zzzz546	false
331	zzzz547	false
330	zzzz556	false
329	zzzz557	false
328	zzzzzz8	false
327	zzzzz98	false
326	zzzz112	false
325	zzzz219	false
324	zzzz246	false
323	zzzz266	false
322	zzzz267	false
321	zzzzz29	false
320	zzzzz30	false
319	zzzzz32	false
318	zzzz321	false
317	zzzzz33	false
316	zzzz358	false
315	zzzz360	false
314	zzzz363	false
313	zzzz374	false
312	zzzz375	false
311	zzzz438	false
310	zzzz439	false
309	zzzz455	false
308	zzzz467	false
307	zzzz469	false
306	zzzz470	false
305	zzzz471	false
304	zzzz472	false
303	zzzz483	false
302	zzzz494	false
301	zzzz664	false
300	zzzzz85	false
299	zzzzz88	false
298	zzzzz90	false
297	zzzzz97	false
296	zzzz110	false
295	zzzz111	false
294	zzzz305	false
293	zzzz346	false
292	zzzz350	false
291	zzzz354	false
290	zzzz356	false
289	zzzz361	false
288	zzzz364	false
287	zzzz365	false
286	zzzz366	false
285	zzzz367	false
284	zzzz369	false
283	zzzz370	false
282	zzzz372	false
281	zzzzz43	false
280	zzzzz45	false
279	zzzzz46	false
278	zzzz460	false
277	zzzz507	false
276	zzzzzz6	false
275	zzzzzz7	false
274	zzzz842	false
273	zzzzzz9	false
272	zzzz162	false
271	zzzz280	false
270	zzzz281	false
269	zzzz282	false
268	zzzz283	false
267	zzzz284	false
266	zzzz285	false
265	zzzz288	false
264	zzzz290	false
263	zzzz293	false
262	zzzz298	false
261	zzzz300	false
260	zzzz303	false
259	zzzz304	false
258	zzzz349	false
257	zzzz437	false
256	zzzz447	false
255	zzzz448	false
254	zzzz449	false
253	zzzz450	false
252	zzzz452	false
251	zzzz453	false
250	zzzzzz5	false
249	zzzz506	false
248	zzzzz58	false
247	zzzz585	false
246	zzzzz73	false
245	zzzzz75	false
244	zzzzz94	false
243	zzzz119	false
242	zzzz148	false
241	zzzz158	false
240	zzzz159	false
239	zzzz160	false
238	zzzz161	false
237	zzzz163	false
236	zzzz166	false
235	zzzz207	false
234	zzzz208	false
233	zzzz209	false
232	zzzz210	false
231	zzzz211	false
230	zzzz213	false
229	zzzz286	false
228	zzzz292	false
227	zzzz294	false
226	zzzz295	false
225	zzzz299	false
224	zzzzz34	false
223	zzzz398	false
222	zzzz401	false
221	zzzz402	false
220	zzzz406	false
219	zzzz408	false
218	zzzz454	false
217	zzzzz52	false
216	zzzzz53	false
215	zzzzz54	false
214	zzzzz55	false
213	zzzzz57	false
212	zzzzz61	false
211	zzzzz72	false
210	zzzzz79	false
209	zzzzz83	false
208	zzzzz95	false
207	zzzz145	false
206	zzzz147	false
205	zzzz151	false
204	zzzz269	false
203	zzzz271	false
202	zzzz272	false
201	zzzz278	false
200	zzzz279	false
199	zzzz307	false
198	zzzz309	false
197	zzzz311	false
196	zzzz312	false
195	zzzz313	false
194	zzzz318	false
193	zzzz320	false
192	zzzz592	false
191	zzzzz78	false
190	zzzzz84	false
189	zzzz841	false
188	zzzz139	false
187	zzzz150	false
186	zzzz257	false
185	zzzz259	false
184	zzzzz26	false
183	zzzz261	false
182	zzzz262	false
181	zzzz263	false
180	zzzz264	false
179	zzzz265	false
178	zzzz344	false
177	zzzzz35	false
176	zzzz379	false
175	zzzz380	false
174	zzzz383	false
173	zzzz384	false
172	zzzz385	false
171	zzzz584	false
170	zzzz591	false
169	zzzzz71	false
168	zzzz140	false
167	zzzz143	false
166	zzzz144	false
165	zzzz146	false
164	zzzz323	false
163	zzzz324	false
162	zzzzz37	false
161	zzzzz38	false
160	zzzzz39	false
159	zzzz397	false
158	zzzzz40	false
157	zzzz403	false
156	zzzz404	false
155	zzzz405	false
154	zzzz409	false
153	zzzzz42	false
152	zzzzz47	false
151	zzzzz49	false
150	zzzzz50	false
149	zzzz505	false
148	zzzzz51	false
147	zzzz570	false
146	zzzz590	false
145	zzzz761	false
144	zzzz762	false
143	zzzz763	false
142	zzzz764	false
141	zzzz765	false
140	zzzz766	false
139	zzzz767	false
138	zzzz769	false
137	zzzz770	false
136	zzzzz24	false
135	zzzz314	false
134	zzzz316	false
133	zzzz317	false
132	zzzz574	false
131	zzzz760	false
130	zzzz134	false
129	zzzz137	false
128	zzzz138	false
127	zzzzz15	false
126	zzzzz16	false
125	zzzz199	false
124	zzzz200	false
123	zzzz306	false
122	zzzzz36	false
121	zzzz378	false
120	zzzz435	false
119	zzzz446	false
118	zzzz572	false
117	zzzz819	false
116	zzzz824	false
115	zzzzz18	false
114	zzzz198	false
113	zzzz343	false
112	zzzz434	false
111	zzzz818	false
110	zzzzz13	false
109	zzzzz14	false
108	zzzz244	false
107	zzzzz27	false
106	zzzzz28	false
105	zzzz417	false
104	zzzz440	false
103	zzzz571	false
102	zzzz578	false
101	zzzzz22	false
100	zzzzz23	false
99	zzzz420	false
98	zzzz422	false
97	zzzz424	false
96	zzzz425	false
95	zzzz426	false
94	zzzz429	false
93	zzzz430	false
92	zzzz436	false
91	zzzz410	false
90	zzzz412	false
89	zzzz416	false
88	zzzz418	false
87	zzzz427	false
86	zzzz428	false
85	zzzz431	false
84	zzzz433	false
83	zzzzz12	false
82	zzzzz17	false
81	zzzz757	false
80	zzzz771	false
79	zzzz256	false
78	zzzz652	false
77	zzzz254	false
76	zzzz759	false
75	zzzz444	false
74	zzzz253	false
73	zzzzz20	false
72	zzzzz21	false
71	zzzzz19	false
70	zzzz459	false
69	zzzzzz1	false
68	zzzzz11	false
67	zzzzzz4	false
66	zzzz114	false
65	zzzz249	false
64	zzzz251	false
63	zzzz252	false
62	zzzzzz0	false
