# Supplementary material for: Characterization of a long overlooked copper protein from methane- and ammonia-oxidizing bacteria
Source: Nat Commun. 2018 Oct 15;9:4276. doi: 10.1038/s41467-018-06681-5 (PMC6189053; doi:10.1038/s41467-018-06681-5)
Supplement: Supplementary file 7 — Supplementary Data 5 [file 41467_2018_6681_MOESM7_ESM.zip › CytoscapeSession-2018_02_27-18_11/tables/36-D/LOCAL_ATTRS-org.cytoscape.model.CyNetwork-36+default+network.cytable]

"CyCSV-Version","1"
"SUID","name","selected"
"java.lang.Long","java.lang.String","java.lang.Boolean"
"","",""
"36 default network",""
"36","D","false"
