# Supplementary material for: Characterization of a long overlooked copper protein from methane- and ammonia-oxidizing bacteria
Source: Nat Commun. 2018 Oct 15;9:4276. doi: 10.1038/s41467-018-06681-5 (PMC6189053; doi:10.1038/s41467-018-06681-5)
Supplement: Supplementary file 7 — Supplementary Data 5 [file 41467_2018_6681_MOESM7_ESM.zip › CytoscapeSession-2018_02_27-18_11/tables/cytables.xml]

<?xml version="1.0" encoding="UTF-8" standalone="yes"?>
<cyTables>
    <virtualColumns>
        <virtualColumn immutable="false" targetJoinKey="SUID" targetTable="36-D/LOCAL_ATTRS-org.cytoscape.model.CyEdge-36+default+edge.cytable" sourceJoinKey="SUID" sourceTable="36-D/SHARED_ATTRS-org.cytoscape.model.CyEdge-36+shared+edge.cytable" sourceColumn="shared name" name="shared name"/>
        <virtualColumn immutable="false" targetJoinKey="SUID" targetTable="36-D/LOCAL_ATTRS-org.cytoscape.model.CyEdge-36+default+edge.cytable" sourceJoinKey="SUID" sourceTable="36-D/SHARED_ATTRS-org.cytoscape.model.CyEdge-36+shared+edge.cytable" sourceColumn="shared interaction" name="shared interaction"/>
        <virtualColumn immutable="false" targetJoinKey="SUID" targetTable="36-D/LOCAL_ATTRS-org.cytoscape.model.CyEdge-36+default+edge.cytable" sourceJoinKey="SUID" sourceTable="36-D/SHARED_ATTRS-org.cytoscape.model.CyEdge-36+shared+edge.cytable" sourceColumn="%id" name="%id"/>
        <virtualColumn immutable="false" targetJoinKey="SUID" targetTable="36-D/LOCAL_ATTRS-org.cytoscape.model.CyEdge-36+default+edge.cytable" sourceJoinKey="SUID" sourceTable="36-D/SHARED_ATTRS-org.cytoscape.model.CyEdge-36+shared+edge.cytable" sourceColumn="alignment_score" name="alignment_score"/>
        <virtualColumn immutable="false" targetJoinKey="SUID" targetTable="36-D/LOCAL_ATTRS-org.cytoscape.model.CyEdge-36+default+edge.cytable" sourceJoinKey="SUID" sourceTable="36-D/SHARED_ATTRS-org.cytoscape.model.CyEdge-36+shared+edge.cytable" sourceColumn="alignment_len" name="alignment_len"/>
        <virtualColumn immutable="false" targetJoinKey="SUID" targetTable="52-D/LOCAL_ATTRS-org.cytoscape.model.CyEdge-D+default+edge.cytable" sourceJoinKey="SUID" sourceTable="36-D/SHARED_ATTRS-org.cytoscape.model.CyEdge-36+shared+edge.cytable" sourceColumn="shared name" name="shared name"/>
        <virtualColumn immutable="false" targetJoinKey="SUID" targetTable="52-D/LOCAL_ATTRS-org.cytoscape.model.CyEdge-D+default+edge.cytable" sourceJoinKey="SUID" sourceTable="36-D/SHARED_ATTRS-org.cytoscape.model.CyEdge-36+shared+edge.cytable" sourceColumn="shared interaction" name="shared interaction"/>
        <virtualColumn immutable="false" targetJoinKey="SUID" targetTable="52-D/LOCAL_ATTRS-org.cytoscape.model.CyEdge-D+default+edge.cytable" sourceJoinKey="SUID" sourceTable="36-D/SHARED_ATTRS-org.cytoscape.model.CyEdge-36+shared+edge.cytable" sourceColumn="%id" name="%id"/>
        <virtualColumn immutable="false" targetJoinKey="SUID" targetTable="52-D/LOCAL_ATTRS-org.cytoscape.model.CyEdge-D+default+edge.cytable" sourceJoinKey="SUID" sourceTable="36-D/SHARED_ATTRS-org.cytoscape.model.CyEdge-36+shared+edge.cytable" sourceColumn="alignment_score" name="alignment_score"/>
        <virtualColumn immutable="false" targetJoinKey="SUID" targetTable="52-D/LOCAL_ATTRS-org.cytoscape.model.CyEdge-D+default+edge.cytable" sourceJoinKey="SUID" sourceTable="36-D/SHARED_ATTRS-org.cytoscape.model.CyEdge-36+shared+edge.cytable" sourceColumn="alignment_len" name="alignment_len"/>
        <virtualColumn immutable="false" targetJoinKey="SUID" targetTable="52-D/LOCAL_ATTRS-org.cytoscape.model.CyNode-D+default+node.cytable" sourceJoinKey="SUID" sourceTable="36-D/SHARED_ATTRS-org.cytoscape.model.CyNode-36+shared+node.cytable" sourceColumn="shared name" name="shared name"/>
        <virtualColumn immutable="false" targetJoinKey="SUID" targetTable="52-D/LOCAL_ATTRS-org.cytoscape.model.CyNode-D+default+node.cytable" sourceJoinKey="SUID" sourceTable="36-D/SHARED_ATTRS-org.cytoscape.model.CyNode-36+shared+node.cytable" sourceColumn="List of IDs in Rep Node" name="List of IDs in Rep Node"/>
        <virtualColumn immutable="false" targetJoinKey="SUID" targetTable="52-D/LOCAL_ATTRS-org.cytoscape.model.CyNode-D+default+node.cytable" sourceJoinKey="SUID" sourceTable="36-D/SHARED_ATTRS-org.cytoscape.model.CyNode-36+shared+node.cytable" sourceColumn="Number of IDs in Rep Node" name="Number of IDs in Rep Node"/>
        <virtualColumn immutable="false" targetJoinKey="SUID" targetTable="52-D/LOCAL_ATTRS-org.cytoscape.model.CyNode-D+default+node.cytable" sourceJoinKey="SUID" sourceTable="36-D/SHARED_ATTRS-org.cytoscape.model.CyNode-36+shared+node.cytable" sourceColumn="Sequence Source" name="Sequence Source"/>
        <virtualColumn immutable="false" targetJoinKey="SUID" targetTable="52-D/LOCAL_ATTRS-org.cytoscape.model.CyNode-D+default+node.cytable" sourceJoinKey="SUID" sourceTable="36-D/SHARED_ATTRS-org.cytoscape.model.CyNode-36+shared+node.cytable" sourceColumn="Description" name="Description"/>
        <virtualColumn immutable="false" targetJoinKey="SUID" targetTable="52-D/LOCAL_ATTRS-org.cytoscape.model.CyNode-D+default+node.cytable" sourceJoinKey="SUID" sourceTable="36-D/SHARED_ATTRS-org.cytoscape.model.CyNode-36+shared+node.cytable" sourceColumn="Sequence Length" name="Sequence Length"/>
        <virtualColumn immutable="false" targetJoinKey="SUID" targetTable="52-D/LOCAL_ATTRS-org.cytoscape.model.CyNode-D+default+node.cytable" sourceJoinKey="SUID" sourceTable="36-D/SHARED_ATTRS-org.cytoscape.model.CyNode-36+shared+node.cytable" sourceColumn="gene_oid" name="gene_oid"/>
        <virtualColumn immutable="false" targetJoinKey="SUID" targetTable="52-D/LOCAL_ATTRS-org.cytoscape.model.CyNode-D+default+node.cytable" sourceJoinKey="SUID" sourceTable="36-D/SHARED_ATTRS-org.cytoscape.model.CyNode-36+shared+node.cytable" sourceColumn="Locus Tag" name="Locus Tag"/>
        <virtualColumn immutable="false" targetJoinKey="SUID" targetTable="52-D/LOCAL_ATTRS-org.cytoscape.model.CyNode-D+default+node.cytable" sourceJoinKey="SUID" sourceTable="36-D/SHARED_ATTRS-org.cytoscape.model.CyNode-36+shared+node.cytable" sourceColumn="efi-name" name="efi-name"/>
        <virtualColumn immutable="false" targetJoinKey="SUID" targetTable="52-D/LOCAL_ATTRS-org.cytoscape.model.CyNode-D+default+node.cytable" sourceJoinKey="SUID" sourceTable="36-D/SHARED_ATTRS-org.cytoscape.model.CyNode-36+shared+node.cytable" sourceColumn="efi-node_100" name="efi-node_100"/>
        <virtualColumn immutable="false" targetJoinKey="SUID" targetTable="52-D/LOCAL_ATTRS-org.cytoscape.model.CyNode-D+default+node.cytable" sourceJoinKey="SUID" sourceTable="36-D/SHARED_ATTRS-org.cytoscape.model.CyNode-36+shared+node.cytable" sourceColumn="AMOB" name="AMOB"/>
        <virtualColumn immutable="false" targetJoinKey="SUID" targetTable="52-D/LOCAL_ATTRS-org.cytoscape.model.CyNode-D+default+node.cytable" sourceJoinKey="SUID" sourceTable="36-D/SHARED_ATTRS-org.cytoscape.model.CyNode-36+shared+node.cytable" sourceColumn="op-CuMMO" name="op-CuMMO"/>
        <virtualColumn immutable="false" targetJoinKey="SUID" targetTable="52-D/LOCAL_ATTRS-org.cytoscape.model.CyNode-D+default+node.cytable" sourceJoinKey="SUID" sourceTable="36-D/SHARED_ATTRS-org.cytoscape.model.CyNode-36+shared+node.cytable" sourceColumn="species-CuMMO" name="species-CuMMO"/>
        <virtualColumn immutable="false" targetJoinKey="SUID" targetTable="52-D/LOCAL_ATTRS-org.cytoscape.model.CyNode-D+default+node.cytable" sourceJoinKey="SUID" sourceTable="36-D/SHARED_ATTRS-org.cytoscape.model.CyNode-36+shared+node.cytable" sourceColumn="operon" name="operon"/>
        <virtualColumn immutable="false" targetJoinKey="SUID" targetTable="52-D/LOCAL_ATTRS-org.cytoscape.model.CyNode-D+default+node.cytable" sourceJoinKey="SUID" sourceTable="36-D/SHARED_ATTRS-org.cytoscape.model.CyNode-36+shared+node.cytable" sourceColumn="pmoDx2" name="pmoDx2"/>
        <virtualColumn immutable="false" targetJoinKey="SUID" targetTable="52-D/LOCAL_ATTRS-org.cytoscape.model.CyNode-D+default+node.cytable" sourceJoinKey="SUID" sourceTable="36-D/SHARED_ATTRS-org.cytoscape.model.CyNode-36+shared+node.cytable" sourceColumn="orf5" name="orf5"/>
        <virtualColumn immutable="false" targetJoinKey="SUID" targetTable="52-D/LOCAL_ATTRS-org.cytoscape.model.CyNode-D+default+node.cytable" sourceJoinKey="SUID" sourceTable="36-D/SHARED_ATTRS-org.cytoscape.model.CyNode-36+shared+node.cytable" sourceColumn="yH1" name="yH1"/>
        <virtualColumn immutable="false" targetJoinKey="SUID" targetTable="52-D/LOCAL_ATTRS-org.cytoscape.model.CyNode-D+default+node.cytable" sourceJoinKey="SUID" sourceTable="36-D/SHARED_ATTRS-org.cytoscape.model.CyNode-36+shared+node.cytable" sourceColumn="yC1" name="yC1"/>
        <virtualColumn immutable="false" targetJoinKey="SUID" targetTable="52-D/LOCAL_ATTRS-org.cytoscape.model.CyNode-D+default+node.cytable" sourceJoinKey="SUID" sourceTable="36-D/SHARED_ATTRS-org.cytoscape.model.CyNode-36+shared+node.cytable" sourceColumn="ynearC1" name="ynearC1"/>
        <virtualColumn immutable="false" targetJoinKey="SUID" targetTable="52-D/LOCAL_ATTRS-org.cytoscape.model.CyNode-D+default+node.cytable" sourceJoinKey="SUID" sourceTable="36-D/SHARED_ATTRS-org.cytoscape.model.CyNode-36+shared+node.cytable" sourceColumn="yClC1o" name="yClC1o"/>
        <virtualColumn immutable="false" targetJoinKey="SUID" targetTable="52-D/LOCAL_ATTRS-org.cytoscape.model.CyNode-D+default+node.cytable" sourceJoinKey="SUID" sourceTable="36-D/SHARED_ATTRS-org.cytoscape.model.CyNode-36+shared+node.cytable" sourceColumn="yM" name="yM"/>
        <virtualColumn immutable="false" targetJoinKey="SUID" targetTable="52-D/LOCAL_ATTRS-org.cytoscape.model.CyNode-D+default+node.cytable" sourceJoinKey="SUID" sourceTable="36-D/SHARED_ATTRS-org.cytoscape.model.CyNode-36+shared+node.cytable" sourceColumn="yClM" name="yClM"/>
        <virtualColumn immutable="false" targetJoinKey="SUID" targetTable="52-D/LOCAL_ATTRS-org.cytoscape.model.CyNode-D+default+node.cytable" sourceJoinKey="SUID" sourceTable="36-D/SHARED_ATTRS-org.cytoscape.model.CyNode-36+shared+node.cytable" sourceColumn="yClMo" name="yClMo"/>
        <virtualColumn immutable="false" targetJoinKey="SUID" targetTable="52-D/LOCAL_ATTRS-org.cytoscape.model.CyNode-D+default+node.cytable" sourceJoinKey="SUID" sourceTable="36-D/SHARED_ATTRS-org.cytoscape.model.CyNode-36+shared+node.cytable" sourceColumn="yH2" name="yH2"/>
        <virtualColumn immutable="false" targetJoinKey="SUID" targetTable="52-D/LOCAL_ATTRS-org.cytoscape.model.CyNode-D+default+node.cytable" sourceJoinKey="SUID" sourceTable="36-D/SHARED_ATTRS-org.cytoscape.model.CyNode-36+shared+node.cytable" sourceColumn="yClH2" name="yClH2"/>
        <virtualColumn immutable="false" targetJoinKey="SUID" targetTable="52-D/LOCAL_ATTRS-org.cytoscape.model.CyNode-D+default+node.cytable" sourceJoinKey="SUID" sourceTable="36-D/SHARED_ATTRS-org.cytoscape.model.CyNode-36+shared+node.cytable" sourceColumn="yClH2o" name="yClH2o"/>
        <virtualColumn immutable="false" targetJoinKey="SUID" targetTable="52-D/LOCAL_ATTRS-org.cytoscape.model.CyNode-D+default+node.cytable" sourceJoinKey="SUID" sourceTable="36-D/SHARED_ATTRS-org.cytoscape.model.CyNode-36+shared+node.cytable" sourceColumn="yC2" name="yC2"/>
        <virtualColumn immutable="false" targetJoinKey="SUID" targetTable="52-D/LOCAL_ATTRS-org.cytoscape.model.CyNode-D+default+node.cytable" sourceJoinKey="SUID" sourceTable="36-D/SHARED_ATTRS-org.cytoscape.model.CyNode-36+shared+node.cytable" sourceColumn="CCx7MxH" name="CCx7MxH"/>
        <virtualColumn immutable="false" targetJoinKey="SUID" targetTable="52-D/LOCAL_ATTRS-org.cytoscape.model.CyNode-D+default+node.cytable" sourceJoinKey="SUID" sourceTable="36-D/SHARED_ATTRS-org.cytoscape.model.CyNode-36+shared+node.cytable" sourceColumn="CCx9H" name="CCx9H"/>
        <virtualColumn immutable="false" targetJoinKey="SUID" targetTable="52-D/LOCAL_ATTRS-org.cytoscape.model.CyNode-D+default+node.cytable" sourceJoinKey="SUID" sourceTable="36-D/SHARED_ATTRS-org.cytoscape.model.CyNode-36+shared+node.cytable" sourceColumn="CCx7M" name="CCx7M"/>
        <virtualColumn immutable="false" targetJoinKey="SUID" targetTable="52-D/LOCAL_ATTRS-org.cytoscape.model.CyNode-D+default+node.cytable" sourceJoinKey="SUID" sourceTable="36-D/SHARED_ATTRS-org.cytoscape.model.CyNode-36+shared+node.cytable" sourceColumn="CCnearMH" name="CCnearMH"/>
        <virtualColumn immutable="false" targetJoinKey="SUID" targetTable="52-D/LOCAL_ATTRS-org.cytoscape.model.CyNode-D+default+node.cytable" sourceJoinKey="SUID" sourceTable="36-D/SHARED_ATTRS-org.cytoscape.model.CyNode-36+shared+node.cytable" sourceColumn="CCnearM" name="CCnearM"/>
        <virtualColumn immutable="false" targetJoinKey="SUID" targetTable="52-D/LOCAL_ATTRS-org.cytoscape.model.CyNode-D+default+node.cytable" sourceJoinKey="SUID" sourceTable="36-D/SHARED_ATTRS-org.cytoscape.model.CyNode-36+shared+node.cytable" sourceColumn="CC" name="CC"/>
        <virtualColumn immutable="false" targetJoinKey="SUID" targetTable="52-D/LOCAL_ATTRS-org.cytoscape.model.CyNode-D+default+node.cytable" sourceJoinKey="SUID" sourceTable="36-D/SHARED_ATTRS-org.cytoscape.model.CyNode-36+shared+node.cytable" sourceColumn="nearCCMH" name="nearCCMH"/>
        <virtualColumn immutable="false" targetJoinKey="SUID" targetTable="52-D/LOCAL_ATTRS-org.cytoscape.model.CyNode-D+default+node.cytable" sourceJoinKey="SUID" sourceTable="36-D/SHARED_ATTRS-org.cytoscape.model.CyNode-36+shared+node.cytable" sourceColumn="nearCCM" name="nearCCM"/>
        <virtualColumn immutable="false" targetJoinKey="SUID" targetTable="52-D/LOCAL_ATTRS-org.cytoscape.model.CyNode-D+default+node.cytable" sourceJoinKey="SUID" sourceTable="36-D/SHARED_ATTRS-org.cytoscape.model.CyNode-36+shared+node.cytable" sourceColumn="nearCCH" name="nearCCH"/>
        <virtualColumn immutable="false" targetJoinKey="SUID" targetTable="52-D/LOCAL_ATTRS-org.cytoscape.model.CyNode-D+default+node.cytable" sourceJoinKey="SUID" sourceTable="36-D/SHARED_ATTRS-org.cytoscape.model.CyNode-36+shared+node.cytable" sourceColumn="nearCC" name="nearCC"/>
        <virtualColumn immutable="false" targetJoinKey="SUID" targetTable="52-D/LOCAL_ATTRS-org.cytoscape.model.CyNode-D+default+node.cytable" sourceJoinKey="SUID" sourceTable="36-D/SHARED_ATTRS-org.cytoscape.model.CyNode-36+shared+node.cytable" sourceColumn="nearCCnearMH" name="nearCCnearMH"/>
        <virtualColumn immutable="false" targetJoinKey="SUID" targetTable="52-D/LOCAL_ATTRS-org.cytoscape.model.CyNode-D+default+node.cytable" sourceJoinKey="SUID" sourceTable="36-D/SHARED_ATTRS-org.cytoscape.model.CyNode-36+shared+node.cytable" sourceColumn="nearCCnearM" name="nearCCnearM"/>
        <virtualColumn immutable="false" targetJoinKey="SUID" targetTable="52-D/LOCAL_ATTRS-org.cytoscape.model.CyNode-D+default+node.cytable" sourceJoinKey="SUID" sourceTable="36-D/SHARED_ATTRS-org.cytoscape.model.CyNode-36+shared+node.cytable" sourceColumn="none" name="none"/>
        <virtualColumn immutable="false" targetJoinKey="SUID" targetTable="52-D/LOCAL_ATTRS-org.cytoscape.model.CyNode-D+default+node.cytable" sourceJoinKey="SUID" sourceTable="36-D/SHARED_ATTRS-org.cytoscape.model.CyNode-36+shared+node.cytable" sourceColumn="Gene Product Name" name="Gene Product Name"/>
        <virtualColumn immutable="false" targetJoinKey="SUID" targetTable="52-D/LOCAL_ATTRS-org.cytoscape.model.CyNode-D+default+node.cytable" sourceJoinKey="SUID" sourceTable="36-D/SHARED_ATTRS-org.cytoscape.model.CyNode-36+shared+node.cytable" sourceColumn="Genome ID" name="Genome ID"/>
        <virtualColumn immutable="false" targetJoinKey="SUID" targetTable="52-D/LOCAL_ATTRS-org.cytoscape.model.CyNode-D+default+node.cytable" sourceJoinKey="SUID" sourceTable="36-D/SHARED_ATTRS-org.cytoscape.model.CyNode-36+shared+node.cytable" sourceColumn="Genus" name="Genus"/>
        <virtualColumn immutable="false" targetJoinKey="SUID" targetTable="52-D/LOCAL_ATTRS-org.cytoscape.model.CyNode-D+default+node.cytable" sourceJoinKey="SUID" sourceTable="36-D/SHARED_ATTRS-org.cytoscape.model.CyNode-36+shared+node.cytable" sourceColumn="Genome Name" name="Genome Name"/>
        <virtualColumn immutable="false" targetJoinKey="SUID" targetTable="52-D/LOCAL_ATTRS-org.cytoscape.model.CyNode-D+default+node.cytable" sourceJoinKey="SUID" sourceTable="36-D/SHARED_ATTRS-org.cytoscape.model.CyNode-36+shared+node.cytable" sourceColumn="Gene Symbol" name="Gene Symbol"/>
        <virtualColumn immutable="false" targetJoinKey="SUID" targetTable="52-D/LOCAL_ATTRS-org.cytoscape.model.CyNode-D+default+node.cytable" sourceJoinKey="SUID" sourceTable="36-D/SHARED_ATTRS-org.cytoscape.model.CyNode-36+shared+node.cytable" sourceColumn="GenBank Accession" name="GenBank Accession"/>
        <virtualColumn immutable="false" targetJoinKey="SUID" targetTable="52-D/LOCAL_ATTRS-org.cytoscape.model.CyNode-D+default+node.cytable" sourceJoinKey="SUID" sourceTable="36-D/SHARED_ATTRS-org.cytoscape.model.CyNode-36+shared+node.cytable" sourceColumn="Chromosome" name="Chromosome"/>
        <virtualColumn immutable="false" targetJoinKey="SUID" targetTable="52-D/LOCAL_ATTRS-org.cytoscape.model.CyNode-D+default+node.cytable" sourceJoinKey="SUID" sourceTable="36-D/SHARED_ATTRS-org.cytoscape.model.CyNode-36+shared+node.cytable" sourceColumn="Start Coord" name="Start Coord"/>
        <virtualColumn immutable="false" targetJoinKey="SUID" targetTable="52-D/LOCAL_ATTRS-org.cytoscape.model.CyNode-D+default+node.cytable" sourceJoinKey="SUID" sourceTable="36-D/SHARED_ATTRS-org.cytoscape.model.CyNode-36+shared+node.cytable" sourceColumn="End Coord" name="End Coord"/>
        <virtualColumn immutable="false" targetJoinKey="SUID" targetTable="52-D/LOCAL_ATTRS-org.cytoscape.model.CyNode-D+default+node.cytable" sourceJoinKey="SUID" sourceTable="36-D/SHARED_ATTRS-org.cytoscape.model.CyNode-36+shared+node.cytable" sourceColumn="Strand" name="Strand"/>
        <virtualColumn immutable="false" targetJoinKey="SUID" targetTable="52-D/LOCAL_ATTRS-org.cytoscape.model.CyNode-D+default+node.cytable" sourceJoinKey="SUID" sourceTable="36-D/SHARED_ATTRS-org.cytoscape.model.CyNode-36+shared+node.cytable" sourceColumn="DNA Sequence Length (bp)" name="DNA Sequence Length (bp)"/>
        <virtualColumn immutable="false" targetJoinKey="SUID" targetTable="52-D/LOCAL_ATTRS-org.cytoscape.model.CyNode-D+default+node.cytable" sourceJoinKey="SUID" sourceTable="36-D/SHARED_ATTRS-org.cytoscape.model.CyNode-36+shared+node.cytable" sourceColumn="Amino Acid Sequence Length (aa)" name="Amino Acid Sequence Length (aa)"/>
        <virtualColumn immutable="false" targetJoinKey="SUID" targetTable="52-D/LOCAL_ATTRS-org.cytoscape.model.CyNode-D+default+node.cytable" sourceJoinKey="SUID" sourceTable="36-D/SHARED_ATTRS-org.cytoscape.model.CyNode-36+shared+node.cytable" sourceColumn="Transmembrane Helices" name="Transmembrane Helices"/>
        <virtualColumn immutable="false" targetJoinKey="SUID" targetTable="52-D/LOCAL_ATTRS-org.cytoscape.model.CyNode-D+default+node.cytable" sourceJoinKey="SUID" sourceTable="36-D/SHARED_ATTRS-org.cytoscape.model.CyNode-36+shared+node.cytable" sourceColumn="Signal Peptides" name="Signal Peptides"/>
        <virtualColumn immutable="false" targetJoinKey="SUID" targetTable="52-D/LOCAL_ATTRS-org.cytoscape.model.CyNode-D+default+node.cytable" sourceJoinKey="SUID" sourceTable="36-D/SHARED_ATTRS-org.cytoscape.model.CyNode-36+shared+node.cytable" sourceColumn="Scaffold ID" name="Scaffold ID"/>
        <virtualColumn immutable="false" targetJoinKey="SUID" targetTable="52-D/LOCAL_ATTRS-org.cytoscape.model.CyNode-D+default+node.cytable" sourceJoinKey="SUID" sourceTable="36-D/SHARED_ATTRS-org.cytoscape.model.CyNode-36+shared+node.cytable" sourceColumn="Scaffold External Accession" name="Scaffold External Accession"/>
        <virtualColumn immutable="false" targetJoinKey="SUID" targetTable="52-D/LOCAL_ATTRS-org.cytoscape.model.CyNode-D+default+node.cytable" sourceJoinKey="SUID" sourceTable="36-D/SHARED_ATTRS-org.cytoscape.model.CyNode-36+shared+node.cytable" sourceColumn="Scaffold Name" name="Scaffold Name"/>
        <virtualColumn immutable="false" targetJoinKey="SUID" targetTable="52-D/LOCAL_ATTRS-org.cytoscape.model.CyNode-D+default+node.cytable" sourceJoinKey="SUID" sourceTable="36-D/SHARED_ATTRS-org.cytoscape.model.CyNode-36+shared+node.cytable" sourceColumn="Scaffold Length (bp)" name="Scaffold Length (bp)"/>
        <virtualColumn immutable="false" targetJoinKey="SUID" targetTable="52-D/LOCAL_ATTRS-org.cytoscape.model.CyNode-D+default+node.cytable" sourceJoinKey="SUID" sourceTable="36-D/SHARED_ATTRS-org.cytoscape.model.CyNode-36+shared+node.cytable" sourceColumn="Scaffold GC %" name="Scaffold GC %"/>
        <virtualColumn immutable="false" targetJoinKey="SUID" targetTable="52-D/LOCAL_ATTRS-org.cytoscape.model.CyNode-D+default+node.cytable" sourceJoinKey="SUID" sourceTable="36-D/SHARED_ATTRS-org.cytoscape.model.CyNode-36+shared+node.cytable" sourceColumn="COG" name="COG"/>
        <virtualColumn immutable="false" targetJoinKey="SUID" targetTable="52-D/LOCAL_ATTRS-org.cytoscape.model.CyNode-D+default+node.cytable" sourceJoinKey="SUID" sourceTable="36-D/SHARED_ATTRS-org.cytoscape.model.CyNode-36+shared+node.cytable" sourceColumn="Pfam" name="Pfam"/>
        <virtualColumn immutable="false" targetJoinKey="SUID" targetTable="52-D/LOCAL_ATTRS-org.cytoscape.model.CyNode-D+default+node.cytable" sourceJoinKey="SUID" sourceTable="36-D/SHARED_ATTRS-org.cytoscape.model.CyNode-36+shared+node.cytable" sourceColumn="Tigrfam" name="Tigrfam"/>
        <virtualColumn immutable="false" targetJoinKey="SUID" targetTable="52-D/LOCAL_ATTRS-org.cytoscape.model.CyNode-D+default+node.cytable" sourceJoinKey="SUID" sourceTable="36-D/SHARED_ATTRS-org.cytoscape.model.CyNode-36+shared+node.cytable" sourceColumn="orf4" name="orf4"/>
        <virtualColumn immutable="false" targetJoinKey="SUID" targetTable="52-D/LOCAL_ATTRS-org.cytoscape.model.CyNode-D+default+node.cytable" sourceJoinKey="SUID" sourceTable="36-D/SHARED_ATTRS-org.cytoscape.model.CyNode-36+shared+node.cytable" sourceColumn="tradorf" name="tradorf"/>
        <virtualColumn immutable="false" targetJoinKey="SUID" targetTable="52-D/LOCAL_ATTRS-org.cytoscape.model.CyNode-D+default+node.cytable" sourceJoinKey="SUID" sourceTable="36-D/SHARED_ATTRS-org.cytoscape.model.CyNode-36+shared+node.cytable" sourceColumn="site" name="site"/>
        <virtualColumn immutable="false" targetJoinKey="SUID" targetTable="52-D/LOCAL_ATTRS-org.cytoscape.model.CyNode-D+default+node.cytable" sourceJoinKey="SUID" sourceTable="36-D/SHARED_ATTRS-org.cytoscape.model.CyNode-36+shared+node.cytable" sourceColumn="copc" name="copc"/>
        <virtualColumn immutable="false" targetJoinKey="SUID" targetTable="52-D/LOCAL_ATTRS-org.cytoscape.model.CyNode-D+default+node.cytable" sourceJoinKey="SUID" sourceTable="36-D/SHARED_ATTRS-org.cytoscape.model.CyNode-36+shared+node.cytable" sourceColumn="copD" name="copD"/>
        <virtualColumn immutable="false" targetJoinKey="SUID" targetTable="52-D/LOCAL_ATTRS-org.cytoscape.model.CyNode-D+default+node.cytable" sourceJoinKey="SUID" sourceTable="36-D/SHARED_ATTRS-org.cytoscape.model.CyNode-36+shared+node.cytable" sourceColumn="pcuac" name="pcuac"/>
        <virtualColumn immutable="false" targetJoinKey="SUID" targetTable="52-D/LOCAL_ATTRS-org.cytoscape.model.CyNode-D+default+node.cytable" sourceJoinKey="SUID" sourceTable="36-D/SHARED_ATTRS-org.cytoscape.model.CyNode-36+shared+node.cytable" sourceColumn="mco2" name="mco2"/>
        <virtualColumn immutable="false" targetJoinKey="SUID" targetTable="52-D/LOCAL_ATTRS-org.cytoscape.model.CyNode-D+default+node.cytable" sourceJoinKey="SUID" sourceTable="36-D/SHARED_ATTRS-org.cytoscape.model.CyNode-36+shared+node.cytable" sourceColumn="mco3" name="mco3"/>
        <virtualColumn immutable="false" targetJoinKey="SUID" targetTable="52-D/LOCAL_ATTRS-org.cytoscape.model.CyNode-D+default+node.cytable" sourceJoinKey="SUID" sourceTable="36-D/SHARED_ATTRS-org.cytoscape.model.CyNode-36+shared+node.cytable" sourceColumn="ahpC-tsa" name="ahpC-tsa"/>
        <virtualColumn immutable="false" targetJoinKey="SUID" targetTable="52-D/LOCAL_ATTRS-org.cytoscape.model.CyNode-D+default+node.cytable" sourceJoinKey="SUID" sourceTable="36-D/SHARED_ATTRS-org.cytoscape.model.CyNode-36+shared+node.cytable" sourceColumn="amoC" name="amoC"/>
        <virtualColumn immutable="false" targetJoinKey="SUID" targetTable="52-D/LOCAL_ATTRS-org.cytoscape.model.CyNode-D+default+node.cytable" sourceJoinKey="SUID" sourceTable="36-D/SHARED_ATTRS-org.cytoscape.model.CyNode-36+shared+node.cytable" sourceColumn="amoA" name="amoA"/>
        <virtualColumn immutable="false" targetJoinKey="SUID" targetTable="52-D/LOCAL_ATTRS-org.cytoscape.model.CyNode-D+default+node.cytable" sourceJoinKey="SUID" sourceTable="36-D/SHARED_ATTRS-org.cytoscape.model.CyNode-36+shared+node.cytable" sourceColumn="cbb3" name="cbb3"/>
        <virtualColumn immutable="false" targetJoinKey="SUID" targetTable="52-D/LOCAL_ATTRS-org.cytoscape.model.CyNode-D+default+node.cytable" sourceJoinKey="SUID" sourceTable="36-D/SHARED_ATTRS-org.cytoscape.model.CyNode-36+shared+node.cytable" sourceColumn="cu-neighbors" name="cu-neighbors"/>
        <virtualColumn immutable="false" targetJoinKey="SUID" targetTable="36-D/LOCAL_ATTRS-org.cytoscape.model.CyNode-36+default+node.cytable" sourceJoinKey="SUID" sourceTable="36-D/SHARED_ATTRS-org.cytoscape.model.CyNode-36+shared+node.cytable" sourceColumn="shared name" name="shared name"/>
        <virtualColumn immutable="false" targetJoinKey="SUID" targetTable="36-D/LOCAL_ATTRS-org.cytoscape.model.CyNode-36+default+node.cytable" sourceJoinKey="SUID" sourceTable="36-D/SHARED_ATTRS-org.cytoscape.model.CyNode-36+shared+node.cytable" sourceColumn="List of IDs in Rep Node" name="List of IDs in Rep Node"/>
        <virtualColumn immutable="false" targetJoinKey="SUID" targetTable="36-D/LOCAL_ATTRS-org.cytoscape.model.CyNode-36+default+node.cytable" sourceJoinKey="SUID" sourceTable="36-D/SHARED_ATTRS-org.cytoscape.model.CyNode-36+shared+node.cytable" sourceColumn="Number of IDs in Rep Node" name="Number of IDs in Rep Node"/>
        <virtualColumn immutable="false" targetJoinKey="SUID" targetTable="36-D/LOCAL_ATTRS-org.cytoscape.model.CyNode-36+default+node.cytable" sourceJoinKey="SUID" sourceTable="36-D/SHARED_ATTRS-org.cytoscape.model.CyNode-36+shared+node.cytable" sourceColumn="Sequence Source" name="Sequence Source"/>
        <virtualColumn immutable="false" targetJoinKey="SUID" targetTable="36-D/LOCAL_ATTRS-org.cytoscape.model.CyNode-36+default+node.cytable" sourceJoinKey="SUID" sourceTable="36-D/SHARED_ATTRS-org.cytoscape.model.CyNode-36+shared+node.cytable" sourceColumn="Description" name="Description"/>
        <virtualColumn immutable="false" targetJoinKey="SUID" targetTable="36-D/LOCAL_ATTRS-org.cytoscape.model.CyNode-36+default+node.cytable" sourceJoinKey="SUID" sourceTable="36-D/SHARED_ATTRS-org.cytoscape.model.CyNode-36+shared+node.cytable" sourceColumn="Sequence Length" name="Sequence Length"/>
        <virtualColumn immutable="false" targetJoinKey="SUID" targetTable="36-D/LOCAL_ATTRS-org.cytoscape.model.CyNode-36+default+node.cytable" sourceJoinKey="SUID" sourceTable="36-D/SHARED_ATTRS-org.cytoscape.model.CyNode-36+shared+node.cytable" sourceColumn="gene_oid" name="gene_oid"/>
        <virtualColumn immutable="false" targetJoinKey="SUID" targetTable="36-D/LOCAL_ATTRS-org.cytoscape.model.CyNode-36+default+node.cytable" sourceJoinKey="SUID" sourceTable="36-D/SHARED_ATTRS-org.cytoscape.model.CyNode-36+shared+node.cytable" sourceColumn="Locus Tag" name="Locus Tag"/>
        <virtualColumn immutable="false" targetJoinKey="SUID" targetTable="36-D/LOCAL_ATTRS-org.cytoscape.model.CyNode-36+default+node.cytable" sourceJoinKey="SUID" sourceTable="36-D/SHARED_ATTRS-org.cytoscape.model.CyNode-36+shared+node.cytable" sourceColumn="efi-name" name="efi-name"/>
        <virtualColumn immutable="false" targetJoinKey="SUID" targetTable="36-D/LOCAL_ATTRS-org.cytoscape.model.CyNode-36+default+node.cytable" sourceJoinKey="SUID" sourceTable="36-D/SHARED_ATTRS-org.cytoscape.model.CyNode-36+shared+node.cytable" sourceColumn="efi-node_100" name="efi-node_100"/>
        <virtualColumn immutable="false" targetJoinKey="SUID" targetTable="36-D/LOCAL_ATTRS-org.cytoscape.model.CyNode-36+default+node.cytable" sourceJoinKey="SUID" sourceTable="36-D/SHARED_ATTRS-org.cytoscape.model.CyNode-36+shared+node.cytable" sourceColumn="AMOB" name="AMOB"/>
        <virtualColumn immutable="false" targetJoinKey="SUID" targetTable="36-D/LOCAL_ATTRS-org.cytoscape.model.CyNode-36+default+node.cytable" sourceJoinKey="SUID" sourceTable="36-D/SHARED_ATTRS-org.cytoscape.model.CyNode-36+shared+node.cytable" sourceColumn="op-CuMMO" name="op-CuMMO"/>
        <virtualColumn immutable="false" targetJoinKey="SUID" targetTable="36-D/LOCAL_ATTRS-org.cytoscape.model.CyNode-36+default+node.cytable" sourceJoinKey="SUID" sourceTable="36-D/SHARED_ATTRS-org.cytoscape.model.CyNode-36+shared+node.cytable" sourceColumn="species-CuMMO" name="species-CuMMO"/>
        <virtualColumn immutable="false" targetJoinKey="SUID" targetTable="36-D/LOCAL_ATTRS-org.cytoscape.model.CyNode-36+default+node.cytable" sourceJoinKey="SUID" sourceTable="36-D/SHARED_ATTRS-org.cytoscape.model.CyNode-36+shared+node.cytable" sourceColumn="operon" name="operon"/>
        <virtualColumn immutable="false" targetJoinKey="SUID" targetTable="36-D/LOCAL_ATTRS-org.cytoscape.model.CyNode-36+default+node.cytable" sourceJoinKey="SUID" sourceTable="36-D/SHARED_ATTRS-org.cytoscape.model.CyNode-36+shared+node.cytable" sourceColumn="pmoDx2" name="pmoDx2"/>
        <virtualColumn immutable="false" targetJoinKey="SUID" targetTable="36-D/LOCAL_ATTRS-org.cytoscape.model.CyNode-36+default+node.cytable" sourceJoinKey="SUID" sourceTable="36-D/SHARED_ATTRS-org.cytoscape.model.CyNode-36+shared+node.cytable" sourceColumn="orf5" name="orf5"/>
        <virtualColumn immutable="false" targetJoinKey="SUID" targetTable="36-D/LOCAL_ATTRS-org.cytoscape.model.CyNode-36+default+node.cytable" sourceJoinKey="SUID" sourceTable="36-D/SHARED_ATTRS-org.cytoscape.model.CyNode-36+shared+node.cytable" sourceColumn="yH1" name="yH1"/>
        <virtualColumn immutable="false" targetJoinKey="SUID" targetTable="36-D/LOCAL_ATTRS-org.cytoscape.model.CyNode-36+default+node.cytable" sourceJoinKey="SUID" sourceTable="36-D/SHARED_ATTRS-org.cytoscape.model.CyNode-36+shared+node.cytable" sourceColumn="yC1" name="yC1"/>
        <virtualColumn immutable="false" targetJoinKey="SUID" targetTable="36-D/LOCAL_ATTRS-org.cytoscape.model.CyNode-36+default+node.cytable" sourceJoinKey="SUID" sourceTable="36-D/SHARED_ATTRS-org.cytoscape.model.CyNode-36+shared+node.cytable" sourceColumn="ynearC1" name="ynearC1"/>
        <virtualColumn immutable="false" targetJoinKey="SUID" targetTable="36-D/LOCAL_ATTRS-org.cytoscape.model.CyNode-36+default+node.cytable" sourceJoinKey="SUID" sourceTable="36-D/SHARED_ATTRS-org.cytoscape.model.CyNode-36+shared+node.cytable" sourceColumn="yClC1o" name="yClC1o"/>
        <virtualColumn immutable="false" targetJoinKey="SUID" targetTable="36-D/LOCAL_ATTRS-org.cytoscape.model.CyNode-36+default+node.cytable" sourceJoinKey="SUID" sourceTable="36-D/SHARED_ATTRS-org.cytoscape.model.CyNode-36+shared+node.cytable" sourceColumn="yM" name="yM"/>
        <virtualColumn immutable="false" targetJoinKey="SUID" targetTable="36-D/LOCAL_ATTRS-org.cytoscape.model.CyNode-36+default+node.cytable" sourceJoinKey="SUID" sourceTable="36-D/SHARED_ATTRS-org.cytoscape.model.CyNode-36+shared+node.cytable" sourceColumn="yClM" name="yClM"/>
        <virtualColumn immutable="false" targetJoinKey="SUID" targetTable="36-D/LOCAL_ATTRS-org.cytoscape.model.CyNode-36+default+node.cytable" sourceJoinKey="SUID" sourceTable="36-D/SHARED_ATTRS-org.cytoscape.model.CyNode-36+shared+node.cytable" sourceColumn="yClMo" name="yClMo"/>
        <virtualColumn immutable="false" targetJoinKey="SUID" targetTable="36-D/LOCAL_ATTRS-org.cytoscape.model.CyNode-36+default+node.cytable" sourceJoinKey="SUID" sourceTable="36-D/SHARED_ATTRS-org.cytoscape.model.CyNode-36+shared+node.cytable" sourceColumn="yH2" name="yH2"/>
        <virtualColumn immutable="false" targetJoinKey="SUID" targetTable="36-D/LOCAL_ATTRS-org.cytoscape.model.CyNode-36+default+node.cytable" sourceJoinKey="SUID" sourceTable="36-D/SHARED_ATTRS-org.cytoscape.model.CyNode-36+shared+node.cytable" sourceColumn="yClH2" name="yClH2"/>
        <virtualColumn immutable="false" targetJoinKey="SUID" targetTable="36-D/LOCAL_ATTRS-org.cytoscape.model.CyNode-36+default+node.cytable" sourceJoinKey="SUID" sourceTable="36-D/SHARED_ATTRS-org.cytoscape.model.CyNode-36+shared+node.cytable" sourceColumn="yClH2o" name="yClH2o"/>
        <virtualColumn immutable="false" targetJoinKey="SUID" targetTable="36-D/LOCAL_ATTRS-org.cytoscape.model.CyNode-36+default+node.cytable" sourceJoinKey="SUID" sourceTable="36-D/SHARED_ATTRS-org.cytoscape.model.CyNode-36+shared+node.cytable" sourceColumn="yC2" name="yC2"/>
        <virtualColumn immutable="false" targetJoinKey="SUID" targetTable="36-D/LOCAL_ATTRS-org.cytoscape.model.CyNode-36+default+node.cytable" sourceJoinKey="SUID" sourceTable="36-D/SHARED_ATTRS-org.cytoscape.model.CyNode-36+shared+node.cytable" sourceColumn="CCx7MxH" name="CCx7MxH"/>
        <virtualColumn immutable="false" targetJoinKey="SUID" targetTable="36-D/LOCAL_ATTRS-org.cytoscape.model.CyNode-36+default+node.cytable" sourceJoinKey="SUID" sourceTable="36-D/SHARED_ATTRS-org.cytoscape.model.CyNode-36+shared+node.cytable" sourceColumn="CCx9H" name="CCx9H"/>
        <virtualColumn immutable="false" targetJoinKey="SUID" targetTable="36-D/LOCAL_ATTRS-org.cytoscape.model.CyNode-36+default+node.cytable" sourceJoinKey="SUID" sourceTable="36-D/SHARED_ATTRS-org.cytoscape.model.CyNode-36+shared+node.cytable" sourceColumn="CCx7M" name="CCx7M"/>
        <virtualColumn immutable="false" targetJoinKey="SUID" targetTable="36-D/LOCAL_ATTRS-org.cytoscape.model.CyNode-36+default+node.cytable" sourceJoinKey="SUID" sourceTable="36-D/SHARED_ATTRS-org.cytoscape.model.CyNode-36+shared+node.cytable" sourceColumn="CCnearMH" name="CCnearMH"/>
        <virtualColumn immutable="false" targetJoinKey="SUID" targetTable="36-D/LOCAL_ATTRS-org.cytoscape.model.CyNode-36+default+node.cytable" sourceJoinKey="SUID" sourceTable="36-D/SHARED_ATTRS-org.cytoscape.model.CyNode-36+shared+node.cytable" sourceColumn="CCnearM" name="CCnearM"/>
        <virtualColumn immutable="false" targetJoinKey="SUID" targetTable="36-D/LOCAL_ATTRS-org.cytoscape.model.CyNode-36+default+node.cytable" sourceJoinKey="SUID" sourceTable="36-D/SHARED_ATTRS-org.cytoscape.model.CyNode-36+shared+node.cytable" sourceColumn="CC" name="CC"/>
        <virtualColumn immutable="false" targetJoinKey="SUID" targetTable="36-D/LOCAL_ATTRS-org.cytoscape.model.CyNode-36+default+node.cytable" sourceJoinKey="SUID" sourceTable="36-D/SHARED_ATTRS-org.cytoscape.model.CyNode-36+shared+node.cytable" sourceColumn="nearCCMH" name="nearCCMH"/>
        <virtualColumn immutable="false" targetJoinKey="SUID" targetTable="36-D/LOCAL_ATTRS-org.cytoscape.model.CyNode-36+default+node.cytable" sourceJoinKey="SUID" sourceTable="36-D/SHARED_ATTRS-org.cytoscape.model.CyNode-36+shared+node.cytable" sourceColumn="nearCCM" name="nearCCM"/>
        <virtualColumn immutable="false" targetJoinKey="SUID" targetTable="36-D/LOCAL_ATTRS-org.cytoscape.model.CyNode-36+default+node.cytable" sourceJoinKey="SUID" sourceTable="36-D/SHARED_ATTRS-org.cytoscape.model.CyNode-36+shared+node.cytable" sourceColumn="nearCCH" name="nearCCH"/>
        <virtualColumn immutable="false" targetJoinKey="SUID" targetTable="36-D/LOCAL_ATTRS-org.cytoscape.model.CyNode-36+default+node.cytable" sourceJoinKey="SUID" sourceTable="36-D/SHARED_ATTRS-org.cytoscape.model.CyNode-36+shared+node.cytable" sourceColumn="nearCC" name="nearCC"/>
        <virtualColumn immutable="false" targetJoinKey="SUID" targetTable="36-D/LOCAL_ATTRS-org.cytoscape.model.CyNode-36+default+node.cytable" sourceJoinKey="SUID" sourceTable="36-D/SHARED_ATTRS-org.cytoscape.model.CyNode-36+shared+node.cytable" sourceColumn="nearCCnearMH" name="nearCCnearMH"/>
        <virtualColumn immutable="false" targetJoinKey="SUID" targetTable="36-D/LOCAL_ATTRS-org.cytoscape.model.CyNode-36+default+node.cytable" sourceJoinKey="SUID" sourceTable="36-D/SHARED_ATTRS-org.cytoscape.model.CyNode-36+shared+node.cytable" sourceColumn="nearCCnearM" name="nearCCnearM"/>
        <virtualColumn immutable="false" targetJoinKey="SUID" targetTable="36-D/LOCAL_ATTRS-org.cytoscape.model.CyNode-36+default+node.cytable" sourceJoinKey="SUID" sourceTable="36-D/SHARED_ATTRS-org.cytoscape.model.CyNode-36+shared+node.cytable" sourceColumn="none" name="none"/>
        <virtualColumn immutable="false" targetJoinKey="SUID" targetTable="36-D/LOCAL_ATTRS-org.cytoscape.model.CyNode-36+default+node.cytable" sourceJoinKey="SUID" sourceTable="36-D/SHARED_ATTRS-org.cytoscape.model.CyNode-36+shared+node.cytable" sourceColumn="Gene Product Name" name="Gene Product Name"/>
        <virtualColumn immutable="false" targetJoinKey="SUID" targetTable="36-D/LOCAL_ATTRS-org.cytoscape.model.CyNode-36+default+node.cytable" sourceJoinKey="SUID" sourceTable="36-D/SHARED_ATTRS-org.cytoscape.model.CyNode-36+shared+node.cytable" sourceColumn="Genome ID" name="Genome ID"/>
        <virtualColumn immutable="false" targetJoinKey="SUID" targetTable="36-D/LOCAL_ATTRS-org.cytoscape.model.CyNode-36+default+node.cytable" sourceJoinKey="SUID" sourceTable="36-D/SHARED_ATTRS-org.cytoscape.model.CyNode-36+shared+node.cytable" sourceColumn="Genus" name="Genus"/>
        <virtualColumn immutable="false" targetJoinKey="SUID" targetTable="36-D/LOCAL_ATTRS-org.cytoscape.model.CyNode-36+default+node.cytable" sourceJoinKey="SUID" sourceTable="36-D/SHARED_ATTRS-org.cytoscape.model.CyNode-36+shared+node.cytable" sourceColumn="Genome Name" name="Genome Name"/>
        <virtualColumn immutable="false" targetJoinKey="SUID" targetTable="36-D/LOCAL_ATTRS-org.cytoscape.model.CyNode-36+default+node.cytable" sourceJoinKey="SUID" sourceTable="36-D/SHARED_ATTRS-org.cytoscape.model.CyNode-36+shared+node.cytable" sourceColumn="Gene Symbol" name="Gene Symbol"/>
        <virtualColumn immutable="false" targetJoinKey="SUID" targetTable="36-D/LOCAL_ATTRS-org.cytoscape.model.CyNode-36+default+node.cytable" sourceJoinKey="SUID" sourceTable="36-D/SHARED_ATTRS-org.cytoscape.model.CyNode-36+shared+node.cytable" sourceColumn="GenBank Accession" name="GenBank Accession"/>
        <virtualColumn immutable="false" targetJoinKey="SUID" targetTable="36-D/LOCAL_ATTRS-org.cytoscape.model.CyNode-36+default+node.cytable" sourceJoinKey="SUID" sourceTable="36-D/SHARED_ATTRS-org.cytoscape.model.CyNode-36+shared+node.cytable" sourceColumn="Chromosome" name="Chromosome"/>
        <virtualColumn immutable="false" targetJoinKey="SUID" targetTable="36-D/LOCAL_ATTRS-org.cytoscape.model.CyNode-36+default+node.cytable" sourceJoinKey="SUID" sourceTable="36-D/SHARED_ATTRS-org.cytoscape.model.CyNode-36+shared+node.cytable" sourceColumn="Start Coord" name="Start Coord"/>
        <virtualColumn immutable="false" targetJoinKey="SUID" targetTable="36-D/LOCAL_ATTRS-org.cytoscape.model.CyNode-36+default+node.cytable" sourceJoinKey="SUID" sourceTable="36-D/SHARED_ATTRS-org.cytoscape.model.CyNode-36+shared+node.cytable" sourceColumn="End Coord" name="End Coord"/>
        <virtualColumn immutable="false" targetJoinKey="SUID" targetTable="36-D/LOCAL_ATTRS-org.cytoscape.model.CyNode-36+default+node.cytable" sourceJoinKey="SUID" sourceTable="36-D/SHARED_ATTRS-org.cytoscape.model.CyNode-36+shared+node.cytable" sourceColumn="Strand" name="Strand"/>
        <virtualColumn immutable="false" targetJoinKey="SUID" targetTable="36-D/LOCAL_ATTRS-org.cytoscape.model.CyNode-36+default+node.cytable" sourceJoinKey="SUID" sourceTable="36-D/SHARED_ATTRS-org.cytoscape.model.CyNode-36+shared+node.cytable" sourceColumn="DNA Sequence Length (bp)" name="DNA Sequence Length (bp)"/>
        <virtualColumn immutable="false" targetJoinKey="SUID" targetTable="36-D/LOCAL_ATTRS-org.cytoscape.model.CyNode-36+default+node.cytable" sourceJoinKey="SUID" sourceTable="36-D/SHARED_ATTRS-org.cytoscape.model.CyNode-36+shared+node.cytable" sourceColumn="Amino Acid Sequence Length (aa)" name="Amino Acid Sequence Length (aa)"/>
        <virtualColumn immutable="false" targetJoinKey="SUID" targetTable="36-D/LOCAL_ATTRS-org.cytoscape.model.CyNode-36+default+node.cytable" sourceJoinKey="SUID" sourceTable="36-D/SHARED_ATTRS-org.cytoscape.model.CyNode-36+shared+node.cytable" sourceColumn="Transmembrane Helices" name="Transmembrane Helices"/>
        <virtualColumn immutable="false" targetJoinKey="SUID" targetTable="36-D/LOCAL_ATTRS-org.cytoscape.model.CyNode-36+default+node.cytable" sourceJoinKey="SUID" sourceTable="36-D/SHARED_ATTRS-org.cytoscape.model.CyNode-36+shared+node.cytable" sourceColumn="Signal Peptides" name="Signal Peptides"/>
        <virtualColumn immutable="false" targetJoinKey="SUID" targetTable="36-D/LOCAL_ATTRS-org.cytoscape.model.CyNode-36+default+node.cytable" sourceJoinKey="SUID" sourceTable="36-D/SHARED_ATTRS-org.cytoscape.model.CyNode-36+shared+node.cytable" sourceColumn="Scaffold ID" name="Scaffold ID"/>
        <virtualColumn immutable="false" targetJoinKey="SUID" targetTable="36-D/LOCAL_ATTRS-org.cytoscape.model.CyNode-36+default+node.cytable" sourceJoinKey="SUID" sourceTable="36-D/SHARED_ATTRS-org.cytoscape.model.CyNode-36+shared+node.cytable" sourceColumn="Scaffold External Accession" name="Scaffold External Accession"/>
        <virtualColumn immutable="false" targetJoinKey="SUID" targetTable="36-D/LOCAL_ATTRS-org.cytoscape.model.CyNode-36+default+node.cytable" sourceJoinKey="SUID" sourceTable="36-D/SHARED_ATTRS-org.cytoscape.model.CyNode-36+shared+node.cytable" sourceColumn="Scaffold Name" name="Scaffold Name"/>
        <virtualColumn immutable="false" targetJoinKey="SUID" targetTable="36-D/LOCAL_ATTRS-org.cytoscape.model.CyNode-36+default+node.cytable" sourceJoinKey="SUID" sourceTable="36-D/SHARED_ATTRS-org.cytoscape.model.CyNode-36+shared+node.cytable" sourceColumn="Scaffold Length (bp)" name="Scaffold Length (bp)"/>
        <virtualColumn immutable="false" targetJoinKey="SUID" targetTable="36-D/LOCAL_ATTRS-org.cytoscape.model.CyNode-36+default+node.cytable" sourceJoinKey="SUID" sourceTable="36-D/SHARED_ATTRS-org.cytoscape.model.CyNode-36+shared+node.cytable" sourceColumn="Scaffold GC %" name="Scaffold GC %"/>
        <virtualColumn immutable="false" targetJoinKey="SUID" targetTable="36-D/LOCAL_ATTRS-org.cytoscape.model.CyNode-36+default+node.cytable" sourceJoinKey="SUID" sourceTable="36-D/SHARED_ATTRS-org.cytoscape.model.CyNode-36+shared+node.cytable" sourceColumn="COG" name="COG"/>
        <virtualColumn immutable="false" targetJoinKey="SUID" targetTable="36-D/LOCAL_ATTRS-org.cytoscape.model.CyNode-36+default+node.cytable" sourceJoinKey="SUID" sourceTable="36-D/SHARED_ATTRS-org.cytoscape.model.CyNode-36+shared+node.cytable" sourceColumn="Pfam" name="Pfam"/>
        <virtualColumn immutable="false" targetJoinKey="SUID" targetTable="36-D/LOCAL_ATTRS-org.cytoscape.model.CyNode-36+default+node.cytable" sourceJoinKey="SUID" sourceTable="36-D/SHARED_ATTRS-org.cytoscape.model.CyNode-36+shared+node.cytable" sourceColumn="Tigrfam" name="Tigrfam"/>
        <virtualColumn immutable="false" targetJoinKey="SUID" targetTable="36-D/LOCAL_ATTRS-org.cytoscape.model.CyNode-36+default+node.cytable" sourceJoinKey="SUID" sourceTable="36-D/SHARED_ATTRS-org.cytoscape.model.CyNode-36+shared+node.cytable" sourceColumn="orf4" name="orf4"/>
        <virtualColumn immutable="false" targetJoinKey="SUID" targetTable="36-D/LOCAL_ATTRS-org.cytoscape.model.CyNode-36+default+node.cytable" sourceJoinKey="SUID" sourceTable="36-D/SHARED_ATTRS-org.cytoscape.model.CyNode-36+shared+node.cytable" sourceColumn="tradorf" name="tradorf"/>
        <virtualColumn immutable="false" targetJoinKey="SUID" targetTable="36-D/LOCAL_ATTRS-org.cytoscape.model.CyNode-36+default+node.cytable" sourceJoinKey="SUID" sourceTable="36-D/SHARED_ATTRS-org.cytoscape.model.CyNode-36+shared+node.cytable" sourceColumn="site" name="site"/>
        <virtualColumn immutable="false" targetJoinKey="SUID" targetTable="36-D/LOCAL_ATTRS-org.cytoscape.model.CyNode-36+default+node.cytable" sourceJoinKey="SUID" sourceTable="36-D/SHARED_ATTRS-org.cytoscape.model.CyNode-36+shared+node.cytable" sourceColumn="copc" name="copc"/>
        <virtualColumn immutable="false" targetJoinKey="SUID" targetTable="36-D/LOCAL_ATTRS-org.cytoscape.model.CyNode-36+default+node.cytable" sourceJoinKey="SUID" sourceTable="36-D/SHARED_ATTRS-org.cytoscape.model.CyNode-36+shared+node.cytable" sourceColumn="copD" name="copD"/>
        <virtualColumn immutable="false" targetJoinKey="SUID" targetTable="36-D/LOCAL_ATTRS-org.cytoscape.model.CyNode-36+default+node.cytable" sourceJoinKey="SUID" sourceTable="36-D/SHARED_ATTRS-org.cytoscape.model.CyNode-36+shared+node.cytable" sourceColumn="pcuac" name="pcuac"/>
        <virtualColumn immutable="false" targetJoinKey="SUID" targetTable="36-D/LOCAL_ATTRS-org.cytoscape.model.CyNode-36+default+node.cytable" sourceJoinKey="SUID" sourceTable="36-D/SHARED_ATTRS-org.cytoscape.model.CyNode-36+shared+node.cytable" sourceColumn="mco2" name="mco2"/>
        <virtualColumn immutable="false" targetJoinKey="SUID" targetTable="36-D/LOCAL_ATTRS-org.cytoscape.model.CyNode-36+default+node.cytable" sourceJoinKey="SUID" sourceTable="36-D/SHARED_ATTRS-org.cytoscape.model.CyNode-36+shared+node.cytable" sourceColumn="mco3" name="mco3"/>
        <virtualColumn immutable="false" targetJoinKey="SUID" targetTable="36-D/LOCAL_ATTRS-org.cytoscape.model.CyNode-36+default+node.cytable" sourceJoinKey="SUID" sourceTable="36-D/SHARED_ATTRS-org.cytoscape.model.CyNode-36+shared+node.cytable" sourceColumn="ahpC-tsa" name="ahpC-tsa"/>
        <virtualColumn immutable="false" targetJoinKey="SUID" targetTable="36-D/LOCAL_ATTRS-org.cytoscape.model.CyNode-36+default+node.cytable" sourceJoinKey="SUID" sourceTable="36-D/SHARED_ATTRS-org.cytoscape.model.CyNode-36+shared+node.cytable" sourceColumn="amoC" name="amoC"/>
        <virtualColumn immutable="false" targetJoinKey="SUID" targetTable="36-D/LOCAL_ATTRS-org.cytoscape.model.CyNode-36+default+node.cytable" sourceJoinKey="SUID" sourceTable="36-D/SHARED_ATTRS-org.cytoscape.model.CyNode-36+shared+node.cytable" sourceColumn="amoA" name="amoA"/>
        <virtualColumn immutable="false" targetJoinKey="SUID" targetTable="36-D/LOCAL_ATTRS-org.cytoscape.model.CyNode-36+default+node.cytable" sourceJoinKey="SUID" sourceTable="36-D/SHARED_ATTRS-org.cytoscape.model.CyNode-36+shared+node.cytable" sourceColumn="cbb3" name="cbb3"/>
        <virtualColumn immutable="false" targetJoinKey="SUID" targetTable="36-D/LOCAL_ATTRS-org.cytoscape.model.CyNode-36+default+node.cytable" sourceJoinKey="SUID" sourceTable="36-D/SHARED_ATTRS-org.cytoscape.model.CyNode-36+shared+node.cytable" sourceColumn="cu-neighbors" name="cu-neighbors"/>
        <virtualColumn immutable="false" targetJoinKey="SUID" targetTable="52-D/LOCAL_ATTRS-org.cytoscape.model.CyNetwork-D+default+network.cytable" sourceJoinKey="SUID" sourceTable="36-D/SHARED_ATTRS-org.cytoscape.model.CyNetwork-36+shared+network.cytable" sourceColumn="shared name" name="shared name"/>
        <virtualColumn immutable="false" targetJoinKey="SUID" targetTable="36-D/LOCAL_ATTRS-org.cytoscape.model.CyNetwork-36+default+network.cytable" sourceJoinKey="SUID" sourceTable="36-D/SHARED_ATTRS-org.cytoscape.model.CyNetwork-36+shared+network.cytable" sourceColumn="shared name" name="shared name"/>
    </virtualColumns>
</cyTables>
