# Supplementary material for: Characterization of a long overlooked copper protein from methane- and ammonia-oxidizing bacteria
Source: Nat Commun. 2018 Oct 15;9:4276. doi: 10.1038/s41467-018-06681-5 (PMC6189053; doi:10.1038/s41467-018-06681-5)
Supplement: Supplementary file 7 — Supplementary Data 5 [file 41467_2018_6681_MOESM7_ESM.zip › CytoscapeSession-2018_02_27-18_11/apps/org.cytoscape.ding.customgraphicsmgr/image_metadata.props]

#Image Metadata
#Tue Feb 27 18:11:47 CST 2018
19=org.cytoscape.ding.customgraphics.bitmap.URLImageCustomGraphics,19,bundle\://76.0\:0/images/sampleCustomGraphics/Arabidopsis_thaliana_NL.png,bitmap image
18=org.cytoscape.ding.customgraphics.bitmap.URLImageCustomGraphics,18,bundle\://76.0\:0/images/sampleCustomGraphics/Arabidopsis_thaliana_L.png,bitmap image
17=org.cytoscape.ding.customgraphics.bitmap.URLImageCustomGraphics,17,bundle\://76.0\:0/images/sampleCustomGraphics/Mus_musculus_NL.png,bitmap image
16=org.cytoscape.ding.customgraphics.bitmap.URLImageCustomGraphics,16,bundle\://76.0\:0/images/sampleCustomGraphics/Saccharomyces_cerevisiae_NL.png,bitmap image
15=org.cytoscape.ding.customgraphics.bitmap.URLImageCustomGraphics,15,bundle\://76.0\:0/images/sampleCustomGraphics/Oryza_sativa_NL.png,bitmap image
14=org.cytoscape.ding.customgraphics.bitmap.URLImageCustomGraphics,14,bundle\://76.0\:0/images/sampleCustomGraphics/Mus_musculus_L.png,bitmap image
13=org.cytoscape.ding.customgraphics.bitmap.URLImageCustomGraphics,13,bundle\://76.0\:0/images/sampleCustomGraphics/Drosophila_melanogaster_NL.png,bitmap image
12=org.cytoscape.ding.customgraphics.bitmap.URLImageCustomGraphics,12,bundle\://76.0\:0/images/sampleCustomGraphics/Escherichia_coli_NL.png,bitmap image
11=org.cytoscape.ding.customgraphics.bitmap.URLImageCustomGraphics,11,bundle\://76.0\:0/images/sampleCustomGraphics/Danio_rerio_NL.png,bitmap image
10=org.cytoscape.ding.customgraphics.bitmap.URLImageCustomGraphics,10,bundle\://76.0\:0/images/sampleCustomGraphics/Rattus_norvegicus_L.png,bitmap image
9=org.cytoscape.ding.customgraphics.bitmap.URLImageCustomGraphics,9,bundle\://76.0\:0/images/sampleCustomGraphics/Caenorhabditis_elegans_NL.png,bitmap image
8=org.cytoscape.ding.customgraphics.bitmap.URLImageCustomGraphics,8,bundle\://76.0\:0/images/sampleCustomGraphics/Escherichia_coli_L.png,bitmap image
7=org.cytoscape.ding.customgraphics.bitmap.URLImageCustomGraphics,7,bundle\://76.0\:0/images/sampleCustomGraphics/Caenorhabditis_elegans_L.png,bitmap image
6=org.cytoscape.ding.customgraphics.bitmap.URLImageCustomGraphics,6,bundle\://76.0\:0/images/sampleCustomGraphics/Drosophila_melanogaster_L.png,bitmap image
5=org.cytoscape.ding.customgraphics.bitmap.URLImageCustomGraphics,5,bundle\://76.0\:0/images/sampleCustomGraphics/Danio_rerio_L.png,bitmap image
4=org.cytoscape.ding.customgraphics.bitmap.URLImageCustomGraphics,4,bundle\://76.0\:0/images/sampleCustomGraphics/Triticum_aestivum_L.png,bitmap image
24=org.cytoscape.ding.customgraphics.bitmap.URLImageCustomGraphics,24,bundle\://76.0\:0/images/sampleCustomGraphics/Saccharomyces_cerevisiae_L.png,bitmap image
3=org.cytoscape.ding.customgraphics.bitmap.URLImageCustomGraphics,3,bundle\://76.0\:0/images/sampleCustomGraphics/Lotus_japonicus_L.png,bitmap image
23=org.cytoscape.ding.customgraphics.bitmap.URLImageCustomGraphics,23,bundle\://76.0\:0/images/sampleCustomGraphics/Oryza_sativa_L.png,bitmap image
2=org.cytoscape.ding.customgraphics.bitmap.URLImageCustomGraphics,2,bundle\://76.0\:0/images/sampleCustomGraphics/Homo_sapiens_NL.png,bitmap image
22=org.cytoscape.ding.customgraphics.bitmap.URLImageCustomGraphics,22,bundle\://76.0\:0/images/sampleCustomGraphics/Lotus_japonicus_NL.png,bitmap image
1=org.cytoscape.ding.customgraphics.bitmap.URLImageCustomGraphics,1,bundle\://76.0\:0/images/sampleCustomGraphics/Homo_sapiens_L.png,bitmap image
21=org.cytoscape.ding.customgraphics.bitmap.URLImageCustomGraphics,21,bundle\://76.0\:0/images/sampleCustomGraphics/Triticum_aestivum_NL.png,bitmap image
20=org.cytoscape.ding.customgraphics.bitmap.URLImageCustomGraphics,20,bundle\://76.0\:0/images/sampleCustomGraphics/Rattus_norvegicus_NL.png,bitmap image
