# Supplementary material for: Characterization of a long overlooked copper protein from methane- and ammonia-oxidizing bacteria
Source: Nat Commun. 2018 Oct 15;9:4276. doi: 10.1038/s41467-018-06681-5 (PMC6189053; doi:10.1038/s41467-018-06681-5)
Supplement: Supplementary file 7 — Supplementary Data 5 [file 41467_2018_6681_MOESM7_ESM.zip › CytoscapeSession-2018_02_27-18_11/apps/org.cytoscape.filter/filters.json]

[ {
  "name" : "Default filter",
  "transformers" : [ {
    "id" : "org.cytoscape.CompositeFilter",
    "parameters" : {
      "type" : "ALL"
    },
    "transformers" : [ ]
  } ]
}, {
  "name" : "My filter 1",
  "transformers" : [ {
    "id" : "org.cytoscape.CompositeFilter",
    "parameters" : {
      "type" : "ALL"
    },
    "transformers" : [ {
      "id" : "org.cytoscape.ColumnFilter",
      "parameters" : {
        "predicate" : "BETWEEN",
        "criterion" : [ 20.0, 23.0 ],
        "caseSensitive" : false,
        "type" : "edges",
        "columnName" : "alignment_score"
      }
    } ]
  } ]
} ]
