# Supplementary material for: Characterization of a long overlooked copper protein from methane- and ammonia-oxidizing bacteria
Source: Nat Commun. 2018 Oct 15;9:4276. doi: 10.1038/s41467-018-06681-5 (PMC6189053; doi:10.1038/s41467-018-06681-5)
Supplement: Supplementary file 7 — Supplementary Data 5 [file 41467_2018_6681_MOESM7_ESM.zip › CytoscapeSession-2018_02_27-18_11/apps/org.cytoscape.browser/EdgeTable.props]

D default edge	0	SUID	false
D default edge	1	selected	false
D default edge	2	shared name	true
D default edge	3	shared interaction	true
D default edge	4	name	true
D default edge	5	interaction	true
D default edge	6	%id	true
D default edge	7	alignment_score	true
D default edge	8	alignment_len	true
