# Supplementary material for: Characterization of a long overlooked copper protein from methane- and ammonia-oxidizing bacteria
Source: Nat Commun. 2018 Oct 15;9:4276. doi: 10.1038/s41467-018-06681-5 (PMC6189053; doi:10.1038/s41467-018-06681-5)
Supplement: Supplementary file 7 — Supplementary Data 5 [file 41467_2018_6681_MOESM7_ESM.zip › CytoscapeSession-2018_02_27-18_11/apps/org.cytoscape.browser/NodeTable.props]

D default node	0	SUID	false
D default node	1	selected	false
D default node	2	shared name	true
D default node	3	name	true
D default node	4	List of IDs in Rep Node	true
D default node	5	Number of IDs in Rep Node	true
D default node	6	Sequence Source	true
D default node	7	Description	true
D default node	8	Sequence Length	true
D default node	9	gene_oid	true
D default node	10	Locus Tag	true
D default node	11	efi-name	true
D default node	12	efi-node_100	true
D default node	13	AMOB	true
D default node	14	op-CuMMO	true
D default node	15	species-CuMMO	true
D default node	16	operon	true
D default node	17	pmoDx2	true
D default node	18	orf5	true
D default node	19	yH1	true
D default node	20	yC1	true
D default node	21	ynearC1	true
D default node	22	yClC1o	true
D default node	23	yM	true
D default node	24	yClM	true
D default node	25	yClMo	true
D default node	26	yH2	true
D default node	27	yClH2	true
D default node	28	yClH2o	true
D default node	29	yC2	true
D default node	30	CCx7MxH	true
D default node	31	CCx9H	true
D default node	32	CCx7M	true
D default node	33	CCnearMH	true
D default node	34	CCnearM	true
D default node	35	CC	true
D default node	36	nearCCMH	true
D default node	37	nearCCM	true
D default node	38	nearCCH	true
D default node	39	nearCC	true
D default node	40	nearCCnearMH	true
D default node	41	nearCCnearM	true
D default node	42	none	true
D default node	43	Gene Product Name	true
D default node	44	Genome ID	true
D default node	45	Genus	true
D default node	46	Genome Name	true
D default node	47	Gene Symbol	true
D default node	48	GenBank Accession	true
D default node	49	Chromosome	true
D default node	50	Start Coord	true
D default node	51	End Coord	true
D default node	52	Strand	true
D default node	53	DNA Sequence Length (bp)	true
D default node	54	Amino Acid Sequence Length (aa)	true
D default node	55	Transmembrane Helices	true
D default node	56	Signal Peptides	true
D default node	57	Scaffold ID	true
D default node	58	Scaffold External Accession	true
D default node	59	Scaffold Name	true
D default node	60	Scaffold Length (bp)	true
D default node	61	Scaffold GC %	true
D default node	62	COG	true
D default node	63	Pfam	true
D default node	64	Tigrfam	true
D default node	65	orf4	true
D default node	66	tradorf	true
D default node	67	site	true
D default node	68	copc	true
D default node	69	copD	true
D default node	70	pcuac	true
D default node	71	mco2	true
D default node	72	mco3	true
D default node	73	ahpC-tsa	true
D default node	74	amoC	true
D default node	75	amoA	true
D default node	76	cbb3	true
D default node	77	cu-neighbors	true
